# Supplementary material for: The Urinary Proteomic Profile Implicates Key Regulators for Urologic Chronic Pelvic Pain Syndrome (UCPPS): A MAPP Research Network Study
Source: Mol Cell Proteomics. 2021 Nov 11;21(1):100176. doi: 10.1016/j.mcpro.2021.100176 (PMC8733275; doi:10.1016/j.mcpro.2021.100176)
Supplement: Supplemental data 3: List of master proteins. [file mmc3.txt]

Checked	Protein Group ID	# Proteins	# Unique Peptides	# Peptides	# PSMs	Group Description
False	1	1	4	4	12	[Master Protein] Low affinity immunoglobulin epsilon Fc receptor OS=Homo sapiens OX=9606 GN=FCER2 PE=1 SV=1
False	2	1	2	4	38	[Master Protein] Immunoglobulin kappa variable 2-40 OS=Homo sapiens OX=9606 GN=IGKV2-40 PE=3 SV=2
False	3	1	0	2	4	[Master Protein] Keratin, type II cytoskeletal 79 OS=Homo sapiens OX=9606 GN=KRT79 PE=1 SV=2
False	4	1	9	11	210	[Master Protein] Limbic system-associated membrane protein OS=Homo sapiens OX=9606 GN=LSAMP PE=1 SV=2
False	5	1	15	21	369	[Master Protein] 14-3-3 protein zeta/delta OS=Homo sapiens OX=9606 GN=YWHAZ PE=1 SV=1
False	6	2	5	6	14	[Master Protein] Myotrophin OS=Homo sapiens OX=9606 GN=MTPN PE=1 SV=2
False	7	2	9	59	1224	[Master Protein] Isoform 2 of Inter-alpha-trypsin inhibitor heavy chain H4 OS=Homo sapiens OX=9606 GN=ITIH4
False	8	2	1	1	1	[Master Protein] Isoform 2 of Small integral membrane protein 22 OS=Homo sapiens OX=9606 GN=SMIM22
False	9	4	1	10	190	[Master Protein] Histone H2A type 2-C OS=Homo sapiens OX=9606 GN=HIST2H2AC PE=1 SV=4
False	10	4	6	6	64	[Master Protein] Isoform 3 of SPATS2-like protein OS=Homo sapiens OX=9606 GN=SPATS2L
False	11	1	17	18	355	[Master Protein] Caspase-14 OS=Homo sapiens OX=9606 GN=CASP14 PE=1 SV=2
False	12	1	13	14	2087	[Master Protein] Endothelial protein C receptor OS=Homo sapiens OX=9606 GN=PROCR PE=1 SV=1
False	13	2	4	4	9	[Master Protein] Isoform 2 of Calnexin OS=Homo sapiens OX=9606 GN=CANX
False	14	1	4	8	79	[Master Protein] Immunoglobulin heavy variable 1-69 OS=Homo sapiens OX=9606 GN=IGHV1-69 PE=1 SV=2
False	15	1	4	6	62	[Master Protein] Neurocan core protein OS=Homo sapiens OX=9606 GN=NCAN PE=1 SV=3
False	16	1	4	4	441	[Master Protein] Migration and invasion enhancer 1 OS=Homo sapiens OX=9606 GN=MIEN1 PE=1 SV=1
False	17	1	0	7	90	[Master Protein] Isoform 2 of Dermcidin OS=Homo sapiens OX=9606 GN=DCD
False	18	3	4	7	26	[Master Protein] Ras-related protein Rab-10 OS=Homo sapiens OX=9606 GN=RAB10 PE=1 SV=1
False	19	1	2	2	2	[Master Protein] Hemojuvelin OS=Homo sapiens OX=9606 GN=HJV PE=1 SV=1
False	20	1	21	21	267	[Master Protein] Dipeptidyl peptidase 2 OS=Homo sapiens OX=9606 GN=DPP7 PE=1 SV=3
False	21	1	4	4	122	[Master Protein] Prostate stem cell antigen OS=Homo sapiens OX=9606 GN=PSCA PE=1 SV=2
False	22	3	5	6	105	[Master Protein] Adhesion G protein-coupled receptor L4 OS=Homo sapiens OX=9606 GN=ADGRL4 PE=1 SV=3
False	23	1	12	12	594	[Master Protein] Napsin-A OS=Homo sapiens OX=9606 GN=NAPSA PE=1 SV=1
False	24	1	2	2	2	[Master Protein] Basic salivary proline-rich protein 3 OS=Homo sapiens OX=9606 GN=PRB3 PE=1 SV=2
False	25	1	4	11	520	[Master Protein] Inactive phospholipase C-like protein 2 OS=Homo sapiens OX=9606 GN=PLCL2 PE=1 SV=2
False	26	1	1	2	2	[Master Protein] HLA class I histocompatibility antigen, B-46 alpha chain OS=Homo sapiens OX=9606 GN=HLA-B PE=1 SV=1
False	27	2	2	13	421	[Master Protein] Glutathione S-transferase A1 OS=Homo sapiens OX=9606 GN=GSTA1 PE=1 SV=3
False	28	2	44	45	2134	[Master Protein] Hemoglobin subunit alpha OS=Homo sapiens OX=9606 GN=HBA1 PE=1 SV=2
False	29	2	1	3	33	[Master Protein] Platelet-derived growth factor subunit B OS=Homo sapiens OX=9606 GN=PDGFB PE=1 SV=1
False	30	1	5	5	70	[Master Protein] Protein S100-A12 OS=Homo sapiens OX=9606 GN=S100A12 PE=1 SV=2
False	31	1	2	2	15	[Master Protein] Tetraspanin-1 OS=Homo sapiens OX=9606 GN=TSPAN1 PE=1 SV=2
False	32	2	17	18	1310	[Master Protein] Protein delta homolog 1 OS=Homo sapiens OX=9606 GN=DLK1 PE=1 SV=3
False	33	1	1	1	79	[Master Protein] Noncompact myelin-associated protein OS=Homo sapiens OX=9606 GN=NCMAP PE=3 SV=1
False	34	1	1	1	14	[Master Protein] Immunoglobulin kappa variable 1D-8 OS=Homo sapiens OX=9606 GN=IGKV1D-8 PE=3 SV=6
False	35	1	9	10	156	[Master Protein] Prostaglandin reductase 1 OS=Homo sapiens OX=9606 GN=PTGR1 PE=1 SV=2
False	36	1	2	4	14	[Master Protein] Formin-1 OS=Homo sapiens OX=9606 GN=FMN1 PE=1 SV=3
False	37	1	3	6	9	[Master Protein] Chromodomain-helicase-DNA-binding protein 2 OS=Homo sapiens OX=9606 GN=CHD2 PE=1 SV=2
False	38	1	3	4	7	[Master Protein] Axonemal dynein light chain domain-containing protein 1 OS=Homo sapiens OX=9606 GN=AXDND1 PE=2 SV=1
False	39	1	30	31	1190	[Master Protein] Inter-alpha-trypsin inhibitor heavy chain H2 OS=Homo sapiens OX=9606 GN=ITIH2 PE=1 SV=2
False	40	4	20	20	676	[Master Protein] Neutrophil gelatinase-associated lipocalin OS=Homo sapiens OX=9606 GN=LCN2 PE=1 SV=2
False	41	1	1	23	662	[Master Protein] N-acetylmuramoyl-L-alanine amidase OS=Homo sapiens OX=9606 GN=PGLYRP2 PE=1 SV=1
False	42	1	4	34	965	[Master Protein] Isoform 2 of Cadherin-11 OS=Homo sapiens OX=9606 GN=CDH11
False	43	1	3	12	189	[Master Protein] Isoform 2 of Protein SOGA1 OS=Homo sapiens OX=9606 GN=SOGA1
False	44	1	6	6	9	[Master Protein] Beta-mannosidase OS=Homo sapiens OX=9606 GN=MANBA PE=1 SV=3
False	45	1	1	1	1	[Master Protein] Insulin-like growth factor-binding protein 3 receptor OS=Homo sapiens OX=9606 GN=TMEM219 PE=1 SV=1
False	46	1	2	3	51	[Master Protein] Isoform 3 of Ectonucleoside triphosphate diphosphohydrolase 1 OS=Homo sapiens OX=9606 GN=ENTPD1
False	47	8	0	2	9	[Master Protein] Isoform 4 of Ubiquitin conjugation factor E4 B OS=Homo sapiens OX=9606 GN=UBE4B
False	48	5	2	4	7	[Master Protein] Protocadherin alpha-11 OS=Homo sapiens OX=9606 GN=PCDHA11 PE=2 SV=1
False	49	4	2	2	4	[Master Protein] Phosphatidylinositol 5-phosphate 4-kinase type-2 alpha OS=Homo sapiens OX=9606 GN=PIP4K2A PE=1 SV=2
False	50	3	2	2	2	[Master Protein] Glutathione S-transferase omega-1 OS=Homo sapiens OX=9606 GN=GSTO1 PE=1 SV=2
False	51	2	10	12	21	[Master Protein] Histone H1.0 OS=Homo sapiens OX=9606 GN=H1F0 PE=1 SV=3
False	52	1	1	1	26	[Master Protein] Programmed cell death protein 1 OS=Homo sapiens OX=9606 GN=PDCD1 PE=1 SV=3
False	53	2	3	6	54	[Master Protein] Mannan-binding lectin serine protease 1 OS=Homo sapiens OX=9606 GN=MASP1 PE=1 SV=3
False	54	1	2	2	73	[Master Protein] Immunoglobulin kappa variable 1D-13 OS=Homo sapiens OX=9606 GN=IGKV1D-13 PE=3 SV=1
False	55	1	3	3	3	[Master Protein] HLA class I histocompatibility antigen, A-33 alpha chain OS=Homo sapiens OX=9606 GN=HLA-A PE=1 SV=3
False	56	1	9	25	1357	[Master Protein] Immunoglobulin kappa variable 1-27 OS=Homo sapiens OX=9606 GN=IGKV1-27 PE=3 SV=1
False	57	3	12	13	112	[Master Protein] Amyloid-like protein 2 OS=Homo sapiens OX=9606 GN=APLP2 PE=1 SV=2
False	58	2	13	20	30	[Master Protein] Isoform 2 of Heat shock protein HSP 90-alpha OS=Homo sapiens OX=9606 GN=HSP90AA1
False	59	3	1	6	40	[Master Protein] Tubulin alpha-3D chain OS=Homo sapiens OX=9606 GN=TUBA3D PE=1 SV=1
False	60	1	2	2	3	[Master Protein] N(4)-(beta-N-acetylglucosaminyl)-L-asparaginase OS=Homo sapiens OX=9606 GN=AGA PE=1 SV=2
False	61	2	1	2	9	[Master Protein] Plakophilin-4 OS=Homo sapiens OX=9606 GN=PKP4 PE=1 SV=2
False	62	1	1	6	20	[Master Protein] Cathepsin L2 OS=Homo sapiens OX=9606 GN=CTSV PE=1 SV=2
False	63	1	2	4	163	[Master Protein] Protein argonaute-2 OS=Homo sapiens OX=9606 GN=AGO2 PE=1 SV=3
False	64	4	1	1	2	[Master Protein] Isoform 4 of Ubiquitin-associated protein 1 OS=Homo sapiens OX=9606 GN=UBAP1
False	65	1	38	41	1332	[Master Protein] Complement factor I OS=Homo sapiens OX=9606 GN=CFI PE=1 SV=2
False	66	1	16	21	667	[Master Protein] Myosin-7B OS=Homo sapiens OX=9606 GN=MYH7B PE=1 SV=4
False	67	1	6	7	130	[Master Protein] Tumor necrosis factor receptor superfamily member 19L OS=Homo sapiens OX=9606 GN=RELT PE=1 SV=1
False	68	3	1	3	12	[Master Protein] Ras-related protein Rab-1A OS=Homo sapiens OX=9606 GN=RAB1A PE=1 SV=3
False	69	3	1	10	33	[Master Protein] DNA topoisomerase 2-alpha OS=Homo sapiens OX=9606 GN=TOP2A PE=1 SV=3
False	70	2	1	1	1	[Master Protein] Sodium/potassium-transporting ATPase subunit beta-1 OS=Homo sapiens OX=9606 GN=ATP1B1 PE=1 SV=1
False	71	2	3	3	73	[Master Protein] Immunoglobulin lambda variable 7-46 OS=Homo sapiens OX=9606 GN=IGLV7-46 PE=3 SV=4
False	72	1	3	3	50	[Master Protein] Charged multivesicular body protein 4b OS=Homo sapiens OX=9606 GN=CHMP4B PE=1 SV=1
False	73	1	5	5	57	[Master Protein] Coagulation factor XI OS=Homo sapiens OX=9606 GN=F11 PE=1 SV=1
False	74	2	15	17	631	[Master Protein] Immunoglobulin superfamily member 8 OS=Homo sapiens OX=9606 GN=IGSF8 PE=1 SV=1
False	75	1	2	2	34	[Master Protein] Lysosome-associated membrane glycoprotein 3 OS=Homo sapiens OX=9606 GN=LAMP3 PE=1 SV=3
False	76	1	1	3	13	[Master Protein] DENN domain-containing protein 4B OS=Homo sapiens OX=9606 GN=DENND4B PE=1 SV=4
False	77	1	3	22	3106	[Master Protein] Pepsin A-4 OS=Homo sapiens OX=9606 GN=PGA4 PE=1 SV=1
False	78	1	2	9	53	[Master Protein] E3 ubiquitin-protein ligase BRE1A OS=Homo sapiens OX=9606 GN=RNF20 PE=1 SV=2
False	79	1	4	4	15	[Master Protein] Inhibin beta C chain OS=Homo sapiens OX=9606 GN=INHBC PE=2 SV=1
False	80	2	7	7	61	[Master Protein] Prominin-2 OS=Homo sapiens OX=9606 GN=PROM2 PE=1 SV=1
False	81	1	8	8	159	[Master Protein] Tubulointerstitial nephritis antigen-like OS=Homo sapiens OX=9606 GN=TINAGL1 PE=1 SV=1
False	82	1	20	20	698	[Master Protein] Carboxypeptidase N subunit 2 OS=Homo sapiens OX=9606 GN=CPN2 PE=1 SV=3
False	83	2	3	7	77	[Master Protein] Immunoglobulin kappa variable 2-29 OS=Homo sapiens OX=9606 GN=IGKV2-29 PE=3 SV=2
False	84	1	122	124	39234	[Master Protein] Protein AMBP OS=Homo sapiens OX=9606 GN=AMBP PE=1 SV=1
False	85	1	8	16	68	[Master Protein] Sacsin OS=Homo sapiens OX=9606 GN=SACS PE=1 SV=2
False	86	1	2	2	2	[Master Protein] Interleukin-2 receptor subunit alpha OS=Homo sapiens OX=9606 GN=IL2RA PE=1 SV=1
False	87	1	1	24	542	[Master Protein] Isoform 2 of Latent-transforming growth factor beta-binding protein 4 OS=Homo sapiens OX=9606 GN=LTBP4
False	88	1	12	14	315	[Master Protein] Beta-hexosaminidase subunit alpha OS=Homo sapiens OX=9606 GN=HEXA PE=1 SV=2
False	89	1	8	11	788	[Master Protein] N-acetylgalactosamine-6-sulfatase OS=Homo sapiens OX=9606 GN=GALNS PE=1 SV=1
False	90	1	7	10	84	[Master Protein] Endoplasmin OS=Homo sapiens OX=9606 GN=HSP90B1 PE=1 SV=1
False	91	2	11	13	47	[Master Protein] Glycodelin OS=Homo sapiens OX=9606 GN=PAEP PE=1 SV=2
False	92	1	6	6	8	[Master Protein] Eosinophil cationic protein OS=Homo sapiens OX=9606 GN=RNASE3 PE=1 SV=2
False	93	4	0	5	104	[Master Protein] Isoform 2 of CMRF35-like molecule 1 OS=Homo sapiens OX=9606 GN=CD300LF
False	94	3	1	6	45	[Master Protein] Guanine nucleotide-binding protein subunit beta-4 OS=Homo sapiens OX=9606 GN=GNB4 PE=1 SV=3
False	95	1	5	6	7	[Master Protein] FRAS1-related extracellular matrix protein 2 OS=Homo sapiens OX=9606 GN=FREM2 PE=1 SV=2
False	96	1	2	2	54	[Master Protein] Sodium/nucleoside cotransporter 1 OS=Homo sapiens OX=9606 GN=SLC28A1 PE=1 SV=2
False	97	1	11	22	232	[Master Protein] Serpin B4 OS=Homo sapiens OX=9606 GN=SERPINB4 PE=1 SV=2
False	98	1	9	21	46	[Master Protein] Dynein heavy chain 17, axonemal OS=Homo sapiens OX=9606 GN=DNAH17 PE=1 SV=3
False	99	1	1	2	13	[Master Protein] Protein FRG1 OS=Homo sapiens OX=9606 GN=FRG1 PE=1 SV=1
False	100	1	1	1	2	[Master Protein] Apolipoprotein C-II OS=Homo sapiens OX=9606 GN=APOC2 PE=1 SV=1
False	101	2	1	5	11	[Master Protein] Dedicator of cytokinesis protein 8 OS=Homo sapiens OX=9606 GN=DOCK8 PE=1 SV=3
False	102	1	2	2	2	[Master Protein] Isoform 4 of Serine/threonine-protein phosphatase 2A 56 kDa regulatory subunit gamma isoform OS=Homo sapiens OX=9606 GN=PPP2R5C
False	103	1	0	4	36	[Master Protein] Immunoglobulin heavy variable 3-30-5 OS=Homo sapiens OX=9606 GN=IGHV3-30-5 PE=3 SV=1
False	104	1	2	3	6	[Master Protein] Uncharacterized protein C3orf20 OS=Homo sapiens OX=9606 GN=C3orf20 PE=2 SV=2
False	105	1	12	14	169	[Master Protein] Complement component C6 OS=Homo sapiens OX=9606 GN=C6 PE=1 SV=3
False	106	2	1	5	12	[Master Protein] Protein timeless homolog OS=Homo sapiens OX=9606 GN=TIMELESS PE=1 SV=2
False	107	6	7	28	206	[Master Protein] Xin actin-binding repeat-containing protein 2 OS=Homo sapiens OX=9606 GN=XIRP2 PE=1 SV=2
False	108	2	30	32	911	[Master Protein] SPARC-like protein 1 OS=Homo sapiens OX=9606 GN=SPARCL1 PE=1 SV=2
False	109	1	1	6	12	[Master Protein] Abnormal spindle-like microcephaly-associated protein OS=Homo sapiens OX=9606 GN=ASPM PE=1 SV=2
False	110	3	1	2	21	[Master Protein] Putative ATP-dependent RNA helicase TDRD12 OS=Homo sapiens OX=9606 GN=TDRD12 PE=2 SV=2
False	111	1	7	10	53	[Master Protein] Isoform 2 of Src substrate cortactin OS=Homo sapiens OX=9606 GN=CTTN
False	112	1	39	63	6687	[Master Protein] Immunoglobulin heavy constant gamma 1 OS=Homo sapiens OX=9606 GN=IGHG1 PE=1 SV=1
False	113	1	11	15	200	[Master Protein] Platelet-derived growth factor receptor beta OS=Homo sapiens OX=9606 GN=PDGFRB PE=1 SV=1
False	114	3	1	3	7	[Master Protein] Activin receptor type-1 OS=Homo sapiens OX=9606 GN=ACVR1 PE=1 SV=1
False	115	1	1	2	4	[Master Protein] Keratin, type II cytoskeletal 1b OS=Homo sapiens OX=9606 GN=KRT77 PE=2 SV=3
False	116	1	1	5	79	[Master Protein] Metallothionein-1X OS=Homo sapiens OX=9606 GN=MT1X PE=1 SV=1
False	117	2	35	37	109	[Master Protein] Protein-glutamine gamma-glutamyltransferase E OS=Homo sapiens OX=9606 GN=TGM3 PE=1 SV=4
False	118	1	9	14	226	[Master Protein] Signal-regulatory protein beta-1 OS=Homo sapiens OX=9606 GN=SIRPB1 PE=1 SV=5
False	119	1	1	1	1	[Master Protein] Cholecystokinin OS=Homo sapiens OX=9606 GN=CCK PE=1 SV=1
False	120	3	8	9	185	[Master Protein] Isoform A of Protein FAM3B OS=Homo sapiens OX=9606 GN=FAM3B
False	121	1	1	1	4	[Master Protein] Low-density lipoprotein receptor-related protein 3 OS=Homo sapiens OX=9606 GN=LRP3 PE=2 SV=2
False	122	1	28	28	599	[Master Protein] Cell surface glycoprotein MUC18 OS=Homo sapiens OX=9606 GN=MCAM PE=1 SV=2
False	123	2	1	4	116	[Master Protein] Transient receptor potential cation channel subfamily M member 2 OS=Homo sapiens OX=9606 GN=TRPM2 PE=1 SV=2
False	124	1	8	9	161	[Master Protein] Secretogranin-2 OS=Homo sapiens OX=9606 GN=SCG2 PE=1 SV=2
False	125	3	2	12	70	[Master Protein] Isoform 2 of Myosin-14 OS=Homo sapiens OX=9606 GN=MYH14
False	126	3	2	6	57	[Master Protein] SNF-related serine/threonine-protein kinase OS=Homo sapiens OX=9606 GN=SNRK PE=1 SV=2
False	127	5	4	6	27	[Master Protein] Unconventional myosin-XVIIIa OS=Homo sapiens OX=9606 GN=MYO18A PE=1 SV=3
False	128	1	7	8	112	[Master Protein] Hemoglobin subunit delta OS=Homo sapiens OX=9606 GN=HBD PE=1 SV=2
False	129	1	1	5	64	[Master Protein] Isoform 2 of WNT1-inducible-signaling pathway protein 2 OS=Homo sapiens OX=9606 GN=WISP2
False	130	1	13	13	122	[Master Protein] Sialidase-1 OS=Homo sapiens OX=9606 GN=NEU1 PE=1 SV=1
False	131	6	0	2	7	[Master Protein] Mitotic spindle assembly checkpoint protein MAD1 OS=Homo sapiens OX=9606 GN=MAD1L1 PE=1 SV=2
False	132	1	4	4	22	[Master Protein] Thrombomodulin OS=Homo sapiens OX=9606 GN=THBD PE=1 SV=2
False	133	7	1	3	31	[Master Protein] Isoform 1AB of Catenin delta-1 OS=Homo sapiens OX=9606 GN=CTNND1
False	134	1	1	1	14	[Master Protein] DNA repair protein XRCC2 OS=Homo sapiens OX=9606 GN=XRCC2 PE=1 SV=1
False	135	3	18	19	237	[Master Protein] Signal peptide, CUB and EGF-like domain-containing protein 2 OS=Homo sapiens OX=9606 GN=SCUBE2 PE=1 SV=3
False	136	1	3	3	3	[Master Protein] Protein-arginine deiminase type-4 OS=Homo sapiens OX=9606 GN=PADI4 PE=1 SV=2
False	137	2	0	2	4	[Master Protein] Zinc finger protein 512 OS=Homo sapiens OX=9606 GN=ZNF512 PE=1 SV=2
False	138	1	1	2	11	[Master Protein] NUT family member 2E OS=Homo sapiens OX=9606 GN=NUTM2E PE=3 SV=3
False	139	2	2	25	467	[Master Protein] Latent-transforming growth factor beta-binding protein 4 OS=Homo sapiens OX=9606 GN=LTBP4 PE=1 SV=2
False	140	1	3	4	47	[Master Protein] POTE ankyrin domain family member F OS=Homo sapiens OX=9606 GN=POTEF PE=1 SV=2
False	141	2	8	11	162	[Master Protein] Bone morphogenetic protein receptor type-2 OS=Homo sapiens OX=9606 GN=BMPR2 PE=1 SV=2
False	142	1	4	5	77	[Master Protein] Pituitary tumor-transforming gene 1 protein-interacting protein OS=Homo sapiens OX=9606 GN=PTTG1IP PE=1 SV=1
False	143	1	0	5	7	[Master Protein] Guanine nucleotide-binding protein G(olf) subunit alpha OS=Homo sapiens OX=9606 GN=GNAL PE=1 SV=1
False	144	1	6	6	14	[Master Protein] Kinesin-like protein KIF12 OS=Homo sapiens OX=9606 GN=KIF12 PE=1 SV=3
False	145	15	10	11	129	[Master Protein] Proteoglycan 4 OS=Homo sapiens OX=9606 GN=PRG4 PE=1 SV=3
False	146	1	0	3	6	[Master Protein] Disks large-associated protein 3 OS=Homo sapiens OX=9606 GN=DLGAP3 PE=1 SV=3
False	147	3	20	20	564	[Master Protein] Isoform 3 of Cysteine-rich secretory protein 3 OS=Homo sapiens OX=9606 GN=CRISP3
False	148	1	27	32	689	[Master Protein] Protocadherin Fat 1 OS=Homo sapiens OX=9606 GN=FAT1 PE=1 SV=2
False	149	3	8	15	97	[Master Protein] Isoform 3 of A-kinase anchor protein 13 OS=Homo sapiens OX=9606 GN=AKAP13
False	150	4	2	2	5	[Master Protein] Gamma-glutamylaminecyclotransferase OS=Homo sapiens OX=9606 GN=GGACT PE=1 SV=2
False	151	1	5	5	12	[Master Protein] Cadherin-15 OS=Homo sapiens OX=9606 GN=CDH15 PE=1 SV=1
False	152	1	2	2	31	[Master Protein] V-type proton ATPase 16 kDa proteolipid subunit OS=Homo sapiens OX=9606 GN=ATP6V0C PE=1 SV=1
False	153	2	3	12	180	[Master Protein] Platelet glycoprotein VI OS=Homo sapiens OX=9606 GN=GP6 PE=1 SV=4
False	154	1	11	12	134	[Master Protein] Glypican-4 OS=Homo sapiens OX=9606 GN=GPC4 PE=1 SV=4
False	155	1	16	16	1173	[Master Protein] CD27 antigen OS=Homo sapiens OX=9606 GN=CD27 PE=1 SV=2
False	156	1	5	5	157	[Master Protein] Immunoglobulin lambda variable 8-61 OS=Homo sapiens OX=9606 GN=IGLV8-61 PE=3 SV=7
False	157	4	9	9	126	[Master Protein] Matrilin-4 OS=Homo sapiens OX=9606 GN=MATN4 PE=1 SV=3
False	158	1	35	35	4959	[Master Protein] Alpha-2-HS-glycoprotein OS=Homo sapiens OX=9606 GN=AHSG PE=1 SV=2
False	159	2	2	5	9	[Master Protein] Isoform 3 of Src substrate cortactin OS=Homo sapiens OX=9606 GN=CTTN
False	160	1	2	3	3	[Master Protein] Isoform 4 of C2 calcium-dependent domain-containing protein 6 OS=Homo sapiens OX=9606 GN=C2CD6
False	161	4	16	16	26	[Master Protein] (Common contaminant protein)
False	162	1	5	5	11	[Master Protein] (Common contaminant protein)
False	163	3	5	5	293	[Master Protein] Cyclic AMP-responsive element-binding protein 3-like protein 3 OS=Homo sapiens OX=9606 GN=CREB3L3 PE=1 SV=2
False	164	6	29	31	231	[Master Protein] Isoform 6 of Calpastatin OS=Homo sapiens OX=9606 GN=CAST
False	165	2	10	11	310	[Master Protein] Lipocalin-1 OS=Homo sapiens OX=9606 GN=LCN1 PE=1 SV=1
False	166	2	11	13	254	[Master Protein] Thrombospondin-1 OS=Homo sapiens OX=9606 GN=THBS1 PE=1 SV=2
False	167	5	2	2	7	[Master Protein] Lysosomal acid glucosylceramidase OS=Homo sapiens OX=9606 GN=GBA PE=1 SV=3
False	168	3	15	22	348	[Master Protein] Target of Nesh-SH3 OS=Homo sapiens OX=9606 GN=ABI3BP PE=1 SV=1
False	169	3	2	13	1144	[Master Protein] Isoform 12 of CD44 antigen OS=Homo sapiens OX=9606 GN=CD44
False	170	5	1	1	9	[Master Protein] Isoform 2 of ATP synthase F(0) complex subunit C2, mitochondrial OS=Homo sapiens OX=9606 GN=ATP5MC2
False	171	1	1	2	2	[Master Protein] Schlafen family member 13 OS=Homo sapiens OX=9606 GN=SLFN13 PE=1 SV=1
False	172	2	6	6	65	[Master Protein] Triokinase/FMN cyclase OS=Homo sapiens OX=9606 GN=TKFC PE=1 SV=2
False	173	1	2	2	5	[Master Protein] Protein disulfide-isomerase A4 OS=Homo sapiens OX=9606 GN=PDIA4 PE=1 SV=2
False	174	1	21	32	5079	[Master Protein] Isoform 2 of Phosphoinositide-3-kinase-interacting protein 1 OS=Homo sapiens OX=9606 GN=PIK3IP1
False	175	2	5	5	14	[Master Protein] Phosphoglycerate mutase 1 OS=Homo sapiens OX=9606 GN=PGAM1 PE=1 SV=2
False	176	3	1	3	8	[Master Protein] Filensin OS=Homo sapiens OX=9606 GN=BFSP1 PE=1 SV=3
False	177	2	1	20	188	[Master Protein] Probable helicase senataxin OS=Homo sapiens OX=9606 GN=SETX PE=1 SV=4
False	178	8	1	2	3	[Master Protein] Histone H2A type 1-B/E OS=Homo sapiens OX=9606 GN=HIST1H2AB PE=1 SV=2
False	179	1	23	23	823	[Master Protein] Alpha-2-antiplasmin OS=Homo sapiens OX=9606 GN=SERPINF2 PE=1 SV=3
False	180	1	7	7	30	[Master Protein] Tissue alpha-L-fucosidase OS=Homo sapiens OX=9606 GN=FUCA1 PE=1 SV=4
False	181	5	3	4	25	[Master Protein] ADP-ribosylation factor 3 OS=Homo sapiens OX=9606 GN=ARF3 PE=1 SV=2
False	182	1	3	6	17	[Master Protein] Axin-2 OS=Homo sapiens OX=9606 GN=AXIN2 PE=1 SV=1
False	183	2	2	3	242	[Master Protein] Carboxypeptidase B2 OS=Homo sapiens OX=9606 GN=CPB2 PE=1 SV=2
False	184	1	3	5	33	[Master Protein] Macrophage migration inhibitory factor OS=Homo sapiens OX=9606 GN=MIF PE=1 SV=4
False	185	2	1	9	60	[Master Protein] Isoform 2 of Protein shisa-6 OS=Homo sapiens OX=9606 GN=SHISA6
False	186	1	50	50	1477	[Master Protein] (Common contaminant protein)
False	187	1	5	9	32	[Master Protein] Serine-protein kinase ATM OS=Homo sapiens OX=9606 GN=ATM PE=1 SV=4
False	188	1	2	2	4	[Master Protein] SPARC OS=Homo sapiens OX=9606 GN=SPARC PE=1 SV=1
False	189	1	0	3	28	[Master Protein] Sphingolipid delta(4)-desaturase/C4-monooxygenase DES2 OS=Homo sapiens OX=9606 GN=DEGS2 PE=1 SV=2
False	190	1	12	15	1155	[Master Protein] Lymphatic vessel endothelial hyaluronic acid receptor 1 OS=Homo sapiens OX=9606 GN=LYVE1 PE=1 SV=2
False	191	3	0	3	63	[Master Protein] Ras-related protein Rab-39A OS=Homo sapiens OX=9606 GN=RAB39A PE=1 SV=2
False	192	2	1	1	8	[Master Protein] SH2 domain-containing adapter protein B OS=Homo sapiens OX=9606 GN=SHB PE=1 SV=2
False	193	2	24	28	438	[Master Protein] Isoform 2 of Neural cell adhesion molecule L1-like protein OS=Homo sapiens OX=9606 GN=CHL1
False	194	2	3	4	9	[Master Protein] Sickle tail protein homolog OS=Homo sapiens OX=9606 GN=KIAA1217 PE=1 SV=2
False	195	4	5	6	15	[Master Protein] Adhesion G-protein coupled receptor G1 OS=Homo sapiens OX=9606 GN=ADGRG1 PE=1 SV=2
False	196	1	13	15	525	[Master Protein] Immunoglobulin heavy constant gamma 4 OS=Homo sapiens OX=9606 GN=IGHG4 PE=1 SV=1
False	197	1	0	2	3	[Master Protein] Brefeldin A-inhibited guanine nucleotide-exchange protein 3 OS=Homo sapiens OX=9606 GN=ARFGEF3 PE=1 SV=3
False	198	1	2	3	3	[Master Protein] Natural cytotoxicity triggering receptor 3 ligand 1 OS=Homo sapiens OX=9606 GN=NCR3LG1 PE=1 SV=1
False	199	2	9	10	181	[Master Protein] Junctional adhesion molecule A OS=Homo sapiens OX=9606 GN=F11R PE=1 SV=1
False	200	3	1	5	48	[Master Protein] TATA box-binding protein-associated factor RNA polymerase I subunit C OS=Homo sapiens OX=9606 GN=TAF1C PE=1 SV=2
False	201	1	3	3	3	[Master Protein] Beta-Ala-His dipeptidase OS=Homo sapiens OX=9606 GN=CNDP1 PE=1 SV=4
False	202	1	4	26	249	[Master Protein] Isoform 3 of Collagen alpha-1(XVIII) chain OS=Homo sapiens OX=9606 GN=COL18A1
False	203	4	3	4	4	[Master Protein] Isoform 4 of FH1/FH2 domain-containing protein 3 OS=Homo sapiens OX=9606 GN=FHOD3
False	204	2	4	4	62	[Master Protein] Transmembrane protein 106A OS=Homo sapiens OX=9606 GN=TMEM106A PE=1 SV=1
False	205	1	1	3	15	[Master Protein] Peroxidasin-like protein OS=Homo sapiens OX=9606 GN=PXDNL PE=1 SV=3
False	206	1	5	6	11	[Master Protein] E3 SUMO-protein ligase RanBP2 OS=Homo sapiens OX=9606 GN=RANBP2 PE=1 SV=2
False	207	2	3	3	21	[Master Protein] Butyrophilin-like protein 3 OS=Homo sapiens OX=9606 GN=BTNL3 PE=2 SV=2
False	208	3	11	11	67	[Master Protein] Isoform 3 of ADAMTS-like protein 4 OS=Homo sapiens OX=9606 GN=ADAMTSL4
False	209	1	15	15	1137	[Master Protein] Lithostathine-1-alpha OS=Homo sapiens OX=9606 GN=REG1A PE=1 SV=3
False	210	1	7	7	14	[Master Protein] Cellular retinoic acid-binding protein 2 OS=Homo sapiens OX=9606 GN=CRABP2 PE=1 SV=2
False	211	1	2	4	4	[Master Protein] Transmembrane 7 superfamily member 3 OS=Homo sapiens OX=9606 GN=TM7SF3 PE=2 SV=1
False	212	1	10	10	853	[Master Protein] Beta-defensin 1 OS=Homo sapiens OX=9606 GN=DEFB1 PE=1 SV=1
False	213	1	1	9	16	[Master Protein] Attractin OS=Homo sapiens OX=9606 GN=ATRN PE=1 SV=2
False	214	1	2	3	5	[Master Protein] Frizzled-1 OS=Homo sapiens OX=9606 GN=FZD1 PE=1 SV=2
False	215	2	11	56	4184	[Master Protein] Alpha-amylase 1 OS=Homo sapiens OX=9606 GN=AMY1A PE=1 SV=2
False	216	3	1	3	57	[Master Protein] Isoform 3 of Ankyrin repeat and SOCS box protein 3 OS=Homo sapiens OX=9606 GN=ASB3
False	217	1	4	6	68	[Master Protein] SAM and SH3 domain-containing protein 1 OS=Homo sapiens OX=9606 GN=SASH1 PE=1 SV=3
False	218	1	5	5	21	[Master Protein] Serpin B13 OS=Homo sapiens OX=9606 GN=SERPINB13 PE=1 SV=2
False	219	6	9	9	382	[Master Protein] Isoform 2 of SLAM family member 5 OS=Homo sapiens OX=9606 GN=CD84
False	220	1	2	8	45	[Master Protein] Immunoglobulin heavy variable 1-3 OS=Homo sapiens OX=9606 GN=IGHV1-3 PE=3 SV=1
False	221	1	1	2	2	[Master Protein] Isoform 11 of Intersectin-1 OS=Homo sapiens OX=9606 GN=ITSN1
False	222	1	22	24	82	[Master Protein] Vimentin OS=Homo sapiens OX=9606 GN=VIM PE=1 SV=4
False	223	1	0	2	4	[Master Protein] Solute carrier family 22 member 23 OS=Homo sapiens OX=9606 GN=SLC22A23 PE=1 SV=2
False	224	1	1	1	67	[Master Protein] Oligodendrocyte-myelin glycoprotein OS=Homo sapiens OX=9606 GN=OMG PE=1 SV=2
False	225	3	26	28	651	[Master Protein] Vascular cell adhesion protein 1 OS=Homo sapiens OX=9606 GN=VCAM1 PE=1 SV=1
False	226	2	7	7	58	[Master Protein] Isoform 2 of TGF-beta receptor type-2 OS=Homo sapiens OX=9606 GN=TGFBR2
False	227	1	260	260	58733	[Master Protein] Serum albumin OS=Homo sapiens OX=9606 GN=ALB PE=1 SV=2
False	228	10	2	2	2	[Master Protein] HLA class I histocompatibility antigen, A-68 alpha chain OS=Homo sapiens OX=9606 GN=HLA-A PE=1 SV=4
False	229	1	1	3	9	[Master Protein] Putative uncharacterized protein ENSP00000383309 OS=Homo sapiens OX=9606 PE=5 SV=3
False	230	1	1	3	58	[Master Protein] Immunoglobulin lambda variable 4-69 OS=Homo sapiens OX=9606 GN=IGLV4-69 PE=1 SV=1
False	231	1	0	3	17	[Master Protein] Bardet-Biedl syndrome 10 protein OS=Homo sapiens OX=9606 GN=BBS10 PE=1 SV=2
False	232	1	4	5	24	[Master Protein] Insulin-like growth factor-binding protein 6 OS=Homo sapiens OX=9606 GN=IGFBP6 PE=1 SV=1
False	233	1	2	4	9	[Master Protein] Complement factor H-related protein 2 OS=Homo sapiens OX=9606 GN=CFHR2 PE=1 SV=1
False	234	2	5	5	5	[Master Protein] Vinculin OS=Homo sapiens OX=9606 GN=VCL PE=1 SV=4
False	235	2	1	3	4	[Master Protein] Myosin-15 OS=Homo sapiens OX=9606 GN=MYH15 PE=1 SV=5
False	236	2	12	18	403	[Master Protein] 14-3-3 protein sigma OS=Homo sapiens OX=9606 GN=SFN PE=1 SV=1
False	237	2	4	11	39	[Master Protein] 14-3-3 protein beta/alpha OS=Homo sapiens OX=9606 GN=YWHAB PE=1 SV=3
False	238	1	1	3	7	[Master Protein] Low-density lipoprotein receptor-related protein 4 OS=Homo sapiens OX=9606 GN=LRP4 PE=1 SV=4
False	239	1	1	2	76	[Master Protein] Hyaluronan synthase 3 OS=Homo sapiens OX=9606 GN=HAS3 PE=1 SV=3
False	240	2	22	22	608	[Master Protein] Carboxypeptidase E OS=Homo sapiens OX=9606 GN=CPE PE=1 SV=1
False	241	3	1	1	9	[Master Protein] Nuclear cap-binding protein subunit 2-like OS=Homo sapiens OX=9606 GN=NCBP2L PE=3 SV=1
False	242	1	5	5	13	[Master Protein] Rho GDP-dissociation inhibitor 1 OS=Homo sapiens OX=9606 GN=ARHGDIA PE=1 SV=3
False	243	2	1	1	7	[Master Protein] Mammaglobin-A OS=Homo sapiens OX=9606 GN=SCGB2A2 PE=1 SV=1
False	244	1	1	1	3	[Master Protein] CD81 antigen OS=Homo sapiens OX=9606 GN=CD81 PE=1 SV=1
False	245	3	0	23	297	[Master Protein] Isoform 3B of Myosin light chain kinase, smooth muscle OS=Homo sapiens OX=9606 GN=MYLK
False	246	1	39	40	1896	[Master Protein] Vitronectin OS=Homo sapiens OX=9606 GN=VTN PE=1 SV=1
False	247	1	3	3	15	[Master Protein] Immunoglobulin heavy variable 6-1 OS=Homo sapiens OX=9606 GN=IGHV6-1 PE=3 SV=1
False	248	1	1	2	4	[Master Protein] Transitional endoplasmic reticulum ATPase OS=Homo sapiens OX=9606 GN=VCP PE=1 SV=4
False	249	2	0	2	2	[Master Protein] Centrosome-associated protein CEP250 OS=Homo sapiens OX=9606 GN=CEP250 PE=1 SV=2
False	250	3	5	5	87	[Master Protein] Isoform 3 of High affinity immunoglobulin alpha and immunoglobulin mu Fc receptor OS=Homo sapiens OX=9606 GN=FCAMR
False	251	2	1	3	40	[Master Protein] Keratin, type II cytoskeletal 73 OS=Homo sapiens OX=9606 GN=KRT73 PE=1 SV=1
False	252	2	12	16	302	[Master Protein] Kunitz-type protease inhibitor 1 OS=Homo sapiens OX=9606 GN=SPINT1 PE=1 SV=2
False	253	1	12	26	101	[Master Protein] Biorientation of chromosomes in cell division protein 1-like 1 OS=Homo sapiens OX=9606 GN=BOD1L1 PE=1 SV=2
False	254	2	2	3	29	[Master Protein] Coiled-coil domain-containing protein 63 OS=Homo sapiens OX=9606 GN=CCDC63 PE=2 SV=1
False	255	2	24	35	712	[Master Protein] Transcriptional regulator ATRX OS=Homo sapiens OX=9606 GN=ATRX PE=1 SV=5
False	256	1	3	3	80	[Master Protein] E3 ubiquitin-protein ligase RNF167 OS=Homo sapiens OX=9606 GN=RNF167 PE=1 SV=1
False	257	1	1	1	1	[Master Protein] Cadherin-19 OS=Homo sapiens OX=9606 GN=CDH19 PE=2 SV=1
False	258	4	0	8	12	[Master Protein] Isoform 6 of Receptor-type tyrosine-protein phosphatase delta OS=Homo sapiens OX=9606 GN=PTPRD
False	259	1	0	4	6	[Master Protein] Phosphoinositide 3-kinase adapter protein 1 OS=Homo sapiens OX=9606 GN=PIK3AP1 PE=1 SV=2
False	260	2	2	2	2	[Master Protein] Protein kinase C and casein kinase substrate in neurons protein 2 OS=Homo sapiens OX=9606 GN=PACSIN2 PE=1 SV=2
False	261	1	1	1	8	[Master Protein] Immunoglobulin lambda variable 5-52 OS=Homo sapiens OX=9606 GN=IGLV5-52 PE=3 SV=1
False	262	3	1	3	7	[Master Protein] Myotubularin-related protein 12 OS=Homo sapiens OX=9606 GN=MTMR12 PE=1 SV=2
False	263	1	8	11	73	[Master Protein] Calmodulin-like protein 3 OS=Homo sapiens OX=9606 GN=CALML3 PE=1 SV=2
False	264	1	7	10	218	[Master Protein] WNT1-inducible-signaling pathway protein 2 OS=Homo sapiens OX=9606 GN=WISP2 PE=1 SV=1
False	265	1	7	28	298	[Master Protein] Putative annexin A2-like protein OS=Homo sapiens OX=9606 GN=ANXA2P2 PE=5 SV=2
False	266	1	1	7	31	[Master Protein] Isoform 5 of CMRF35-like molecule 9 OS=Homo sapiens OX=9606 GN=CD300LG
False	267	1	17	17	644	[Master Protein] Gamma-glutamyl hydrolase OS=Homo sapiens OX=9606 GN=GGH PE=1 SV=2
False	268	1	8	15	41	[Master Protein] Teneurin-3 OS=Homo sapiens OX=9606 GN=TENM3 PE=2 SV=3
False	269	6	4	5	81	[Master Protein] Lipolysis-stimulated lipoprotein receptor OS=Homo sapiens OX=9606 GN=LSR PE=1 SV=4
False	270	1	0	3	10	[Master Protein] Bile salt export pump OS=Homo sapiens OX=9606 GN=ABCB11 PE=1 SV=2
False	271	1	9	12	56	[Master Protein] TPR and ankyrin repeat-containing protein 1 OS=Homo sapiens OX=9606 GN=TRANK1 PE=2 SV=4
False	272	1	2	3	39	[Master Protein] Coagulation factor X OS=Homo sapiens OX=9606 GN=F10 PE=1 SV=2
False	273	2	28	33	529	[Master Protein] Keratin, type II cytoskeletal 2 epidermal OS=Homo sapiens OX=9606 GN=KRT2 PE=1 SV=2
False	274	2	32	42	1649	[Master Protein] Serpin B3 OS=Homo sapiens OX=9606 GN=SERPINB3 PE=1 SV=2
False	275	1	16	18	225	[Master Protein] Collagen alpha-3(V) chain OS=Homo sapiens OX=9606 GN=COL5A3 PE=1 SV=3
False	276	1	6	10	159	[Master Protein] Immunoglobulin lambda variable 3-21 OS=Homo sapiens OX=9606 GN=IGLV3-21 PE=1 SV=2
False	277	2	4	11	200	[Master Protein] Isoform 2 of SR-related and CTD-associated factor 8 OS=Homo sapiens OX=9606 GN=SCAF8
False	278	1	66	66	3935	[Master Protein] Lysosomal alpha-glucosidase OS=Homo sapiens OX=9606 GN=GAA PE=1 SV=4
False	279	1	5	6	43	[Master Protein] Actin-related protein 2/3 complex subunit 3 OS=Homo sapiens OX=9606 GN=ARPC3 PE=1 SV=3
False	280	1	10	11	17	[Master Protein] Mucin-5AC OS=Homo sapiens OX=9606 GN=MUC5AC PE=1 SV=4
False	281	3	12	12	722	[Master Protein] CD99 antigen-like protein 2 OS=Homo sapiens OX=9606 GN=CD99L2 PE=1 SV=1
False	282	1	11	12	129	[Master Protein] Isoform 2 of Tumor necrosis factor receptor superfamily member 1B OS=Homo sapiens OX=9606 GN=TNFRSF1B
False	283	5	14	18	980	[Master Protein] Isoform 2 of Butyrophilin subfamily 2 member A1 OS=Homo sapiens OX=9606 GN=BTN2A1
False	284	2	16	19	242	[Master Protein] Sortilin OS=Homo sapiens OX=9606 GN=SORT1 PE=1 SV=3
False	285	7	1	2	12	[Master Protein] Cadherin-16 OS=Homo sapiens OX=9606 GN=CDH16 PE=2 SV=1
False	286	1	51	52	5965	[Master Protein] Immunoglobulin heavy constant alpha 1 OS=Homo sapiens OX=9606 GN=IGHA1 PE=1 SV=2
False	287	3	24	24	425	[Master Protein] Aminoacylase-1 OS=Homo sapiens OX=9606 GN=ACY1 PE=1 SV=1
False	288	1	1	1	7	[Master Protein] Isoform 2 of Zinc finger FYVE domain-containing protein 21 OS=Homo sapiens OX=9606 GN=ZFYVE21
False	289	3	1	2	2	[Master Protein] E3 ubiquitin-protein ligase ZNF598 OS=Homo sapiens OX=9606 GN=ZNF598 PE=1 SV=1
False	290	2	1	4	13	[Master Protein] Cyclic nucleotide-gated cation channel beta-3 OS=Homo sapiens OX=9606 GN=CNGB3 PE=1 SV=2
False	291	2	14	15	488	[Master Protein] Isoform 2 of Fibulin-2 OS=Homo sapiens OX=9606 GN=FBLN2
False	292	1	1	1	2	[Master Protein] Unconventional myosin-XVB OS=Homo sapiens OX=9606 GN=MYO15B PE=1 SV=3
False	293	1	16	16	420	[Master Protein] Heat shock protein beta-1 OS=Homo sapiens OX=9606 GN=HSPB1 PE=1 SV=2
False	294	1	16	16	354	[Master Protein] EGF-containing fibulin-like extracellular matrix protein 2 OS=Homo sapiens OX=9606 GN=EFEMP2 PE=1 SV=3
False	295	6	3	10	469	[Master Protein] Isoform 16 of Dermokine OS=Homo sapiens OX=9606 GN=DMKN
False	296	1	9	9	111	[Master Protein] Fatty acid-binding protein, heart OS=Homo sapiens OX=9606 GN=FABP3 PE=1 SV=4
False	297	1	13	15	451	[Master Protein] Ephrin-B1 OS=Homo sapiens OX=9606 GN=EFNB1 PE=1 SV=1
False	298	2	8	15	169	[Master Protein] Cilia- and flagella-associated protein 54 OS=Homo sapiens OX=9606 GN=CFAP54 PE=2 SV=3
False	299	2	6	13	47	[Master Protein] KICSTOR complex protein SZT2 OS=Homo sapiens OX=9606 GN=SZT2 PE=1 SV=3
False	300	1	16	28	210	[Master Protein] BAH and coiled-coil domain-containing protein 1 OS=Homo sapiens OX=9606 GN=BAHCC1 PE=1 SV=4
False	301	1	13	13	439	[Master Protein] Protein FAM3C OS=Homo sapiens OX=9606 GN=FAM3C PE=1 SV=1
False	302	2	1	3	9	[Master Protein] Transcription factor IIIB 50 kDa subunit OS=Homo sapiens OX=9606 GN=BRF2 PE=1 SV=1
False	303	6	9	9	664	[Master Protein] Immunoglobulin kappa variable 1-5 OS=Homo sapiens OX=9606 GN=IGKV1-5 PE=1 SV=2
False	304	3	2	2	10	[Master Protein] Isoform 2 of TGF-beta receptor type-1 OS=Homo sapiens OX=9606 GN=TGFBR1
False	305	1	8	9	87	[Master Protein] Cartilage acidic protein 1 OS=Homo sapiens OX=9606 GN=CRTAC1 PE=1 SV=2
False	306	1	1	1	4	[Master Protein] Ankyrin repeat domain-containing protein 53 OS=Homo sapiens OX=9606 GN=ANKRD53 PE=1 SV=3
False	307	2	3	3	66	[Master Protein] Bone marrow stromal antigen 2 OS=Homo sapiens OX=9606 GN=BST2 PE=1 SV=1
False	308	1	7	7	145	[Master Protein] Protein S100-P OS=Homo sapiens OX=9606 GN=S100P PE=1 SV=2
False	309	3	3	6	7	[Master Protein] Isoform 2 of Golgin subfamily B member 1 OS=Homo sapiens OX=9606 GN=GOLGB1
False	310	3	17	20	269	[Master Protein] Interleukin-6 receptor subunit beta OS=Homo sapiens OX=9606 GN=IL6ST PE=1 SV=2
False	311	1	2	24	741	[Master Protein] Isoform 2 of N-acetylmuramoyl-L-alanine amidase OS=Homo sapiens OX=9606 GN=PGLYRP2
False	312	1	3	5	20	[Master Protein] Probable methyltransferase TARBP1 OS=Homo sapiens OX=9606 GN=TARBP1 PE=1 SV=1
False	313	2	5	7	42	[Master Protein] Isoform 2 of Ryanodine receptor 2 OS=Homo sapiens OX=9606 GN=RYR2
False	314	1	6	7	29	[Master Protein] Flavin reductase (NADPH) OS=Homo sapiens OX=9606 GN=BLVRB PE=1 SV=3
False	315	1	12	14	279	[Master Protein] Pro-cathepsin H OS=Homo sapiens OX=9606 GN=CTSH PE=1 SV=4
False	316	2	3	5	7	[Master Protein] Dedicator of cytokinesis protein 10 OS=Homo sapiens OX=9606 GN=DOCK10 PE=1 SV=3
False	317	1	4	5	18	[Master Protein] Histone acetyltransferase KAT2B OS=Homo sapiens OX=9606 GN=KAT2B PE=1 SV=3
False	318	2	9	9	22	[Master Protein] Isoform 2 of Serpin B12 OS=Homo sapiens OX=9606 GN=SERPINB12
False	319	1	6	6	21	[Master Protein] Metalloproteinase inhibitor 1 OS=Homo sapiens OX=9606 GN=TIMP1 PE=1 SV=1
False	320	2	17	21	177	[Master Protein] Keratin, type I cytoskeletal 14 OS=Homo sapiens OX=9606 GN=KRT14 PE=1 SV=4
False	321	1	1	4	18	[Master Protein] Immunoglobulin lambda variable 2-11 OS=Homo sapiens OX=9606 GN=IGLV2-11 PE=1 SV=2
False	322	2	2	5	137	[Master Protein] Anaphase-promoting complex subunit 7 OS=Homo sapiens OX=9606 GN=ANAPC7 PE=1 SV=4
False	323	1	7	15	228	[Master Protein] Low affinity immunoglobulin gamma Fc region receptor III-A OS=Homo sapiens OX=9606 GN=FCGR3A PE=1 SV=2
False	324	2	6	18	1247	[Master Protein] Immunoglobulin kappa variable 3-15 OS=Homo sapiens OX=9606 GN=IGKV3-15 PE=1 SV=2
False	325	1	1	1	1	[Master Protein] Forkhead box protein G1 OS=Homo sapiens OX=9606 GN=FOXG1 PE=1 SV=2
False	326	2	1	1	2	[Master Protein] Isoform 2 of Delta-aminolevulinic acid dehydratase OS=Homo sapiens OX=9606 GN=ALAD
False	327	1	2	11	73	[Master Protein] Neurexin-3 OS=Homo sapiens OX=9606 GN=NRXN3 PE=1 SV=4
False	328	1	8	11	50	[Master Protein] Rho-associated protein kinase 2 OS=Homo sapiens OX=9606 GN=ROCK2 PE=1 SV=4
False	329	1	2	2	4	[Master Protein] Histone H1x OS=Homo sapiens OX=9606 GN=H1FX PE=1 SV=1
False	330	1	11	11	554	[Master Protein] Trefoil factor 2 OS=Homo sapiens OX=9606 GN=TFF2 PE=1 SV=2
False	331	2	1	3	58	[Master Protein] Immunoglobulin heavy variable 3-9 OS=Homo sapiens OX=9606 GN=IGHV3-9 PE=1 SV=2
False	332	1	2	2	13	[Master Protein] Lysine-specific demethylase 5A OS=Homo sapiens OX=9606 GN=KDM5A PE=1 SV=3
False	333	1	7	8	27	[Master Protein] Na(+)/H(+) exchange regulatory cofactor NHE-RF3 OS=Homo sapiens OX=9606 GN=PDZK1 PE=1 SV=2
False	334	18	1	1	2	[Master Protein] Isoform 2 of Nuclear factor of activated T-cells, cytoplasmic 4 OS=Homo sapiens OX=9606 GN=NFATC4
False	335	1	1	6	69	[Master Protein] Dynein heavy chain 1, axonemal OS=Homo sapiens OX=9606 GN=DNAH1 PE=1 SV=5
False	336	3	10	11	50	[Master Protein] Isoform 4 of Extracellular matrix protein 1 OS=Homo sapiens OX=9606 GN=ECM1
False	337	1	6	8	72	[Master Protein] Programmed cell death 1 ligand 2 OS=Homo sapiens OX=9606 GN=PDCD1LG2 PE=1 SV=2
False	338	3	16	21	469	[Master Protein] Ephrin type-A receptor 7 OS=Homo sapiens OX=9606 GN=EPHA7 PE=1 SV=3
False	339	2	16	21	65	[Master Protein] Laminin subunit alpha-5 OS=Homo sapiens OX=9606 GN=LAMA5 PE=1 SV=8
False	340	9	16	22	214	[Master Protein] Isoform 8 of Filamin-B OS=Homo sapiens OX=9606 GN=FLNB
False	341	4	2	2	4	[Master Protein] Papilin OS=Homo sapiens OX=9606 GN=PAPLN PE=2 SV=4
False	342	1	26	26	262	[Master Protein] Hornerin OS=Homo sapiens OX=9606 GN=HRNR PE=1 SV=2
False	343	3	30	33	2428	[Master Protein] Isoform 4 of Cadherin-13 OS=Homo sapiens OX=9606 GN=CDH13
False	344	1	4	4	282	[Master Protein] Thymosin beta-4 OS=Homo sapiens OX=9606 GN=TMSB4X PE=1 SV=2
False	345	1	4	4	124	[Master Protein] Crk-like protein OS=Homo sapiens OX=9606 GN=CRKL PE=1 SV=1
False	346	1	5	6	145	[Master Protein] Meprin A subunit alpha OS=Homo sapiens OX=9606 GN=MEP1A PE=1 SV=2
False	347	1	7	7	58	[Master Protein] ADP-ribosyl cyclase/cyclic ADP-ribose hydrolase 2 OS=Homo sapiens OX=9606 GN=BST1 PE=1 SV=2
False	348	3	1	2	18	[Master Protein] Zinc finger protein GLI1 OS=Homo sapiens OX=9606 GN=GLI1 PE=1 SV=1
False	349	1	5	8	148	[Master Protein] Cystatin-S OS=Homo sapiens OX=9606 GN=CST4 PE=1 SV=3
False	350	1	13	13	513	[Master Protein] Cathepsin B OS=Homo sapiens OX=9606 GN=CTSB PE=1 SV=3
False	351	2	3	4	10	[Master Protein] Immunoglobulin lambda variable 5-39 OS=Homo sapiens OX=9606 GN=IGLV5-39 PE=3 SV=1
False	352	1	0	2	3	[Master Protein] Isoform 4 of Protein ITPRID1 OS=Homo sapiens OX=9606 GN=ITPRID1
False	353	1	4	4	6	[Master Protein] (Common contaminant protein)
False	354	3	2	2	2	[Master Protein] Isoform 3 of Hepatoma-derived growth factor OS=Homo sapiens OX=9606 GN=HDGF
False	355	2	24	25	1004	[Master Protein] N-acetylglucosamine-6-sulfatase OS=Homo sapiens OX=9606 GN=GNS PE=1 SV=3
False	356	2	17	18	744	[Master Protein] Lysosome-associated membrane glycoprotein 1 OS=Homo sapiens OX=9606 GN=LAMP1 PE=1 SV=3
False	357	1	6	6	180	[Master Protein] Aquaporin-2 OS=Homo sapiens OX=9606 GN=AQP2 PE=1 SV=1
False	358	1	1	2	3	[Master Protein] Isoform 3 of Wings apart-like protein homolog OS=Homo sapiens OX=9606 GN=WAPL
False	359	2	25	26	2223	[Master Protein] Insulin-like growth factor-binding protein 7 OS=Homo sapiens OX=9606 GN=IGFBP7 PE=1 SV=1
False	360	2	28	29	2134	[Master Protein] Immunoglobulin heavy constant mu OS=Homo sapiens OX=9606 GN=IGHM PE=1 SV=4
False	361	2	12	13	251	[Master Protein] Ephrin-A1 OS=Homo sapiens OX=9606 GN=EFNA1 PE=1 SV=2
False	362	1	9	9	282	[Master Protein] Dihydrolipoyllysine-residue succinyltransferase component of 2-oxoglutarate dehydrogenase complex, mitochondrial OS=Homo sapiens OX=9606 GN=DLST PE=1 SV=4
False	363	1	35	37	852	[Master Protein] Collagen alpha-1(III) chain OS=Homo sapiens OX=9606 GN=COL3A1 PE=1 SV=4
False	364	2	8	14	66	[Master Protein] Bromodomain adjacent to zinc finger domain protein 2B OS=Homo sapiens OX=9606 GN=BAZ2B PE=1 SV=3
False	365	1	9	12	180	[Master Protein] Secreted frizzled-related protein 4 OS=Homo sapiens OX=9606 GN=SFRP4 PE=1 SV=2
False	366	1	1	3	21	[Master Protein] Hexokinase-2 OS=Homo sapiens OX=9606 GN=HK2 PE=1 SV=2
False	367	4	8	10	50	[Master Protein] Isoform 4 of Methanethiol oxidase OS=Homo sapiens OX=9606 GN=SELENBP1
False	368	2	10	24	270	[Master Protein] Isoform 2 of Tropomyosin alpha-4 chain OS=Homo sapiens OX=9606 GN=TPM4
False	369	1	121	122	8051	[Master Protein] Basement membrane-specific heparan sulfate proteoglycan core protein OS=Homo sapiens OX=9606 GN=HSPG2 PE=1 SV=4
False	370	1	11	80	1361	[Master Protein] Nesprin-1 OS=Homo sapiens OX=9606 GN=SYNE1 PE=1 SV=4
False	371	1	21	21	540	[Master Protein] Insulin-like growth factor-binding protein 2 OS=Homo sapiens OX=9606 GN=IGFBP2 PE=1 SV=2
False	372	1	2	4	10	[Master Protein] Prolargin OS=Homo sapiens OX=9606 GN=PRELP PE=1 SV=1
False	373	1	5	13	25	[Master Protein] SAFB-like transcription modulator OS=Homo sapiens OX=9606 GN=SLTM PE=1 SV=2
False	374	1	1	1	1	[Master Protein] Suppressor of cytokine signaling 2 OS=Homo sapiens OX=9606 GN=SOCS2 PE=1 SV=1
False	375	4	1	2	2	[Master Protein] Carcinoembryonic antigen-related cell adhesion molecule 1 OS=Homo sapiens OX=9606 GN=CEACAM1 PE=1 SV=2
False	376	1	3	3	7	[Master Protein] Isoform 3 of Ankyrin repeat and SOCS box protein 10 OS=Homo sapiens OX=9606 GN=ASB10
False	377	1	2	2	2	[Master Protein] Ubiquitin carboxyl-terminal hydrolase isozyme L1 OS=Homo sapiens OX=9606 GN=UCHL1 PE=1 SV=2
False	378	2	1	1	2	[Master Protein] Serine/arginine repetitive matrix protein 1 OS=Homo sapiens OX=9606 GN=SRRM1 PE=1 SV=2
False	379	3	8	8	132	[Master Protein] Nectin-1 OS=Homo sapiens OX=9606 GN=NECTIN1 PE=1 SV=3
False	380	1	2	2	34	[Master Protein] Apolipoprotein C-III OS=Homo sapiens OX=9606 GN=APOC3 PE=1 SV=1
False	381	1	45	45	9782	[Master Protein] Immunoglobulin kappa constant OS=Homo sapiens OX=9606 GN=IGKC PE=1 SV=2
False	382	4	5	11	156	[Master Protein] Isoform 3 of Integrin beta-1 OS=Homo sapiens OX=9606 GN=ITGB1
False	383	6	1	2	7	[Master Protein] ELKS/Rab6-interacting/CAST family member 1 OS=Homo sapiens OX=9606 GN=ERC1 PE=1 SV=1
False	384	1	16	19	275	[Master Protein] Dynein heavy chain domain-containing protein 1 OS=Homo sapiens OX=9606 GN=DNHD1 PE=2 SV=2
False	385	1	1	2	8	[Master Protein] 1-phosphatidylinositol 4,5-bisphosphate phosphodiesterase gamma-2 OS=Homo sapiens OX=9606 GN=PLCG2 PE=1 SV=4
False	386	1	2	12	399	[Master Protein] Ficolin-2 OS=Homo sapiens OX=9606 GN=FCN2 PE=1 SV=2
False	387	2	19	24	154	[Master Protein] Solute carrier family 12 member 1 OS=Homo sapiens OX=9606 GN=SLC12A1 PE=1 SV=2
False	388	2	1	1	4	[Master Protein] Isoform 3 of Large proline-rich protein BAG6 OS=Homo sapiens OX=9606 GN=BAG6
False	389	2	11	12	240	[Master Protein] Deoxyribonuclease-2-alpha OS=Homo sapiens OX=9606 GN=DNASE2 PE=1 SV=2
False	390	2	1	1	2	[Master Protein] Isoform 2 of Leucine-rich repeat-containing protein 49 OS=Homo sapiens OX=9606 GN=LRRC49
False	391	9	8	9	78	[Master Protein] Deleted in malignant brain tumors 1 protein OS=Homo sapiens OX=9606 GN=DMBT1 PE=1 SV=2
False	392	1	9	10	294	[Master Protein] Delta and Notch-like epidermal growth factor-related receptor OS=Homo sapiens OX=9606 GN=DNER PE=1 SV=1
False	393	1	1	2	2	[Master Protein] TOG array regulator of axonemal microtubules protein 1 OS=Homo sapiens OX=9606 GN=TOGARAM1 PE=1 SV=4
False	394	1	1	3	3	[Master Protein] Plexin domain-containing protein 1 OS=Homo sapiens OX=9606 GN=PLXDC1 PE=1 SV=2
False	395	1	1	26	831	[Master Protein] Cadherin-2 OS=Homo sapiens OX=9606 GN=CDH2 PE=1 SV=4
False	396	1	22	25	288	[Master Protein] Argininosuccinate synthase OS=Homo sapiens OX=9606 GN=ASS1 PE=1 SV=2
False	397	1	4	6	19	[Master Protein] Epididymis-specific alpha-mannosidase OS=Homo sapiens OX=9606 GN=MAN2B2 PE=1 SV=4
False	398	1	4	5	55	[Master Protein] Complement C1s subcomponent OS=Homo sapiens OX=9606 GN=C1S PE=1 SV=1
False	399	1	11	11	423	[Master Protein] Secretogranin-1 OS=Homo sapiens OX=9606 GN=CHGB PE=1 SV=2
False	400	1	8	12	633	[Master Protein] Multimerin-1 OS=Homo sapiens OX=9606 GN=MMRN1 PE=1 SV=3
False	401	4	3	6	30	[Master Protein] Cilia- and flagella-associated protein 91 OS=Homo sapiens OX=9606 GN=MAATS1 PE=1 SV=3
False	402	2	3	4	13	[Master Protein] Isoform 2 of Nephrin OS=Homo sapiens OX=9606 GN=NPHS1
False	403	2	5	5	76	[Master Protein] 2'-deoxynucleoside 5'-phosphate N-hydrolase 1 OS=Homo sapiens OX=9606 GN=DNPH1 PE=1 SV=1
False	404	1	6	7	106	[Master Protein] Keratin, type I cytoskeletal 19 OS=Homo sapiens OX=9606 GN=KRT19 PE=1 SV=4
False	405	2	3	5	234	[Master Protein] Zinc finger MIZ domain-containing protein 1 OS=Homo sapiens OX=9606 GN=ZMIZ1 PE=1 SV=3
False	406	1	35	50	613	[Master Protein] Fibrous sheath-interacting protein 2 OS=Homo sapiens OX=9606 GN=FSIP2 PE=2 SV=4
False	407	2	3	3	47	[Master Protein] Sodium/potassium-transporting ATPase subunit gamma OS=Homo sapiens OX=9606 GN=FXYD2 PE=1 SV=3
False	408	1	1	4	18	[Master Protein] Fructose-bisphosphate aldolase C OS=Homo sapiens OX=9606 GN=ALDOC PE=1 SV=2
False	409	1	22	22	456	[Master Protein] Basal cell adhesion molecule OS=Homo sapiens OX=9606 GN=BCAM PE=1 SV=2
False	410	1	1	1	1	[Master Protein] Insulin OS=Homo sapiens OX=9606 GN=INS PE=1 SV=1
False	411	1	11	81	1228	[Master Protein] Isoform 4 of Nesprin-1 OS=Homo sapiens OX=9606 GN=SYNE1
False	412	3	1	2	10	[Master Protein] Isoform 2 of T-lymphoma invasion and metastasis-inducing protein 2 OS=Homo sapiens OX=9606 GN=TIAM2
False	413	4	5	5	30	[Master Protein] Ras-related protein Rab-11A OS=Homo sapiens OX=9606 GN=RAB11A PE=1 SV=3
False	414	1	0	2	4	[Master Protein] Keratin, type I cytoskeletal 24 OS=Homo sapiens OX=9606 GN=KRT24 PE=1 SV=1
False	415	2	7	8	47	[Master Protein] Group XV phospholipase A2 OS=Homo sapiens OX=9606 GN=PLA2G15 PE=1 SV=2
False	416	1	2	2	7	[Master Protein] Laminin subunit beta-1 OS=Homo sapiens OX=9606 GN=LAMB1 PE=1 SV=2
False	417	2	1	2	4	[Master Protein] Isoform 2 of Folliculin-interacting protein 2 OS=Homo sapiens OX=9606 GN=FNIP2
False	418	3	32	39	181	[Master Protein] Plastin-2 OS=Homo sapiens OX=9606 GN=LCP1 PE=1 SV=6
False	419	2	2	4	45	[Master Protein] Isoform 2 of Amyloid-like protein 1 OS=Homo sapiens OX=9606 GN=APLP1
False	420	2	1	2	5	[Master Protein] Isoform 2 of DnaJ homolog subfamily B member 12 OS=Homo sapiens OX=9606 GN=DNAJB12
False	421	1	1	2	120	[Master Protein] Phenylalanine-4-hydroxylase OS=Homo sapiens OX=9606 GN=PAH PE=1 SV=1
False	422	3	2	3	6	[Master Protein] Isoform 3 of Drebrin OS=Homo sapiens OX=9606 GN=DBN1
False	423	1	7	11	123	[Master Protein] Tyrosine-protein kinase transmembrane receptor ROR2 OS=Homo sapiens OX=9606 GN=ROR2 PE=1 SV=2
False	424	1	7	9	413	[Master Protein] Chromogranin-A OS=Homo sapiens OX=9606 GN=CHGA PE=1 SV=7
False	425	1	2	15	34	[Master Protein] Centriolin OS=Homo sapiens OX=9606 GN=CNTRL PE=1 SV=2
False	426	1	31	57	4839	[Master Protein] Immunoglobulin heavy constant gamma 2 OS=Homo sapiens OX=9606 GN=IGHG2 PE=1 SV=2
False	427	1	16	16	469	[Master Protein] Ly6/PLAUR domain-containing protein 3 OS=Homo sapiens OX=9606 GN=LYPD3 PE=1 SV=2
False	428	1	1	5	62	[Master Protein] Cystatin-SA OS=Homo sapiens OX=9606 GN=CST2 PE=1 SV=1
False	429	1	15	16	389	[Master Protein] C-type lectin domain family 14 member A OS=Homo sapiens OX=9606 GN=CLEC14A PE=1 SV=1
False	430	2	20	28	664	[Master Protein] Annexin A11 OS=Homo sapiens OX=9606 GN=ANXA11 PE=1 SV=1
False	431	1	2	4	56	[Master Protein] Ankyrin repeat and sterile alpha motif domain-containing protein 1B OS=Homo sapiens OX=9606 GN=ANKS1B PE=1 SV=2
False	432	1	1	15	201	[Master Protein] Nectin-2 OS=Homo sapiens OX=9606 GN=NECTIN2 PE=1 SV=1
False	433	3	2	58	358	[Master Protein] Isoform 3 of Nebulin OS=Homo sapiens OX=9606 GN=NEB
False	434	1	3	3	9	[Master Protein] Protein ELFN1 OS=Homo sapiens OX=9606 GN=ELFN1 PE=1 SV=2
False	435	4	2	28	159	[Master Protein] Isoform 3 of Tenascin OS=Homo sapiens OX=9606 GN=TNC
False	436	1	1	1	2	[Master Protein] Sortilin-related receptor OS=Homo sapiens OX=9606 GN=SORL1 PE=1 SV=2
False	437	5	0	2	5	[Master Protein] E3 ubiquitin-protein ligase SHPRH OS=Homo sapiens OX=9606 GN=SHPRH PE=1 SV=2
False	438	2	16	16	244	[Master Protein] Protein S100-A7 OS=Homo sapiens OX=9606 GN=S100A7 PE=1 SV=4
False	439	1	12	13	46	[Master Protein] Isocitrate dehydrogenase [NADP] cytoplasmic OS=Homo sapiens OX=9606 GN=IDH1 PE=1 SV=2
False	440	2	1	1	26	[Master Protein] Isoform 2 of Complement C1q tumor necrosis factor-related protein 1 OS=Homo sapiens OX=9606 GN=C1QTNF1
False	441	1	7	8	131	[Master Protein] Serum amyloid P-component OS=Homo sapiens OX=9606 GN=APCS PE=1 SV=2
False	442	1	13	20	290	[Master Protein] Immunoglobulin kappa variable 1D-33 OS=Homo sapiens OX=9606 GN=IGKV1D-33 PE=1 SV=2
False	443	16	0	11	163	[Master Protein] Isoform 11 of Fibroblast growth factor receptor 2 OS=Homo sapiens OX=9606 GN=FGFR2
False	444	2	57	57	3273	[Master Protein] Haptoglobin OS=Homo sapiens OX=9606 GN=HP PE=1 SV=1
False	445	3	1	2	36	[Master Protein] Transmembrane emp24 domain-containing protein 4 OS=Homo sapiens OX=9606 GN=TMED4 PE=1 SV=1
False	446	1	3	3	24	[Master Protein] Retinol-binding protein 5 OS=Homo sapiens OX=9606 GN=RBP5 PE=1 SV=3
False	447	2	2	2	2	[Master Protein] RNA-binding motif protein, X chromosome OS=Homo sapiens OX=9606 GN=RBMX PE=1 SV=3
False	448	1	3	25	172	[Master Protein] Isoform 2 of Filamin-C OS=Homo sapiens OX=9606 GN=FLNC
False	449	1	4	14	256	[Master Protein] Glutathione S-transferase A2 OS=Homo sapiens OX=9606 GN=GSTA2 PE=1 SV=4
False	450	4	1	3	21	[Master Protein] Serine hydroxymethyltransferase, mitochondrial OS=Homo sapiens OX=9606 GN=SHMT2 PE=1 SV=3
False	451	3	9	9	34	[Master Protein] Isoform 2 of UPF0764 protein C16orf89 OS=Homo sapiens OX=9606 GN=C16orf89
False	452	1	1	2	2	[Master Protein] Gamma-aminobutyric acid receptor subunit alpha-1 OS=Homo sapiens OX=9606 GN=GABRA1 PE=1 SV=3
False	453	2	1	23	166	[Master Protein] Collagen alpha-1(XVIII) chain OS=Homo sapiens OX=9606 GN=COL18A1 PE=1 SV=5
False	454	1	2	5	41	[Master Protein] Cardiac-enriched FHL2-interacting protein OS=Homo sapiens OX=9606 GN=CEFIP PE=1 SV=2
False	455	2	26	30	225	[Master Protein] Multiple epidermal growth factor-like domains protein 8 OS=Homo sapiens OX=9606 GN=MEGF8 PE=1 SV=2
False	456	3	5	7	32	[Master Protein] Ras-related protein Rab-14 OS=Homo sapiens OX=9606 GN=RAB14 PE=1 SV=4
False	457	2	41	45	633	[Master Protein] Filamin-A OS=Homo sapiens OX=9606 GN=FLNA PE=1 SV=4
False	458	1	18	20	921	[Master Protein] Arylsulfatase A OS=Homo sapiens OX=9606 GN=ARSA PE=1 SV=3
False	459	1	2	2	18	[Master Protein] Cytochrome c oxidase subunit 2 OS=Homo sapiens OX=9606 GN=MT-CO2 PE=1 SV=1
False	460	2	36	39	415	[Master Protein] Isoform Gamma-A of Fibrinogen gamma chain OS=Homo sapiens OX=9606 GN=FGG
False	461	1	1	1	1	[Master Protein] Cyclic nucleotide-binding domain-containing protein 1 OS=Homo sapiens OX=9606 GN=CNBD1 PE=2 SV=1
False	462	1	6	9	20	[Master Protein] Laminin subunit alpha-2 OS=Homo sapiens OX=9606 GN=LAMA2 PE=1 SV=4
False	463	1	7	8	103	[Master Protein] Protein-lysine 6-oxidase OS=Homo sapiens OX=9606 GN=LOX PE=1 SV=2
False	464	1	2	5	15	[Master Protein] Myosin-13 OS=Homo sapiens OX=9606 GN=MYH13 PE=2 SV=2
False	465	1	1	2	2	[Master Protein] BTB/POZ domain-containing protein 3 OS=Homo sapiens OX=9606 GN=BTBD3 PE=2 SV=1
False	466	2	3	5	10	[Master Protein] Endoglin OS=Homo sapiens OX=9606 GN=ENG PE=1 SV=2
False	467	1	14	16	108	[Master Protein] Heparin cofactor 2 OS=Homo sapiens OX=9606 GN=SERPIND1 PE=1 SV=3
False	468	1	2	2	2	[Master Protein] Centrosomal protein of 89 kDa OS=Homo sapiens OX=9606 GN=CEP89 PE=1 SV=3
False	469	2	2	3	33	[Master Protein] Transmembrane glycoprotein NMB OS=Homo sapiens OX=9606 GN=GPNMB PE=1 SV=2
False	470	1	15	18	215	[Master Protein] Cartilage intermediate layer protein 1 OS=Homo sapiens OX=9606 GN=CILP PE=1 SV=4
False	471	1	2	8	24	[Master Protein] Hemoglobin subunit gamma-1 OS=Homo sapiens OX=9606 GN=HBG1 PE=1 SV=2
False	472	1	2	8	16	[Master Protein] Cochlin OS=Homo sapiens OX=9606 GN=COCH PE=1 SV=1
False	473	1	4	4	6	[Master Protein] Alcohol dehydrogenase class-3 OS=Homo sapiens OX=9606 GN=ADH5 PE=1 SV=4
False	474	7	2	3	448	[Master Protein] Isoform 4 of Polypyrimidine tract-binding protein 3 OS=Homo sapiens OX=9606 GN=PTBP3
False	475	2	16	16	102	[Master Protein] Glucose-6-phosphate isomerase OS=Homo sapiens OX=9606 GN=GPI PE=1 SV=4
False	476	2	5	5	43	[Master Protein] ER membrane protein complex subunit 10 OS=Homo sapiens OX=9606 GN=EMC10 PE=1 SV=1
False	477	1	3	6	58	[Master Protein] Heat shock 70 kDa protein 6 OS=Homo sapiens OX=9606 GN=HSPA6 PE=1 SV=2
False	478	1	29	37	615	[Master Protein] Cardiomyopathy-associated protein 5 OS=Homo sapiens OX=9606 GN=CMYA5 PE=1 SV=3
False	479	2	29	30	1053	[Master Protein] Beta-galactosidase OS=Homo sapiens OX=9606 GN=GLB1 PE=1 SV=2
False	480	3	1	3	11	[Master Protein] 2-oxoglutarate dehydrogenase-like, mitochondrial OS=Homo sapiens OX=9606 GN=OGDHL PE=1 SV=3
False	481	1	12	17	118	[Master Protein] Coiled-coil domain-containing protein 180 OS=Homo sapiens OX=9606 GN=CCDC180 PE=2 SV=3
False	482	2	31	37	1400	[Master Protein] Keratin, type I cytoskeletal 10 OS=Homo sapiens OX=9606 GN=KRT10 PE=1 SV=6
False	483	3	12	12	192	[Master Protein] Isoform 3 of Malate dehydrogenase, cytoplasmic OS=Homo sapiens OX=9606 GN=MDH1
False	484	2	10	14	186	[Master Protein] Inactive tyrosine-protein kinase transmembrane receptor ROR1 OS=Homo sapiens OX=9606 GN=ROR1 PE=1 SV=2
False	485	1	9	9	46	[Master Protein] Antileukoproteinase OS=Homo sapiens OX=9606 GN=SLPI PE=1 SV=2
False	486	1	2	2	3	[Master Protein] V-type proton ATPase subunit S1 OS=Homo sapiens OX=9606 GN=ATP6AP1 PE=1 SV=2
False	487	1	10	12	70	[Master Protein] Neuroserpin OS=Homo sapiens OX=9606 GN=SERPINI1 PE=1 SV=1
False	488	1	17	17	2589	[Master Protein] (Common contaminant protein)
False	489	1	9	10	58	[Master Protein] Kallikrein-13 OS=Homo sapiens OX=9606 GN=KLK13 PE=2 SV=1
False	490	1	2	7	67	[Master Protein] Macrophage colony-stimulating factor 1 receptor OS=Homo sapiens OX=9606 GN=CSF1R PE=1 SV=2
False	491	4	12	37	688	[Master Protein] Isoform 4 of Tenascin OS=Homo sapiens OX=9606 GN=TNC
False	492	1	15	16	2507	[Master Protein] Protein S100-A8 OS=Homo sapiens OX=9606 GN=S100A8 PE=1 SV=1
False	493	2	5	5	33	[Master Protein] Isoform 2 of Jupiter microtubule associated homolog 1 OS=Homo sapiens OX=9606 GN=JPT1
False	494	1	1	4	6	[Master Protein] Immunoglobulin lambda variable 3-1 OS=Homo sapiens OX=9606 GN=IGLV3-1 PE=1 SV=2
False	495	2	19	30	210	[Master Protein] Dynein heavy chain 5, axonemal OS=Homo sapiens OX=9606 GN=DNAH5 PE=1 SV=3
False	496	1	1	1	1	[Master Protein] Transmembrane 4 L6 family member 1 OS=Homo sapiens OX=9606 GN=TM4SF1 PE=1 SV=1
False	497	3	6	7	18	[Master Protein] Isoform 3 of Lymphocyte-specific protein 1 OS=Homo sapiens OX=9606 GN=LSP1
False	498	1	1	2	4	[Master Protein] BEN domain-containing protein 3 OS=Homo sapiens OX=9606 GN=BEND3 PE=1 SV=1
False	499	2	1	2	2	[Master Protein] Nance-Horan syndrome protein OS=Homo sapiens OX=9606 GN=NHS PE=1 SV=2
False	500	2	1	1	1	[Master Protein] Tumor necrosis factor receptor superfamily member 5 OS=Homo sapiens OX=9606 GN=CD40 PE=1 SV=1
False	501	2	1	2	3	[Master Protein] BCLAF1 and THRAP3 family member 3 OS=Homo sapiens OX=9606 GN=BCLAF3 PE=1 SV=1
False	502	3	7	8	187	[Master Protein] Ecto-ADP-ribosyltransferase 3 OS=Homo sapiens OX=9606 GN=ART3 PE=1 SV=2
False	503	2	3	7	38	[Master Protein] Bromodomain adjacent to zinc finger domain protein 1A OS=Homo sapiens OX=9606 GN=BAZ1A PE=1 SV=2
False	504	1	15	16	3369	[Master Protein] Ubiquitin-40S ribosomal protein S27a OS=Homo sapiens OX=9606 GN=RPS27A PE=1 SV=2
False	505	1	61	70	3162	[Master Protein] Keratin, type II cytoskeletal 1 OS=Homo sapiens OX=9606 GN=KRT1 PE=1 SV=6
False	506	2	2	2	4	[Master Protein] Latent-transforming growth factor beta-binding protein 3 OS=Homo sapiens OX=9606 GN=LTBP3 PE=1 SV=4
False	507	1	6	35	1303	[Master Protein] Isoform 5 of Osteopontin OS=Homo sapiens OX=9606 GN=SPP1
False	508	1	12	14	204	[Master Protein] Retinoid-inducible serine carboxypeptidase OS=Homo sapiens OX=9606 GN=SCPEP1 PE=1 SV=1
False	509	1	20	21	326	[Master Protein] Cadherin-related family member 2 OS=Homo sapiens OX=9606 GN=CDHR2 PE=1 SV=2
False	510	1	1	15	80	[Master Protein] Isoform 3 of Kinesin-like protein KIF21B OS=Homo sapiens OX=9606 GN=KIF21B
False	511	6	1	1	18	[Master Protein] Isoform 6 of Thymidine kinase 2, mitochondrial OS=Homo sapiens OX=9606 GN=TK2
False	512	1	2	2	19	[Master Protein] UPF0669 protein C6orf120 OS=Homo sapiens OX=9606 GN=C6orf120 PE=1 SV=1
False	513	3	7	8	21	[Master Protein] Neural cell adhesion molecule L1 OS=Homo sapiens OX=9606 GN=L1CAM PE=1 SV=2
False	514	2	3	4	16	[Master Protein] Isoform 3 of Lysosomal thioesterase PPT2 OS=Homo sapiens OX=9606 GN=PPT2
False	515	2	4	10	78	[Master Protein] Sodium/potassium-transporting ATPase subunit alpha-4 OS=Homo sapiens OX=9606 GN=ATP1A4 PE=1 SV=3
False	516	1	7	13	315	[Master Protein] Protein bicaudal D homolog 1 OS=Homo sapiens OX=9606 GN=BICD1 PE=1 SV=3
False	517	1	26	27	3501	[Master Protein] Isoform 2 of Mannan-binding lectin serine protease 2 OS=Homo sapiens OX=9606 GN=MASP2
False	518	1	11	13	549	[Master Protein] Charged multivesicular body protein 1b OS=Homo sapiens OX=9606 GN=CHMP1B PE=1 SV=1
False	519	2	13	25	154	[Master Protein] Histone H1.5 OS=Homo sapiens OX=9606 GN=HIST1H1B PE=1 SV=3
False	520	1	30	30	876	[Master Protein] Bile salt-activated lipase OS=Homo sapiens OX=9606 GN=CEL PE=1 SV=3
False	521	9	1	11	207	[Master Protein] Histone H2A type 1-J OS=Homo sapiens OX=9606 GN=HIST1H2AJ PE=1 SV=3
False	522	2	3	10	40	[Master Protein] Guanine nucleotide-binding protein G(s) subunit alpha isoforms XLas OS=Homo sapiens OX=9606 GN=GNAS PE=1 SV=2
False	523	5	9	15	63	[Master Protein] E1A-binding protein p400 OS=Homo sapiens OX=9606 GN=EP400 PE=1 SV=4
False	524	2	6	7	404	[Master Protein] HLA class II histocompatibility antigen gamma chain OS=Homo sapiens OX=9606 GN=CD74 PE=1 SV=3
False	525	3	74	78	3374	[Master Protein] Ceruloplasmin OS=Homo sapiens OX=9606 GN=CP PE=1 SV=1
False	526	1	1	6	38	[Master Protein] Immunoglobulin kappa variable 1-6 OS=Homo sapiens OX=9606 GN=IGKV1-6 PE=3 SV=1
False	527	1	7	8	25	[Master Protein] A disintegrin and metalloproteinase with thrombospondin motifs 1 OS=Homo sapiens OX=9606 GN=ADAMTS1 PE=1 SV=4
False	528	4	3	5	20	[Master Protein] Leiomodin-1 OS=Homo sapiens OX=9606 GN=LMOD1 PE=1 SV=3
False	529	1	3	6	32	[Master Protein] Isoform 2 of Long-chain-fatty-acid--CoA ligase 5 OS=Homo sapiens OX=9606 GN=ACSL5
False	530	1	5	7	165	[Master Protein] Mucin-20 OS=Homo sapiens OX=9606 GN=MUC20 PE=1 SV=3
False	531	1	116	124	2260	[Master Protein] Complement C3 OS=Homo sapiens OX=9606 GN=C3 PE=1 SV=2
False	532	1	2	5	24	[Master Protein] Crooked neck-like protein 1 OS=Homo sapiens OX=9606 GN=CRNKL1 PE=1 SV=4
False	533	1	1	1	2	[Master Protein] (Common contaminant protein)
False	534	3	1	14	41	[Master Protein] Keratin, type II cytoskeletal 6B OS=Homo sapiens OX=9606 GN=KRT6B PE=1 SV=5
False	535	3	21	42	825	[Master Protein] Keratin, type II cytoskeletal 6A OS=Homo sapiens OX=9606 GN=KRT6A PE=1 SV=3
False	536	1	11	22	279	[Master Protein] Collagen alpha-1(II) chain OS=Homo sapiens OX=9606 GN=COL2A1 PE=1 SV=3
False	537	1	21	31	2265	[Master Protein] Immunoglobulin kappa variable 3-20 OS=Homo sapiens OX=9606 GN=IGKV3-20 PE=1 SV=2
False	538	1	19	19	619	[Master Protein] Lumican OS=Homo sapiens OX=9606 GN=LUM PE=1 SV=2
False	539	1	1	1	1	[Master Protein] Angiopoietin-related protein 6 OS=Homo sapiens OX=9606 GN=ANGPTL6 PE=1 SV=1
False	540	1	1	2	3	[Master Protein] Pentatricopeptide repeat-containing protein 1, mitochondrial OS=Homo sapiens OX=9606 GN=PTCD1 PE=1 SV=2
False	541	2	1	61	1134	[Master Protein] Isoform long of Serine protease inhibitor Kazal-type 5 OS=Homo sapiens OX=9606 GN=SPINK5
False	542	1	3	3	3	[Master Protein] Transmembrane protease serine 11D OS=Homo sapiens OX=9606 GN=TMPRSS11D PE=1 SV=1
False	543	1	10	10	175	[Master Protein] Brevican core protein OS=Homo sapiens OX=9606 GN=BCAN PE=1 SV=2
False	544	1	1	13	47	[Master Protein] Immunoglobulin kappa variable 1D-39 OS=Homo sapiens OX=9606 GN=IGKV1D-39 PE=3 SV=2
False	545	3	13	13	239	[Master Protein] Cadherin-related family member 5 OS=Homo sapiens OX=9606 GN=CDHR5 PE=1 SV=3
False	546	1	0	2	2	[Master Protein] Phosphatase and actin regulator 1 OS=Homo sapiens OX=9606 GN=PHACTR1 PE=1 SV=3
False	547	1	2	2	3	[Master Protein] Immunoglobulin lambda variable 4-60 OS=Homo sapiens OX=9606 GN=IGLV4-60 PE=3 SV=1
False	548	2	7	9	108	[Master Protein] CCN family member 2 OS=Homo sapiens OX=9606 GN=CCN2 PE=1 SV=2
False	549	1	9	10	212	[Master Protein] Junctional adhesion molecule C OS=Homo sapiens OX=9606 GN=JAM3 PE=1 SV=1
False	550	1	9	9	102	[Master Protein] Alpha-galactosidase A OS=Homo sapiens OX=9606 GN=GLA PE=1 SV=1
False	551	1	4	5	38	[Master Protein] E3 ubiquitin-protein ligase RNF13 OS=Homo sapiens OX=9606 GN=RNF13 PE=1 SV=1
False	552	3	2	2	6	[Master Protein] V-type proton ATPase subunit E 1 OS=Homo sapiens OX=9606 GN=ATP6V1E1 PE=1 SV=1
False	553	2	1	1	3	[Master Protein] Tubulointerstitial nephritis antigen OS=Homo sapiens OX=9606 GN=TINAG PE=2 SV=3
False	554	3	1	56	337	[Master Protein] Isoform 2 of Nebulin OS=Homo sapiens OX=9606 GN=NEB
False	555	2	6	6	10	[Master Protein] Annexin A4 OS=Homo sapiens OX=9606 GN=ANXA4 PE=1 SV=4
False	556	5	20	23	435	[Master Protein] Isoform 4 of Latent-transforming growth factor beta-binding protein 1 OS=Homo sapiens OX=9606 GN=LTBP1
False	557	2	2	2	2	[Master Protein] N-acetyllactosaminide beta-1,3-N-acetylglucosaminyltransferase 2 OS=Homo sapiens OX=9606 GN=B3GNT2 PE=1 SV=2
False	558	1	3	3	3	[Master Protein] Transport and Golgi organization protein 1 homolog OS=Homo sapiens OX=9606 GN=MIA3 PE=1 SV=1
False	559	1	1	1	1	[Master Protein] Protease-associated domain-containing protein 1 OS=Homo sapiens OX=9606 GN=PRADC1 PE=1 SV=1
False	560	1	2	3	5	[Master Protein] Small integral membrane protein 24 OS=Homo sapiens OX=9606 GN=SMIM24 PE=2 SV=2
False	561	4	0	69	915	[Master Protein] Isoform 14 of Fibronectin OS=Homo sapiens OX=9606 GN=FN1
False	562	1	1	1	31	[Master Protein] Osteocrin OS=Homo sapiens OX=9606 GN=OSTN PE=1 SV=1
False	563	1	17	17	557	[Master Protein] Dipeptidyl peptidase 1 OS=Homo sapiens OX=9606 GN=CTSC PE=1 SV=2
False	564	1	82	85	2399	[Master Protein] Fibrillin-1 OS=Homo sapiens OX=9606 GN=FBN1 PE=1 SV=4
False	565	1	23	24	2780	[Master Protein] Leucine-rich alpha-2-glycoprotein OS=Homo sapiens OX=9606 GN=LRG1 PE=1 SV=2
False	566	3	8	10	14	[Master Protein] Isoform 2 of Growth arrest-specific protein 6 OS=Homo sapiens OX=9606 GN=GAS6
False	567	1	9	10	99	[Master Protein] Na(+)/H(+) exchange regulatory cofactor NHE-RF1 OS=Homo sapiens OX=9606 GN=SLC9A3R1 PE=1 SV=4
False	568	1	12	12	495	[Master Protein] Superoxide dismutase [Cu-Zn] OS=Homo sapiens OX=9606 GN=SOD1 PE=1 SV=2
False	569	3	4	11	640	[Master Protein] Immunoglobulin kappa variable 3D-11 OS=Homo sapiens OX=9606 GN=IGKV3D-11 PE=3 SV=6
False	570	3	1	1	2	[Master Protein] Tetraspanin-3 OS=Homo sapiens OX=9606 GN=TSPAN3 PE=2 SV=1
False	571	1	10	12	233	[Master Protein] Ribonuclease T2 OS=Homo sapiens OX=9606 GN=RNASET2 PE=1 SV=2
False	572	1	3	20	491	[Master Protein] Pepsin A-3 OS=Homo sapiens OX=9606 GN=PGA3 PE=1 SV=1
False	573	6	1	11	538	[Master Protein] Isoform T10 of Mucin-1 OS=Homo sapiens OX=9606 GN=MUC1
False	574	4	1	1	3	[Master Protein] Ubiquilin-2 OS=Homo sapiens OX=9606 GN=UBQLN2 PE=1 SV=2
False	575	1	11	12	157	[Master Protein] Thrombospondin-4 OS=Homo sapiens OX=9606 GN=THBS4 PE=1 SV=2
False	576	1	1	1	1	[Master Protein] Caspase recruitment domain-containing protein 10 OS=Homo sapiens OX=9606 GN=CARD10 PE=1 SV=2
False	577	1	9	9	19	[Master Protein] Glutamine synthetase OS=Homo sapiens OX=9606 GN=GLUL PE=1 SV=4
False	578	2	11	12	130	[Master Protein] Peroxiredoxin-6 OS=Homo sapiens OX=9606 GN=PRDX6 PE=1 SV=3
False	579	1	18	18	624	[Master Protein] Angiopoietin-related protein 2 OS=Homo sapiens OX=9606 GN=ANGPTL2 PE=1 SV=1
False	580	7	1	9	75	[Master Protein] Plectin OS=Homo sapiens OX=9606 GN=PLEC PE=1 SV=3
False	581	1	2	2	5	[Master Protein] Calpain-7 OS=Homo sapiens OX=9606 GN=CAPN7 PE=1 SV=1
False	582	2	1	2	2	[Master Protein] DENN domain-containing protein 3 OS=Homo sapiens OX=9606 GN=DENND3 PE=1 SV=2
False	583	1	63	64	1872	[Master Protein] Collagen alpha-1(I) chain OS=Homo sapiens OX=9606 GN=COL1A1 PE=1 SV=5
False	584	3	54	56	1480	[Master Protein] Collagen alpha-3(VI) chain OS=Homo sapiens OX=9606 GN=COL6A3 PE=1 SV=5
False	585	1	6	6	62	[Master Protein] Growth arrest-specific protein 1 OS=Homo sapiens OX=9606 GN=GAS1 PE=2 SV=2
False	586	4	420	482	13363	[Master Protein] Titin OS=Homo sapiens OX=9606 GN=TTN PE=1 SV=4
False	587	2	5	5	214	[Master Protein] Isoform 2 of Ly-6/neurotoxin-like protein 1 OS=Homo sapiens OX=9606 GN=LYNX1
False	588	4	2	4	68	[Master Protein] TBC1 domain family member 2A OS=Homo sapiens OX=9606 GN=TBC1D2 PE=1 SV=3
False	589	1	3	3	28	[Master Protein] Immunoglobulin heavy variable 2-5 OS=Homo sapiens OX=9606 GN=IGHV2-5 PE=1 SV=2
False	590	1	1	1	5	[Master Protein] Small integral membrane protein 32 OS=Homo sapiens OX=9606 GN=SMIM32 PE=3 SV=1
False	591	1	5	5	8	[Master Protein] 3-hydroxybutyrate dehydrogenase type 2 OS=Homo sapiens OX=9606 GN=BDH2 PE=1 SV=2
False	592	1	10	13	152	[Master Protein] Non-histone chromosomal protein HMG-17 OS=Homo sapiens OX=9606 GN=HMGN2 PE=1 SV=3
False	593	1	3	3	6	[Master Protein] von Willebrand factor A domain-containing protein 1 OS=Homo sapiens OX=9606 GN=VWA1 PE=1 SV=1
False	594	3	7	8	105	[Master Protein] Golgi-associated kinase 1B OS=Homo sapiens OX=9606 GN=GASK1B PE=2 SV=1
False	595	1	13	13	331	[Master Protein] Nectin-4 OS=Homo sapiens OX=9606 GN=NECTIN4 PE=1 SV=1
False	596	2	17	17	490	[Master Protein] Tripeptidyl-peptidase 1 OS=Homo sapiens OX=9606 GN=TPP1 PE=1 SV=2
False	597	1	18	18	274	[Master Protein] Fibroleukin OS=Homo sapiens OX=9606 GN=FGL2 PE=1 SV=1
False	598	5	16	26	814	[Master Protein] CLIP-associating protein 1 OS=Homo sapiens OX=9606 GN=CLASP1 PE=1 SV=1
False	599	5	2	2	22	[Master Protein] Neuroplastin OS=Homo sapiens OX=9606 GN=NPTN PE=1 SV=2
False	600	1	1	3	4	[Master Protein] Isoform 3 of Protein odd-skipped-related 2 OS=Homo sapiens OX=9606 GN=OSR2
False	601	1	3	9	53	[Master Protein] Interleukin-1 receptor type 2 OS=Homo sapiens OX=9606 GN=IL1R2 PE=1 SV=1
False	602	1	2	4	5	[Master Protein] Isoform 2 of Calcineurin-binding protein cabin-1 OS=Homo sapiens OX=9606 GN=CABIN1
False	603	3	10	13	126	[Master Protein] Ester hydrolase C11orf54 OS=Homo sapiens OX=9606 GN=C11orf54 PE=1 SV=1
False	604	3	1	1	1	[Master Protein] Interleukin-15 receptor subunit alpha OS=Homo sapiens OX=9606 GN=IL15RA PE=1 SV=1
False	605	1	6	10	96	[Master Protein] Vacuolar protein sorting-associated protein 4B OS=Homo sapiens OX=9606 GN=VPS4B PE=1 SV=2
False	606	2	9	12	208	[Master Protein] Adhesion G protein-coupled receptor F5 OS=Homo sapiens OX=9606 GN=ADGRF5 PE=1 SV=3
False	607	1	1	4	33	[Master Protein] Chloride intracellular channel protein 4 OS=Homo sapiens OX=9606 GN=CLIC4 PE=1 SV=4
False	608	1	3	8	66	[Master Protein] Small proline-rich protein 2D OS=Homo sapiens OX=9606 GN=SPRR2D PE=2 SV=2
False	609	1	2	2	7	[Master Protein] Adipocyte enhancer-binding protein 1 OS=Homo sapiens OX=9606 GN=AEBP1 PE=1 SV=1
False	610	12	2	13	281	[Master Protein] Histone H2B type 1-B OS=Homo sapiens OX=9606 GN=HIST1H2BB PE=1 SV=2
False	611	1	72	75	2486	[Master Protein] Fibrinogen alpha chain OS=Homo sapiens OX=9606 GN=FGA PE=1 SV=2
False	612	1	9	10	50	[Master Protein] Glutathione S-transferase Mu 3 OS=Homo sapiens OX=9606 GN=GSTM3 PE=1 SV=3
False	613	1	1	1	1	[Master Protein] Isoform Beta of Tripartite motif-containing protein 3 OS=Homo sapiens OX=9606 GN=TRIM3
False	614	1	1	2	3	[Master Protein] Keratin, type II cytoskeletal 75 OS=Homo sapiens OX=9606 GN=KRT75 PE=1 SV=2
False	615	2	3	5	9	[Master Protein] Spectrin alpha chain, erythrocytic 1 OS=Homo sapiens OX=9606 GN=SPTA1 PE=1 SV=5
False	616	2	1	1	1	[Master Protein] Zinc finger protein 773 OS=Homo sapiens OX=9606 GN=ZNF773 PE=2 SV=1
False	617	1	10	11	18	[Master Protein] Myeloid cell nuclear differentiation antigen OS=Homo sapiens OX=9606 GN=MNDA PE=1 SV=1
False	618	4	5	7	20	[Master Protein] Metal transporter CNNM2 OS=Homo sapiens OX=9606 GN=CNNM2 PE=1 SV=2
False	619	1	8	9	234	[Master Protein] CD320 antigen OS=Homo sapiens OX=9606 GN=CD320 PE=1 SV=1
False	620	4	3	3	26	[Master Protein] Isoform 3 of Kallikrein-11 OS=Homo sapiens OX=9606 GN=KLK11
False	621	1	20	24	126	[Master Protein] Pappalysin-2 OS=Homo sapiens OX=9606 GN=PAPPA2 PE=1 SV=4
False	622	4	2	3	94	[Master Protein] Galectin-9 OS=Homo sapiens OX=9606 GN=LGALS9 PE=1 SV=2
False	623	1	6	6	221	[Master Protein] Syndecan-1 OS=Homo sapiens OX=9606 GN=SDC1 PE=1 SV=3
False	624	1	3	3	970	[Master Protein] Mucin-like protein 1 OS=Homo sapiens OX=9606 GN=MUCL1 PE=1 SV=1
False	625	1	1	1	1	[Master Protein] Protein S100-A16 OS=Homo sapiens OX=9606 GN=S100A16 PE=1 SV=1
False	626	1	3	3	3	[Master Protein] Myosin-3 OS=Homo sapiens OX=9606 GN=MYH3 PE=1 SV=3
False	627	1	1	4	160	[Master Protein] Isoform 2 of Adenosine deaminase domain-containing protein 2 OS=Homo sapiens OX=9606 GN=ADAD2
False	628	2	3	14	735	[Master Protein] Immunoglobulin heavy variable 3-74 OS=Homo sapiens OX=9606 GN=IGHV3-74 PE=3 SV=1
False	629	3	5	6	38	[Master Protein] Interferon alpha/beta receptor 2 OS=Homo sapiens OX=9606 GN=IFNAR2 PE=1 SV=1
False	630	2	48	48	1921	[Master Protein] Hemoglobin subunit beta OS=Homo sapiens OX=9606 GN=HBB PE=1 SV=2
False	631	1	13	13	1032	[Master Protein] Beta-2-microglobulin OS=Homo sapiens OX=9606 GN=B2M PE=1 SV=1
False	632	1	11	13	284	[Master Protein] Immunoglobulin heavy constant alpha 2 OS=Homo sapiens OX=9606 GN=IGHA2 PE=1 SV=4
False	633	1	9	9	83	[Master Protein] SLIT and NTRK-like protein 1 OS=Homo sapiens OX=9606 GN=SLITRK1 PE=1 SV=2
False	634	1	1	1	1	[Master Protein] Kelch repeat and BTB domain-containing protein 2 OS=Homo sapiens OX=9606 GN=KBTBD2 PE=1 SV=2
False	635	1	1	1	2	[Master Protein] Serine protease inhibitor Kazal-type 7 OS=Homo sapiens OX=9606 GN=SPINK7 PE=1 SV=1
False	636	1	0	6	79	[Master Protein] Cathepsin L1 OS=Homo sapiens OX=9606 GN=CTSL PE=1 SV=2
False	637	4	7	8	14	[Master Protein] Isoform 4 of Heparan-sulfate 6-O-sulfotransferase 2 OS=Homo sapiens OX=9606 GN=HS6ST2
False	638	2	1	6	32	[Master Protein] Isoform 2 of Prostate-specific antigen OS=Homo sapiens OX=9606 GN=KLK3
False	639	1	3	3	6	[Master Protein] Kallikrein-6 OS=Homo sapiens OX=9606 GN=KLK6 PE=1 SV=1
False	640	1	2	7	17	[Master Protein] Ankyrin repeat domain-containing protein 26 OS=Homo sapiens OX=9606 GN=ANKRD26 PE=1 SV=4
False	641	1	2	3	3	[Master Protein] ATPase family protein 2 homolog OS=Homo sapiens OX=9606 GN=SPATA5 PE=1 SV=3
False	642	4	8	8	91	[Master Protein] Isoform 2 of Neurotrimin OS=Homo sapiens OX=9606 GN=NTM
False	643	3	3	3	7	[Master Protein] Isoform 2 of Eukaryotic translation initiation factor 5A-1 OS=Homo sapiens OX=9606 GN=EIF5A
False	644	1	13	14	52	[Master Protein] Protein disulfide-isomerase OS=Homo sapiens OX=9606 GN=P4HB PE=1 SV=3
False	645	1	11	14	59	[Master Protein] Very large A-kinase anchor protein OS=Homo sapiens OX=9606 GN=CRYBG3 PE=1 SV=3
False	646	1	34	34	10383	[Master Protein] Apolipoprotein D OS=Homo sapiens OX=9606 GN=APOD PE=1 SV=1
False	647	2	1	2	2	[Master Protein] Calpain-9 OS=Homo sapiens OX=9606 GN=CAPN9 PE=1 SV=1
False	648	1	8	8	29	[Master Protein] Aldo-keto reductase family 1 member A1 OS=Homo sapiens OX=9606 GN=AKR1A1 PE=1 SV=3
False	649	2	1	1	3	[Master Protein] Teratocarcinoma-derived growth factor 1 OS=Homo sapiens OX=9606 GN=TDGF1 PE=1 SV=1
False	650	1	16	17	563	[Master Protein] Procollagen C-endopeptidase enhancer 1 OS=Homo sapiens OX=9606 GN=PCOLCE PE=1 SV=2
False	651	1	4	7	48	[Master Protein] Cap-specific mRNA (nucleoside-2'-O-)-methyltransferase 1 OS=Homo sapiens OX=9606 GN=CMTR1 PE=1 SV=1
False	652	2	9	17	1388	[Master Protein] Immunoglobulin lambda-like polypeptide 5 OS=Homo sapiens OX=9606 GN=IGLL5 PE=2 SV=2
False	653	2	14	21	880	[Master Protein] Syntenin-1 OS=Homo sapiens OX=9606 GN=SDCBP PE=1 SV=1
False	654	4	4	4	9	[Master Protein] Isoform TRPM6t of Transient receptor potential cation channel subfamily M member 6 OS=Homo sapiens OX=9606 GN=TRPM6
False	655	2	13	14	878	[Master Protein] Hepatitis A virus cellular receptor 2 OS=Homo sapiens OX=9606 GN=HAVCR2 PE=1 SV=3
False	656	2	6	6	121	[Master Protein] Hematopoietic progenitor cell antigen CD34 OS=Homo sapiens OX=9606 GN=CD34 PE=1 SV=2
False	657	2	29	29	775	[Master Protein] Urokinase-type plasminogen activator OS=Homo sapiens OX=9606 GN=PLAU PE=1 SV=2
False	658	2	5	5	5	[Master Protein] Isoform 3 of 4-trimethylaminobutyraldehyde dehydrogenase OS=Homo sapiens OX=9606 GN=ALDH9A1
False	659	2	2	22	176	[Master Protein] Isoform 3 of Probable helicase senataxin OS=Homo sapiens OX=9606 GN=SETX
False	660	1	9	9	339	[Master Protein] Membrane protein FAM174A OS=Homo sapiens OX=9606 GN=FAM174A PE=2 SV=1
False	661	2	14	15	340	[Master Protein] Isoform 2 of Insulin-like growth factor-binding protein 3 OS=Homo sapiens OX=9606 GN=IGFBP3
False	662	1	3	3	3	[Master Protein] (Common contaminant protein)
False	663	1	4	6	17	[Master Protein] Alstrom syndrome protein 1 OS=Homo sapiens OX=9606 GN=ALMS1 PE=1 SV=4
False	664	3	21	21	468	[Master Protein] Ephrin type-B receptor 4 OS=Homo sapiens OX=9606 GN=EPHB4 PE=1 SV=2
False	665	4	1	2	4	[Master Protein] Isoform D of Interferon regulatory factor 7 OS=Homo sapiens OX=9606 GN=IRF7
False	666	1	12	14	1196	[Master Protein] Immunoglobulin kappa variable 2-28 OS=Homo sapiens OX=9606 GN=IGKV2-28 PE=3 SV=1
False	667	2	7	9	126	[Master Protein] Plexin domain-containing protein 2 OS=Homo sapiens OX=9606 GN=PLXDC2 PE=1 SV=1
False	668	1	1	11	21	[Master Protein] Isoform 1 of Collagen alpha-1(II) chain OS=Homo sapiens OX=9606 GN=COL2A1
False	669	1	0	2	17	[Master Protein] Splicing factor, arginine/serine-rich 19 OS=Homo sapiens OX=9606 GN=SCAF1 PE=1 SV=3
False	670	5	4	5	23	[Master Protein] Isoform 2 of Voltage-dependent calcium channel subunit alpha-2/delta-1 OS=Homo sapiens OX=9606 GN=CACNA2D1
False	671	1	20	21	908	[Master Protein] Fibulin-5 OS=Homo sapiens OX=9606 GN=FBLN5 PE=1 SV=1
False	672	1	7	7	120	[Master Protein] Growth/differentiation factor 15 OS=Homo sapiens OX=9606 GN=GDF15 PE=1 SV=3
False	673	2	1	4	123	[Master Protein] Zinc finger protein 180 OS=Homo sapiens OX=9606 GN=ZNF180 PE=1 SV=2
False	674	6	3	5	12	[Master Protein] Myosin-11 OS=Homo sapiens OX=9606 GN=MYH11 PE=1 SV=3
False	675	1	3	3	14	[Master Protein] Guanine nucleotide-binding protein G(I)/G(S)/G(O) subunit gamma-12 OS=Homo sapiens OX=9606 GN=GNG12 PE=1 SV=3
False	676	1	3	7	13	[Master Protein] Cytoplasmic dynein 1 heavy chain 1 OS=Homo sapiens OX=9606 GN=DYNC1H1 PE=1 SV=5
False	677	4	1	1	1	[Master Protein] Peroxiredoxin-5, mitochondrial OS=Homo sapiens OX=9606 GN=PRDX5 PE=1 SV=4
False	678	1	29	29	1874	[Master Protein] Complement C1r subcomponent-like protein OS=Homo sapiens OX=9606 GN=C1RL PE=1 SV=2
False	679	1	23	23	1247	[Master Protein] Thyroxine-binding globulin OS=Homo sapiens OX=9606 GN=SERPINA7 PE=1 SV=2
False	680	1	3	6	31	[Master Protein] Rho GTPase-activating protein SYDE2 OS=Homo sapiens OX=9606 GN=SYDE2 PE=1 SV=2
False	681	4	2	5	7	[Master Protein] Voltage-dependent L-type calcium channel subunit alpha-1F OS=Homo sapiens OX=9606 GN=CACNA1F PE=1 SV=2
False	682	1	22	26	696	[Master Protein] Olfactomedin-4 OS=Homo sapiens OX=9606 GN=OLFM4 PE=1 SV=1
False	683	1	3	6	50	[Master Protein] Phosphatidylinositol 4-phosphate 3-kinase C2 domain-containing subunit gamma OS=Homo sapiens OX=9606 GN=PIK3C2G PE=1 SV=3
False	684	1	16	16	1071	[Master Protein] Interleukin-18-binding protein OS=Homo sapiens OX=9606 GN=IL18BP PE=1 SV=2
False	685	1	6	15	931	[Master Protein] Immunoglobulin heavy variable 3-7 OS=Homo sapiens OX=9606 GN=IGHV3-7 PE=1 SV=2
False	686	2	12	14	58	[Master Protein] Adhesion G protein-coupled receptor L1 OS=Homo sapiens OX=9606 GN=ADGRL1 PE=1 SV=1
False	687	1	1	3	4	[Master Protein] Prickle-like protein 2 OS=Homo sapiens OX=9606 GN=PRICKLE2 PE=1 SV=2
False	688	1	12	15	219	[Master Protein] Biglycan OS=Homo sapiens OX=9606 GN=BGN PE=1 SV=2
False	689	3	8	8	9	[Master Protein] Isoform 3 of Epidermal growth factor receptor kinase substrate 8-like protein 2 OS=Homo sapiens OX=9606 GN=EPS8L2
False	690	1	1	2	3	[Master Protein] FERM, ARHGEF and pleckstrin domain-containing protein 2 OS=Homo sapiens OX=9606 GN=FARP2 PE=1 SV=3
False	691	1	3	4	134	[Master Protein] Apolipoprotein F OS=Homo sapiens OX=9606 GN=APOF PE=1 SV=2
False	692	1	0	6	75	[Master Protein] Immunoglobulin lambda variable 3-10 OS=Homo sapiens OX=9606 GN=IGLV3-10 PE=3 SV=2
False	693	2	2	3	5	[Master Protein] Vam6/Vps39-like protein OS=Homo sapiens OX=9606 GN=VPS39 PE=1 SV=2
False	694	1	21	21	1317	[Master Protein] Retinol-binding protein 4 OS=Homo sapiens OX=9606 GN=RBP4 PE=1 SV=3
False	695	2	36	38	3704	[Master Protein] Cadherin-1 OS=Homo sapiens OX=9606 GN=CDH1 PE=1 SV=3
False	696	1	2	2	2	[Master Protein] Protein lifeguard 3 OS=Homo sapiens OX=9606 GN=TMBIM1 PE=1 SV=2
False	697	2	55	56	7354	[Master Protein] Alpha-1-antitrypsin OS=Homo sapiens OX=9606 GN=SERPINA1 PE=1 SV=3
False	698	1	3	3	18	[Master Protein] E3 ubiquitin-protein ligase RNF138 OS=Homo sapiens OX=9606 GN=RNF138 PE=1 SV=1
False	699	4	1	1	3	[Master Protein] Olfactory receptor 10A7 OS=Homo sapiens OX=9606 GN=OR10A7 PE=3 SV=1
False	700	1	1	1	1	[Master Protein] CD83 antigen OS=Homo sapiens OX=9606 GN=CD83 PE=1 SV=1
False	701	1	3	12	539	[Master Protein] Cornifin-B OS=Homo sapiens OX=9606 GN=SPRR1B PE=1 SV=2
False	702	2	2	6	36	[Master Protein] BTB/POZ domain-containing protein 7 OS=Homo sapiens OX=9606 GN=BTBD7 PE=1 SV=3
False	703	1	11	12	690	[Master Protein] Prolactin-inducible protein OS=Homo sapiens OX=9606 GN=PIP PE=1 SV=1
False	704	1	6	6	7	[Master Protein] Filaggrin-2 OS=Homo sapiens OX=9606 GN=FLG2 PE=1 SV=1
False	705	3	1	2	4	[Master Protein] Xaa-Pro dipeptidase OS=Homo sapiens OX=9606 GN=PEPD PE=1 SV=3
False	706	1	9	10	41	[Master Protein] Coagulation factor V OS=Homo sapiens OX=9606 GN=F5 PE=1 SV=4
False	707	1	5	6	108	[Master Protein] Lymphocyte antigen 6D OS=Homo sapiens OX=9606 GN=LY6D PE=1 SV=1
False	708	1	1	4	7	[Master Protein] (Common contaminant protein)
False	709	5	57	61	1544	[Master Protein] Hemicentin-1 OS=Homo sapiens OX=9606 GN=HMCN1 PE=1 SV=2
False	710	2	10	15	35	[Master Protein] Isoform 2 of Keratin, type II cytoskeletal 8 OS=Homo sapiens OX=9606 GN=KRT8
False	711	1	2	5	64	[Master Protein] Frizzled-7 OS=Homo sapiens OX=9606 GN=FZD7 PE=1 SV=2
False	712	2	3	7	13	[Master Protein] TRIO and F-actin-binding protein OS=Homo sapiens OX=9606 GN=TRIOBP PE=1 SV=3
False	713	7	1	1	2	[Master Protein] Isoform 4 of Serine/threonine-protein phosphatase 2B catalytic subunit beta isoform OS=Homo sapiens OX=9606 GN=PPP3CB
False	714	1	159	162	5397	[Master Protein] Low-density lipoprotein receptor-related protein 2 OS=Homo sapiens OX=9606 GN=LRP2 PE=1 SV=3
False	715	1	22	27	784	[Master Protein] Baculoviral IAP repeat-containing protein 6 OS=Homo sapiens OX=9606 GN=BIRC6 PE=1 SV=2
False	716	1	6	7	298	[Master Protein] Retinoic acid receptor responder protein 2 OS=Homo sapiens OX=9606 GN=RARRES2 PE=1 SV=1
False	717	1	5	6	10	[Master Protein] Neutrophil collagenase OS=Homo sapiens OX=9606 GN=MMP8 PE=1 SV=1
False	718	1	5	13	165	[Master Protein] Isoform 3 of Platelet glycoprotein VI OS=Homo sapiens OX=9606 GN=GP6
False	719	1	8	8	44	[Master Protein] Immunoglobulin heavy variable 3-21 OS=Homo sapiens OX=9606 GN=IGHV3-21 PE=1 SV=1
False	720	1	10	11	189	[Master Protein] Solute carrier family 2, facilitated glucose transporter member 5 OS=Homo sapiens OX=9606 GN=SLC2A5 PE=1 SV=1
False	721	3	8	8	80	[Master Protein] CD276 antigen OS=Homo sapiens OX=9606 GN=CD276 PE=1 SV=1
False	722	1	7	7	22	[Master Protein] Desmoglein-1 OS=Homo sapiens OX=9606 GN=DSG1 PE=1 SV=2
False	723	1	19	22	209	[Master Protein] Laminin subunit gamma-1 OS=Homo sapiens OX=9606 GN=LAMC1 PE=1 SV=3
False	724	1	17	18	1257	[Master Protein] Tetranectin OS=Homo sapiens OX=9606 GN=CLEC3B PE=1 SV=3
False	725	2	4	5	15	[Master Protein] Arf-GAP with SH3 domain, ANK repeat and PH domain-containing protein 2 OS=Homo sapiens OX=9606 GN=ASAP2 PE=1 SV=3
False	726	1	19	25	316	[Master Protein] Protein bassoon OS=Homo sapiens OX=9606 GN=BSN PE=1 SV=4
False	727	2	35	35	2161	[Master Protein] Alpha-1B-glycoprotein OS=Homo sapiens OX=9606 GN=A1BG PE=1 SV=4
False	728	3	1	5	23	[Master Protein] Isoform 2 of Mannan-binding lectin serine protease 1 OS=Homo sapiens OX=9606 GN=MASP1
False	729	1	5	10	209	[Master Protein] Cilia- and flagella-associated protein 58 OS=Homo sapiens OX=9606 GN=CFAP58 PE=1 SV=1
False	730	1	48	48	5127	[Master Protein] Small proline-rich protein 3 OS=Homo sapiens OX=9606 GN=SPRR3 PE=1 SV=2
False	731	1	4	4	6	[Master Protein] Out at first protein homolog OS=Homo sapiens OX=9606 GN=OAF PE=2 SV=1
False	732	1	0	3	13	[Master Protein] Isoform B of Manganese-transporting ATPase 13A1 OS=Homo sapiens OX=9606 GN=ATP13A1
False	733	1	14	14	359	[Master Protein] N(G),N(G)-dimethylarginine dimethylaminohydrolase 2 OS=Homo sapiens OX=9606 GN=DDAH2 PE=1 SV=1
False	734	1	39	42	200	[Master Protein] Mucin-5B OS=Homo sapiens OX=9606 GN=MUC5B PE=1 SV=3
False	735	1	2	2	72	[Master Protein] Immunoglobulin kappa variable 1-9 OS=Homo sapiens OX=9606 GN=IGKV1-9 PE=3 SV=1
False	736	2	17	30	231	[Master Protein] Probable E3 ubiquitin-protein ligase HERC1 OS=Homo sapiens OX=9606 GN=HERC1 PE=1 SV=2
False	737	1	2	3	10	[Master Protein] Isoform 2 of Uncharacterized protein KIAA1958 OS=Homo sapiens OX=9606 GN=KIAA1958
False	738	2	10	12	26	[Master Protein] Keratin, type I cytoskeletal 18 OS=Homo sapiens OX=9606 GN=KRT18 PE=1 SV=2
False	739	1	14	15	397	[Master Protein] Elafin OS=Homo sapiens OX=9606 GN=PI3 PE=1 SV=3
False	740	2	1	1	1	[Master Protein] Isoform Long of Proteasome subunit alpha type-1 OS=Homo sapiens OX=9606 GN=PSMA1
False	741	4	13	15	614	[Master Protein] Isoform 4 of Opioid-binding protein/cell adhesion molecule OS=Homo sapiens OX=9606 GN=OPCML
False	742	1	0	2	14	[Master Protein] Zinc finger C3H1 domain-containing protein OS=Homo sapiens OX=9606 GN=ZFC3H1 PE=1 SV=3
False	743	1	4	5	33	[Master Protein] Huntingtin-interacting protein 1-related protein OS=Homo sapiens OX=9606 GN=HIP1R PE=1 SV=2
False	744	2	3	3	3	[Master Protein] Ras-related protein Rab-27A OS=Homo sapiens OX=9606 GN=RAB27A PE=1 SV=3
False	745	1	13	14	255	[Master Protein] Probable serine carboxypeptidase CPVL OS=Homo sapiens OX=9606 GN=CPVL PE=1 SV=2
False	746	1	0	2	5	[Master Protein] Zinc finger and BTB domain-containing protein 11 OS=Homo sapiens OX=9606 GN=ZBTB11 PE=1 SV=2
False	747	5	2	8	59	[Master Protein] Guanine nucleotide-binding protein G(I)/G(S)/G(T) subunit beta-1 OS=Homo sapiens OX=9606 GN=GNB1 PE=1 SV=3
False	748	5	0	2	5	[Master Protein] Isoform 2e of Voltage-dependent L-type calcium channel subunit beta-2 OS=Homo sapiens OX=9606 GN=CACNB2
False	749	2	2	2	2	[Master Protein] Atrial natriuretic peptide receptor 2 OS=Homo sapiens OX=9606 GN=NPR2 PE=1 SV=1
False	750	3	19	21	1169	[Master Protein] Matrix remodeling-associated protein 8 OS=Homo sapiens OX=9606 GN=MXRA8 PE=1 SV=1
False	751	2	2	2	11	[Master Protein] Synaptophysin-like protein 1 OS=Homo sapiens OX=9606 GN=SYPL1 PE=1 SV=1
False	752	1	33	35	1295	[Master Protein] Antithrombin-III OS=Homo sapiens OX=9606 GN=SERPINC1 PE=1 SV=1
False	753	1	18	21	351	[Master Protein] Collagen alpha-2(V) chain OS=Homo sapiens OX=9606 GN=COL5A2 PE=1 SV=3
False	754	2	13	14	438	[Master Protein] Podocalyxin OS=Homo sapiens OX=9606 GN=PODXL PE=1 SV=2
False	755	1	3	9	217	[Master Protein] Isoform 2 of Cochlin OS=Homo sapiens OX=9606 GN=COCH
False	756	1	1	1	3	[Master Protein] Smoothened homolog OS=Homo sapiens OX=9606 GN=SMO PE=1 SV=1
False	757	15	2	13	329	[Master Protein] Histone H2B type 1-H OS=Homo sapiens OX=9606 GN=HIST1H2BH PE=1 SV=3
False	758	1	6	6	1778	[Master Protein] Protein YIPF3 OS=Homo sapiens OX=9606 GN=YIPF3 PE=1 SV=1
False	759	5	7	8	53	[Master Protein] Inactive tyrosine-protein kinase 7 OS=Homo sapiens OX=9606 GN=PTK7 PE=1 SV=2
False	760	1	3	34	236	[Master Protein] Ankyrin repeat domain-containing protein 12 OS=Homo sapiens OX=9606 GN=ANKRD12 PE=1 SV=3
False	761	1	8	11	150	[Master Protein] Centrosomal protein of 152 kDa OS=Homo sapiens OX=9606 GN=CEP152 PE=1 SV=4
False	762	1	10	10	188	[Master Protein] Cofilin-1 OS=Homo sapiens OX=9606 GN=CFL1 PE=1 SV=3
False	763	1	1	2	2	[Master Protein] Calsequestrin-1 OS=Homo sapiens OX=9606 GN=CASQ1 PE=1 SV=3
False	764	2	1	2	2	[Master Protein] Heat shock protein 75 kDa, mitochondrial OS=Homo sapiens OX=9606 GN=TRAP1 PE=1 SV=3
False	765	1	3	7	58	[Master Protein] Frizzled-2 OS=Homo sapiens OX=9606 GN=FZD2 PE=1 SV=1
False	766	1	3	3	445	[Master Protein] Immunoglobulin kappa joining 1 OS=Homo sapiens OX=9606 GN=IGKJ1 PE=4 SV=2
False	767	3	9	11	22	[Master Protein] Desmoplakin OS=Homo sapiens OX=9606 GN=DSP PE=1 SV=3
False	768	1	10	10	678	[Master Protein] Uteroglobin OS=Homo sapiens OX=9606 GN=SCGB1A1 PE=1 SV=1
False	769	3	3	3	3	[Master Protein] Isoform 5 of Peptidyl-glycine alpha-amidating monooxygenase OS=Homo sapiens OX=9606 GN=PAM
False	770	4	1	2	2	[Master Protein] Isoform 2 of Fibroblast growth factor receptor 3 OS=Homo sapiens OX=9606 GN=FGFR3
False	771	2	3	3	3	[Master Protein] Macrophage-capping protein OS=Homo sapiens OX=9606 GN=CAPG PE=1 SV=2
False	772	1	1	1	2	[Master Protein] 10 kDa heat shock protein, mitochondrial OS=Homo sapiens OX=9606 GN=HSPE1 PE=1 SV=2
False	773	1	1	3	12	[Master Protein] Centromere/kinetochore protein zw10 homolog OS=Homo sapiens OX=9606 GN=ZW10 PE=1 SV=3
False	774	2	1	7	120	[Master Protein] Isoform 2 of CMRF35-like molecule 9 OS=Homo sapiens OX=9606 GN=CD300LG
False	775	1	1	4	14	[Master Protein] TATA box-binding protein-associated factor RNA polymerase I subunit B OS=Homo sapiens OX=9606 GN=TAF1B PE=1 SV=1
False	776	1	1	6	29	[Master Protein] Isoform 2 of Condensin-2 complex subunit G2 OS=Homo sapiens OX=9606 GN=NCAPG2
False	777	2	0	2	9	[Master Protein] cGMP-specific 3',5'-cyclic phosphodiesterase OS=Homo sapiens OX=9606 GN=PDE5A PE=1 SV=2
False	778	1	9	10	259	[Master Protein] Fructose-1,6-bisphosphatase 1 OS=Homo sapiens OX=9606 GN=FBP1 PE=1 SV=5
False	779	1	4	6	28	[Master Protein] A disintegrin and metalloproteinase with thrombospondin motifs 15 OS=Homo sapiens OX=9606 GN=ADAMTS15 PE=2 SV=1
False	780	1	49	49	467	[Master Protein] Fibrinogen beta chain OS=Homo sapiens OX=9606 GN=FGB PE=1 SV=2
False	781	1	60	61	2924	[Master Protein] Semenogelin-2 OS=Homo sapiens OX=9606 GN=SEMG2 PE=1 SV=1
False	782	1	12	13	1098	[Master Protein] Cystatin-M OS=Homo sapiens OX=9606 GN=CST6 PE=1 SV=1
False	783	1	7	12	116	[Master Protein] Zinc finger protein 318 OS=Homo sapiens OX=9606 GN=ZNF318 PE=1 SV=2
False	784	1	28	29	1240	[Master Protein] Peptidase inhibitor 16 OS=Homo sapiens OX=9606 GN=PI16 PE=1 SV=1
False	785	1	9	12	933	[Master Protein] CD9 antigen OS=Homo sapiens OX=9606 GN=CD9 PE=1 SV=4
False	786	2	1	1	4	[Master Protein] Killer cell immunoglobulin-like receptor 3DL2 OS=Homo sapiens OX=9606 GN=KIR3DL2 PE=1 SV=1
False	787	1	26	38	322	[Master Protein] Moesin OS=Homo sapiens OX=9606 GN=MSN PE=1 SV=3
False	788	1	6	10	32	[Master Protein] Coiled-coil domain-containing protein 146 OS=Homo sapiens OX=9606 GN=CCDC146 PE=1 SV=2
False	789	1	3	5	9	[Master Protein] Phosphate-regulating neutral endopeptidase PHEX OS=Homo sapiens OX=9606 GN=PHEX PE=1 SV=1
False	790	2	161	163	48026	[Master Protein] Isoform 5 of Uromodulin OS=Homo sapiens OX=9606 GN=UMOD
False	791	2	1	5	46	[Master Protein] Ras-related protein Rap-1b-like protein OS=Homo sapiens OX=9606 PE=2 SV=1
False	792	2	2	2	31	[Master Protein] Protocadherin-18 OS=Homo sapiens OX=9606 GN=PCDH18 PE=2 SV=3
False	793	1	16	17	489	[Master Protein] Carboxypeptidase Q OS=Homo sapiens OX=9606 GN=CPQ PE=1 SV=1
False	794	1	3	7	10	[Master Protein] Envoplakin OS=Homo sapiens OX=9606 GN=EVPL PE=1 SV=3
False	795	1	4	5	10	[Master Protein] Zinc finger protein castor homolog 1 OS=Homo sapiens OX=9606 GN=CASZ1 PE=1 SV=4
False	796	2	7	7	1129	[Master Protein] Protein shisa-5 OS=Homo sapiens OX=9606 GN=SHISA5 PE=1 SV=1
False	797	2	29	32	647	[Master Protein] Phosphoglycerate kinase 1 OS=Homo sapiens OX=9606 GN=PGK1 PE=1 SV=3
False	798	6	7	8	122	[Master Protein] Platelet endothelial cell adhesion molecule OS=Homo sapiens OX=9606 GN=PECAM1 PE=1 SV=2
False	799	2	6	6	11	[Master Protein] Annexin A7 OS=Homo sapiens OX=9606 GN=ANXA7 PE=1 SV=3
False	800	2	33	50	6550	[Master Protein] Osteopontin OS=Homo sapiens OX=9606 GN=SPP1 PE=1 SV=1
False	801	1	3	3	41	[Master Protein] Salivary acidic proline-rich phosphoprotein 1/2 OS=Homo sapiens OX=9606 GN=PRH1 PE=1 SV=2
False	802	1	3	6	7	[Master Protein] Immunoglobulin heavy variable 5-10-1 OS=Homo sapiens OX=9606 GN=IGHV5-10-1 PE=3 SV=1
False	803	3	0	2	7	[Master Protein] Ras/Rap GTPase-activating protein SynGAP OS=Homo sapiens OX=9606 GN=SYNGAP1 PE=1 SV=4
False	804	2	37	40	556	[Master Protein] Versican core protein OS=Homo sapiens OX=9606 GN=VCAN PE=1 SV=3
False	805	2	1	2	4	[Master Protein] Isoform 3 of Anion exchange protein 3 OS=Homo sapiens OX=9606 GN=SLC4A3
False	806	2	19	21	273	[Master Protein] Tyrosine-protein kinase BAZ1B OS=Homo sapiens OX=9606 GN=BAZ1B PE=1 SV=2
False	807	3	2	26	205	[Master Protein] Keratin, type II cytoskeletal 6C OS=Homo sapiens OX=9606 GN=KRT6C PE=1 SV=3
False	808	2	3	8	44	[Master Protein] Dystrophin OS=Homo sapiens OX=9606 GN=DMD PE=1 SV=3
False	809	2	3	9	44	[Master Protein] Serine/arginine repetitive matrix protein 2 OS=Homo sapiens OX=9606 GN=SRRM2 PE=1 SV=2
False	810	1	2	2	2	[Master Protein] Isoform 2 of F-actin-capping protein subunit beta OS=Homo sapiens OX=9606 GN=CAPZB
False	811	1	4	4	10	[Master Protein] Voltage-dependent anion-selective channel protein 1 OS=Homo sapiens OX=9606 GN=VDAC1 PE=1 SV=2
False	812	3	1	1	1	[Master Protein] Uncharacterized protein KIAA1841 OS=Homo sapiens OX=9606 GN=KIAA1841 PE=2 SV=2
False	813	1	1	1	1	[Master Protein] N(G),N(G)-dimethylarginine dimethylaminohydrolase 1 OS=Homo sapiens OX=9606 GN=DDAH1 PE=1 SV=3
False	814	3	2	3	52	[Master Protein] NEDD4-binding protein 2 OS=Homo sapiens OX=9606 GN=N4BP2 PE=1 SV=2
False	815	8	2	3	16	[Master Protein] Kinesin-like protein KIF1A OS=Homo sapiens OX=9606 GN=KIF1A PE=1 SV=2
False	816	1	3	3	15	[Master Protein] Chloride intracellular channel protein 1 OS=Homo sapiens OX=9606 GN=CLIC1 PE=1 SV=4
False	817	2	5	6	31	[Master Protein] Kinesin-like protein KIF15 OS=Homo sapiens OX=9606 GN=KIF15 PE=1 SV=1
False	818	3	28	28	363	[Master Protein] Aggrecan core protein OS=Homo sapiens OX=9606 GN=ACAN PE=1 SV=3
False	819	3	3	4	348	[Master Protein] Isoform C of Endothelin receptor type B OS=Homo sapiens OX=9606 GN=EDNRB
False	820	3	7	32	117	[Master Protein] Obscurin OS=Homo sapiens OX=9606 GN=OBSCN PE=1 SV=3
False	821	1	5	7	71	[Master Protein] Protein PRRC2A OS=Homo sapiens OX=9606 GN=PRRC2A PE=1 SV=3
False	822	1	12	13	77	[Master Protein] Rho GDP-dissociation inhibitor 2 OS=Homo sapiens OX=9606 GN=ARHGDIB PE=1 SV=3
False	823	3	3	3	14	[Master Protein] D-dopachrome decarboxylase-like protein OS=Homo sapiens OX=9606 GN=DDTL PE=2 SV=1
False	824	2	3	4	11	[Master Protein] Protein S100-A4 OS=Homo sapiens OX=9606 GN=S100A4 PE=1 SV=1
False	825	1	2	2	2	[Master Protein] Caldesmon OS=Homo sapiens OX=9606 GN=CALD1 PE=1 SV=3
False	826	3	3	3	24	[Master Protein] Isoform 2 of Apolipoprotein L1 OS=Homo sapiens OX=9606 GN=APOL1
False	827	2	0	5	40	[Master Protein] Formin-2 OS=Homo sapiens OX=9606 GN=FMN2 PE=1 SV=4
False	828	1	63	70	1276	[Master Protein] Neuroblast differentiation-associated protein AHNAK OS=Homo sapiens OX=9606 GN=AHNAK PE=1 SV=2
False	829	4	3	4	28	[Master Protein] Isoform 7 of Neuron navigator 1 OS=Homo sapiens OX=9606 GN=NAV1
False	830	1	64	65	9657	[Master Protein] Zinc-alpha-2-glycoprotein OS=Homo sapiens OX=9606 GN=AZGP1 PE=1 SV=2
False	831	1	6	6	30	[Master Protein] BPI fold-containing family B member 2 OS=Homo sapiens OX=9606 GN=BPIFB2 PE=1 SV=2
False	832	1	3	6	12	[Master Protein] Proliferation marker protein Ki-67 OS=Homo sapiens OX=9606 GN=MKI67 PE=1 SV=2
False	833	1	1	2	2	[Master Protein] Protein FAM184B OS=Homo sapiens OX=9606 GN=FAM184B PE=2 SV=3
False	834	2	6	15	73	[Master Protein] Golgin subfamily A member 4 OS=Homo sapiens OX=9606 GN=GOLGA4 PE=1 SV=1
False	835	1	32	45	952	[Master Protein] Ezrin OS=Homo sapiens OX=9606 GN=EZR PE=1 SV=4
False	836	1	1	3	13	[Master Protein] Exportin-5 OS=Homo sapiens OX=9606 GN=XPO5 PE=1 SV=1
False	837	1	1	1	5	[Master Protein] Hypoxia-inducible lipid droplet-associated protein OS=Homo sapiens OX=9606 GN=HILPDA PE=1 SV=1
False	838	1	4	4	530	[Master Protein] Immunoglobulin lambda-like polypeptide 1 OS=Homo sapiens OX=9606 GN=IGLL1 PE=1 SV=1
False	839	1	6	7	153	[Master Protein] Selenoprotein P OS=Homo sapiens OX=9606 GN=SELENOP PE=1 SV=3
False	840	1	3	8	41	[Master Protein] Condensin-2 complex subunit G2 OS=Homo sapiens OX=9606 GN=NCAPG2 PE=1 SV=1
False	841	1	18	27	601	[Master Protein] Heat shock cognate 71 kDa protein OS=Homo sapiens OX=9606 GN=HSPA8 PE=1 SV=1
False	842	1	7	8	70	[Master Protein] Pantetheinase OS=Homo sapiens OX=9606 GN=VNN1 PE=1 SV=2
False	843	1	1	1	2	[Master Protein] Fibronectin type III domain-containing protein 4 OS=Homo sapiens OX=9606 GN=FNDC4 PE=2 SV=1
False	844	2	20	20	299	[Master Protein] Sialate O-acetylesterase OS=Homo sapiens OX=9606 GN=SIAE PE=1 SV=1
False	845	1	12	12	121	[Master Protein] Xaa-Pro aminopeptidase 2 OS=Homo sapiens OX=9606 GN=XPNPEP2 PE=1 SV=3
False	846	1	23	23	1357	[Master Protein] Di-N-acetylchitobiase OS=Homo sapiens OX=9606 GN=CTBS PE=1 SV=1
False	847	1	10	13	588	[Master Protein] Ciliary neurotrophic factor receptor subunit alpha OS=Homo sapiens OX=9606 GN=CNTFR PE=1 SV=2
False	848	1	5	6	59	[Master Protein] Molybdopterin synthase sulfur carrier subunit OS=Homo sapiens OX=9606 GN=MOCS2 PE=1 SV=1
False	849	4	79	79	5784	[Master Protein] Gelsolin OS=Homo sapiens OX=9606 GN=GSN PE=1 SV=1
False	850	1	36	36	958	[Master Protein] Isoform C of Fibulin-1 OS=Homo sapiens OX=9606 GN=FBLN1
False	851	1	3	3	3	[Master Protein] Complement C2 OS=Homo sapiens OX=9606 GN=C2 PE=1 SV=2
False	852	1	38	38	6189	[Master Protein] Ribonuclease pancreatic OS=Homo sapiens OX=9606 GN=RNASE1 PE=1 SV=4
False	853	1	2	4	47	[Master Protein] Immunoglobulin heavy variable 4-28 OS=Homo sapiens OX=9606 GN=IGHV4-28 PE=3 SV=1
False	854	3	79	84	1152	[Master Protein] Alpha-2-macroglobulin OS=Homo sapiens OX=9606 GN=A2M PE=1 SV=3
False	855	3	1	1	1	[Master Protein] ER lumen protein-retaining receptor 1 OS=Homo sapiens OX=9606 GN=KDELR1 PE=1 SV=1
False	856	1	26	28	1129	[Master Protein] Progranulin OS=Homo sapiens OX=9606 GN=GRN PE=1 SV=2
False	857	2	3	3	6	[Master Protein] High mobility group protein HMG-I/HMG-Y OS=Homo sapiens OX=9606 GN=HMGA1 PE=1 SV=3
False	858	3	1	4	26	[Master Protein] Ataxin-7 OS=Homo sapiens OX=9606 GN=ATXN7 PE=1 SV=1
False	859	3	88	90	8117	[Master Protein] Pro-epidermal growth factor OS=Homo sapiens OX=9606 GN=EGF PE=1 SV=2
False	860	1	1	1	1	[Master Protein] Podocalyxin-like protein 2 OS=Homo sapiens OX=9606 GN=PODXL2 PE=1 SV=1
False	861	3	4	4	29	[Master Protein] Myotubularin OS=Homo sapiens OX=9606 GN=MTM1 PE=1 SV=2
False	862	1	13	13	250	[Master Protein] Cathelicidin antimicrobial peptide OS=Homo sapiens OX=9606 GN=CAMP PE=1 SV=1
False	863	1	19	19	895	[Master Protein] Protein S100-A9 OS=Homo sapiens OX=9606 GN=S100A9 PE=1 SV=1
False	864	1	9	10	314	[Master Protein] Intercellular adhesion molecule 2 OS=Homo sapiens OX=9606 GN=ICAM2 PE=1 SV=2
False	865	8	6	11	60	[Master Protein] Acetyl-CoA carboxylase 1 OS=Homo sapiens OX=9606 GN=ACACA PE=1 SV=2
False	866	2	1	1	2	[Master Protein] Transcobalamin-2 OS=Homo sapiens OX=9606 GN=TCN2 PE=1 SV=3
False	867	2	1	1	1	[Master Protein] Rho guanine nucleotide exchange factor 4 OS=Homo sapiens OX=9606 GN=ARHGEF4 PE=1 SV=3
False	868	2	2	2	19	[Master Protein] Cell division control protein 42 homolog OS=Homo sapiens OX=9606 GN=CDC42 PE=1 SV=2
False	869	3	10	10	444	[Master Protein] Mucosal addressin cell adhesion molecule 1 OS=Homo sapiens OX=9606 GN=MADCAM1 PE=1 SV=2
False	870	2	9	10	52	[Master Protein] Aspartate aminotransferase, cytoplasmic OS=Homo sapiens OX=9606 GN=GOT1 PE=1 SV=3
False	871	6	19	21	628	[Master Protein] IST1 homolog OS=Homo sapiens OX=9606 GN=IST1 PE=1 SV=1
False	872	1	11	14	260	[Master Protein] Isoform 2C2A of Collagen alpha-2(VI) chain OS=Homo sapiens OX=9606 GN=COL6A2
False	873	4	1	1	2	[Master Protein] Protein phosphatase 1J OS=Homo sapiens OX=9606 GN=PPM1J PE=1 SV=1
False	874	1	35	36	3961	[Master Protein] Vasorin OS=Homo sapiens OX=9606 GN=VASN PE=1 SV=1
False	875	2	11	17	144	[Master Protein] Chromodomain-helicase-DNA-binding protein 3 OS=Homo sapiens OX=9606 GN=CHD3 PE=1 SV=3
False	876	1	3	3	288	[Master Protein] Peptidase inhibitor 15 OS=Homo sapiens OX=9606 GN=PI15 PE=1 SV=1
False	877	1	2	2	2	[Master Protein] Zinc finger FYVE domain-containing protein 26 OS=Homo sapiens OX=9606 GN=ZFYVE26 PE=1 SV=3
False	878	1	13	14	726	[Master Protein] Phosphatidylethanolamine-binding protein 1 OS=Homo sapiens OX=9606 GN=PEBP1 PE=1 SV=3
False	879	2	4	7	212	[Master Protein] Immunoglobulin heavy variable 5-51 OS=Homo sapiens OX=9606 GN=IGHV5-51 PE=3 SV=1
False	880	2	15	35	1065	[Master Protein] Isoform 2 of Annexin A2 OS=Homo sapiens OX=9606 GN=ANXA2
False	881	1	10	11	73	[Master Protein] Putative sodium-coupled neutral amino acid transporter 10 OS=Homo sapiens OX=9606 GN=SLC38A10 PE=1 SV=2
False	882	2	5	5	72	[Master Protein] Isoform 2 of Ly6/PLAUR domain-containing protein 6B OS=Homo sapiens OX=9606 GN=LYPD6B
False	883	2	1	3	8	[Master Protein] Protein SLFN14 OS=Homo sapiens OX=9606 GN=SLFN14 PE=1 SV=2
False	884	1	0	2	7	[Master Protein] Isoform 5 of Rab11 family-interacting protein 1 OS=Homo sapiens OX=9606 GN=RAB11FIP1
False	885	3	12	14	365	[Master Protein] Elongation factor 1-alpha 1 OS=Homo sapiens OX=9606 GN=EEF1A1 PE=1 SV=1
False	886	1	12	12	168	[Master Protein] N-sulphoglucosamine sulphohydrolase OS=Homo sapiens OX=9606 GN=SGSH PE=1 SV=1
False	887	2	14	23	538	[Master Protein] Citron Rho-interacting kinase OS=Homo sapiens OX=9606 GN=CIT PE=1 SV=2
False	888	2	26	26	1678	[Master Protein] Isoform 2 of Vitamin K-dependent protein Z OS=Homo sapiens OX=9606 GN=PROZ
False	889	2	47	55	508	[Master Protein] Hemicentin-2 OS=Homo sapiens OX=9606 GN=HMCN2 PE=2 SV=3
False	890	1	0	2	9	[Master Protein] Zinc finger protein 536 OS=Homo sapiens OX=9606 GN=ZNF536 PE=1 SV=3
False	891	1	3	13	413	[Master Protein] Isoform 2 of Ficolin-2 OS=Homo sapiens OX=9606 GN=FCN2
False	892	1	1	3	4	[Master Protein] Platelet-derived growth factor receptor alpha OS=Homo sapiens OX=9606 GN=PDGFRA PE=1 SV=1
False	893	2	6	7	428	[Master Protein] Isoform 2 of ICOS ligand OS=Homo sapiens OX=9606 GN=ICOSLG
False	894	3	2	20	176	[Master Protein] Regulating synaptic membrane exocytosis protein 1 OS=Homo sapiens OX=9606 GN=RIMS1 PE=1 SV=1
False	895	3	21	22	73	[Master Protein] Isoform 2 of Sciellin OS=Homo sapiens OX=9606 GN=SCEL
False	896	1	1	1	1	[Master Protein] Peptidyl-prolyl cis-trans isomerase C OS=Homo sapiens OX=9606 GN=PPIC PE=1 SV=1
False	897	1	16	23	386	[Master Protein] Uncharacterized protein C2orf16 OS=Homo sapiens OX=9606 GN=C2orf16 PE=2 SV=3
False	898	1	1	6	18	[Master Protein] Immunoglobulin lambda variable 3-9 OS=Homo sapiens OX=9606 GN=IGLV3-9 PE=3 SV=1
False	899	2	29	29	8703	[Master Protein] CD59 glycoprotein OS=Homo sapiens OX=9606 GN=CD59 PE=1 SV=1
False	900	2	18	21	365	[Master Protein] Cadherin-6 OS=Homo sapiens OX=9606 GN=CDH6 PE=1 SV=1
False	901	2	39	40	1753	[Master Protein] Golgi membrane protein 1 OS=Homo sapiens OX=9606 GN=GOLM1 PE=1 SV=1
False	902	4	5	6	291	[Master Protein] Isoform 4 of Receptor-type tyrosine-protein phosphatase kappa OS=Homo sapiens OX=9606 GN=PTPRK
False	903	4	1	2	10	[Master Protein] ADP-ribosylation factor-like protein 11 OS=Homo sapiens OX=9606 GN=ARL11 PE=1 SV=1
False	904	2	3	4	43	[Master Protein] Isoform 3 of Deleted in lung and esophageal cancer protein 1 OS=Homo sapiens OX=9606 GN=DLEC1
False	905	2	7	9	74	[Master Protein] Protein FAM151A OS=Homo sapiens OX=9606 GN=FAM151A PE=2 SV=2
False	906	4	37	38	1986	[Master Protein] Actin, cytoplasmic 1 OS=Homo sapiens OX=9606 GN=ACTB PE=1 SV=1
False	907	6	9	89	1911	[Master Protein] Isoform 9 of Fibronectin OS=Homo sapiens OX=9606 GN=FN1
False	908	3	3	4	34	[Master Protein] Asialoglycoprotein receptor 2 OS=Homo sapiens OX=9606 GN=ASGR2 PE=1 SV=2
False	909	3	15	19	686	[Master Protein] L-lactate dehydrogenase B chain OS=Homo sapiens OX=9606 GN=LDHB PE=1 SV=2
False	910	2	5	8	37	[Master Protein] Adenomatous polyposis coli protein 2 OS=Homo sapiens OX=9606 GN=APC2 PE=1 SV=1
False	911	2	6	7	139	[Master Protein] Fatty acid-binding protein, liver OS=Homo sapiens OX=9606 GN=FABP1 PE=1 SV=1
False	912	4	33	33	2713	[Master Protein] EGF-containing fibulin-like extracellular matrix protein 1 OS=Homo sapiens OX=9606 GN=EFEMP1 PE=1 SV=2
False	913	3	1	1	1	[Master Protein] Platelet glycoprotein 4 OS=Homo sapiens OX=9606 GN=CD36 PE=1 SV=2
False	914	1	6	11	197	[Master Protein] A disintegrin and metalloproteinase with thrombospondin motifs 5 OS=Homo sapiens OX=9606 GN=ADAMTS5 PE=1 SV=2
False	915	1	12	14	291	[Master Protein] Phospholipase D3 OS=Homo sapiens OX=9606 GN=PLD3 PE=1 SV=1
False	916	4	10	14	486	[Master Protein] Rho GTPase-activating protein 7 OS=Homo sapiens OX=9606 GN=DLC1 PE=1 SV=4
False	917	1	6	7	41	[Master Protein] Glutaredoxin-1 OS=Homo sapiens OX=9606 GN=GLRX PE=1 SV=2
False	918	2	2	3	30	[Master Protein] Putative uncharacterized protein CXorf58 OS=Homo sapiens OX=9606 GN=CXorf58 PE=2 SV=2
False	919	11	40	40	3449	[Master Protein] Isoform 1 of Complement decay-accelerating factor OS=Homo sapiens OX=9606 GN=CD55
False	920	2	2	2	2	[Master Protein] Zinc finger protein 638 OS=Homo sapiens OX=9606 GN=ZNF638 PE=1 SV=2
False	921	1	11	11	332	[Master Protein] Glutathione peroxidase 3 OS=Homo sapiens OX=9606 GN=GPX3 PE=1 SV=2
False	922	6	1	1	2	[Master Protein] Isoform 3 of Double-stranded RNA-specific editase 1 OS=Homo sapiens OX=9606 GN=ADARB1
False	923	2	2	2	7	[Master Protein] Dipeptidyl aminopeptidase-like protein 6 OS=Homo sapiens OX=9606 GN=DPP6 PE=1 SV=2
False	924	3	4	4	7	[Master Protein] Myeloid cell surface antigen CD33 OS=Homo sapiens OX=9606 GN=CD33 PE=1 SV=2
False	925	1	3	3	267	[Master Protein] Serine protease inhibitor Kazal-type 1 OS=Homo sapiens OX=9606 GN=SPINK1 PE=1 SV=2
False	926	4	24	28	1363	[Master Protein] Isoform 2 of Tyrosine-protein phosphatase non-receptor type substrate 1 OS=Homo sapiens OX=9606 GN=SIRPA
False	927	1	1	7	25	[Master Protein] Isoform Short of Interleukin-1 receptor type 2 OS=Homo sapiens OX=9606 GN=IL1R2
False	928	1	1	1	1	[Master Protein] Solute carrier family 35 member F5 OS=Homo sapiens OX=9606 GN=SLC35F5 PE=1 SV=1
False	929	2	29	33	379	[Master Protein] Latent-transforming growth factor beta-binding protein 2 OS=Homo sapiens OX=9606 GN=LTBP2 PE=1 SV=3
False	930	1	2	7	8	[Master Protein] Dynein heavy chain 11, axonemal OS=Homo sapiens OX=9606 GN=DNAH11 PE=1 SV=4
False	931	1	2	2	13	[Master Protein] PILR alpha-associated neural protein OS=Homo sapiens OX=9606 GN=PIANP PE=2 SV=1
False	932	1	2	2	4	[Master Protein] Alpha-hemoglobin-stabilizing protein OS=Homo sapiens OX=9606 GN=AHSP PE=1 SV=1
False	933	2	37	38	4574	[Master Protein] Isoform 3 of Plasma protease C1 inhibitor OS=Homo sapiens OX=9606 GN=SERPING1
False	934	1	1	1	4	[Master Protein] Isoform C of Osteopontin OS=Homo sapiens OX=9606 GN=SPP1
False	935	1	3	4	14	[Master Protein] Insulin-like growth factor-binding protein 5 OS=Homo sapiens OX=9606 GN=IGFBP5 PE=1 SV=1
False	936	1	1	3	9	[Master Protein] Ras-related C3 botulinum toxin substrate 3 OS=Homo sapiens OX=9606 GN=RAC3 PE=1 SV=1
False	937	1	8	9	48	[Master Protein] Myeloid-derived growth factor OS=Homo sapiens OX=9606 GN=MYDGF PE=1 SV=1
False	938	1	7	8	35	[Master Protein] Calmodulin-binding transcription activator 1 OS=Homo sapiens OX=9606 GN=CAMTA1 PE=1 SV=4
False	939	1	3	3	3	[Master Protein] Inactive rhomboid protein 1 OS=Homo sapiens OX=9606 GN=RHBDF1 PE=1 SV=2
False	940	1	2	20	307	[Master Protein] Pepsin A-5 OS=Homo sapiens OX=9606 GN=PGA5 PE=1 SV=1
False	941	1	100	119	10675	[Master Protein] (Common contaminant protein)
False	942	1	1	1	6	[Master Protein] Sorting nexin-9 OS=Homo sapiens OX=9606 GN=SNX9 PE=1 SV=1
False	943	1	1	9	18	[Master Protein] Tropomyosin alpha-4 chain OS=Homo sapiens OX=9606 GN=TPM4 PE=1 SV=3
False	944	1	2	3	4	[Master Protein] Peroxidasin homolog OS=Homo sapiens OX=9606 GN=PXDN PE=1 SV=2
False	945	2	11	12	236	[Master Protein] Cholesteryl ester transfer protein OS=Homo sapiens OX=9606 GN=CETP PE=1 SV=2
False	946	1	9	10	195	[Master Protein] Glycoprotein integral membrane protein 1 OS=Homo sapiens OX=9606 GN=GINM1 PE=2 SV=1
False	947	5	2	45	792	[Master Protein] Isoform 6 of Agrin OS=Homo sapiens OX=9606 GN=AGRN
False	948	3	2	6	10	[Master Protein] Isoform 3 of Protein prune homolog 2 OS=Homo sapiens OX=9606 GN=PRUNE2
False	949	1	1	3	7	[Master Protein] Protein Shroom2 OS=Homo sapiens OX=9606 GN=SHROOM2 PE=1 SV=1
False	950	3	0	2	3	[Master Protein] Isoform 5 of Aurora kinase B OS=Homo sapiens OX=9606 GN=AURKB
False	951	3	22	30	569	[Master Protein] Golgi apparatus protein 1 OS=Homo sapiens OX=9606 GN=GLG1 PE=1 SV=2
False	952	2	6	6	214	[Master Protein] Isoform 2 of Armadillo-like helical domain-containing protein 4 OS=Homo sapiens OX=9606 GN=ARMH4
False	953	2	1	1	75	[Master Protein] Immunoglobulin kappa variable 1-12 OS=Homo sapiens OX=9606 GN=IGKV1-12 PE=3 SV=1
False	954	1	2	4	7	[Master Protein] Transketolase-like protein 2 OS=Homo sapiens OX=9606 GN=TKTL2 PE=2 SV=1
False	955	1	40	41	696	[Master Protein] Glutamyl aminopeptidase OS=Homo sapiens OX=9606 GN=ENPEP PE=1 SV=3
False	956	2	6	6	35	[Master Protein] NHL repeat-containing protein 3 OS=Homo sapiens OX=9606 GN=NHLRC3 PE=2 SV=1
False	957	2	3	3	4	[Master Protein] Carcinoembryonic antigen-related cell adhesion molecule 5 OS=Homo sapiens OX=9606 GN=CEACAM5 PE=1 SV=3
False	958	1	2	2	3	[Master Protein] Tubulin--tyrosine ligase-like protein 12 OS=Homo sapiens OX=9606 GN=TTLL12 PE=1 SV=2
False	959	1	2	3	5	[Master Protein] Obscurin-like protein 1 OS=Homo sapiens OX=9606 GN=OBSL1 PE=1 SV=4
False	960	1	14	14	237	[Master Protein] Charged multivesicular body protein 2a OS=Homo sapiens OX=9606 GN=CHMP2A PE=1 SV=1
False	961	1	5	6	19	[Master Protein] Immunoglobulin lambda variable 2-14 OS=Homo sapiens OX=9606 GN=IGLV2-14 PE=1 SV=2
False	962	2	14	15	242	[Master Protein] Follistatin-related protein 1 OS=Homo sapiens OX=9606 GN=FSTL1 PE=1 SV=1
False	963	2	15	20	296	[Master Protein] Isoform 2 of Fructose-bisphosphate aldolase A OS=Homo sapiens OX=9606 GN=ALDOA
False	964	1	4	5	13	[Master Protein] Interferon-induced very large GTPase 1 OS=Homo sapiens OX=9606 GN=GVINP1 PE=2 SV=2
False	965	1	1	3	14	[Master Protein] Bifunctional epoxide hydrolase 2 OS=Homo sapiens OX=9606 GN=EPHX2 PE=1 SV=2
False	966	2	3	3	3	[Master Protein] Ephrin type-A receptor 4 OS=Homo sapiens OX=9606 GN=EPHA4 PE=1 SV=1
False	967	1	1	2	3	[Master Protein] Mitochondrial import inner membrane translocase subunit Tim21 OS=Homo sapiens OX=9606 GN=TIMM21 PE=1 SV=1
False	968	1	1	7	16	[Master Protein] Hemoglobin subunit gamma-2 OS=Homo sapiens OX=9606 GN=HBG2 PE=1 SV=2
False	969	2	0	2	7	[Master Protein] THUMP domain-containing protein 2 OS=Homo sapiens OX=9606 GN=THUMPD2 PE=2 SV=2
False	970	1	9	10	106	[Master Protein] Azurocidin OS=Homo sapiens OX=9606 GN=AZU1 PE=1 SV=3
False	971	1	6	7	82	[Master Protein] Ceroid-lipofuscinosis neuronal protein 5 OS=Homo sapiens OX=9606 GN=CLN5 PE=1 SV=2
False	972	2	20	20	1252	[Master Protein] Tyrosine-protein kinase receptor UFO OS=Homo sapiens OX=9606 GN=AXL PE=1 SV=4
False	973	2	2	8	18	[Master Protein] E3 ubiquitin-protein ligase MYCBP2 OS=Homo sapiens OX=9606 GN=MYCBP2 PE=1 SV=4
False	974	2	15	16	618	[Master Protein] Tumor necrosis factor receptor superfamily member 16 OS=Homo sapiens OX=9606 GN=NGFR PE=1 SV=1
False	975	1	4	4	109	[Master Protein] Resistin OS=Homo sapiens OX=9606 GN=RETN PE=1 SV=1
False	976	5	2	4	46	[Master Protein] ATP-binding cassette sub-family E member 1 OS=Homo sapiens OX=9606 GN=ABCE1 PE=1 SV=1
False	977	1	1	21	114	[Master Protein] Isoform 4 of Phosphoinositide-3-kinase-interacting protein 1 OS=Homo sapiens OX=9606 GN=PIK3IP1
False	978	1	17	18	388	[Master Protein] Carbonic anhydrase 1 OS=Homo sapiens OX=9606 GN=CA1 PE=1 SV=2
False	979	8	1	3	8	[Master Protein] Prelamin-A/C OS=Homo sapiens OX=9606 GN=LMNA PE=1 SV=1
False	980	2	0	2	3	[Master Protein] Transcription regulator protein BACH1 OS=Homo sapiens OX=9606 GN=BACH1 PE=1 SV=2
False	981	1	1	2	3	[Master Protein] Putative alpha-1-antitrypsin-related protein OS=Homo sapiens OX=9606 GN=SERPINA2 PE=1 SV=1
False	982	1	4	6	9	[Master Protein] Cation-independent mannose-6-phosphate receptor OS=Homo sapiens OX=9606 GN=IGF2R PE=1 SV=3
False	983	3	3	3	60	[Master Protein] Isoform 3 of NSFL1 cofactor p47 OS=Homo sapiens OX=9606 GN=NSFL1C
False	984	1	5	6	23	[Master Protein] C-type mannose receptor 2 OS=Homo sapiens OX=9606 GN=MRC2 PE=1 SV=2
False	985	1	3	4	126	[Master Protein] Collectrin OS=Homo sapiens OX=9606 GN=CLTRN PE=1 SV=1
False	986	4	23	24	630	[Master Protein] Glypican-3 OS=Homo sapiens OX=9606 GN=GPC3 PE=1 SV=1
False	987	3	8	8	189	[Master Protein] CD63 antigen OS=Homo sapiens OX=9606 GN=CD63 PE=1 SV=2
False	988	11	6	6	107	[Master Protein] CD209 antigen OS=Homo sapiens OX=9606 GN=CD209 PE=1 SV=1
False	989	1	3	3	3	[Master Protein] Breakpoint cluster region protein OS=Homo sapiens OX=9606 GN=BCR PE=1 SV=2
False	990	7	1	2	17	[Master Protein] Centrosomal protein of 120 kDa OS=Homo sapiens OX=9606 GN=CEP120 PE=1 SV=2
False	991	2	1	2	3	[Master Protein] Lamina-associated polypeptide 2, isoforms beta/gamma OS=Homo sapiens OX=9606 GN=TMPO PE=1 SV=2
False	992	2	29	30	1083	[Master Protein] Glyceraldehyde-3-phosphate dehydrogenase OS=Homo sapiens OX=9606 GN=GAPDH PE=1 SV=3
False	993	2	4	5	8	[Master Protein] Inactive tyrosine-protein kinase PEAK1 OS=Homo sapiens OX=9606 GN=PEAK1 PE=1 SV=4
False	994	2	10	13	46	[Master Protein] Brain acid soluble protein 1 OS=Homo sapiens OX=9606 GN=BASP1 PE=1 SV=2
False	995	2	53	62	2158	[Master Protein] Isoform 2 of Attractin OS=Homo sapiens OX=9606 GN=ATRN
False	996	1	4	4	6	[Master Protein] Putative ciliary rootlet coiled-coil protein 2 OS=Homo sapiens OX=9606 GN=CROCC2 PE=5 SV=3
False	997	2	3	5	36	[Master Protein] Leukocyte-associated immunoglobulin-like receptor 2 OS=Homo sapiens OX=9606 GN=LAIR2 PE=1 SV=1
False	998	2	3	3	13	[Master Protein] Glycerate kinase OS=Homo sapiens OX=9606 GN=GLYCTK PE=1 SV=1
False	999	1	2	2	3	[Master Protein] 14-3-3 protein gamma OS=Homo sapiens OX=9606 GN=YWHAG PE=1 SV=2
False	1000	3	11	17	726	[Master Protein] Prostate-specific antigen OS=Homo sapiens OX=9606 GN=KLK3 PE=1 SV=2
False	1001	1	2	3	10	[Master Protein] Isoform Tau-G of Microtubule-associated protein tau OS=Homo sapiens OX=9606 GN=MAPT
False	1002	1	5	5	5	[Master Protein] Semaphorin-5A OS=Homo sapiens OX=9606 GN=SEMA5A PE=1 SV=3
False	1003	1	1	1	1	[Master Protein] Inactive carboxypeptidase-like protein X2 OS=Homo sapiens OX=9606 GN=CPXM2 PE=2 SV=3
False	1004	3	10	15	311	[Master Protein] Isoform 4 of BCL-6 corepressor OS=Homo sapiens OX=9606 GN=BCOR
False	1005	5	3	7	68	[Master Protein] Isoform 7 of NACHT, LRR and PYD domains-containing protein 12 OS=Homo sapiens OX=9606 GN=NLRP12
False	1006	1	1	1	1	[Master Protein] Oxysterol-binding protein-related protein 10 OS=Homo sapiens OX=9606 GN=OSBPL10 PE=1 SV=2
False	1007	1	4	4	4	[Master Protein] Cysteine-rich secretory protein 1 OS=Homo sapiens OX=9606 GN=CRISP1 PE=1 SV=1
False	1008	3	2	2	6	[Master Protein] Isoform 2 of Zinc finger protein 615 OS=Homo sapiens OX=9606 GN=ZNF615
False	1009	2	21	26	359	[Master Protein] Endoplasmic reticulum chaperone BiP OS=Homo sapiens OX=9606 GN=HSPA5 PE=1 SV=2
False	1010	3	11	12	227	[Master Protein] Isoform LAMP-2C of Lysosome-associated membrane glycoprotein 2 OS=Homo sapiens OX=9606 GN=LAMP2
False	1011	4	4	5	36	[Master Protein] Ketohexokinase OS=Homo sapiens OX=9606 GN=KHK PE=1 SV=2
False	1012	1	9	20	270	[Master Protein] Cilia- and flagella-associated protein 74 OS=Homo sapiens OX=9606 GN=CFAP74 PE=2 SV=3
False	1013	2	5	8	16	[Master Protein] Isoform 2 of Cytoplasmic FMR1-interacting protein 2 OS=Homo sapiens OX=9606 GN=CYFIP2
False	1014	1	2	3	5	[Master Protein] Transmembrane emp24 domain-containing protein 9 OS=Homo sapiens OX=9606 GN=TMED9 PE=1 SV=2
False	1015	1	4	5	5	[Master Protein] Zinc finger protein 609 OS=Homo sapiens OX=9606 GN=ZNF609 PE=1 SV=2
False	1016	1	8	12	200	[Master Protein] Retinal dehydrogenase 1 OS=Homo sapiens OX=9606 GN=ALDH1A1 PE=1 SV=2
False	1017	1	2	2	2	[Master Protein] LysM and putative peptidoglycan-binding domain-containing protein 2 OS=Homo sapiens OX=9606 GN=LYSMD2 PE=1 SV=1
False	1018	3	22	24	605	[Master Protein] Beta-glucuronidase OS=Homo sapiens OX=9606 GN=GUSB PE=1 SV=2
False	1019	2	1	1	4	[Master Protein] Kinesin-like protein KIF17 OS=Homo sapiens OX=9606 GN=KIF17 PE=2 SV=3
False	1020	9	0	11	161	[Master Protein] Isoform 8 of Fibroblast growth factor receptor 2 OS=Homo sapiens OX=9606 GN=FGFR2
False	1021	1	1	3	6	[Master Protein] Ras-related C3 botulinum toxin substrate 2 OS=Homo sapiens OX=9606 GN=RAC2 PE=1 SV=1
False	1022	1	3	5	49	[Master Protein] Proline and serine-rich protein 2 OS=Homo sapiens OX=9606 GN=PROSER2 PE=1 SV=2
False	1023	1	1	1	1	[Master Protein] Protein S100-A14 OS=Homo sapiens OX=9606 GN=S100A14 PE=1 SV=1
False	1024	1	3	3	29	[Master Protein] Proline-rich protein 4 OS=Homo sapiens OX=9606 GN=PRR4 PE=1 SV=3
False	1025	1	5	5	40	[Master Protein] Fractalkine OS=Homo sapiens OX=9606 GN=CX3CL1 PE=1 SV=1
False	1026	3	20	21	608	[Master Protein] Isoform 2 of Acid ceramidase OS=Homo sapiens OX=9606 GN=ASAH1
False	1027	1	4	7	12	[Master Protein] Zinc finger protein 808 OS=Homo sapiens OX=9606 GN=ZNF808 PE=1 SV=2
False	1028	1	0	3	11	[Master Protein] COUP transcription factor 1 OS=Homo sapiens OX=9606 GN=NR2F1 PE=1 SV=1
False	1029	2	5	6	74	[Master Protein] Thioredoxin domain-containing protein 5 OS=Homo sapiens OX=9606 GN=TXNDC5 PE=1 SV=2
False	1030	2	1	3	50	[Master Protein] Zinc finger protein 718 OS=Homo sapiens OX=9606 GN=ZNF718 PE=2 SV=2
False	1031	2	26	26	1355	[Master Protein] Roundabout homolog 4 OS=Homo sapiens OX=9606 GN=ROBO4 PE=1 SV=1
False	1032	1	2	4	9	[Master Protein] HLA class I histocompatibility antigen, Cw-3 alpha chain OS=Homo sapiens OX=9606 GN=HLA-C PE=1 SV=2
False	1033	3	2	4	8	[Master Protein] Kinesin-like protein KIF16B OS=Homo sapiens OX=9606 GN=KIF16B PE=1 SV=2
False	1034	1	3	6	64	[Master Protein] Keratin, type I cytoskeletal 15 OS=Homo sapiens OX=9606 GN=KRT15 PE=1 SV=3
False	1035	1	82	83	9683	[Master Protein] Polymeric immunoglobulin receptor OS=Homo sapiens OX=9606 GN=PIGR PE=1 SV=4
False	1036	1	5	6	21	[Master Protein] Alpha-mannosidase 2 OS=Homo sapiens OX=9606 GN=MAN2A1 PE=1 SV=2
False	1037	2	3	3	3	[Master Protein] ETS-related transcription factor Elf-1 OS=Homo sapiens OX=9606 GN=ELF1 PE=1 SV=2
False	1038	1	4	5	137	[Master Protein] Immunoglobulin lambda constant 7 OS=Homo sapiens OX=9606 GN=IGLC7 PE=1 SV=3
False	1039	2	6	6	13	[Master Protein] Carboxypeptidase Z OS=Homo sapiens OX=9606 GN=CPZ PE=1 SV=2
False	1040	1	3	3	3	[Master Protein] Angiogenin OS=Homo sapiens OX=9606 GN=ANG PE=1 SV=1
False	1041	1	4	7	42	[Master Protein] Centrosomal protein of 135 kDa OS=Homo sapiens OX=9606 GN=CEP135 PE=1 SV=2
False	1042	1	4	5	109	[Master Protein] Immunoglobulin lambda variable 1-51 OS=Homo sapiens OX=9606 GN=IGLV1-51 PE=1 SV=2
False	1043	7	27	34	596	[Master Protein] Isoform PTPS-MEC of Receptor-type tyrosine-protein phosphatase S OS=Homo sapiens OX=9606 GN=PTPRS
False	1044	2	14	14	424	[Master Protein] G-protein coupled receptor family C group 5 member B OS=Homo sapiens OX=9606 GN=GPRC5B PE=2 SV=2
False	1045	3	45	52	3555	[Master Protein] Isoform 1 of A-kinase anchor protein 9 OS=Homo sapiens OX=9606 GN=AKAP9
False	1046	2	35	40	470	[Master Protein] Protocadherin Fat 4 OS=Homo sapiens OX=9606 GN=FAT4 PE=1 SV=2
False	1047	2	5	5	10	[Master Protein] Isoform 2 of Insulin-like growth factor-binding protein complex acid labile subunit OS=Homo sapiens OX=9606 GN=IGFALS
False	1048	1	5	5	56	[Master Protein] Adipogenesis regulatory factor OS=Homo sapiens OX=9606 GN=ADIRF PE=1 SV=1
False	1049	1	1	3	14	[Master Protein] Cilia- and flagella-associated protein 99 OS=Homo sapiens OX=9606 GN=CFAP99 PE=3 SV=1
False	1050	2	15	26	129	[Master Protein] Isoform 2 of Cytoplasmic dynein 2 heavy chain 1 OS=Homo sapiens OX=9606 GN=DYNC2H1
False	1051	1	47	50	1357	[Master Protein] Plasminogen OS=Homo sapiens OX=9606 GN=PLG PE=1 SV=2
False	1052	4	3	45	880	[Master Protein] Isoform 2 of Agrin OS=Homo sapiens OX=9606 GN=AGRN
False	1053	4	2	3	3	[Master Protein] Isoform 4 of Alpha-actinin-1 OS=Homo sapiens OX=9606 GN=ACTN1
False	1054	3	10	11	78	[Master Protein] Isoform 2 of Choline transporter-like protein 2 OS=Homo sapiens OX=9606 GN=SLC44A2
False	1055	1	1	2	9	[Master Protein] Low-density lipoprotein receptor-related protein 5 OS=Homo sapiens OX=9606 GN=LRP5 PE=1 SV=2
False	1056	1	5	5	54	[Master Protein] Neutrophil defensin 4 OS=Homo sapiens OX=9606 GN=DEFA4 PE=1 SV=2
False	1057	1	34	36	1241	[Master Protein] Mannosyl-oligosaccharide 1,2-alpha-mannosidase IA OS=Homo sapiens OX=9606 GN=MAN1A1 PE=1 SV=3
False	1058	1	14	15	426	[Master Protein] Immunoglobulin superfamily containing leucine-rich repeat protein OS=Homo sapiens OX=9606 GN=ISLR PE=2 SV=1
False	1059	1	16	18	729	[Master Protein] Corticosteroid-binding globulin OS=Homo sapiens OX=9606 GN=SERPINA6 PE=1 SV=1
False	1060	1	12	12	87	[Master Protein] Histidine-rich glycoprotein OS=Homo sapiens OX=9606 GN=HRG PE=1 SV=1
False	1061	1	51	51	4834	[Master Protein] Prothrombin OS=Homo sapiens OX=9606 GN=F2 PE=1 SV=2
False	1062	3	2	10	188	[Master Protein] Immunoglobulin heavy variable 3-33 OS=Homo sapiens OX=9606 GN=IGHV3-33 PE=1 SV=2
False	1063	1	7	7	17	[Master Protein] Myeloblastin OS=Homo sapiens OX=9606 GN=PRTN3 PE=1 SV=3
False	1064	1	7	9	41	[Master Protein] Protein-glutamine gamma-glutamyltransferase 4 OS=Homo sapiens OX=9606 GN=TGM4 PE=1 SV=2
False	1065	2	1	1	1	[Master Protein] Uridine diphosphate glucose pyrophosphatase OS=Homo sapiens OX=9606 GN=NUDT22 PE=1 SV=3
False	1066	1	3	3	31	[Master Protein] Apolipoprotein C-I OS=Homo sapiens OX=9606 GN=APOC1 PE=1 SV=1
False	1067	4	7	7	157	[Master Protein] Tumor necrosis factor receptor superfamily member 1A OS=Homo sapiens OX=9606 GN=TNFRSF1A PE=1 SV=1
False	1068	3	7	11	192	[Master Protein] Beta-1,4-galactosyltransferase 1 OS=Homo sapiens OX=9606 GN=B4GALT1 PE=1 SV=5
False	1069	2	1	1	1	[Master Protein] Aldehyde dehydrogenase, mitochondrial OS=Homo sapiens OX=9606 GN=ALDH2 PE=1 SV=2
False	1070	1	9	11	234	[Master Protein] EF-hand calcium-binding domain-containing protein 14 OS=Homo sapiens OX=9606 GN=EFCAB14 PE=1 SV=1
False	1071	3	1	1	1	[Master Protein] C-type lectin domain family 7 member A OS=Homo sapiens OX=9606 GN=CLEC7A PE=1 SV=1
False	1072	2	1	1	1	[Master Protein] Immortalization up-regulated protein OS=Homo sapiens OX=9606 GN=IMUP PE=1 SV=1
False	1073	1	1	4	50	[Master Protein] Zinc finger protein 75A OS=Homo sapiens OX=9606 GN=ZNF75A PE=2 SV=1
False	1074	1	1	2	2	[Master Protein] Tumor necrosis factor receptor superfamily member 8 OS=Homo sapiens OX=9606 GN=TNFRSF8 PE=1 SV=1
False	1075	1	10	11	333	[Master Protein] Tumor necrosis factor receptor superfamily member 14 OS=Homo sapiens OX=9606 GN=TNFRSF14 PE=1 SV=3
False	1076	3	2	6	58	[Master Protein] Isoform 5 of CMRF35-like molecule 1 OS=Homo sapiens OX=9606 GN=CD300LF
False	1077	1	8	16	465	[Master Protein] Isoform 2 of Ankyrin repeat domain-containing protein 26 OS=Homo sapiens OX=9606 GN=ANKRD26
False	1078	2	3	3	6	[Master Protein] ADAM DEC1 OS=Homo sapiens OX=9606 GN=ADAMDEC1 PE=1 SV=2
False	1079	11	1	2	8	[Master Protein] Isoform EP3E2 of Prostaglandin E2 receptor EP3 subtype OS=Homo sapiens OX=9606 GN=PTGER3
False	1080	1	6	6	246	[Master Protein] Hepcidin OS=Homo sapiens OX=9606 GN=HAMP PE=1 SV=2
False	1081	1	9	9	63	[Master Protein] Carboxymethylenebutenolidase homolog OS=Homo sapiens OX=9606 GN=CMBL PE=1 SV=1
False	1082	1	4	18	57	[Master Protein] Isoform 5 of Centriolin OS=Homo sapiens OX=9606 GN=CNTRL
False	1083	1	4	5	40	[Master Protein] Integral membrane protein GPR180 OS=Homo sapiens OX=9606 GN=GPR180 PE=2 SV=1
False	1084	1	21	32	214	[Master Protein] Dynein heavy chain 6, axonemal OS=Homo sapiens OX=9606 GN=DNAH6 PE=2 SV=3
False	1085	1	10	10	100	[Master Protein] Profilin-1 OS=Homo sapiens OX=9606 GN=PFN1 PE=1 SV=2
False	1086	1	23	27	359	[Master Protein] Cartilage intermediate layer protein 2 OS=Homo sapiens OX=9606 GN=CILP2 PE=2 SV=2
False	1087	3	1	11	301	[Master Protein] Fibulin-7 OS=Homo sapiens OX=9606 GN=FBLN7 PE=2 SV=1
False	1088	2	17	21	83	[Master Protein] Receptor-type tyrosine-protein phosphatase gamma OS=Homo sapiens OX=9606 GN=PTPRG PE=1 SV=4
False	1089	1	2	2	15	[Master Protein] Barrier-to-autointegration factor OS=Homo sapiens OX=9606 GN=BANF1 PE=1 SV=1
False	1090	1	2	3	3	[Master Protein] T-cell immunomodulatory protein OS=Homo sapiens OX=9606 GN=ITFG1 PE=1 SV=1
False	1091	1	1	1	1	[Master Protein] Tetraspanin-8 OS=Homo sapiens OX=9606 GN=TSPAN8 PE=1 SV=1
False	1092	1	8	10	37	[Master Protein] Signal peptide, CUB and EGF-like domain-containing protein 1 OS=Homo sapiens OX=9606 GN=SCUBE1 PE=1 SV=3
False	1093	2	20	22	420	[Master Protein] Cartilage oligomeric matrix protein OS=Homo sapiens OX=9606 GN=COMP PE=1 SV=2
False	1094	2	1	10	75	[Master Protein] Protein shisa-6 OS=Homo sapiens OX=9606 GN=SHISA6 PE=1 SV=2
False	1095	2	1	2	2	[Master Protein] Tubulin alpha-8 chain OS=Homo sapiens OX=9606 GN=TUBA8 PE=1 SV=1
False	1096	1	0	2	6	[Master Protein] Transient receptor potential cation channel subfamily A member 1 OS=Homo sapiens OX=9606 GN=TRPA1 PE=1 SV=3
False	1097	2	1	6	32	[Master Protein] Immunoglobulin kappa variable 2D-29 OS=Homo sapiens OX=9606 GN=IGKV2D-29 PE=3 SV=1
False	1098	2	6	7	361	[Master Protein] Endothelin-3 OS=Homo sapiens OX=9606 GN=EDN3 PE=1 SV=1
False	1099	1	15	15	140	[Master Protein] Histone H4 OS=Homo sapiens OX=9606 GN=HIST1H4A PE=1 SV=2
False	1100	1	4	7	86	[Master Protein] Zinc finger protein 816 OS=Homo sapiens OX=9606 GN=ZNF816 PE=2 SV=2
False	1101	1	18	19	646	[Master Protein] Angiotensinogen OS=Homo sapiens OX=9606 GN=AGT PE=1 SV=1
False	1102	1	0	3	4	[Master Protein] Isoform 4 of Dynein heavy chain 14, axonemal OS=Homo sapiens OX=9606 GN=DNAH14
False	1103	5	3	79	1411	[Master Protein] Isoform 17 of Fibronectin OS=Homo sapiens OX=9606 GN=FN1
False	1104	1	18	20	87	[Master Protein] Annexin A3 OS=Homo sapiens OX=9606 GN=ANXA3 PE=1 SV=3
False	1105	1	1	1	7	[Master Protein] Testis-specific expressed protein 55 OS=Homo sapiens OX=9606 GN=TEX55 PE=2 SV=2
False	1106	1	1	9	360	[Master Protein] Isoform 2 of Basigin OS=Homo sapiens OX=9606 GN=BSG
False	1107	6	12	16	168	[Master Protein] Isoform 3 of L-lactate dehydrogenase A chain OS=Homo sapiens OX=9606 GN=LDHA
False	1108	1	0	2	6	[Master Protein] Glutamine-dependent NAD(+) synthetase OS=Homo sapiens OX=9606 GN=NADSYN1 PE=1 SV=3
False	1109	3	2	6	32	[Master Protein] Dynein heavy chain 7, axonemal OS=Homo sapiens OX=9606 GN=DNAH7 PE=1 SV=2
False	1110	4	10	30	1127	[Master Protein] Isoform 8 of Xin actin-binding repeat-containing protein 2 OS=Homo sapiens OX=9606 GN=XIRP2
False	1111	1	13	13	546	[Master Protein] Frizzled-4 OS=Homo sapiens OX=9606 GN=FZD4 PE=1 SV=2
False	1112	1	5	5	6	[Master Protein] Creatine kinase B-type OS=Homo sapiens OX=9606 GN=CKB PE=1 SV=1
False	1113	1	7	7	115	[Master Protein] Junctional sarcoplasmic reticulum protein 1 OS=Homo sapiens OX=9606 GN=JSRP1 PE=1 SV=1
False	1114	1	0	2	36	[Master Protein] Transforming acidic coiled-coil-containing protein 3 OS=Homo sapiens OX=9606 GN=TACC3 PE=1 SV=1
False	1115	2	2	2	18	[Master Protein] Asialoglycoprotein receptor 1 OS=Homo sapiens OX=9606 GN=ASGR1 PE=1 SV=2
False	1116	1	21	21	1633	[Master Protein] Deoxyribonuclease-1 OS=Homo sapiens OX=9606 GN=DNASE1 PE=1 SV=1
False	1117	6	23	25	546	[Master Protein] Trans-Golgi network integral membrane protein 2 OS=Homo sapiens OX=9606 GN=TGOLN2 PE=1 SV=3
False	1118	1	3	3	55	[Master Protein] Glycoprotein hormones alpha chain OS=Homo sapiens OX=9606 GN=CGA PE=1 SV=1
False	1119	2	2	3	3	[Master Protein] Uncharacterized protein KIAA2026 OS=Homo sapiens OX=9606 GN=KIAA2026 PE=2 SV=2
False	1120	2	5	6	33	[Master Protein] DNA topoisomerase I, mitochondrial OS=Homo sapiens OX=9606 GN=TOP1MT PE=1 SV=1
False	1121	2	11	15	95	[Master Protein] Protocadherin-16 OS=Homo sapiens OX=9606 GN=DCHS1 PE=1 SV=1
False	1122	2	7	8	75	[Master Protein] Isoform 2 of 3-mercaptopyruvate sulfurtransferase OS=Homo sapiens OX=9606 GN=MPST
False	1123	2	7	7	142	[Master Protein] Isoform 2 of Lymphocyte antigen 6H OS=Homo sapiens OX=9606 GN=LY6H
False	1124	2	13	13	376	[Master Protein] Bone marrow proteoglycan OS=Homo sapiens OX=9606 GN=PRG2 PE=1 SV=2
False	1125	2	5	5	198	[Master Protein] Calcitonin OS=Homo sapiens OX=9606 GN=CALCA PE=1 SV=3
False	1126	1	3	3	8	[Master Protein] Secreted frizzled-related protein 3 OS=Homo sapiens OX=9606 GN=FRZB PE=1 SV=2
False	1127	2	5	6	8	[Master Protein] Band 3 anion transport protein OS=Homo sapiens OX=9606 GN=SLC4A1 PE=1 SV=3
False	1128	4	3	5	14	[Master Protein] Isoform sGi2 of Guanine nucleotide-binding protein G(i) subunit alpha-2 OS=Homo sapiens OX=9606 GN=GNAI2
False	1129	1	3	3	178	[Master Protein] Ammonium transporter Rh type C OS=Homo sapiens OX=9606 GN=RHCG PE=1 SV=1
False	1130	1	14	15	1007	[Master Protein] Dermatopontin OS=Homo sapiens OX=9606 GN=DPT PE=1 SV=2
False	1131	2	13	17	648	[Master Protein] Charged multivesicular body protein 5 OS=Homo sapiens OX=9606 GN=CHMP5 PE=1 SV=1
False	1132	2	10	11	34	[Master Protein] Adenylyl cyclase-associated protein 1 OS=Homo sapiens OX=9606 GN=CAP1 PE=1 SV=5
False	1133	2	22	25	3166	[Master Protein] Immunoglobulin lambda constant 2 OS=Homo sapiens OX=9606 GN=IGLC2 PE=1 SV=1
False	1134	1	6	6	6	[Master Protein] Matrix-remodeling-associated protein 5 OS=Homo sapiens OX=9606 GN=MXRA5 PE=1 SV=3
False	1135	1	2	2	9	[Master Protein] Thioredoxin domain-containing protein 17 OS=Homo sapiens OX=9606 GN=TXNDC17 PE=1 SV=1
False	1136	2	4	4	8	[Master Protein] Isoform 2 of Leucine-rich repeat-containing protein 15 OS=Homo sapiens OX=9606 GN=LRRC15
False	1137	1	15	17	608	[Master Protein] Multimerin-2 OS=Homo sapiens OX=9606 GN=MMRN2 PE=1 SV=2
False	1138	1	14	14	1181	[Master Protein] Cystatin-A OS=Homo sapiens OX=9606 GN=CSTA PE=1 SV=1
False	1139	1	1	1	1	[Master Protein] Plasma alpha-L-fucosidase OS=Homo sapiens OX=9606 GN=FUCA2 PE=1 SV=2
False	1140	1	2	3	24	[Master Protein] Smoothelin-like protein 2 OS=Homo sapiens OX=9606 GN=SMTNL2 PE=2 SV=1
False	1141	4	14	14	759	[Master Protein] Poliovirus receptor OS=Homo sapiens OX=9606 GN=PVR PE=1 SV=2
False	1142	1	2	2	12	[Master Protein] Urea transporter 2 OS=Homo sapiens OX=9606 GN=SLC14A2 PE=1 SV=3
False	1143	7	3	4	13	[Master Protein] Isoform 2 of Peregrin OS=Homo sapiens OX=9606 GN=BRPF1
False	1144	1	1	1	4	[Master Protein] Serine protease HTRA1 OS=Homo sapiens OX=9606 GN=HTRA1 PE=1 SV=1
False	1145	1	1	1	1	[Master Protein] Kallikrein-10 OS=Homo sapiens OX=9606 GN=KLK10 PE=1 SV=3
False	1146	1	21	21	596	[Master Protein] Lysozyme C OS=Homo sapiens OX=9606 GN=LYZ PE=1 SV=1
False	1147	1	27	27	2021	[Master Protein] Glutaminyl-peptide cyclotransferase OS=Homo sapiens OX=9606 GN=QPCT PE=1 SV=1
False	1148	1	2	3	35	[Master Protein] Immunoglobulin lambda constant 6 OS=Homo sapiens OX=9606 GN=IGLC6 PE=1 SV=1
False	1149	2	6	9	333	[Master Protein] DNA repair protein complementing XP-G cells OS=Homo sapiens OX=9606 GN=ERCC5 PE=1 SV=3
False	1150	4	4	4	15	[Master Protein] Pancreatic secretory granule membrane major glycoprotein GP2 OS=Homo sapiens OX=9606 GN=GP2 PE=2 SV=3
False	1151	3	2	2	4	[Master Protein] Microtubule organization protein AKNA OS=Homo sapiens OX=9606 GN=AKNA PE=1 SV=2
False	1152	1	1	1	1	[Master Protein] Isoform 2 of Ectonucleotide pyrophosphatase/phosphodiesterase family member 2 OS=Homo sapiens OX=9606 GN=ENPP2
False	1153	2	96	97	15563	[Master Protein] Isoform LMW of Kininogen-1 OS=Homo sapiens OX=9606 GN=KNG1
False	1154	2	2	8	54	[Master Protein] Immunoglobulin heavy variable 1-46 OS=Homo sapiens OX=9606 GN=IGHV1-46 PE=1 SV=2
False	1155	1	12	14	261	[Master Protein] Apolipoprotein(a) OS=Homo sapiens OX=9606 GN=LPA PE=1 SV=1
False	1156	1	1	1	1	[Master Protein] Protein FAM13B OS=Homo sapiens OX=9606 GN=FAM13B PE=1 SV=2
False	1157	2	40	42	320	[Master Protein] Alpha-2-macroglobulin-like protein 1 OS=Homo sapiens OX=9606 GN=A2ML1 PE=1 SV=3
False	1158	2	3	5	14	[Master Protein] Glutamine and serine-rich protein 1 OS=Homo sapiens OX=9606 GN=QSER1 PE=1 SV=3
False	1159	1	8	8	116	[Master Protein] Calmodulin-like protein 5 OS=Homo sapiens OX=9606 GN=CALML5 PE=1 SV=2
False	1160	5	1	3	7	[Master Protein] Tropomyosin alpha-1 chain OS=Homo sapiens OX=9606 GN=TPM1 PE=1 SV=2
False	1161	1	9	9	725	[Master Protein] Zymogen granule protein 16 homolog B OS=Homo sapiens OX=9606 GN=ZG16B PE=1 SV=3
False	1162	7	7	25	234	[Master Protein] Isoform 5 of Regulating synaptic membrane exocytosis protein 1 OS=Homo sapiens OX=9606 GN=RIMS1
False	1163	3	2	3	8	[Master Protein] Protein Hook homolog 3 OS=Homo sapiens OX=9606 GN=HOOK3 PE=1 SV=2
False	1164	4	3	3	11	[Master Protein] 7,8-dihydro-8-oxoguanine triphosphatase OS=Homo sapiens OX=9606 GN=NUDT1 PE=1 SV=3
False	1165	1	1	1	1	[Master Protein] CCN family member 1 OS=Homo sapiens OX=9606 GN=CCN1 PE=1 SV=1
False	1166	4	5	5	13	[Master Protein] Leukocyte immunoglobulin-like receptor subfamily A member 5 OS=Homo sapiens OX=9606 GN=LILRA5 PE=1 SV=1
False	1167	7	9	12	359	[Master Protein] Peptidyl-prolyl cis-trans isomerase A OS=Homo sapiens OX=9606 GN=PPIA PE=1 SV=2
False	1168	1	5	10	15	[Master Protein] Zinc finger protein 532 OS=Homo sapiens OX=9606 GN=ZNF532 PE=1 SV=2
False	1169	2	1	3	16	[Master Protein] ADAMTS-like protein 3 OS=Homo sapiens OX=9606 GN=ADAMTSL3 PE=1 SV=4
False	1170	2	15	17	240	[Master Protein] Calbindin OS=Homo sapiens OX=9606 GN=CALB1 PE=1 SV=2
False	1171	1	5	6	714	[Master Protein] Putative transmembrane protein INAFM2 OS=Homo sapiens OX=9606 GN=INAFM2 PE=2 SV=1
False	1172	1	6	6	30	[Master Protein] Prosaposin receptor GPR37 OS=Homo sapiens OX=9606 GN=GPR37 PE=1 SV=2
False	1173	1	31	35	91	[Master Protein] Periplakin OS=Homo sapiens OX=9606 GN=PPL PE=1 SV=4
False	1174	3	1	2	3	[Master Protein] Isoform 5 of Focal adhesion kinase 1 OS=Homo sapiens OX=9606 GN=PTK2
False	1175	1	11	12	355	[Master Protein] Endothelial cell-selective adhesion molecule OS=Homo sapiens OX=9606 GN=ESAM PE=1 SV=1
False	1176	1	1	6	15	[Master Protein] Rho-related GTP-binding protein RhoC OS=Homo sapiens OX=9606 GN=RHOC PE=1 SV=1
False	1177	1	4	5	13	[Master Protein] Folate receptor gamma OS=Homo sapiens OX=9606 GN=FOLR3 PE=1 SV=2
False	1178	2	2	2	4	[Master Protein] Isoform 2 of Myelin transcription factor 1 OS=Homo sapiens OX=9606 GN=MYT1
False	1179	1	2	2	15	[Master Protein] Properdin OS=Homo sapiens OX=9606 GN=CFP PE=1 SV=2
False	1180	1	2	3	50	[Master Protein] Protein shisa-7 OS=Homo sapiens OX=9606 GN=SHISA7 PE=2 SV=3
False	1181	2	3	6	21	[Master Protein] Dynein heavy chain 2, axonemal OS=Homo sapiens OX=9606 GN=DNAH2 PE=2 SV=3
False	1182	1	6	9	674	[Master Protein] Isoform 21 of Fibroblast growth factor receptor 1 OS=Homo sapiens OX=9606 GN=FGFR1
False	1183	2	6	7	35	[Master Protein] Ubiquitin-like modifier-activating enzyme 1 OS=Homo sapiens OX=9606 GN=UBA1 PE=1 SV=3
False	1184	4	11	14	101	[Master Protein] Histone H3.1 OS=Homo sapiens OX=9606 GN=HIST1H3A PE=1 SV=2
False	1185	1	34	34	1167	[Master Protein] Dipeptidyl peptidase 4 OS=Homo sapiens OX=9606 GN=DPP4 PE=1 SV=2
False	1186	1	7	15	25	[Master Protein] Histone H1.3 OS=Homo sapiens OX=9606 GN=HIST1H1D PE=1 SV=2
False	1187	1	15	15	22	[Master Protein] Mucin-6 OS=Homo sapiens OX=9606 GN=MUC6 PE=1 SV=3
False	1188	1	24	24	674	[Master Protein] Complement component C7 OS=Homo sapiens OX=9606 GN=C7 PE=1 SV=2
False	1189	1	9	10	256	[Master Protein] Neurosecretory protein VGF OS=Homo sapiens OX=9606 GN=VGF PE=1 SV=2
False	1190	2	5	5	25	[Master Protein] Renin receptor OS=Homo sapiens OX=9606 GN=ATP6AP2 PE=1 SV=2
False	1191	1	10	10	150	[Master Protein] C-X-C motif chemokine 16 OS=Homo sapiens OX=9606 GN=CXCL16 PE=2 SV=4
False	1192	1	1	2	790	[Master Protein] KIF1-binding protein OS=Homo sapiens OX=9606 GN=KIF1BP PE=1 SV=1
False	1193	1	1	2	17	[Master Protein] Isoform 2 of Elongator complex protein 4 OS=Homo sapiens OX=9606 GN=ELP4
False	1194	4	13	19	366	[Master Protein] Protein AHNAK2 OS=Homo sapiens OX=9606 GN=AHNAK2 PE=1 SV=2
False	1195	2	1	2	61	[Master Protein] Lymphoid-restricted membrane protein OS=Homo sapiens OX=9606 GN=LRMP PE=1 SV=3
False	1196	1	16	17	344	[Master Protein] Hepatocyte growth factor activator OS=Homo sapiens OX=9606 GN=HGFAC PE=1 SV=1
False	1197	1	19	23	254	[Master Protein] Isoform 5 of Immunoglobulin-like and fibronectin type III domain-containing protein 1 OS=Homo sapiens OX=9606 GN=IGFN1
False	1198	3	12	13	104	[Master Protein] CD177 antigen OS=Homo sapiens OX=9606 GN=CD177 PE=1 SV=2
False	1199	2	5	5	18	[Master Protein] Isoform 2 of Layilin OS=Homo sapiens OX=9606 GN=LAYN
False	1200	2	9	9	79	[Master Protein] Dentin matrix acidic phosphoprotein 1 OS=Homo sapiens OX=9606 GN=DMP1 PE=1 SV=2
False	1201	1	32	35	3191	[Master Protein] Plasma serine protease inhibitor OS=Homo sapiens OX=9606 GN=SERPINA5 PE=1 SV=3
False	1202	1	1	1	1	[Master Protein] Isoform B of Osteopontin OS=Homo sapiens OX=9606 GN=SPP1
False	1203	1	1	1	2	[Master Protein] Immunoglobulin heavy variable 3-64 OS=Homo sapiens OX=9606 GN=IGHV3-64 PE=3 SV=1
False	1204	2	23	24	749	[Master Protein] Sushi domain-containing protein 2 OS=Homo sapiens OX=9606 GN=SUSD2 PE=1 SV=1
False	1205	1	10	10	278	[Master Protein] Cystatin-B OS=Homo sapiens OX=9606 GN=CSTB PE=1 SV=2
False	1206	1	2	5	7	[Master Protein] Cilia- and flagella-associated protein 46 OS=Homo sapiens OX=9606 GN=CFAP46 PE=2 SV=3
False	1207	1	0	22	239	[Master Protein] Isoform Del-1790 of Myosin light chain kinase, smooth muscle OS=Homo sapiens OX=9606 GN=MYLK
False	1208	1	6	6	75	[Master Protein] Galectin-3 OS=Homo sapiens OX=9606 GN=LGALS3 PE=1 SV=5
False	1209	1	36	40	1094	[Master Protein] Collagen alpha-2(I) chain OS=Homo sapiens OX=9606 GN=COL1A2 PE=1 SV=7
False	1210	2	17	19	919	[Master Protein] Isoform 2 of Lysosomal protective protein OS=Homo sapiens OX=9606 GN=CTSA
False	1211	2	1	1	10	[Master Protein] Isoform 3 of CD160 antigen OS=Homo sapiens OX=9606 GN=CD160
False	1212	12	10	21	1735	[Master Protein] CD44 antigen OS=Homo sapiens OX=9606 GN=CD44 PE=1 SV=3
False	1213	1	1	1	11	[Master Protein] Isoform 3 of IQ domain-containing protein C OS=Homo sapiens OX=9606 GN=IQCC
False	1214	3	17	25	373	[Master Protein] Heat shock 70 kDa protein 1B OS=Homo sapiens OX=9606 GN=HSPA1B PE=1 SV=1
False	1215	4	8	14	122	[Master Protein] Serine/threonine-protein kinase SMG1 OS=Homo sapiens OX=9606 GN=SMG1 PE=1 SV=3
False	1216	4	1	7	21	[Master Protein] Isoform 4 of Guanine nucleotide-binding protein G(s) subunit alpha isoforms short OS=Homo sapiens OX=9606 GN=GNAS
False	1217	1	1	2	4	[Master Protein] Phospholipid-transporting ATPase IG OS=Homo sapiens OX=9606 GN=ATP11C PE=1 SV=3
False	1218	2	12	13	392	[Master Protein] Lysosomal Pro-X carboxypeptidase OS=Homo sapiens OX=9606 GN=PRCP PE=1 SV=1
False	1219	1	2	3	17	[Master Protein] Syndecan-2 OS=Homo sapiens OX=9606 GN=SDC2 PE=1 SV=2
False	1220	1	1	1	1	[Master Protein] Intelectin-1 OS=Homo sapiens OX=9606 GN=ITLN1 PE=1 SV=1
False	1221	1	4	4	6	[Master Protein] Lysosome membrane protein 2 OS=Homo sapiens OX=9606 GN=SCARB2 PE=1 SV=2
False	1222	1	11	12	69	[Master Protein] Coagulation factor XII OS=Homo sapiens OX=9606 GN=F12 PE=1 SV=3
False	1223	1	2	2	3	[Master Protein] Isoform 5 of Dual specificity protein phosphatase CDC14B OS=Homo sapiens OX=9606 GN=CDC14B
False	1224	2	38	71	6340	[Master Protein] Pancreatic alpha-amylase OS=Homo sapiens OX=9606 GN=AMY2A PE=1 SV=2
False	1225	5	0	7	66	[Master Protein] Isoform F of Mucin-1 OS=Homo sapiens OX=9606 GN=MUC1
False	1226	1	2	3	13	[Master Protein] Cysteine-rich secretory protein LCCL domain-containing 1 OS=Homo sapiens OX=9606 GN=CRISPLD1 PE=2 SV=1
False	1227	2	1	1	4	[Master Protein] Arylsulfatase B OS=Homo sapiens OX=9606 GN=ARSB PE=1 SV=1
False	1228	2	2	4	36	[Master Protein] Isoform 2 of Retinoic acid receptor RXR-beta OS=Homo sapiens OX=9606 GN=RXRB
False	1229	1	1	1	1	[Master Protein] Mimecan OS=Homo sapiens OX=9606 GN=OGN PE=1 SV=1
False	1230	3	1	7	70	[Master Protein] Pre-mRNA cleavage complex 2 protein Pcf11 OS=Homo sapiens OX=9606 GN=PCF11 PE=1 SV=3
False	1231	1	1	3	25	[Master Protein] Short-chain dehydrogenase/reductase family 9C member 7 OS=Homo sapiens OX=9606 GN=SDR9C7 PE=1 SV=1
False	1232	2	11	29	460	[Master Protein] Histone H1.4 OS=Homo sapiens OX=9606 GN=HIST1H1E PE=1 SV=2
False	1233	1	35	38	2380	[Master Protein] Alpha-N-acetylglucosaminidase OS=Homo sapiens OX=9606 GN=NAGLU PE=1 SV=2
False	1234	1	7	8	879	[Master Protein] Immunoglobulin kappa variable 2-30 OS=Homo sapiens OX=9606 GN=IGKV2-30 PE=3 SV=2
False	1235	1	17	19	434	[Master Protein] BRO1 domain-containing protein BROX OS=Homo sapiens OX=9606 GN=BROX PE=1 SV=1
False	1236	5	21	29	56	[Master Protein] Myosin-9 OS=Homo sapiens OX=9606 GN=MYH9 PE=1 SV=4
False	1237	2	0	2	3	[Master Protein] Probable global transcription activator SNF2L1 OS=Homo sapiens OX=9606 GN=SMARCA1 PE=1 SV=2
False	1238	1	11	13	441	[Master Protein] Phosphatidylcholine-sterol acyltransferase OS=Homo sapiens OX=9606 GN=LCAT PE=1 SV=1
False	1239	3	1	1	5	[Master Protein] Glycophorin-A OS=Homo sapiens OX=9606 GN=GYPA PE=1 SV=2
False	1240	1	11	13	430	[Master Protein] Calmodulin-3 OS=Homo sapiens OX=9606 GN=CALM3 PE=1 SV=1
False	1241	1	3	3	13	[Master Protein] E3 ubiquitin-protein ligase RNF149 OS=Homo sapiens OX=9606 GN=RNF149 PE=2 SV=2
False	1242	1	2	4	56	[Master Protein] Ankyrin repeat domain-containing protein 13A OS=Homo sapiens OX=9606 GN=ANKRD13A PE=1 SV=3
False	1243	1	35	37	221	[Master Protein] Prolow-density lipoprotein receptor-related protein 1 OS=Homo sapiens OX=9606 GN=LRP1 PE=1 SV=2
False	1244	2	13	25	109	[Master Protein] Histone H1.2 OS=Homo sapiens OX=9606 GN=HIST1H1C PE=1 SV=2
False	1245	2	2	4	435	[Master Protein] Serine/threonine-protein phosphatase 2A 56 kDa regulatory subunit alpha isoform OS=Homo sapiens OX=9606 GN=PPP2R5A PE=1 SV=1
False	1246	1	2	3	56	[Master Protein] 5-oxoprolinase OS=Homo sapiens OX=9606 GN=OPLAH PE=1 SV=3
False	1247	1	9	9	34	[Master Protein] Sorbitol dehydrogenase OS=Homo sapiens OX=9606 GN=SORD PE=1 SV=4
False	1248	1	4	5	77	[Master Protein] Multiple epidermal growth factor-like domains protein 9 OS=Homo sapiens OX=9606 GN=MEGF9 PE=2 SV=3
False	1249	1	21	21	626	[Master Protein] Macrophage colony-stimulating factor 1 OS=Homo sapiens OX=9606 GN=CSF1 PE=1 SV=2
False	1250	1	3	3	12	[Master Protein] RELT-like protein 1 OS=Homo sapiens OX=9606 GN=RELL1 PE=1 SV=1
False	1251	3	0	3	34	[Master Protein] Sorting nexin-14 OS=Homo sapiens OX=9606 GN=SNX14 PE=1 SV=3
False	1252	2	10	12	15	[Master Protein] Isoform 2 of Transketolase OS=Homo sapiens OX=9606 GN=TKT
False	1253	1	2	12	56	[Master Protein] (Common contaminant protein)
False	1254	1	4	4	6	[Master Protein] MAX gene-associated protein OS=Homo sapiens OX=9606 GN=MGA PE=1 SV=4
False	1255	1	9	9	149	[Master Protein] Kininogen-1 OS=Homo sapiens OX=9606 GN=KNG1 PE=1 SV=2
False	1256	2	1	3	8	[Master Protein] Zyxin OS=Homo sapiens OX=9606 GN=ZYX PE=1 SV=1
False	1257	2	17	21	541	[Master Protein] Bcl-2-associated transcription factor 1 OS=Homo sapiens OX=9606 GN=BCLAF1 PE=1 SV=2
False	1258	2	1	1	5	[Master Protein] Insulin receptor OS=Homo sapiens OX=9606 GN=INSR PE=1 SV=4
False	1259	2	4	5	231	[Master Protein] Protein ABHD14B OS=Homo sapiens OX=9606 GN=ABHD14B PE=1 SV=1
False	1260	6	4	4	5	[Master Protein] Isoform 6 of Zinc finger protein 185 OS=Homo sapiens OX=9606 GN=ZNF185
False	1261	1	4	37	386	[Master Protein] Serotransferrin OS=Homo sapiens OX=9606 GN=TF PE=1 SV=3
False	1262	1	10	13	78	[Master Protein] Suprabasin OS=Homo sapiens OX=9606 GN=SBSN PE=1 SV=2
False	1263	1	156	157	1850	[Master Protein] Filaggrin OS=Homo sapiens OX=9606 GN=FLG PE=1 SV=3
False	1264	2	0	6	62	[Master Protein] Small proline-rich protein 2B OS=Homo sapiens OX=9606 GN=SPRR2B PE=2 SV=1
False	1265	3	14	14	100	[Master Protein] Isoform 2 of Kin of IRRE-like protein 1 OS=Homo sapiens OX=9606 GN=KIRREL1
False	1266	1	2	2	15	[Master Protein] Leucine-rich repeat-containing protein 19 OS=Homo sapiens OX=9606 GN=LRRC19 PE=2 SV=1
False	1267	1	4	6	10	[Master Protein] Coiled-coil domain-containing protein 7 OS=Homo sapiens OX=9606 GN=CCDC7 PE=2 SV=3
False	1268	12	1	1	1	[Master Protein] Muscleblind-like protein 1 OS=Homo sapiens OX=9606 GN=MBNL1 PE=1 SV=2
False	1269	3	4	4	7	[Master Protein] Speedy protein E2B OS=Homo sapiens OX=9606 GN=SPDYE2B PE=3 SV=2
False	1270	2	3	4	12	[Master Protein] Nexilin OS=Homo sapiens OX=9606 GN=NEXN PE=1 SV=1
False	1271	6	10	23	150	[Master Protein] Isoform 2 of Tropomyosin alpha-3 chain OS=Homo sapiens OX=9606 GN=TPM3
False	1272	4	9	12	50	[Master Protein] Neogenin OS=Homo sapiens OX=9606 GN=NEO1 PE=1 SV=2
False	1273	3	10	13	794	[Master Protein] Protein S100-A6 OS=Homo sapiens OX=9606 GN=S100A6 PE=1 SV=1
False	1274	1	8	9	21	[Master Protein] Charged multivesicular body protein 2b OS=Homo sapiens OX=9606 GN=CHMP2B PE=1 SV=1
False	1275	1	9	12	152	[Master Protein] Vacuolar protein sorting-associated protein 4A OS=Homo sapiens OX=9606 GN=VPS4A PE=1 SV=1
False	1276	1	2	2	3	[Master Protein] Integrin beta-2 OS=Homo sapiens OX=9606 GN=ITGB2 PE=1 SV=2
False	1277	1	1	6	31	[Master Protein] Immunoglobulin heavy variable 1-24 OS=Homo sapiens OX=9606 GN=IGHV1-24 PE=3 SV=1
False	1278	2	32	35	455	[Master Protein] Programmed cell death 6-interacting protein OS=Homo sapiens OX=9606 GN=PDCD6IP PE=1 SV=1
False	1279	2	19	22	58	[Master Protein] Alpha-actinin-4 OS=Homo sapiens OX=9606 GN=ACTN4 PE=1 SV=2
False	1280	1	0	2	2	[Master Protein] Histone-lysine N-methyltransferase 2B OS=Homo sapiens OX=9606 GN=KMT2B PE=1 SV=1
False	1281	2	3	5	6	[Master Protein] Isoform 2 of E3 ubiquitin-protein ligase RNF213 OS=Homo sapiens OX=9606 GN=RNF213
False	1282	2	1	1	1	[Master Protein] Putative ubiquitin-conjugating enzyme E2 N-like OS=Homo sapiens OX=9606 GN=UBE2NL PE=1 SV=1
False	1283	4	3	3	6	[Master Protein] Aldo-keto reductase family 1 member C3 OS=Homo sapiens OX=9606 GN=AKR1C3 PE=1 SV=4
False	1284	2	8	9	185	[Master Protein] Kunitz-type protease inhibitor 2 OS=Homo sapiens OX=9606 GN=SPINT2 PE=1 SV=2
False	1285	1	9	9	438	[Master Protein] Liver-expressed antimicrobial peptide 2 OS=Homo sapiens OX=9606 GN=LEAP2 PE=1 SV=1
False	1286	1	2	2	2	[Master Protein] Isoform 3 of Fas apoptotic inhibitory molecule 3 OS=Homo sapiens OX=9606 GN=FCMR
False	1287	2	6	6	342	[Master Protein] Twisted gastrulation protein homolog 1 OS=Homo sapiens OX=9606 GN=TWSG1 PE=1 SV=1
False	1288	2	2	2	3	[Master Protein] Carbonyl reductase [NADPH] 1 OS=Homo sapiens OX=9606 GN=CBR1 PE=1 SV=3
False	1289	3	3	3	69	[Master Protein] V-set domain-containing T-cell activation inhibitor 1 OS=Homo sapiens OX=9606 GN=VTCN1 PE=1 SV=1
False	1290	1	12	14	142	[Master Protein] Beta-hexosaminidase subunit beta OS=Homo sapiens OX=9606 GN=HEXB PE=1 SV=3
False	1291	2	15	16	792	[Master Protein] Lysosomal acid phosphatase OS=Homo sapiens OX=9606 GN=ACP2 PE=1 SV=3
False	1292	2	13	17	999	[Master Protein] Extracellular sulfatase Sulf-2 OS=Homo sapiens OX=9606 GN=SULF2 PE=1 SV=1
False	1293	3	1	7	21	[Master Protein] Isoform 6 of Dermokine OS=Homo sapiens OX=9606 GN=DMKN
False	1294	1	133	135	5652	[Master Protein] Cubilin OS=Homo sapiens OX=9606 GN=CUBN PE=1 SV=5
False	1295	1	8	8	196	[Master Protein] Nucleolin OS=Homo sapiens OX=9606 GN=NCL PE=1 SV=3
False	1296	1	6	10	121	[Master Protein] Ankyrin repeat domain-containing protein 36B OS=Homo sapiens OX=9606 GN=ANKRD36B PE=1 SV=4
False	1297	3	4	5	19	[Master Protein] 72 kDa type IV collagenase OS=Homo sapiens OX=9606 GN=MMP2 PE=1 SV=2
False	1298	2	3	3	8	[Master Protein] Chondroitin sulfate proteoglycan 5 OS=Homo sapiens OX=9606 GN=CSPG5 PE=1 SV=3
False	1299	5	56	57	5158	[Master Protein] Isoform 2 of Clusterin OS=Homo sapiens OX=9606 GN=CLU
False	1300	1	5	5	142	[Master Protein] Trefoil factor 1 OS=Homo sapiens OX=9606 GN=TFF1 PE=1 SV=1
False	1301	1	21	22	242	[Master Protein] Collagen alpha-2(IV) chain OS=Homo sapiens OX=9606 GN=COL4A2 PE=1 SV=4
False	1302	1	13	13	25	[Master Protein] (Common contaminant protein)
False	1303	1	5	5	30	[Master Protein] Protein S100-A10 OS=Homo sapiens OX=9606 GN=S100A10 PE=1 SV=2
False	1304	1	5	6	90	[Master Protein] Transmembrane protein 106B OS=Homo sapiens OX=9606 GN=TMEM106B PE=1 SV=2
False	1305	2	0	17	225	[Master Protein] Alpha-amylase 2B OS=Homo sapiens OX=9606 GN=AMY2B PE=1 SV=1
False	1306	1	20	22	1739	[Master Protein] Peptidoglycan recognition protein 1 OS=Homo sapiens OX=9606 GN=PGLYRP1 PE=1 SV=1
False	1307	1	1	2	2	[Master Protein] Transmembrane channel-like protein 2 OS=Homo sapiens OX=9606 GN=TMC2 PE=2 SV=3
False	1308	1	5	14	912	[Master Protein] Low affinity immunoglobulin gamma Fc region receptor III-B OS=Homo sapiens OX=9606 GN=FCGR3B PE=1 SV=2
False	1309	2	3	4	11	[Master Protein] HMG box transcription factor BBX OS=Homo sapiens OX=9606 GN=BBX PE=1 SV=1
False	1310	1	11	13	234	[Master Protein] Intercellular adhesion molecule 1 OS=Homo sapiens OX=9606 GN=ICAM1 PE=1 SV=2
False	1311	2	3	4	913	[Master Protein] Non-lysosomal glucosylceramidase OS=Homo sapiens OX=9606 GN=GBA2 PE=1 SV=2
False	1312	4	7	8	329	[Master Protein] Aquaporin-1 OS=Homo sapiens OX=9606 GN=AQP1 PE=1 SV=3
False	1313	1	1	1	2	[Master Protein] Elongation factor 2 OS=Homo sapiens OX=9606 GN=EEF2 PE=1 SV=4
False	1314	1	36	53	359	[Master Protein] Dystonin OS=Homo sapiens OX=9606 GN=DST PE=1 SV=4
False	1315	1	3	3	106	[Master Protein] Putative transmembrane protein INAFM1 OS=Homo sapiens OX=9606 GN=INAFM1 PE=4 SV=1
False	1316	1	4	6	34	[Master Protein] Isoform 2 of S phase cyclin A-associated protein in the endoplasmic reticulum OS=Homo sapiens OX=9606 GN=SCAPER
False	1317	3	9	10	55	[Master Protein] Receptor-type tyrosine-protein phosphatase zeta OS=Homo sapiens OX=9606 GN=PTPRZ1 PE=1 SV=4
False	1318	4	1	2	7	[Master Protein] Isoform 4 of Cold shock domain-containing protein E1 OS=Homo sapiens OX=9606 GN=CSDE1
False	1319	1	7	16	44	[Master Protein] Microtubule-actin cross-linking factor 1, isoforms 1/2/3/5 OS=Homo sapiens OX=9606 GN=MACF1 PE=1 SV=4
False	1320	3	4	5	5	[Master Protein] Isoform 2 of Kinesin-like protein KIF20B OS=Homo sapiens OX=9606 GN=KIF20B
False	1321	1	2	2	91	[Master Protein] C-C motif chemokine 24 OS=Homo sapiens OX=9606 GN=CCL24 PE=1 SV=2
False	1322	1	2	3	3	[Master Protein] Ribosome-binding protein 1 OS=Homo sapiens OX=9606 GN=RRBP1 PE=1 SV=5
False	1323	6	2	4	5	[Master Protein] Histone H2AX OS=Homo sapiens OX=9606 GN=H2AFX PE=1 SV=2
False	1324	1	9	12	39	[Master Protein] Solute carrier family 12 member 3 OS=Homo sapiens OX=9606 GN=SLC12A3 PE=1 SV=3
False	1325	3	9	9	285	[Master Protein] Receptor-type tyrosine-protein phosphatase-like N OS=Homo sapiens OX=9606 GN=PTPRN PE=1 SV=1
False	1326	2	39	41	1343	[Master Protein] Desmocollin-2 OS=Homo sapiens OX=9606 GN=DSC2 PE=1 SV=1
False	1327	1	0	3	35	[Master Protein] A-kinase anchor protein 17A OS=Homo sapiens OX=9606 GN=AKAP17A PE=1 SV=2
False	1328	2	3	3	24	[Master Protein] Isoform 2 of Sodium/potassium/calcium exchanger 2 OS=Homo sapiens OX=9606 GN=SLC24A2
False	1329	2	2	3	12	[Master Protein] Heterogeneous nuclear ribonucleoprotein D0 OS=Homo sapiens OX=9606 GN=HNRNPD PE=1 SV=1
False	1330	1	1	2	2	[Master Protein] Histone H2B type 3-B OS=Homo sapiens OX=9606 GN=HIST3H2BB PE=1 SV=3
False	1331	5	20	20	883	[Master Protein] Isoform 3 of Cell adhesion molecule 1 OS=Homo sapiens OX=9606 GN=CADM1
False	1332	1	8	8	9	[Master Protein] BPI fold-containing family B member 1 OS=Homo sapiens OX=9606 GN=BPIFB1 PE=1 SV=1
False	1333	2	11	13	216	[Master Protein] Peroxiredoxin-1 OS=Homo sapiens OX=9606 GN=PRDX1 PE=1 SV=1
False	1334	1	1	2	5	[Master Protein] Tyrosine-protein kinase JAK1 OS=Homo sapiens OX=9606 GN=JAK1 PE=1 SV=2
False	1335	3	2	8	63	[Master Protein] Immunoglobulin lambda variable 3-25 OS=Homo sapiens OX=9606 GN=IGLV3-25 PE=1 SV=2
False	1336	5	5	6	26	[Master Protein] Isoform IV of Acetylcholinesterase collagenic tail peptide OS=Homo sapiens OX=9606 GN=COLQ
False	1337	1	30	32	964	[Master Protein] Apolipoprotein A-IV OS=Homo sapiens OX=9606 GN=APOA4 PE=1 SV=3
False	1338	1	1	4	11	[Master Protein] Small proline-rich protein 2E OS=Homo sapiens OX=9606 GN=SPRR2E PE=2 SV=2
False	1339	1	2	2	2	[Master Protein] Isoform 3 of LIM and calponin homology domains-containing protein 1 OS=Homo sapiens OX=9606 GN=LIMCH1
False	1340	1	1	4	491	[Master Protein] Apoptosis-stimulating of p53 protein 1 OS=Homo sapiens OX=9606 GN=PPP1R13B PE=1 SV=3
False	1341	1	5	5	7	[Master Protein] Transcobalamin-1 OS=Homo sapiens OX=9606 GN=TCN1 PE=1 SV=2
False	1342	1	37	56	2201	[Master Protein] Centrosomal protein of 290 kDa OS=Homo sapiens OX=9606 GN=CEP290 PE=1 SV=2
False	1343	1	2	2	2	[Master Protein] Late cornified envelope protein 3D OS=Homo sapiens OX=9606 GN=LCE3D PE=1 SV=1
False	1344	1	22	24	704	[Master Protein] Betaine--homocysteine S-methyltransferase 1 OS=Homo sapiens OX=9606 GN=BHMT PE=1 SV=2
False	1345	3	1	1	6	[Master Protein] Isoform A of Protein CutA OS=Homo sapiens OX=9606 GN=CUTA
False	1346	3	1	2	64	[Master Protein] Heterogeneous nuclear ribonucleoprotein D-like OS=Homo sapiens OX=9606 GN=HNRNPDL PE=1 SV=3
False	1347	1	32	34	580	[Master Protein] Melanotransferrin OS=Homo sapiens OX=9606 GN=MELTF PE=1 SV=2
False	1348	3	6	9	20	[Master Protein] Isoform 3a of Neurexin-1 OS=Homo sapiens OX=9606 GN=NRXN1
False	1349	1	4	4	17	[Master Protein] Tensin-1 OS=Homo sapiens OX=9606 GN=TNS1 PE=1 SV=2
False	1350	1	8	8	77	[Master Protein] Protein IWS1 homolog OS=Homo sapiens OX=9606 GN=IWS1 PE=1 SV=2
False	1351	2	24	24	1632	[Master Protein] Prostatic acid phosphatase OS=Homo sapiens OX=9606 GN=ACPP PE=1 SV=3
False	1352	4	15	16	389	[Master Protein] Isoform 2 of Biotinidase OS=Homo sapiens OX=9606 GN=BTD
False	1353	2	3	5	7	[Master Protein] Nucleolar protein 14 OS=Homo sapiens OX=9606 GN=NOP14 PE=1 SV=3
False	1354	1	1	3	9	[Master Protein] Complement factor H-related protein 5 OS=Homo sapiens OX=9606 GN=CFHR5 PE=1 SV=1
False	1355	1	5	6	225	[Master Protein] Matrilysin OS=Homo sapiens OX=9606 GN=MMP7 PE=1 SV=1
False	1356	2	1	1	1	[Master Protein] Isoform L of Membrane cofactor protein OS=Homo sapiens OX=9606 GN=CD46
False	1357	1	8	9	44	[Master Protein] Erythrocyte band 7 integral membrane protein OS=Homo sapiens OX=9606 GN=STOM PE=1 SV=3
False	1358	2	5	5	159	[Master Protein] Syndecan-4 OS=Homo sapiens OX=9606 GN=SDC4 PE=1 SV=2
False	1359	1	1	1	1	[Master Protein] Semaphorin-4B OS=Homo sapiens OX=9606 GN=SEMA4B PE=1 SV=4
False	1360	2	20	27	112	[Master Protein] Isoform 2 of Nesprin-2 OS=Homo sapiens OX=9606 GN=SYNE2
False	1361	1	1	1	5	[Master Protein] Submaxillary gland androgen-regulated protein 3B OS=Homo sapiens OX=9606 GN=SMR3B PE=1 SV=2
False	1362	3	26	37	1133	[Master Protein] Nucleosome-remodeling factor subunit BPTF OS=Homo sapiens OX=9606 GN=BPTF PE=1 SV=3
False	1363	2	21	22	117	[Master Protein] Receptor-type tyrosine-protein phosphatase eta OS=Homo sapiens OX=9606 GN=PTPRJ PE=1 SV=3
False	1364	2	9	10	483	[Master Protein] 14 kDa phosphohistidine phosphatase OS=Homo sapiens OX=9606 GN=PHPT1 PE=1 SV=1
False	1365	1	1	3	51	[Master Protein] E3 ubiquitin-protein ligase BRE1B OS=Homo sapiens OX=9606 GN=RNF40 PE=1 SV=5
False	1366	1	38	40	1183	[Master Protein] Annexin A1 OS=Homo sapiens OX=9606 GN=ANXA1 PE=1 SV=2
False	1367	3	41	44	461	[Master Protein] Isoform H7 of Myeloperoxidase OS=Homo sapiens OX=9606 GN=MPO
False	1368	2	2	3	6	[Master Protein] Isoform 3 of Calcium-transporting ATPase type 2C member 2 OS=Homo sapiens OX=9606 GN=ATP2C2
False	1369	3	1	1	1	[Master Protein] Isoform 1 of Voltage-dependent anion-selective channel protein 2 OS=Homo sapiens OX=9606 GN=VDAC2
False	1370	1	3	3	69	[Master Protein] Proenkephalin-A OS=Homo sapiens OX=9606 GN=PENK PE=1 SV=1
False	1371	1	0	18	282	[Master Protein] Immunoglobulin kappa variable 1-17 OS=Homo sapiens OX=9606 GN=IGKV1-17 PE=1 SV=2
False	1372	2	1	2	4	[Master Protein] Dynein regulatory complex protein 11 OS=Homo sapiens OX=9606 GN=IQCA1 PE=2 SV=1
False	1373	1	1	1	2	[Master Protein] Endoplasmic reticulum resident protein 44 OS=Homo sapiens OX=9606 GN=ERP44 PE=1 SV=1
False	1374	1	23	23	2252	[Master Protein] Kallikrein-1 OS=Homo sapiens OX=9606 GN=KLK1 PE=1 SV=2
False	1375	1	1	14	160	[Master Protein] Immunoglobulin kappa variable 1D-16 OS=Homo sapiens OX=9606 GN=IGKV1D-16 PE=3 SV=2
False	1376	4	11	12	221	[Master Protein] Isoform 3 of Interleukin-1 receptor antagonist protein OS=Homo sapiens OX=9606 GN=IL1RN
False	1377	2	3	3	3	[Master Protein] Adenosylhomocysteinase OS=Homo sapiens OX=9606 GN=AHCY PE=1 SV=4
False	1378	1	12	13	53	[Master Protein] Aldo-keto reductase family 1 member B1 OS=Homo sapiens OX=9606 GN=AKR1B1 PE=1 SV=3
False	1379	1	15	15	1590	[Master Protein] Cystatin-C OS=Homo sapiens OX=9606 GN=CST3 PE=1 SV=1
False	1380	1	2	2	4	[Master Protein] Complement factor D OS=Homo sapiens OX=9606 GN=CFD PE=1 SV=5
False	1381	1	25	25	1345	[Master Protein] Cell adhesion molecule 4 OS=Homo sapiens OX=9606 GN=CADM4 PE=1 SV=1
False	1382	1	3	3	3	[Master Protein] Guanine nucleotide-binding protein G(q) subunit alpha OS=Homo sapiens OX=9606 GN=GNAQ PE=1 SV=4
False	1383	3	1	6	197	[Master Protein] Potassium voltage-gated channel subfamily G member 3 OS=Homo sapiens OX=9606 GN=KCNG3 PE=1 SV=1
False	1384	1	5	7	26	[Master Protein] Purine nucleoside phosphorylase OS=Homo sapiens OX=9606 GN=PNP PE=1 SV=2
False	1385	5	3	75	821	[Master Protein] Fibronectin OS=Homo sapiens OX=9606 GN=FN1 PE=1 SV=4
False	1386	1	18	20	755	[Master Protein] Collectin-12 OS=Homo sapiens OX=9606 GN=COLEC12 PE=1 SV=3
False	1387	1	9	9	165	[Master Protein] CXADR-like membrane protein OS=Homo sapiens OX=9606 GN=CLMP PE=1 SV=1
False	1388	2	1	1	1	[Master Protein] Sex hormone-binding globulin OS=Homo sapiens OX=9606 GN=SHBG PE=1 SV=2
False	1389	1	43	50	111	[Master Protein] Complement factor H OS=Homo sapiens OX=9606 GN=CFH PE=1 SV=4
False	1390	1	3	8	13	[Master Protein] Centromere-associated protein E OS=Homo sapiens OX=9606 GN=CENPE PE=1 SV=2
False	1391	6	5	6	8	[Master Protein] Prominin-1 OS=Homo sapiens OX=9606 GN=PROM1 PE=1 SV=1
False	1392	2	26	31	861	[Master Protein] Contactin-1 OS=Homo sapiens OX=9606 GN=CNTN1 PE=1 SV=1
False	1393	1	29	39	5108	[Master Protein] Alpha-1-acid glycoprotein 1 OS=Homo sapiens OX=9606 GN=ORM1 PE=1 SV=1
False	1394	3	4	4	9	[Master Protein] Paternally-expressed gene 3 protein OS=Homo sapiens OX=9606 GN=PEG3 PE=1 SV=1
False	1395	2	4	5	5	[Master Protein] Isoform 3 of Alpha-endosulfine OS=Homo sapiens OX=9606 GN=ENSA
False	1396	1	34	34	2123	[Master Protein] Monocyte differentiation antigen CD14 OS=Homo sapiens OX=9606 GN=CD14 PE=1 SV=2
False	1397	1	1	2	3	[Master Protein] Zinc transporter 9 OS=Homo sapiens OX=9606 GN=SLC30A9 PE=1 SV=1
False	1398	1	2	2	3	[Master Protein] Protein furry homolog-like OS=Homo sapiens OX=9606 GN=FRYL PE=1 SV=2
False	1399	1	16	28	183	[Master Protein] Midasin OS=Homo sapiens OX=9606 GN=MDN1 PE=1 SV=2
False	1400	2	15	65	1001	[Master Protein] Complement C4-A OS=Homo sapiens OX=9606 GN=C4A PE=1 SV=2
False	1401	1	1	1	1	[Master Protein] NKG2-D type II integral membrane protein OS=Homo sapiens OX=9606 GN=KLRK1 PE=1 SV=1
False	1402	1	4	9	23	[Master Protein] Transforming protein RhoA OS=Homo sapiens OX=9606 GN=RHOA PE=1 SV=1
False	1403	1	28	31	1010	[Master Protein] Endonuclease domain-containing 1 protein OS=Homo sapiens OX=9606 GN=ENDOD1 PE=1 SV=2
False	1404	1	18	19	425	[Master Protein] Leukocyte elastase inhibitor OS=Homo sapiens OX=9606 GN=SERPINB1 PE=1 SV=1
False	1405	5	3	8	71	[Master Protein] Ras-related protein Rap-1A OS=Homo sapiens OX=9606 GN=RAP1A PE=1 SV=1
False	1406	1	5	6	59	[Master Protein] Dyslexia-associated protein KIAA0319-like protein OS=Homo sapiens OX=9606 GN=KIAA0319L PE=1 SV=2
False	1407	1	8	12	143	[Master Protein] Cytosolic non-specific dipeptidase OS=Homo sapiens OX=9606 GN=CNDP2 PE=1 SV=2
False	1408	1	4	4	27	[Master Protein] Nicotinate-nucleotide pyrophosphorylase [carboxylating] OS=Homo sapiens OX=9606 GN=QPRT PE=1 SV=3
False	1409	1	32	32	2270	[Master Protein] Apolipoprotein A-I OS=Homo sapiens OX=9606 GN=APOA1 PE=1 SV=1
False	1410	1	6	9	323	[Master Protein] Exocyst complex component 3-like protein 4 OS=Homo sapiens OX=9606 GN=EXOC3L4 PE=1 SV=2
False	1411	1	28	28	585	[Master Protein] Chondroitin sulfate proteoglycan 4 OS=Homo sapiens OX=9606 GN=CSPG4 PE=1 SV=2
False	1412	1	1	4	11	[Master Protein] TATA-binding protein-associated factor 172 OS=Homo sapiens OX=9606 GN=BTAF1 PE=1 SV=2
False	1413	1	6	6	17	[Master Protein] Ferritin light chain OS=Homo sapiens OX=9606 GN=FTL PE=1 SV=2
False	1414	1	17	25	393	[Master Protein] Testis-expressed protein 15 OS=Homo sapiens OX=9606 GN=TEX15 PE=1 SV=2
False	1415	5	6	6	229	[Master Protein] Sialomucin core protein 24 OS=Homo sapiens OX=9606 GN=CD164 PE=1 SV=2
False	1416	3	1	4	67	[Master Protein] EH domain-binding protein 1 OS=Homo sapiens OX=9606 GN=EHBP1 PE=1 SV=3
False	1417	1	94	94	5836	[Master Protein] Semenogelin-1 OS=Homo sapiens OX=9606 GN=SEMG1 PE=1 SV=2
False	1418	1	62	62	14297	[Master Protein] Prostaglandin-H2 D-isomerase OS=Homo sapiens OX=9606 GN=PTGDS PE=1 SV=1
False	1419	1	3	4	7	[Master Protein] Coronin-1A OS=Homo sapiens OX=9606 GN=CORO1A PE=1 SV=4
False	1420	1	1	1	1	[Master Protein] Pre-mRNA-processing-splicing factor 8 OS=Homo sapiens OX=9606 GN=PRPF8 PE=1 SV=2
False	1421	2	3	5	136	[Master Protein] Immunoglobulin kappa variable 2-24 OS=Homo sapiens OX=9606 GN=IGKV2-24 PE=3 SV=1
False	1422	7	7	8	290	[Master Protein] Isoform 7 of Osteoclast-associated immunoglobulin-like receptor OS=Homo sapiens OX=9606 GN=OSCAR
False	1423	1	1	7	75	[Master Protein] Dermcidin OS=Homo sapiens OX=9606 GN=DCD PE=1 SV=2
False	1424	1	3	3	201	[Master Protein] Receptor activity-modifying protein 3 OS=Homo sapiens OX=9606 GN=RAMP3 PE=1 SV=1
False	1425	6	0	11	143	[Master Protein] Isoform 17 of Fibroblast growth factor receptor 2 OS=Homo sapiens OX=9606 GN=FGFR2
False	1426	1	1	2	3	[Master Protein] LIM domain-containing protein 1 OS=Homo sapiens OX=9606 GN=LIMD1 PE=1 SV=1
False	1427	3	2	2	3	[Master Protein] Adhesion G-protein coupled receptor G4 OS=Homo sapiens OX=9606 GN=ADGRG4 PE=2 SV=2
False	1428	1	1	3	64	[Master Protein] Semaphorin-4D OS=Homo sapiens OX=9606 GN=SEMA4D PE=1 SV=1
False	1429	1	3	3	37	[Master Protein] Tumor necrosis factor receptor superfamily member 12A OS=Homo sapiens OX=9606 GN=TNFRSF12A PE=1 SV=1
False	1430	1	4	5	9	[Master Protein] DBF4-type zinc finger-containing protein 2 OS=Homo sapiens OX=9606 GN=ZDBF2 PE=1 SV=3
False	1431	2	2	3	11	[Master Protein] Interleukin-6 receptor subunit alpha OS=Homo sapiens OX=9606 GN=IL6R PE=1 SV=1
False	1432	1	47	52	1057	[Master Protein] Collagen alpha-1(XII) chain OS=Homo sapiens OX=9606 GN=COL12A1 PE=1 SV=2
False	1433	1	5	5	16	[Master Protein] Ribosyldihydronicotinamide dehydrogenase [quinone] OS=Homo sapiens OX=9606 GN=NQO2 PE=1 SV=5
False	1434	1	53	53	1329	[Master Protein] Maltase-glucoamylase, intestinal OS=Homo sapiens OX=9606 GN=MGAM PE=1 SV=5
False	1435	1	3	3	13	[Master Protein] Uroplakin-2 OS=Homo sapiens OX=9606 GN=UPK2 PE=1 SV=2
False	1436	2	13	16	157	[Master Protein] Protein TANC1 OS=Homo sapiens OX=9606 GN=TANC1 PE=1 SV=3
False	1437	1	7	8	313	[Master Protein] Protein S100-A11 OS=Homo sapiens OX=9606 GN=S100A11 PE=1 SV=2
False	1438	1	2	4	8	[Master Protein] WASH complex subunit 5 OS=Homo sapiens OX=9606 GN=WASHC5 PE=1 SV=1
False	1439	1	1	31	132	[Master Protein] Isoform 2 of Ankyrin repeat domain-containing protein 12 OS=Homo sapiens OX=9606 GN=ANKRD12
False	1440	1	17	18	591	[Master Protein] Extracellular superoxide dismutase [Cu-Zn] OS=Homo sapiens OX=9606 GN=SOD3 PE=1 SV=2
False	1441	1	21	24	936	[Master Protein] Fructose-bisphosphate aldolase B OS=Homo sapiens OX=9606 GN=ALDOB PE=1 SV=2
False	1442	2	7	8	86	[Master Protein] Isoform 2 of L-selectin OS=Homo sapiens OX=9606 GN=SELL
False	1443	2	37	44	964	[Master Protein] Transcription factor TFIIIB component B'' homolog OS=Homo sapiens OX=9606 GN=BDP1 PE=1 SV=3
False	1444	1	2	2	9	[Master Protein] Nuclear GTPase SLIP-GC OS=Homo sapiens OX=9606 GN=NUGGC PE=2 SV=3
False	1445	1	2	3	7	[Master Protein] Rho guanine nucleotide exchange factor 26 OS=Homo sapiens OX=9606 GN=ARHGEF26 PE=1 SV=4
False	1446	1	14	16	172	[Master Protein] Pigment epithelium-derived factor OS=Homo sapiens OX=9606 GN=SERPINF1 PE=1 SV=4
False	1447	1	2	4	6	[Master Protein] Complement component C8 alpha chain OS=Homo sapiens OX=9606 GN=C8A PE=1 SV=2
False	1448	6	4	5	48	[Master Protein] Ubiquitin carboxyl-terminal hydrolase 48 OS=Homo sapiens OX=9606 GN=USP48 PE=1 SV=1
False	1449	1	6	6	7	[Master Protein] Arylsulfatase F OS=Homo sapiens OX=9606 GN=ARSF PE=1 SV=4
False	1450	1	19	19	3546	[Master Protein] Non-secretory ribonuclease OS=Homo sapiens OX=9606 GN=RNASE2 PE=1 SV=2
False	1451	2	6	66	1145	[Master Protein] Serine protease inhibitor Kazal-type 5 OS=Homo sapiens OX=9606 GN=SPINK5 PE=1 SV=2
False	1452	1	14	14	154	[Master Protein] Neutrophil elastase OS=Homo sapiens OX=9606 GN=ELANE PE=1 SV=1
False	1453	1	1	2	5	[Master Protein] N-lysine methyltransferase SMYD2 OS=Homo sapiens OX=9606 GN=SMYD2 PE=1 SV=2
False	1454	2	75	75	958	[Master Protein] Lactotransferrin OS=Homo sapiens OX=9606 GN=LTF PE=1 SV=6
False	1455	1	1	2	30	[Master Protein] Zinc finger protein 749 OS=Homo sapiens OX=9606 GN=ZNF749 PE=1 SV=2
False	1456	3	1	1	1	[Master Protein] Ribosome-releasing factor 2, mitochondrial OS=Homo sapiens OX=9606 GN=GFM2 PE=1 SV=1
False	1457	1	2	2	10	[Master Protein] CD151 antigen OS=Homo sapiens OX=9606 GN=CD151 PE=1 SV=3
False	1458	3	12	15	204	[Master Protein] Inter-alpha-trypsin inhibitor heavy chain H1 OS=Homo sapiens OX=9606 GN=ITIH1 PE=1 SV=3
False	1459	2	1	2	2	[Master Protein] Cadherin-3 OS=Homo sapiens OX=9606 GN=CDH3 PE=1 SV=2
False	1460	1	1	1	11	[Master Protein] Serpin B9 OS=Homo sapiens OX=9606 GN=SERPINB9 PE=1 SV=1
False	1461	1	1	5	58	[Master Protein] Immunoglobulin lambda variable 2-18 OS=Homo sapiens OX=9606 GN=IGLV2-18 PE=3 SV=2
False	1462	1	11	12	316	[Master Protein] Metalloproteinase inhibitor 2 OS=Homo sapiens OX=9606 GN=TIMP2 PE=1 SV=2
False	1463	2	11	11	175	[Master Protein] Glutathione S-transferase P OS=Homo sapiens OX=9606 GN=GSTP1 PE=1 SV=2
False	1464	3	4	5	10	[Master Protein] Alpha-synuclein OS=Homo sapiens OX=9606 GN=SNCA PE=1 SV=1
False	1465	2	4	4	126	[Master Protein] LIM and SH3 domain protein 1 OS=Homo sapiens OX=9606 GN=LASP1 PE=1 SV=2
False	1466	1	13	14	182	[Master Protein] VPS10 domain-containing receptor SorCS2 OS=Homo sapiens OX=9606 GN=SORCS2 PE=1 SV=3
False	1467	1	6	19	813	[Master Protein] Isoform Alpha of Nectin-2 OS=Homo sapiens OX=9606 GN=NECTIN2
False	1468	2	6	7	76	[Master Protein] Isoform 3 of CD97 antigen OS=Homo sapiens OX=9606 GN=CD97
False	1469	1	1	1	1	[Master Protein] Zinc finger protein 544 OS=Homo sapiens OX=9606 GN=ZNF544 PE=1 SV=1
False	1470	1	15	27	1597	[Master Protein] Alpha-1-acid glycoprotein 2 OS=Homo sapiens OX=9606 GN=ORM2 PE=1 SV=2
False	1471	1	6	7	7	[Master Protein] Choline transporter-like protein 4 OS=Homo sapiens OX=9606 GN=SLC44A4 PE=1 SV=2
False	1472	1	2	2	5	[Master Protein] Isoform 5 of Breast carcinoma-amplified sequence 3 OS=Homo sapiens OX=9606 GN=BCAS3
False	1473	2	3	4	4	[Master Protein] Pregnancy zone protein OS=Homo sapiens OX=9606 GN=PZP PE=1 SV=4
False	1474	3	46	52	1509	[Master Protein] Keratin, type I cytoskeletal 13 OS=Homo sapiens OX=9606 GN=KRT13 PE=1 SV=4
False	1475	2	12	12	412	[Master Protein] Isoform 2 of G-protein coupled receptor family C group 5 member C OS=Homo sapiens OX=9606 GN=GPRC5C
False	1476	2	2	2	4	[Master Protein] Immunoglobulin heavy variable 2-70D OS=Homo sapiens OX=9606 GN=IGHV2-70D PE=3 SV=1
False	1477	1	3	3	8	[Master Protein] SH3 domain-binding glutamic acid-rich-like protein OS=Homo sapiens OX=9606 GN=SH3BGRL PE=1 SV=1
False	1478	3	5	8	114	[Master Protein] Reelin OS=Homo sapiens OX=9606 GN=RELN PE=1 SV=3
False	1479	1	1	1	2	[Master Protein] Sclerostin OS=Homo sapiens OX=9606 GN=SOST PE=1 SV=1
False	1480	2	1	2	9	[Master Protein] Villin-like protein OS=Homo sapiens OX=9606 GN=VILL PE=2 SV=3
False	1481	1	2	3	25	[Master Protein] Ephexin-1 OS=Homo sapiens OX=9606 GN=NGEF PE=1 SV=2
False	1482	1	2	2	58	[Master Protein] Cysteine-rich and transmembrane domain-containing protein 1 OS=Homo sapiens OX=9606 GN=CYSTM1 PE=1 SV=1
False	1483	6	8	10	145	[Master Protein] Cell adhesion molecule 2 OS=Homo sapiens OX=9606 GN=CADM2 PE=2 SV=1
False	1484	2	4	6	78	[Master Protein] Tumor-associated calcium signal transducer 2 OS=Homo sapiens OX=9606 GN=TACSTD2 PE=1 SV=3
False	1485	5	1	1	1	[Master Protein] Mitogen-activated protein kinase 14 OS=Homo sapiens OX=9606 GN=MAPK14 PE=1 SV=3
False	1486	1	1	2	54	[Master Protein] Glycogen synthase kinase-3 alpha OS=Homo sapiens OX=9606 GN=GSK3A PE=1 SV=2
False	1487	1	15	17	111	[Master Protein] Transaldolase OS=Homo sapiens OX=9606 GN=TALDO1 PE=1 SV=2
False	1488	3	0	2	4	[Master Protein] Kinase D-interacting substrate of 220 kDa OS=Homo sapiens OX=9606 GN=KIDINS220 PE=1 SV=3
False	1489	3	1	4	10	[Master Protein] Plastin-3 OS=Homo sapiens OX=9606 GN=PLS3 PE=1 SV=4
False	1490	1	6	6	16	[Master Protein] (Common contaminant protein)
False	1491	2	7	7	18	[Master Protein] Isoform 2 of Transmembrane protease serine 2 OS=Homo sapiens OX=9606 GN=TMPRSS2
False	1492	1	2	2	2	[Master Protein] Osteomodulin OS=Homo sapiens OX=9606 GN=OMD PE=1 SV=1
False	1493	1	32	35	1280	[Master Protein] Alpha-enolase OS=Homo sapiens OX=9606 GN=ENO1 PE=1 SV=2
False	1494	1	1	1	1	[Master Protein] Oviduct-specific glycoprotein OS=Homo sapiens OX=9606 GN=OVGP1 PE=2 SV=1
False	1495	1	3	5	20	[Master Protein] Bloom syndrome protein OS=Homo sapiens OX=9606 GN=BLM PE=1 SV=1
False	1496	1	2	3	216	[Master Protein] Immunoglobulin heavy variable 3-72 OS=Homo sapiens OX=9606 GN=IGHV3-72 PE=3 SV=1
False	1497	1	2	5	20	[Master Protein] Probable E3 ubiquitin-protein ligase TRIML2 OS=Homo sapiens OX=9606 GN=TRIML2 PE=1 SV=1
False	1498	4	6	6	62	[Master Protein] Chondrolectin OS=Homo sapiens OX=9606 GN=CHODL PE=2 SV=2
False	1499	2	6	6	40	[Master Protein] Ferric-chelate reductase 1 OS=Homo sapiens OX=9606 GN=FRRS1 PE=2 SV=2
False	1500	3	4	4	6	[Master Protein] Superoxide dismutase [Mn], mitochondrial OS=Homo sapiens OX=9606 GN=SOD2 PE=1 SV=3
False	1501	1	2	2	7	[Master Protein] Keratin, type I cytoskeletal 17 OS=Homo sapiens OX=9606 GN=KRT17 PE=1 SV=2
False	1502	1	2	3	27	[Master Protein] Neudesin OS=Homo sapiens OX=9606 GN=NENF PE=1 SV=1
False	1503	1	11	16	107	[Master Protein] Ephrin type-B receptor 3 OS=Homo sapiens OX=9606 GN=EPHB3 PE=1 SV=2
False	1504	2	8	11	262	[Master Protein] IGF-like family receptor 1 OS=Homo sapiens OX=9606 GN=IGFLR1 PE=1 SV=1
False	1505	1	51	54	2463	[Master Protein] Aminopeptidase N OS=Homo sapiens OX=9606 GN=ANPEP PE=1 SV=4
False	1506	2	34	36	3328	[Master Protein] Alpha-1-antichymotrypsin OS=Homo sapiens OX=9606 GN=SERPINA3 PE=1 SV=2
False	1507	3	4	5	9	[Master Protein] Nuclear receptor corepressor 2 OS=Homo sapiens OX=9606 GN=NCOR2 PE=1 SV=3
False	1508	6	10	11	288	[Master Protein] Anthrax toxin receptor 1 OS=Homo sapiens OX=9606 GN=ANTXR1 PE=1 SV=2
False	1509	2	6	8	32	[Master Protein] Protein sidekick-1 OS=Homo sapiens OX=9606 GN=SDK1 PE=2 SV=3
False	1510	1	0	2	2	[Master Protein] Cadherin-7 OS=Homo sapiens OX=9606 GN=CDH7 PE=2 SV=2
False	1511	1	2	4	72	[Master Protein] Immunoglobulin heavy variable 3-49 OS=Homo sapiens OX=9606 GN=IGHV3-49 PE=3 SV=1
False	1512	2	4	4	13	[Master Protein] 2-oxoglutarate and iron-dependent oxygenase domain-containing protein 3 OS=Homo sapiens OX=9606 GN=OGFOD3 PE=1 SV=2
False	1513	1	9	10	142	[Master Protein] Thy-1 membrane glycoprotein OS=Homo sapiens OX=9606 GN=THY1 PE=1 SV=2
False	1514	1	3	3	6	[Master Protein] Charged multivesicular body protein 1a OS=Homo sapiens OX=9606 GN=CHMP1A PE=1 SV=1
False	1515	2	8	8	133	[Master Protein] Isoform 2 of Neuroblastoma suppressor of tumorigenicity 1 OS=Homo sapiens OX=9606 GN=NBL1
False	1516	1	2	33	384	[Master Protein] Cadherin-11 OS=Homo sapiens OX=9606 GN=CDH11 PE=1 SV=2
False	1517	1	4	4	62	[Master Protein] Keratinocyte-associated transmembrane protein 2 OS=Homo sapiens OX=9606 GN=KCT2 PE=1 SV=2
False	1518	4	1	2	12	[Master Protein] Isoform 2 of Uncharacterized protein C1orf167 OS=Homo sapiens OX=9606 GN=C1orf167
False	1519	3	12	20	265	[Master Protein] Isoform 3 of Histone-lysine N-methyltransferase 2A OS=Homo sapiens OX=9606 GN=KMT2A
False	1520	2	2	2	12	[Master Protein] Low-density lipoprotein receptor-related protein 10 OS=Homo sapiens OX=9606 GN=LRP10 PE=1 SV=2
False	1521	1	0	3	16	[Master Protein] Isoform 3 of E3 ubiquitin-protein ligase BRE1B OS=Homo sapiens OX=9606 GN=RNF40
False	1522	1	12	12	18	[Master Protein] ADAMTS-like protein 2 OS=Homo sapiens OX=9606 GN=ADAMTSL2 PE=1 SV=1
False	1523	4	1	1	1	[Master Protein] Isoform 3 of Podocan OS=Homo sapiens OX=9606 GN=PODN
False	1524	3	2	2	7	[Master Protein] Isoform 2 of TIR domain-containing adapter molecule 2 OS=Homo sapiens OX=9606 GN=TICAM2
False	1525	1	2	2	3	[Master Protein] Retinoblastoma-associated protein OS=Homo sapiens OX=9606 GN=RB1 PE=1 SV=2
False	1526	2	2	4	7	[Master Protein] Isoform 2 of Integrin alpha-M OS=Homo sapiens OX=9606 GN=ITGAM
False	1527	1	53	54	256	[Master Protein] IgGFc-binding protein OS=Homo sapiens OX=9606 GN=FCGBP PE=1 SV=3
False	1528	2	3	4	10	[Master Protein] Kalirin OS=Homo sapiens OX=9606 GN=KALRN PE=1 SV=2
False	1529	4	19	19	359	[Master Protein] Epithelial discoidin domain-containing receptor 1 OS=Homo sapiens OX=9606 GN=DDR1 PE=1 SV=1
False	1530	1	28	28	1032	[Master Protein] Apolipoprotein E OS=Homo sapiens OX=9606 GN=APOE PE=1 SV=1
False	1531	2	1	1	10	[Master Protein] Beta-galactoside alpha-2,6-sialyltransferase 2 OS=Homo sapiens OX=9606 GN=ST6GAL2 PE=1 SV=2
False	1532	2	45	45	1840	[Master Protein] Nidogen-1 OS=Homo sapiens OX=9606 GN=NID1 PE=1 SV=3
False	1533	1	5	5	52	[Master Protein] Vacuolar protein sorting-associated protein VTA1 homolog OS=Homo sapiens OX=9606 GN=VTA1 PE=1 SV=1
False	1534	3	7	7	47	[Master Protein] Urokinase plasminogen activator surface receptor OS=Homo sapiens OX=9606 GN=PLAUR PE=1 SV=1
False	1535	1	1	1	1	[Master Protein] HLA class I histocompatibility antigen, B-18 alpha chain OS=Homo sapiens OX=9606 GN=HLA-B PE=1 SV=1
False	1536	2	2	4	6	[Master Protein] Integrin alpha-10 OS=Homo sapiens OX=9606 GN=ITGA10 PE=2 SV=2
False	1537	4	25	35	384	[Master Protein] DNA-dependent protein kinase catalytic subunit OS=Homo sapiens OX=9606 GN=PRKDC PE=1 SV=3
False	1538	1	3	8	72	[Master Protein] A-kinase anchor protein 6 OS=Homo sapiens OX=9606 GN=AKAP6 PE=1 SV=3
False	1539	1	1	1	1	[Master Protein] Rho-associated protein kinase 1 OS=Homo sapiens OX=9606 GN=ROCK1 PE=1 SV=1
False	1540	3	3	6	14	[Master Protein] Ras-related protein Rab-3D OS=Homo sapiens OX=9606 GN=RAB3D PE=1 SV=1
False	1541	1	11	12	249	[Master Protein] Eukaryotic translation initiation factor 6 OS=Homo sapiens OX=9606 GN=EIF6 PE=1 SV=1
False	1542	2	8	9	347	[Master Protein] Thioredoxin OS=Homo sapiens OX=9606 GN=TXN PE=1 SV=3
False	1543	5	11	12	297	[Master Protein] Isoform 4 of Activin receptor type-1B OS=Homo sapiens OX=9606 GN=ACVR1B
False	1544	1	8	8	500	[Master Protein] Tumor necrosis factor receptor superfamily member 10C OS=Homo sapiens OX=9606 GN=TNFRSF10C PE=1 SV=3
False	1545	1	5	7	76	[Master Protein] Sarcalumenin OS=Homo sapiens OX=9606 GN=SRL PE=2 SV=2
False	1546	1	4	4	19	[Master Protein] Actin-related protein 3 OS=Homo sapiens OX=9606 GN=ACTR3 PE=1 SV=3
False	1547	1	10	10	166	[Master Protein] Neuronal pentraxin receptor OS=Homo sapiens OX=9606 GN=NPTXR PE=3 SV=2
False	1548	2	8	9	40	[Master Protein] Glycerol-3-phosphate dehydrogenase [NAD(+)], cytoplasmic OS=Homo sapiens OX=9606 GN=GPD1 PE=1 SV=4
False	1549	4	15	16	180	[Master Protein] Isoform 3 of Mesothelin OS=Homo sapiens OX=9606 GN=MSLN
False	1550	10	5	5	11	[Master Protein] Serum amyloid A-4 protein OS=Homo sapiens OX=9606 GN=SAA4 PE=1 SV=2
False	1551	1	4	5	5	[Master Protein] Heterochromatin protein 1-binding protein 3 OS=Homo sapiens OX=9606 GN=HP1BP3 PE=1 SV=1
False	1552	1	0	2	2	[Master Protein] Voltage-dependent N-type calcium channel subunit alpha-1B OS=Homo sapiens OX=9606 GN=CACNA1B PE=1 SV=1
False	1553	3	1	1	2	[Master Protein] Cytochrome P450 4X1 OS=Homo sapiens OX=9606 GN=CYP4X1 PE=2 SV=1
False	1554	1	19	19	1637	[Master Protein] Transthyretin OS=Homo sapiens OX=9606 GN=TTR PE=1 SV=1
False	1555	1	0	2	18	[Master Protein] SEC14 domain and spectrin repeat-containing protein 1 OS=Homo sapiens OX=9606 GN=SESTD1 PE=1 SV=2
False	1556	1	8	15	482	[Master Protein] Cornifin-A OS=Homo sapiens OX=9606 GN=SPRR1A PE=1 SV=2
False	1557	6	11	18	89	[Master Protein] Eukaryotic translation initiation factor 3 subunit A OS=Homo sapiens OX=9606 GN=EIF3A PE=1 SV=1
False	1558	3	1	1	1	[Master Protein] Sodium- and chloride-dependent glycine transporter 1 OS=Homo sapiens OX=9606 GN=SLC6A9 PE=1 SV=3
False	1559	3	36	41	357	[Master Protein] Keratin, type II cytoskeletal 4 OS=Homo sapiens OX=9606 GN=KRT4 PE=1 SV=4
False	1560	1	1	1	1	[Master Protein] Carcinoembryonic antigen-related cell adhesion molecule 7 OS=Homo sapiens OX=9606 GN=CEACAM7 PE=1 SV=1
False	1561	1	3	11	283	[Master Protein] Basigin OS=Homo sapiens OX=9606 GN=BSG PE=1 SV=2
False	1562	1	32	32	1843	[Master Protein] Endosialin OS=Homo sapiens OX=9606 GN=CD248 PE=1 SV=1
False	1563	5	4	4	18	[Master Protein] Protein FAM25G OS=Homo sapiens OX=9606 GN=FAM25G PE=3 SV=1
False	1564	4	1	2	8	[Master Protein] Serine hydroxymethyltransferase, cytosolic OS=Homo sapiens OX=9606 GN=SHMT1 PE=1 SV=1
False	1565	2	11	15	66	[Master Protein] Nuclear mitotic apparatus protein 1 OS=Homo sapiens OX=9606 GN=NUMA1 PE=1 SV=2
False	1566	1	14	18	309	[Master Protein] Peptidyl-prolyl cis-trans isomerase B OS=Homo sapiens OX=9606 GN=PPIB PE=1 SV=2
False	1567	1	1	1	1	[Master Protein] Serine/arginine-rich splicing factor 4 OS=Homo sapiens OX=9606 GN=SRSF4 PE=1 SV=2
False	1568	1	44	45	998	[Master Protein] Complement factor B OS=Homo sapiens OX=9606 GN=CFB PE=1 SV=2
False	1569	2	32	34	1077	[Master Protein] Sulfhydryl oxidase 1 OS=Homo sapiens OX=9606 GN=QSOX1 PE=1 SV=3
False	1570	1	3	4	7	[Master Protein] Collagen alpha-1(XIV) chain OS=Homo sapiens OX=9606 GN=COL14A1 PE=1 SV=3
False	1571	1	0	3	11	[Master Protein] A disintegrin and metalloproteinase with thrombospondin motifs 12 OS=Homo sapiens OX=9606 GN=ADAMTS12 PE=1 SV=2
False	1572	1	4	7	14	[Master Protein] Isoform 4 of Unconventional myosin-IXa OS=Homo sapiens OX=9606 GN=MYO9A
False	1573	1	7	12	26	[Master Protein] Unconventional myosin-XV OS=Homo sapiens OX=9606 GN=MYO15A PE=1 SV=2
False	1574	1	4	4	5	[Master Protein] Platelet glycoprotein Ib alpha chain OS=Homo sapiens OX=9606 GN=GP1BA PE=1 SV=2
False	1575	2	14	14	496	[Master Protein] Prostasin OS=Homo sapiens OX=9606 GN=PRSS8 PE=1 SV=1
False	1576	2	5	10	106	[Master Protein] Condensin-2 complex subunit D3 OS=Homo sapiens OX=9606 GN=NCAPD3 PE=1 SV=2
False	1577	1	15	15	2203	[Master Protein] Vitelline membrane outer layer protein 1 homolog OS=Homo sapiens OX=9606 GN=VMO1 PE=1 SV=1
False	1578	2	0	3	4	[Master Protein] Pericentrin OS=Homo sapiens OX=9606 GN=PCNT PE=1 SV=4
False	1579	2	4	4	32	[Master Protein] Glutathione hydrolase 6 OS=Homo sapiens OX=9606 GN=GGT6 PE=2 SV=2
False	1580	2	8	8	84	[Master Protein] Apolipoprotein M OS=Homo sapiens OX=9606 GN=APOM PE=1 SV=2
False	1581	3	5	7	131	[Master Protein] Oxidized low-density lipoprotein receptor 1 OS=Homo sapiens OX=9606 GN=OLR1 PE=1 SV=1
False	1582	1	1	2	3	[Master Protein] Microtubule-associated tumor suppressor candidate 2 OS=Homo sapiens OX=9606 GN=MTUS2 PE=1 SV=3
False	1583	1	4	4	9	[Master Protein] Quinone oxidoreductase PIG3 OS=Homo sapiens OX=9606 GN=TP53I3 PE=1 SV=2
False	1584	1	10	11	217	[Master Protein] Coactosin-like protein OS=Homo sapiens OX=9606 GN=COTL1 PE=1 SV=3
False	1585	1	1	1	1	[Master Protein] Protein ABHD14A OS=Homo sapiens OX=9606 GN=ABHD14A PE=2 SV=2
False	1586	1	1	1	7	[Master Protein] Immunoglobulin heavy variable 4-4 OS=Homo sapiens OX=9606 GN=IGHV4-4 PE=3 SV=2
False	1587	2	30	33	443	[Master Protein] Pyruvate kinase PKM OS=Homo sapiens OX=9606 GN=PKM PE=1 SV=4
False	1588	1	25	25	3276	[Master Protein] WAP four-disulfide core domain protein 2 OS=Homo sapiens OX=9606 GN=WFDC2 PE=1 SV=2
False	1589	11	0	2	8	[Master Protein] Isoform EP3E of Prostaglandin E2 receptor EP3 subtype OS=Homo sapiens OX=9606 GN=PTGER3
False	1590	1	3	4	98	[Master Protein] Protein delta homolog 2 OS=Homo sapiens OX=9606 GN=DLK2 PE=2 SV=1
False	1591	2	5	8	124	[Master Protein] BRD4-interacting chromatin-remodeling complex-associated protein OS=Homo sapiens OX=9606 GN=BICRA PE=1 SV=2
False	1592	2	6	13	709	[Master Protein] CMRF35-like molecule 9 OS=Homo sapiens OX=9606 GN=CD300LG PE=1 SV=2
False	1593	1	12	12	173	[Master Protein] Interleukin-10 receptor subunit beta OS=Homo sapiens OX=9606 GN=IL10RB PE=1 SV=2
False	1594	1	18	20	960	[Master Protein] Beta-microseminoprotein OS=Homo sapiens OX=9606 GN=MSMB PE=1 SV=1
False	1595	4	14	21	122	[Master Protein] Isoform 2 of E3 ubiquitin-protein ligase UBR4 OS=Homo sapiens OX=9606 GN=UBR4
False	1596	1	4	6	47	[Master Protein] Protein S100-A2 OS=Homo sapiens OX=9606 GN=S100A2 PE=1 SV=3
False	1597	1	0	2	5	[Master Protein] Rho guanine nucleotide exchange factor 17 OS=Homo sapiens OX=9606 GN=ARHGEF17 PE=1 SV=1
False	1598	1	5	5	55	[Master Protein] G-protein coupled receptor 37-like 1 OS=Homo sapiens OX=9606 GN=GPR37L1 PE=1 SV=2
False	1599	1	1	7	31	[Master Protein] Protein prune homolog 2 OS=Homo sapiens OX=9606 GN=PRUNE2 PE=1 SV=3
False	1600	1	2	3	31	[Master Protein] Eukaryotic translation initiation factor 5 OS=Homo sapiens OX=9606 GN=EIF5 PE=1 SV=2
False	1601	5	1	6	30	[Master Protein] Tubulin alpha-1C chain OS=Homo sapiens OX=9606 GN=TUBA1C PE=1 SV=1
False	1602	1	44	45	1174	[Master Protein] Cornulin OS=Homo sapiens OX=9606 GN=CRNN PE=1 SV=1
False	1603	1	4	6	167	[Master Protein] Bifunctional heparan sulfate N-deacetylase/N-sulfotransferase 1 OS=Homo sapiens OX=9606 GN=NDST1 PE=1 SV=1
False	1604	2	1	1	1	[Master Protein] Uroplakin-3a OS=Homo sapiens OX=9606 GN=UPK3A PE=1 SV=3
False	1605	1	1	11	40	[Master Protein] Isoform 4a of Neurexin-3 OS=Homo sapiens OX=9606 GN=NRXN3
False	1606	1	0	2	5	[Master Protein] Isoform BMP1-7 of Bone morphogenetic protein 1 OS=Homo sapiens OX=9606 GN=BMP1
False	1607	2	1	2	5	[Master Protein] Isoform 2 of Protein O-linked-mannose beta-1,2-N-acetylglucosaminyltransferase 1 OS=Homo sapiens OX=9606 GN=POMGNT1
False	1608	1	1	1	1	[Master Protein] GTP-binding nuclear protein Ran OS=Homo sapiens OX=9606 GN=RAN PE=1 SV=3
False	1609	1	14	41	1842	[Master Protein] Immunoglobulin heavy constant gamma 3 OS=Homo sapiens OX=9606 GN=IGHG3 PE=1 SV=2
False	1610	3	79	79	2081	[Master Protein] Tenascin-X OS=Homo sapiens OX=9606 GN=TNXB PE=1 SV=5
False	1611	1	10	11	201	[Master Protein] Alpha-N-acetylgalactosaminidase OS=Homo sapiens OX=9606 GN=NAGA PE=1 SV=2
False	1612	1	34	35	1597	[Master Protein] Beta-2-glycoprotein 1 OS=Homo sapiens OX=9606 GN=APOH PE=1 SV=3
False	1613	4	4	4	5	[Master Protein] Tubulin beta-4B chain OS=Homo sapiens OX=9606 GN=TUBB4B PE=1 SV=1
False	1614	1	0	3	4	[Master Protein] Eosinophil peroxidase OS=Homo sapiens OX=9606 GN=EPX PE=1 SV=2
False	1615	1	3	3	43	[Master Protein] Immunoglobulin lambda variable 6-57 OS=Homo sapiens OX=9606 GN=IGLV6-57 PE=1 SV=2
False	1616	4	1	8	47	[Master Protein] Isoform 5 of Plectin OS=Homo sapiens OX=9606 GN=PLEC
False	1617	3	5	5	330	[Master Protein] Isoform 2 of Lymphocyte function-associated antigen 3 OS=Homo sapiens OX=9606 GN=CD58
False	1618	2	5	5	6	[Master Protein] Rab GDP dissociation inhibitor beta OS=Homo sapiens OX=9606 GN=GDI2 PE=1 SV=2
False	1619	1	9	10	976	[Master Protein] Immunoglobulin J chain OS=Homo sapiens OX=9606 GN=JCHAIN PE=1 SV=4
False	1620	3	3	4	715	[Master Protein] Isoform 3 of Insulin-like growth factor II OS=Homo sapiens OX=9606 GN=IGF2
False	1621	3	1	1	1	[Master Protein] Isoform 3 of Proline-rich acidic protein 1 OS=Homo sapiens OX=9606 GN=PRAP1
False	1622	1	10	12	109	[Master Protein] Kallistatin OS=Homo sapiens OX=9606 GN=SERPINA4 PE=1 SV=3
False	1623	3	42	45	2479	[Master Protein] Isoform 3 of Vitamin D-binding protein OS=Homo sapiens OX=9606 GN=GC
False	1624	1	10	10	334	[Master Protein] Secreted and transmembrane protein 1 OS=Homo sapiens OX=9606 GN=SECTM1 PE=1 SV=2
False	1625	5	2	2	71	[Master Protein] Actin, alpha cardiac muscle 1 OS=Homo sapiens OX=9606 GN=ACTC1 PE=1 SV=1
False	1626	1	3	7	157	[Master Protein] Immunoglobulin lambda variable 2-8 OS=Homo sapiens OX=9606 GN=IGLV2-8 PE=1 SV=2
False	1627	6	1	1	1	[Master Protein] Isoform 1 of Ubiquitin-conjugating enzyme E2 variant 1 OS=Homo sapiens OX=9606 GN=UBE2V1
False	1628	2	10	10	776	[Master Protein] NPC intracellular cholesterol transporter 2 OS=Homo sapiens OX=9606 GN=NPC2 PE=1 SV=1
False	1629	4	1	6	27	[Master Protein] Acyl-CoA-binding protein OS=Homo sapiens OX=9606 GN=DBI PE=1 SV=2
False	1630	2	14	18	72	[Master Protein] Rootletin OS=Homo sapiens OX=9606 GN=CROCC PE=1 SV=1
False	1631	4	1	3	4	[Master Protein] CUB and sushi domain-containing protein 3 OS=Homo sapiens OX=9606 GN=CSMD3 PE=2 SV=3
False	1632	1	7	10	539	[Master Protein] Gamma-interferon-inducible lysosomal thiol reductase OS=Homo sapiens OX=9606 GN=IFI30 PE=1 SV=3
False	1633	1	2	2	10	[Master Protein] Histamine N-methyltransferase OS=Homo sapiens OX=9606 GN=HNMT PE=1 SV=1
False	1634	2	1	2	2	[Master Protein] G patch domain-containing protein 8 OS=Homo sapiens OX=9606 GN=GPATCH8 PE=1 SV=2
False	1635	2	0	2	11	[Master Protein] Glutamate receptor ionotropic, delta-1 OS=Homo sapiens OX=9606 GN=GRID1 PE=2 SV=2
False	1636	1	3	3	43	[Master Protein] BMP and activin membrane-bound inhibitor homolog OS=Homo sapiens OX=9606 GN=BAMBI PE=1 SV=1
False	1637	1	1	14	110	[Master Protein] Isoform 4 of Kinesin-like protein KIF21B OS=Homo sapiens OX=9606 GN=KIF21B
False	1638	1	3	3	11	[Master Protein] Isoform Gamma of Stromal cell-derived factor 1 OS=Homo sapiens OX=9606 GN=CXCL12
False	1639	2	23	25	728	[Master Protein] Isoform 2 of Protocadherin-1 OS=Homo sapiens OX=9606 GN=PCDH1
False	1640	3	3	4	5	[Master Protein] Isoform 3 of E3 ubiquitin-protein ligase TRIP12 OS=Homo sapiens OX=9606 GN=TRIP12
False	1641	2	2	5	37	[Master Protein] Chromodomain Y-like protein OS=Homo sapiens OX=9606 GN=CDYL PE=1 SV=2
False	1642	1	4	8	207	[Master Protein] Neutrophil defensin 1 OS=Homo sapiens OX=9606 GN=DEFA1 PE=1 SV=1
False	1643	4	6	13	115	[Master Protein] DNA polymerase zeta catalytic subunit OS=Homo sapiens OX=9606 GN=REV3L PE=1 SV=2
False	1644	1	1	2	2	[Master Protein] Progesterone-induced-blocking factor 1 OS=Homo sapiens OX=9606 GN=PIBF1 PE=1 SV=2
False	1645	1	4	5	388	[Master Protein] Immunoglobulin kappa variable 3D-20 OS=Homo sapiens OX=9606 GN=IGKV3D-20 PE=3 SV=1
False	1646	1	14	15	1071	[Master Protein] Folate receptor alpha OS=Homo sapiens OX=9606 GN=FOLR1 PE=1 SV=3
False	1647	2	8	13	106	[Master Protein] U2 snRNP-associated SURP motif-containing protein OS=Homo sapiens OX=9606 GN=U2SURP PE=1 SV=2
False	1648	1	45	45	4069	[Master Protein] Hemopexin OS=Homo sapiens OX=9606 GN=HPX PE=1 SV=2
False	1649	2	2	3	6	[Master Protein] Condensin complex subunit 2 OS=Homo sapiens OX=9606 GN=NCAPH PE=1 SV=3
False	1650	1	25	25	996	[Master Protein] Glutathione hydrolase 1 proenzyme OS=Homo sapiens OX=9606 GN=GGT1 PE=1 SV=2
False	1651	1	3	3	20	[Master Protein] Alpha-crystallin B chain OS=Homo sapiens OX=9606 GN=CRYAB PE=1 SV=2
False	1652	1	2	2	7	[Master Protein] ATP-dependent DNA helicase Q1 OS=Homo sapiens OX=9606 GN=RECQL PE=1 SV=3
False	1653	4	1	1	4	[Master Protein] Nucleoside diphosphate kinase B OS=Homo sapiens OX=9606 GN=NME2 PE=1 SV=1
False	1654	2	2	3	19	[Master Protein] Cullin-9 OS=Homo sapiens OX=9606 GN=CUL9 PE=1 SV=2
False	1655	2	1	2	5	[Master Protein] Unconventional myosin-IXb OS=Homo sapiens OX=9606 GN=MYO9B PE=1 SV=3
False	1656	1	2	3	8	[Master Protein] Isoform 6 of Nephronectin OS=Homo sapiens OX=9606 GN=NPNT
False	1657	1	5	6	132	[Master Protein] Immunoglobulin lambda variable 3-19 OS=Homo sapiens OX=9606 GN=IGLV3-19 PE=1 SV=2
False	1658	3	1	5	18	[Master Protein] Ras-related protein Rab-1B OS=Homo sapiens OX=9606 GN=RAB1B PE=1 SV=1
False	1659	1	18	18	216	[Master Protein] Annexin A5 OS=Homo sapiens OX=9606 GN=ANXA5 PE=1 SV=2
False	1660	3	9	10	381	[Master Protein] Isoform 2 of Nectin-3 OS=Homo sapiens OX=9606 GN=NECTIN3
False	1661	1	5	6	100	[Master Protein] Retinoic acid-induced protein 3 OS=Homo sapiens OX=9606 GN=GPRC5A PE=1 SV=2
False	1662	1	11	11	191	[Master Protein] Reticulon-4 receptor-like 2 OS=Homo sapiens OX=9606 GN=RTN4RL2 PE=1 SV=1
False	1663	1	23	67	5171	[Master Protein] Inter-alpha-trypsin inhibitor heavy chain H4 OS=Homo sapiens OX=9606 GN=ITIH4 PE=1 SV=4
False	1664	2	10	12	35	[Master Protein] 6-phosphogluconate dehydrogenase, decarboxylating OS=Homo sapiens OX=9606 GN=PGD PE=1 SV=3
False	1665	5	5	5	29	[Master Protein] Isoform 2 of Disintegrin and metalloproteinase domain-containing protein 22 OS=Homo sapiens OX=9606 GN=ADAM22
False	1666	3	3	13	40	[Master Protein] Isoform 4 of DNA topoisomerase 2-alpha OS=Homo sapiens OX=9606 GN=TOP2A
False	1667	1	14	64	942	[Master Protein] Complement C4-B OS=Homo sapiens OX=9606 GN=C4B PE=1 SV=2
False	1668	1	3	6	13	[Master Protein] Cadherin-5 OS=Homo sapiens OX=9606 GN=CDH5 PE=1 SV=5
False	1669	2	7	12	187	[Master Protein] Syndetin OS=Homo sapiens OX=9606 GN=VPS50 PE=1 SV=3
False	1670	5	1	5	175	[Master Protein] Metallothionein-1G OS=Homo sapiens OX=9606 GN=MT1G PE=1 SV=2
False	1671	1	3	3	3	[Master Protein] (Common contaminant protein)
False	1672	2	2	2	2	[Master Protein] Keratin, type II cytoskeletal 78 OS=Homo sapiens OX=9606 GN=KRT78 PE=1 SV=2
False	1673	2	13	14	395	[Master Protein] Low-density lipoprotein receptor OS=Homo sapiens OX=9606 GN=LDLR PE=1 SV=1
False	1674	1	15	16	73	[Master Protein] Glypican-1 OS=Homo sapiens OX=9606 GN=GPC1 PE=1 SV=2
False	1675	1	11	12	181	[Master Protein] Dystroglycan OS=Homo sapiens OX=9606 GN=DAG1 PE=1 SV=2
False	1676	1	1	1	1	[Master Protein] Heme-binding protein 2 OS=Homo sapiens OX=9606 GN=HEBP2 PE=1 SV=1
False	1677	1	10	10	40	[Master Protein] L-xylulose reductase OS=Homo sapiens OX=9606 GN=DCXR PE=1 SV=2
False	1678	1	2	2	3	[Master Protein] Pro-opiomelanocortin OS=Homo sapiens OX=9606 GN=POMC PE=1 SV=2
False	1679	2	22	52	342	[Master Protein] Isoform 5 of Obscurin OS=Homo sapiens OX=9606 GN=OBSCN
False	1680	3	6	7	322	[Master Protein] Endomucin OS=Homo sapiens OX=9606 GN=EMCN PE=1 SV=2
False	1681	1	2	7	7	[Master Protein] Isoform 5 of Golgin subfamily A member 4 OS=Homo sapiens OX=9606 GN=GOLGA4
False	1682	2	6	7	34	[Master Protein] ATP-dependent translocase ABCB1 OS=Homo sapiens OX=9606 GN=ABCB1 PE=1 SV=3
False	1683	2	2	7	184	[Master Protein] Small proline-rich protein 2A OS=Homo sapiens OX=9606 GN=SPRR2A PE=1 SV=1
False	1684	1	2	13	41	[Master Protein] Isoform 6 of Myosin-14 OS=Homo sapiens OX=9606 GN=MYH14
False	1685	1	7	11	54	[Master Protein] Myosin-4 OS=Homo sapiens OX=9606 GN=MYH4 PE=2 SV=2
False	1686	1	6	7	24	[Master Protein] Structural maintenance of chromosomes protein 1B OS=Homo sapiens OX=9606 GN=SMC1B PE=2 SV=2
False	1687	2	5	6	18	[Master Protein] Protocadherin-12 OS=Homo sapiens OX=9606 GN=PCDH12 PE=1 SV=1
False	1688	1	17	18	1563	[Master Protein] Immunoglobulin kappa variable 4-1 OS=Homo sapiens OX=9606 GN=IGKV4-1 PE=1 SV=1
False	1689	2	4	6	142	[Master Protein] Adhesion G protein-coupled receptor A3 OS=Homo sapiens OX=9606 GN=ADGRA3 PE=1 SV=2
False	1690	1	27	29	188	[Master Protein] Matrix metalloproteinase-9 OS=Homo sapiens OX=9606 GN=MMP9 PE=1 SV=3
False	1691	4	8	8	38	[Master Protein] Scavenger receptor cysteine-rich type 1 protein M130 OS=Homo sapiens OX=9606 GN=CD163 PE=1 SV=2
False	1692	1	29	29	641	[Master Protein] Neprilysin OS=Homo sapiens OX=9606 GN=MME PE=1 SV=2
False	1693	1	23	24	768	[Master Protein] Collagen alpha-1(XV) chain OS=Homo sapiens OX=9606 GN=COL15A1 PE=1 SV=2
False	1694	1	5	5	12	[Master Protein] Calcium-activated chloride channel regulator 4 OS=Homo sapiens OX=9606 GN=CLCA4 PE=1 SV=2
False	1695	2	9	12	856	[Master Protein] Immunoglobulin lambda variable 1-47 OS=Homo sapiens OX=9606 GN=IGLV1-47 PE=1 SV=2
False	1696	1	4	5	256	[Master Protein] CMRF35-like molecule 8 OS=Homo sapiens OX=9606 GN=CD300A PE=1 SV=2
False	1697	1	1	1	1	[Master Protein] Probable ATP-dependent RNA helicase DDX60 OS=Homo sapiens OX=9606 GN=DDX60 PE=1 SV=3
False	1698	1	1	11	17	[Master Protein] Isoform 2 of Syntenin-1 OS=Homo sapiens OX=9606 GN=SDCBP
False	1699	1	1	1	10	[Master Protein] Protein MAL2 OS=Homo sapiens OX=9606 GN=MAL2 PE=1 SV=1
False	1700	2	3	5	25	[Master Protein] Mitogen-activated protein kinase kinase kinase 4 OS=Homo sapiens OX=9606 GN=MAP3K4 PE=1 SV=2
False	1701	2	0	2	5	[Master Protein] Isoform 2 of Testis-expressed protein 35 OS=Homo sapiens OX=9606 GN=TEX35
False	1702	1	20	22	1307	[Master Protein] Fatty acid-binding protein 5 OS=Homo sapiens OX=9606 GN=FABP5 PE=1 SV=3
False	1703	3	20	21	1138	[Master Protein] CD99 antigen OS=Homo sapiens OX=9606 GN=CD99 PE=1 SV=1
False	1704	2	13	14	51	[Master Protein] Aromatic-L-amino-acid decarboxylase OS=Homo sapiens OX=9606 GN=DDC PE=1 SV=2
False	1705	1	2	2	22	[Master Protein] Transmembrane protein 51 OS=Homo sapiens OX=9606 GN=TMEM51 PE=1 SV=1
False	1706	6	7	9	477	[Master Protein] Immunoglobulin heavy variable 4-61 OS=Homo sapiens OX=9606 GN=IGHV4-61 PE=3 SV=1
False	1707	1	1	5	43	[Master Protein] Metallothionein-2 OS=Homo sapiens OX=9606 GN=MT2A PE=1 SV=1
False	1708	5	4	9	130	[Master Protein] Isoform 5 of Acyl-CoA-binding protein OS=Homo sapiens OX=9606 GN=DBI
False	1709	4	1	2	13	[Master Protein] Leukocyte immunoglobulin-like receptor subfamily A member 2 OS=Homo sapiens OX=9606 GN=LILRA2 PE=1 SV=2
False	1710	2	1	3	7	[Master Protein] Homer protein homolog 2 OS=Homo sapiens OX=9606 GN=HOMER2 PE=1 SV=1
False	1711	2	2	2	2	[Master Protein] Disintegrin and metalloproteinase domain-containing protein 10 OS=Homo sapiens OX=9606 GN=ADAM10 PE=1 SV=1
False	1712	1	1	26	860	[Master Protein] Isoform 2 of Cadherin-2 OS=Homo sapiens OX=9606 GN=CDH2
False	1713	1	1	3	32	[Master Protein] Immunoglobulin lambda variable 9-49 OS=Homo sapiens OX=9606 GN=IGLV9-49 PE=1 SV=1
False	1714	4	0	23	294	[Master Protein] Isoform 2 of Myosin light chain kinase, smooth muscle OS=Homo sapiens OX=9606 GN=MYLK
False	1715	1	1	5	5	[Master Protein] Neural cell adhesion molecule 2 OS=Homo sapiens OX=9606 GN=NCAM2 PE=1 SV=2
False	1716	1	8	15	175	[Master Protein] Complement factor H-related protein 1 OS=Homo sapiens OX=9606 GN=CFHR1 PE=1 SV=2
False	1717	4	15	15	159	[Master Protein] Isoform 4 of 4F2 cell-surface antigen heavy chain OS=Homo sapiens OX=9606 GN=SLC3A2
False	1718	5	1	2	3	[Master Protein] Rho guanine nucleotide exchange factor 10 OS=Homo sapiens OX=9606 GN=ARHGEF10 PE=1 SV=4
False	1719	1	2	8	27	[Master Protein] Zinc finger ZZ-type and EF-hand domain-containing protein 1 OS=Homo sapiens OX=9606 GN=ZZEF1 PE=1 SV=6
False	1720	1	2	2	4	[Master Protein] Ly6/PLAUR domain-containing protein 2 OS=Homo sapiens OX=9606 GN=LYPD2 PE=2 SV=1
False	1721	2	33	41	291	[Master Protein] Dynein heavy chain 10, axonemal OS=Homo sapiens OX=9606 GN=DNAH10 PE=1 SV=4
False	1722	1	4	6	23	[Master Protein] Calpain-1 catalytic subunit OS=Homo sapiens OX=9606 GN=CAPN1 PE=1 SV=1
False	1723	2	8	11	49	[Master Protein] Isoform 2 of Amiloride-sensitive amine oxidase [copper-containing] OS=Homo sapiens OX=9606 GN=AOC1
False	1724	1	8	16	247	[Master Protein] Proteasome activator complex subunit 4 OS=Homo sapiens OX=9606 GN=PSME4 PE=1 SV=2
False	1725	2	3	3	7	[Master Protein] Glucosidase 2 subunit beta OS=Homo sapiens OX=9606 GN=PRKCSH PE=1 SV=2
False	1726	1	1	3	64	[Master Protein] Carbohydrate sulfotransferase 9 OS=Homo sapiens OX=9606 GN=CHST9 PE=2 SV=2
False	1727	1	2	2	7	[Master Protein] Guanylate cyclase activator 2B OS=Homo sapiens OX=9606 GN=GUCA2B PE=1 SV=1
False	1728	1	3	3	3	[Master Protein] Calcium-binding protein 39 OS=Homo sapiens OX=9606 GN=CAB39 PE=1 SV=1
False	1729	3	10	10	105	[Master Protein] 45 kDa calcium-binding protein OS=Homo sapiens OX=9606 GN=SDF4 PE=1 SV=1
False	1730	1	7	12	59	[Master Protein] Histone-lysine N-methyltransferase SETD2 OS=Homo sapiens OX=9606 GN=SETD2 PE=1 SV=3
False	1731	1	9	10	561	[Master Protein] CCN family member 3 OS=Homo sapiens OX=9606 GN=CCN3 PE=1 SV=1
False	1732	1	1	1	1	[Master Protein] Isoform 3 of FYN-binding protein 1 OS=Homo sapiens OX=9606 GN=FYB1
False	1733	1	1	1	54	[Master Protein] Leucine-rich repeat-containing protein 52 OS=Homo sapiens OX=9606 GN=LRRC52 PE=1 SV=2
False	1734	1	4	4	4	[Master Protein] Neurogenic locus notch homolog protein 3 OS=Homo sapiens OX=9606 GN=NOTCH3 PE=1 SV=2
False	1735	1	10	10	404	[Master Protein] Apolipoprotein A-II OS=Homo sapiens OX=9606 GN=APOA2 PE=1 SV=1
False	1736	1	16	16	768	[Master Protein] Trefoil factor 3 OS=Homo sapiens OX=9606 GN=TFF3 PE=1 SV=2
False	1737	1	9	9	810	[Master Protein] Nuclear transport factor 2 OS=Homo sapiens OX=9606 GN=NUTF2 PE=1 SV=1
False	1738	4	2	3	88	[Master Protein] Sperm-associated antigen 16 protein OS=Homo sapiens OX=9606 GN=SPAG16 PE=2 SV=2
False	1739	1	14	15	156	[Master Protein] Carbonic anhydrase 2 OS=Homo sapiens OX=9606 GN=CA2 PE=1 SV=2
False	1740	1	1	2	2	[Master Protein] Isoform 3 of Peroxisomal carnitine O-octanoyltransferase OS=Homo sapiens OX=9606 GN=CROT
False	1741	1	11	14	94	[Master Protein] Vacuolar protein sorting-associated protein 13D OS=Homo sapiens OX=9606 GN=VPS13D PE=1 SV=2
False	1742	5	23	27	699	[Master Protein] Amyloid-beta precursor protein OS=Homo sapiens OX=9606 GN=APP PE=1 SV=3
False	1743	1	1	4	8	[Master Protein] Isoform 2 of Rho guanine nucleotide exchange factor 11 OS=Homo sapiens OX=9606 GN=ARHGEF11
False	1744	1	10	13	62	[Master Protein] Mucin-19 OS=Homo sapiens OX=9606 GN=MUC19 PE=1 SV=3
False	1745	4	9	12	608	[Master Protein] Isoform 2 of Leukocyte-associated immunoglobulin-like receptor 1 OS=Homo sapiens OX=9606 GN=LAIR1
False	1746	1	2	3	6	[Master Protein] Small proline-rich protein 2F OS=Homo sapiens OX=9606 GN=SPRR2F PE=3 SV=1
False	1747	1	2	6	120	[Master Protein] Neutrophil defensin 3 OS=Homo sapiens OX=9606 GN=DEFA3 PE=1 SV=1
False	1748	1	6	8	825	[Master Protein] Coiled-coil domain-containing protein 173 OS=Homo sapiens OX=9606 GN=CCDC173 PE=2 SV=2
False	1749	2	2	10	55	[Master Protein] Tropomyosin alpha-3 chain OS=Homo sapiens OX=9606 GN=TPM3 PE=1 SV=2
False	1750	1	1	1	1	[Master Protein] Fructose-1,6-bisphosphatase isozyme 2 OS=Homo sapiens OX=9606 GN=FBP2 PE=1 SV=2
False	1751	1	2	7	35	[Master Protein] Contactin-4 OS=Homo sapiens OX=9606 GN=CNTN4 PE=1 SV=1
False	1752	4	1	3	6	[Master Protein] Melanophilin OS=Homo sapiens OX=9606 GN=MLPH PE=1 SV=1
False	1753	1	31	31	498	[Master Protein] Involucrin OS=Homo sapiens OX=9606 GN=IVL PE=1 SV=2
False	1754	5	9	9	202	[Master Protein] Hyaluronidase-1 OS=Homo sapiens OX=9606 GN=HYAL1 PE=1 SV=2
False	1755	1	11	12	89	[Master Protein] Xylosyltransferase 1 OS=Homo sapiens OX=9606 GN=XYLT1 PE=1 SV=1
False	1756	1	1	2	14	[Master Protein] Isoform 4 of Fibroblast growth factor 13 OS=Homo sapiens OX=9606 GN=FGF13
False	1757	3	3	3	20	[Master Protein] Caveolae-associated protein 1 OS=Homo sapiens OX=9606 GN=CAVIN1 PE=1 SV=1
False	1758	3	2	7	21	[Master Protein] Integrin beta-1 OS=Homo sapiens OX=9606 GN=ITGB1 PE=1 SV=2
False	1759	1	3	3	3	[Master Protein] Testican-2 OS=Homo sapiens OX=9606 GN=SPOCK2 PE=1 SV=1
False	1760	1	2	2	6	[Master Protein] Small integral membrane protein 5 OS=Homo sapiens OX=9606 GN=SMIM5 PE=1 SV=2
False	1761	1	1	3	43	[Master Protein] Spermatogenesis-defective protein 39 homolog OS=Homo sapiens OX=9606 GN=VIPAS39 PE=1 SV=1
False	1762	1	1	1	1	[Master Protein] Isoform 3 of Ephrin type-A receptor 7 OS=Homo sapiens OX=9606 GN=EPHA7
False	1763	1	3	3	6	[Master Protein] Palmitoyl-protein thioesterase 1 OS=Homo sapiens OX=9606 GN=PPT1 PE=1 SV=1
False	1764	1	1	1	3	[Master Protein] Isoform 2 of Proline-rich protein 4 OS=Homo sapiens OX=9606 GN=PRR4
False	1765	1	40	43	1823	[Master Protein] Keratin, type I cytoskeletal 9 OS=Homo sapiens OX=9606 GN=KRT9 PE=1 SV=3
False	1766	1	2	2	2	[Master Protein] Keratin, type I cytoskeletal 16 OS=Homo sapiens OX=9606 GN=KRT16 PE=1 SV=4
False	1767	1	2	4	14	[Master Protein] Immunoglobulin lambda variable 2-23 OS=Homo sapiens OX=9606 GN=IGLV2-23 PE=1 SV=2
False	1768	2	3	3	12	[Master Protein] Atrial natriuretic peptide receptor 3 OS=Homo sapiens OX=9606 GN=NPR3 PE=1 SV=2
False	1769	1	1	1	1	[Master Protein] Fibroblast growth factor-binding protein 2 OS=Homo sapiens OX=9606 GN=FGFBP2 PE=1 SV=1
False	1770	1	16	18	332	[Master Protein] Peroxiredoxin-2 OS=Homo sapiens OX=9606 GN=PRDX2 PE=1 SV=5
False	1771	1	1	1	2	[Master Protein] Carcinoembryonic antigen-related cell adhesion molecule 6 OS=Homo sapiens OX=9606 GN=CEACAM6 PE=1 SV=3
False	1772	4	2	5	17	[Master Protein] Ras-related protein Rab-35 OS=Homo sapiens OX=9606 GN=RAB35 PE=1 SV=1
False	1773	1	3	7	36	[Master Protein] Immunoglobulin lambda variable 1-40 OS=Homo sapiens OX=9606 GN=IGLV1-40 PE=1 SV=2
False	1774	2	4	4	227	[Master Protein] Prothymosin alpha OS=Homo sapiens OX=9606 GN=PTMA PE=1 SV=2
False	1775	1	3	5	17	[Master Protein] Tyrosine-protein phosphatase non-receptor type 23 OS=Homo sapiens OX=9606 GN=PTPN23 PE=1 SV=1
False	1776	1	2	2	2	[Master Protein] Myristoylated alanine-rich C-kinase substrate OS=Homo sapiens OX=9606 GN=MARCKS PE=1 SV=4
False	1777	1	2	2	13	[Master Protein] Sodium- and chloride-dependent GABA transporter 1 OS=Homo sapiens OX=9606 GN=SLC6A1 PE=1 SV=2
False	1778	1	9	10	79	[Master Protein] CD5 antigen-like OS=Homo sapiens OX=9606 GN=CD5L PE=1 SV=1
False	1779	3	0	3	39	[Master Protein] Mediator of RNA polymerase II transcription subunit 12-like protein OS=Homo sapiens OX=9606 GN=MED12L PE=1 SV=2
False	1780	2	1	3	39	[Master Protein] Heme oxygenase 2 OS=Homo sapiens OX=9606 GN=HMOX2 PE=1 SV=2
False	1781	12	5	14	837	[Master Protein] Isoform 2 of Mucin-1 OS=Homo sapiens OX=9606 GN=MUC1
False	1782	1	7	7	21	[Master Protein] Myocilin OS=Homo sapiens OX=9606 GN=MYOC PE=1 SV=2
False	1783	2	7	23	315	[Master Protein] Kinesin-like protein KIF21B OS=Homo sapiens OX=9606 GN=KIF21B PE=1 SV=2
False	1784	1	8	10	87	[Master Protein] Isoform 4 of Interleukin-1 receptor accessory protein OS=Homo sapiens OX=9606 GN=IL1RAP
False	1785	4	3	3	127	[Master Protein] Isoform 4 of Serine incorporator 2 OS=Homo sapiens OX=9606 GN=SERINC2
False	1786	2	2	2	2	[Master Protein] Lambda-crystallin homolog OS=Homo sapiens OX=9606 GN=CRYL1 PE=1 SV=3
False	1787	1	2	2	3	[Master Protein] 60S acidic ribosomal protein P2 OS=Homo sapiens OX=9606 GN=RPLP2 PE=1 SV=1
False	1788	6	23	27	463	[Master Protein] Neural cell adhesion molecule 1 OS=Homo sapiens OX=9606 GN=NCAM1 PE=1 SV=3
False	1789	2	2	3	10	[Master Protein] Isoform 3 of Cation channel sperm-associated protein 2 OS=Homo sapiens OX=9606 GN=CATSPER2
False	1790	3	1	4	26	[Master Protein] Sister chromatid cohesion protein PDS5 homolog A OS=Homo sapiens OX=9606 GN=PDS5A PE=1 SV=1
False	1791	1	3	15	637	[Master Protein] Immunoglobulin heavy variable 3-23 OS=Homo sapiens OX=9606 GN=IGHV3-23 PE=1 SV=2
False	1792	1	3	3	39	[Master Protein] ADM OS=Homo sapiens OX=9606 GN=ADM PE=1 SV=1
False	1793	1	16	16	1244	[Master Protein] SH3 domain-binding glutamic acid-rich-like protein 3 OS=Homo sapiens OX=9606 GN=SH3BGRL3 PE=1 SV=1
False	1794	1	1	2	3	[Master Protein] SLIT and NTRK-like protein 3 OS=Homo sapiens OX=9606 GN=SLITRK3 PE=2 SV=2
False	1795	2	9	9	308	[Master Protein] Guanylin OS=Homo sapiens OX=9606 GN=GUCA2A PE=1 SV=2
False	1796	1	1	1	7	[Master Protein] Protein shisa-2 homolog OS=Homo sapiens OX=9606 GN=SHISA2 PE=1 SV=1
False	1797	3	3	10	90	[Master Protein] Guanine nucleotide-binding protein G(I)/G(S)/G(T) subunit beta-2 OS=Homo sapiens OX=9606 GN=GNB2 PE=1 SV=3
False	1798	4	3	78	979	[Master Protein] Isoform 8 of Fibronectin OS=Homo sapiens OX=9606 GN=FN1
False	1799	3	5	12	123	[Master Protein] Isoform 3 of Dystonin OS=Homo sapiens OX=9606 GN=DST
False	1800	1	11	13	100	[Master Protein] 14-3-3 protein epsilon OS=Homo sapiens OX=9606 GN=YWHAE PE=1 SV=1
False	1801	4	26	26	1745	[Master Protein] Cathepsin D OS=Homo sapiens OX=9606 GN=CTSD PE=1 SV=1
False	1802	1	2	2	2	[Master Protein] Discoidin domain-containing receptor 2 OS=Homo sapiens OX=9606 GN=DDR2 PE=1 SV=2
False	1803	1	16	16	440	[Master Protein] Cathepsin Z OS=Homo sapiens OX=9606 GN=CTSZ PE=1 SV=1
False	1804	2	3	3	10	[Master Protein] Soluble calcium-activated nucleotidase 1 OS=Homo sapiens OX=9606 GN=CANT1 PE=1 SV=1
False	1805	1	21	21	631	[Master Protein] Carboxypeptidase M OS=Homo sapiens OX=9606 GN=CPM PE=1 SV=2
False	1806	2	1	1	2	[Master Protein] Isoform 2 of RING finger protein 112 OS=Homo sapiens OX=9606 GN=RNF112
False	1807	1	21	23	99	[Master Protein] Catalase OS=Homo sapiens OX=9606 GN=CAT PE=1 SV=3
False	1808	2	3	6	108	[Master Protein] Immunoglobulin heavy variable 3-66 OS=Homo sapiens OX=9606 GN=IGHV3-66 PE=3 SV=1
False	1809	7	2	2	15	[Master Protein] Isoform 3 of Leukocyte immunoglobulin-like receptor subfamily B member 4 OS=Homo sapiens OX=9606 GN=LILRB4
False	1810	3	33	35	2750	[Master Protein] Prosaposin OS=Homo sapiens OX=9606 GN=PSAP PE=1 SV=2
False	1811	2	3	3	3	[Master Protein] Myoglobin OS=Homo sapiens OX=9606 GN=MB PE=1 SV=2
False	1812	1	15	18	325	[Master Protein] Collagen alpha-1(XXVIII) chain OS=Homo sapiens OX=9606 GN=COL28A1 PE=2 SV=2
False	1813	1	3	3	9	[Master Protein] ProSAAS OS=Homo sapiens OX=9606 GN=PCSK1N PE=1 SV=1
False	1814	1	2	2	3	[Master Protein] Arf-GAP with Rho-GAP domain, ANK repeat and PH domain-containing protein 2 OS=Homo sapiens OX=9606 GN=ARAP2 PE=1 SV=3
False	1815	1	8	8	239	[Master Protein] T-cell antigen CD7 OS=Homo sapiens OX=9606 GN=CD7 PE=1 SV=1
False	1816	7	1	1	11	[Master Protein] Ubiquitin carboxyl-terminal hydrolase 36 OS=Homo sapiens OX=9606 GN=USP36 PE=1 SV=4
False	1817	2	1	2	2	[Master Protein] Isoform 2 of cGMP-gated cation channel alpha-1 OS=Homo sapiens OX=9606 GN=CNGA1
False	1818	2	4	4	20	[Master Protein] DmX-like protein 1 OS=Homo sapiens OX=9606 GN=DMXL1 PE=1 SV=3
False	1819	1	28	29	1923	[Master Protein] Vesicular integral-membrane protein VIP36 OS=Homo sapiens OX=9606 GN=LMAN2 PE=1 SV=1
False	1820	1	5	5	13	[Master Protein] Follitropin subunit beta OS=Homo sapiens OX=9606 GN=FSHB PE=1 SV=2
False	1821	1	1	1	1	[Master Protein] 5,6-dihydroxyindole-2-carboxylic acid oxidase OS=Homo sapiens OX=9606 GN=TYRP1 PE=1 SV=2
False	1822	1	5	28	187	[Master Protein] Filamin-C OS=Homo sapiens OX=9606 GN=FLNC PE=1 SV=3
False	1823	1	19	19	1786	[Master Protein] Ganglioside GM2 activator OS=Homo sapiens OX=9606 GN=GM2A PE=1 SV=4
False	1824	1	8	8	158	[Master Protein] Protein/nucleic acid deglycase DJ-1 OS=Homo sapiens OX=9606 GN=PARK7 PE=1 SV=2
False	1825	2	26	27	1576	[Master Protein] Protein HEG homolog 1 OS=Homo sapiens OX=9606 GN=HEG1 PE=1 SV=3
False	1826	1	1	1	1	[Master Protein] Cysteine-rich secretory protein LCCL domain-containing 2 OS=Homo sapiens OX=9606 GN=CRISPLD2 PE=2 SV=1
False	1827	2	20	24	794	[Master Protein] Isoform 2 of Laminin subunit alpha-4 OS=Homo sapiens OX=9606 GN=LAMA4
False	1828	1	12	13	1225	[Master Protein] Secreted Ly-6/uPAR-related protein 1 OS=Homo sapiens OX=9606 GN=SLURP1 PE=1 SV=2
False	1829	1	10	11	110	[Master Protein] Complement component C9 OS=Homo sapiens OX=9606 GN=C9 PE=1 SV=2
False	1830	1	4	7	41	[Master Protein] Putative Polycomb group protein ASXL3 OS=Homo sapiens OX=9606 GN=ASXL3 PE=2 SV=3
False	1831	2	1	11	286	[Master Protein] Isoform 2 of Fibulin-7 OS=Homo sapiens OX=9606 GN=FBLN7
False	1832	1	15	16	249	[Master Protein] Calreticulin OS=Homo sapiens OX=9606 GN=CALR PE=1 SV=1
False	1833	2	12	13	190	[Master Protein] Putative phospholipase B-like 2 OS=Homo sapiens OX=9606 GN=PLBD2 PE=1 SV=2
False	1834	3	2	3	61	[Master Protein] Centromere protein F OS=Homo sapiens OX=9606 GN=CENPF PE=1 SV=3
False	1835	1	7	8	226	[Master Protein] Carcinoembryonic antigen-related cell adhesion molecule 8 OS=Homo sapiens OX=9606 GN=CEACAM8 PE=1 SV=2
False	1836	1	56	59	3605	[Master Protein] Collagen alpha-1(VI) chain OS=Homo sapiens OX=9606 GN=COL6A1 PE=1 SV=3
False	1837	3	1	2	7	[Master Protein] Isoform 2 of Rab3 GTPase-activating protein catalytic subunit OS=Homo sapiens OX=9606 GN=RAB3GAP1
False	1838	1	1	1	1	[Master Protein] Extracellular serine/threonine protein kinase FAM20C OS=Homo sapiens OX=9606 GN=FAM20C PE=1 SV=2
False	1839	2	2	2	3	[Master Protein] Isoform 2 of Thymidine phosphorylase OS=Homo sapiens OX=9606 GN=TYMP
False	1840	2	2	4	45	[Master Protein] Isoform 2 of Platelet-derived growth factor subunit B OS=Homo sapiens OX=9606 GN=PDGFB
False	1841	1	4	4	101	[Master Protein] Protein FAM218A OS=Homo sapiens OX=9606 GN=FAM218A PE=1 SV=1
False	1842	1	2	2	2	[Master Protein] Ras GTPase-activating-like protein IQGAP1 OS=Homo sapiens OX=9606 GN=IQGAP1 PE=1 SV=1
False	1843	3	18	20	295	[Master Protein] Ephrin type-B receptor 6 OS=Homo sapiens OX=9606 GN=EPHB6 PE=1 SV=4
False	1844	1	4	4	9	[Master Protein] Omega-amidase NIT2 OS=Homo sapiens OX=9606 GN=NIT2 PE=1 SV=1
False	1845	1	65	79	1447	[Master Protein] Apolipoprotein B-100 OS=Homo sapiens OX=9606 GN=APOB PE=1 SV=2
False	1846	1	41	44	1055	[Master Protein] Afamin OS=Homo sapiens OX=9606 GN=AFM PE=1 SV=1
False	1847	6	7	9	179	[Master Protein] Kinectin OS=Homo sapiens OX=9606 GN=KTN1 PE=1 SV=1
False	1848	3	15	22	150	[Master Protein] Keratin, type II cytoskeletal 5 OS=Homo sapiens OX=9606 GN=KRT5 PE=1 SV=3
False	1849	2	2	3	6	[Master Protein] Isoform 2 of Matrix Gla protein OS=Homo sapiens OX=9606 GN=MGP
False	1850	1	2	3	41	[Master Protein] Transcription factor 21 OS=Homo sapiens OX=9606 GN=TCF21 PE=2 SV=2
False	1851	2	1	1	1	[Master Protein] Beta-1,3-N-acetylglucosaminyltransferase lunatic fringe OS=Homo sapiens OX=9606 GN=LFNG PE=1 SV=2
False	1852	1	1	3	3	[Master Protein] Armadillo repeat-containing protein 4 OS=Homo sapiens OX=9606 GN=ARMC4 PE=1 SV=1
False	1853	1	44	45	3791	[Master Protein] Galectin-3-binding protein OS=Homo sapiens OX=9606 GN=LGALS3BP PE=1 SV=1
False	1854	1	1	4	56	[Master Protein] Asparagine synthetase domain-containing protein 1 OS=Homo sapiens OX=9606 GN=ASNSD1 PE=2 SV=2
False	1855	1	3	9	102	[Master Protein] Pleckstrin homology domain-containing family H member 1 OS=Homo sapiens OX=9606 GN=PLEKHH1 PE=2 SV=2
False	1856	3	1	3	36	[Master Protein] Spindle and centriole-associated protein 1 OS=Homo sapiens OX=9606 GN=SPICE1 PE=1 SV=1
False	1857	3	1	1	3	[Master Protein] Intraflagellar transport protein 56 OS=Homo sapiens OX=9606 GN=TTC26 PE=2 SV=1
False	1858	3	10	12	432	[Master Protein] Triosephosphate isomerase OS=Homo sapiens OX=9606 GN=TPI1 PE=1 SV=3
False	1859	1	2	6	10	[Master Protein] Aldo-keto reductase family 1 member B15 OS=Homo sapiens OX=9606 GN=AKR1B15 PE=1 SV=2
False	1860	1	10	13	16	[Master Protein] Angiotensin-converting enzyme OS=Homo sapiens OX=9606 GN=ACE PE=1 SV=1
False	1861	1	1	1	1	[Master Protein] Acyl-protein thioesterase 2 OS=Homo sapiens OX=9606 GN=LYPLA2 PE=1 SV=1
False	1862	1	1	1	1	[Master Protein] Matrix metalloproteinase-15 OS=Homo sapiens OX=9606 GN=MMP15 PE=1 SV=1
False	1863	1	5	5	10	[Master Protein] Neurogenic locus notch homolog protein 2 OS=Homo sapiens OX=9606 GN=NOTCH2 PE=1 SV=3
False	1864	4	0	3	11	[Master Protein] Isoform 2 of Catenin delta-1 OS=Homo sapiens OX=9606 GN=CTNND1
False	1865	3	17	20	171	[Master Protein] Ephrin type-B receptor 2 OS=Homo sapiens OX=9606 GN=EPHB2 PE=1 SV=5
False	1866	4	9	10	81	[Master Protein] V-set and immunoglobulin domain-containing protein 4 OS=Homo sapiens OX=9606 GN=VSIG4 PE=1 SV=1
False	1867	1	2	2	313	[Master Protein] Sarcoplasmic reticulum histidine-rich calcium-binding protein OS=Homo sapiens OX=9606 GN=HRC PE=1 SV=1
False	1868	1	5	5	109	[Master Protein] CMRF35-like molecule 2 OS=Homo sapiens OX=9606 GN=CD300E PE=1 SV=2
False	1869	2	3	3	3	[Master Protein] Isoform 2 of Transgelin-2 OS=Homo sapiens OX=9606 GN=TAGLN2
False	1870	1	12	13	233	[Master Protein] Sushi domain-containing protein 5 OS=Homo sapiens OX=9606 GN=SUSD5 PE=1 SV=3
False	1871	1	1	3	8	[Master Protein] Aldehyde dehydrogenase X, mitochondrial OS=Homo sapiens OX=9606 GN=ALDH1B1 PE=1 SV=3
False	1872	3	8	9	61	[Master Protein] Isoform B of Bromodomain and WD repeat-containing protein 1 OS=Homo sapiens OX=9606 GN=BRWD1
False	1873	1	14	17	449	[Master Protein] Beta-1,4-glucuronyltransferase 1 OS=Homo sapiens OX=9606 GN=B4GAT1 PE=1 SV=1
False	1874	1	9	9	27	[Master Protein] Cathepsin G OS=Homo sapiens OX=9606 GN=CTSG PE=1 SV=2
False	1875	2	3	4	8	[Master Protein] Tissue factor pathway inhibitor OS=Homo sapiens OX=9606 GN=TFPI PE=1 SV=1
False	1876	1	7	7	52	[Master Protein] 2-iminobutanoate/2-iminopropanoate deaminase OS=Homo sapiens OX=9606 GN=RIDA PE=1 SV=1
False	1877	2	22	22	452	[Master Protein] Protocadherin gamma-C3 OS=Homo sapiens OX=9606 GN=PCDHGC3 PE=1 SV=1
False	1878	1	17	20	637	[Master Protein] Dipeptidase 1 OS=Homo sapiens OX=9606 GN=DPEP1 PE=1 SV=3
False	1879	1	1	2	4	[Master Protein] Leydig cell tumor 10 kDa protein homolog OS=Homo sapiens OX=9606 GN=C19orf53 PE=1 SV=1
False	1880	1	6	7	24	[Master Protein] Gamma-glutamylcyclotransferase OS=Homo sapiens OX=9606 GN=GGCT PE=1 SV=1
False	1881	1	1	1	3	[Master Protein] Carbonic anhydrase 9 OS=Homo sapiens OX=9606 GN=CA9 PE=1 SV=2
False	1882	2	15	15	505	[Master Protein] Neuronal growth regulator 1 OS=Homo sapiens OX=9606 GN=NEGR1 PE=1 SV=3
False	1883	1	4	4	13	[Master Protein] SET and MYND domain-containing protein 4 OS=Homo sapiens OX=9606 GN=SMYD4 PE=2 SV=3
False	1884	3	2	10	30	[Master Protein] Receptor-type tyrosine-protein phosphatase delta OS=Homo sapiens OX=9606 GN=PTPRD PE=1 SV=2
False	1885	2	2	8	191	[Master Protein] Immunoglobulin heavy variable 1-18 OS=Homo sapiens OX=9606 GN=IGHV1-18 PE=3 SV=1
False	1886	1	3	4	133	[Master Protein] Phosphatidylethanolamine-binding protein 4 OS=Homo sapiens OX=9606 GN=PEBP4 PE=1 SV=3
False	1887	1	1	2	23	[Master Protein] NHL repeat-containing protein 2 OS=Homo sapiens OX=9606 GN=NHLRC2 PE=1 SV=1
False	1888	1	1	1	1	[Master Protein] Intercellular adhesion molecule 3 OS=Homo sapiens OX=9606 GN=ICAM3 PE=1 SV=2
False	1889	1	0	2	4	[Master Protein] Sodium-dependent phosphate transporter 1 OS=Homo sapiens OX=9606 GN=SLC20A1 PE=1 SV=1
False	1890	4	3	3	24	[Master Protein] Isoform 4 of Transmembrane protein 25 OS=Homo sapiens OX=9606 GN=TMEM25
False	1891	2	1	1	6	[Master Protein] Ankyrin and armadillo repeat-containing protein OS=Homo sapiens OX=9606 GN=ANKAR PE=2 SV=3
False	1892	1	6	6	186	[Master Protein] C-type lectin domain family 4 member G OS=Homo sapiens OX=9606 GN=CLEC4G PE=1 SV=1
False	1893	1	14	14	245	[Master Protein] 6-phosphogluconolactonase OS=Homo sapiens OX=9606 GN=PGLS PE=1 SV=2
False	1894	1	6	6	18	[Master Protein] Tumor susceptibility gene 101 protein OS=Homo sapiens OX=9606 GN=TSG101 PE=1 SV=2
False	1895	2	2	2	3	[Master Protein] Proteasome subunit alpha type-4 OS=Homo sapiens OX=9606 GN=PSMA4 PE=1 SV=1
False	1896	1	24	24	508	[Master Protein] Nucleobindin-1 OS=Homo sapiens OX=9606 GN=NUCB1 PE=1 SV=4
False	1897	4	20	28	1220	[Master Protein] EF-hand calcium-binding domain-containing protein 6 OS=Homo sapiens OX=9606 GN=EFCAB6 PE=1 SV=1
False	1898	2	1	7	139	[Master Protein] Immunoglobulin kappa variable 3D-15 OS=Homo sapiens OX=9606 GN=IGKV3D-15 PE=3 SV=6
False	1899	1	16	16	1192	[Master Protein] Major prion protein OS=Homo sapiens OX=9606 GN=PRNP PE=1 SV=1
False	1900	3	4	4	84	[Master Protein] ATP-dependent zinc metalloprotease YME1L1 OS=Homo sapiens OX=9606 GN=YME1L1 PE=1 SV=2
