# Supplementary material for: The Urinary Proteomic Profile Implicates Key Regulators for Urologic Chronic Pelvic Pain Syndrome (UCPPS): A MAPP Research Network Study
Source: Mol Cell Proteomics. 2021 Nov 11;21(1):100176. doi: 10.1016/j.mcpro.2021.100176 (PMC8733275; doi:10.1016/j.mcpro.2021.100176)
Supplement: Supplemental data 4: List of all proteins, with per-file figures of merit. [file mmc4.txt]

"Checked"	"Master"	"Unique Sequence ID"	"Protein Group IDs"	"Accession"	"Description"	"Sequence"	"FASTA Title Lines"	"Coverage [%]"	"# Peptides"	"# PSMs"	"# Protein Unique Peptides"	"# Unique Peptides"	"# Protein Groups"	"# AAs"	"MW [kDa]"	"calc. pI"	"Coverage [%] (by Search Engine): PMI-Byonic A5"	"Coverage [%] (by Search Engine): PMI-Byonic AA5"	"Coverage [%] (by Search Engine): PMI-Byonic AB5"	"Coverage [%] (by Search Engine): PMI-Byonic AC5"	"Coverage [%] (by Search Engine): PMI-Byonic AD5"	"Coverage [%] (by Search Engine): PMI-Byonic AE5"	"Coverage [%] (by Search Engine): PMI-Byonic AF5"	"Coverage [%] (by Search Engine): PMI-Byonic AG5"	"Coverage [%] (by Search Engine): PMI-Byonic AH5"	"Coverage [%] (by Search Engine): PMI-Byonic AI5"	"Coverage [%] (by Search Engine): PMI-Byonic AJ5"	"Coverage [%] (by Search Engine): PMI-Byonic AK5"	"Coverage [%] (by Search Engine): PMI-Byonic AL5"	"Coverage [%] (by Search Engine): PMI-Byonic AM5"	"Coverage [%] (by Search Engine): PMI-Byonic AN5"	"Coverage [%] (by Search Engine): PMI-Byonic AO5"	"Coverage [%] (by Search Engine): PMI-Byonic AP5"	"Coverage [%] (by Search Engine): PMI-Byonic AQ5"	"Coverage [%] (by Search Engine): PMI-Byonic AR5"	"Coverage [%] (by Search Engine): PMI-Byonic AS5"	"Coverage [%] (by Search Engine): PMI-Byonic AT5"	"Coverage [%] (by Search Engine): PMI-Byonic AU5"	"Coverage [%] (by Search Engine): PMI-Byonic AV5"	"Coverage [%] (by Search Engine): PMI-Byonic AW5"	"Coverage [%] (by Search Engine): PMI-Byonic AX5"	"Coverage [%] (by Search Engine): PMI-Byonic AY5"	"Coverage [%] (by Search Engine): PMI-Byonic AZ5"	"Coverage [%] (by Search Engine): PMI-Byonic B5"	"Coverage [%] (by Search Engine): PMI-Byonic BA5"	"Coverage [%] (by Search Engine): PMI-Byonic BB5"	"Coverage [%] (by Search Engine): PMI-Byonic C5"	"Coverage [%] (by Search Engine): PMI-Byonic D5"	"Coverage [%] (by Search Engine): PMI-Byonic E5"	"Coverage [%] (by Search Engine): PMI-Byonic F5"	"Coverage [%] (by Search Engine): PMI-Byonic G5"	"Coverage [%] (by Search Engine): PMI-Byonic H5"	"Coverage [%] (by Search Engine): PMI-Byonic I5"	"Coverage [%] (by Search Engine): PMI-Byonic J5"	"Coverage [%] (by Search Engine): PMI-Byonic K5"	"Coverage [%] (by Search Engine): PMI-Byonic L5"	"Coverage [%] (by Search Engine): PMI-Byonic M5"	"Coverage [%] (by Search Engine): PMI-Byonic N5"	"Coverage [%] (by Search Engine): PMI-Byonic O5"	"Coverage [%] (by Search Engine): PMI-Byonic P5"	"Coverage [%] (by Search Engine): PMI-Byonic Q5"	"Coverage [%] (by Search Engine): PMI-Byonic R5"	"Coverage [%] (by Search Engine): PMI-Byonic S5"	"Coverage [%] (by Search Engine): PMI-Byonic T5"	"Coverage [%] (by Search Engine): PMI-Byonic U5"	"Coverage [%] (by Search Engine): PMI-Byonic V5"	"Coverage [%] (by Search Engine): PMI-Byonic W5"	"Coverage [%] (by Search Engine): PMI-Byonic X5"	"Coverage [%] (by Search Engine): PMI-Byonic Y5"	"Coverage [%] (by Search Engine): PMI-Byonic Z5"	"# PSMs (by Search Engine): PMI-Byonic A5"	"# PSMs (by Search Engine): PMI-Byonic AA5"	"# PSMs (by Search Engine): PMI-Byonic AB5"	"# PSMs (by Search Engine): PMI-Byonic AC5"	"# PSMs (by Search Engine): PMI-Byonic AD5"	"# PSMs (by Search Engine): PMI-Byonic AE5"	"# PSMs (by Search Engine): PMI-Byonic AF5"	"# PSMs (by Search Engine): PMI-Byonic AG5"	"# PSMs (by Search Engine): PMI-Byonic AH5"	"# PSMs (by Search Engine): PMI-Byonic AI5"	"# PSMs (by Search Engine): PMI-Byonic AJ5"	"# PSMs (by Search Engine): PMI-Byonic AK5"	"# PSMs (by Search Engine): PMI-Byonic AL5"	"# PSMs (by Search Engine): PMI-Byonic AM5"	"# PSMs (by Search Engine): PMI-Byonic AN5"	"# PSMs (by Search Engine): PMI-Byonic AO5"	"# PSMs (by Search Engine): PMI-Byonic AP5"	"# PSMs (by Search Engine): PMI-Byonic AQ5"	"# PSMs (by Search Engine): PMI-Byonic AR5"	"# PSMs (by Search Engine): PMI-Byonic AS5"	"# PSMs (by Search Engine): PMI-Byonic AT5"	"# PSMs (by Search Engine): PMI-Byonic AU5"	"# PSMs (by Search Engine): PMI-Byonic AV5"	"# PSMs (by Search Engine): PMI-Byonic AW5"	"# PSMs (by Search Engine): PMI-Byonic AX5"	"# PSMs (by Search Engine): PMI-Byonic AY5"	"# PSMs (by Search Engine): PMI-Byonic AZ5"	"# PSMs (by Search Engine): PMI-Byonic B5"	"# PSMs (by Search Engine): PMI-Byonic BA5"	"# PSMs (by Search Engine): PMI-Byonic BB5"	"# PSMs (by Search Engine): PMI-Byonic C5"	"# PSMs (by Search Engine): PMI-Byonic D5"	"# PSMs (by Search Engine): PMI-Byonic E5"	"# PSMs (by Search Engine): PMI-Byonic F5"	"# PSMs (by Search Engine): PMI-Byonic G5"	"# PSMs (by Search Engine): PMI-Byonic H5"	"# PSMs (by Search Engine): PMI-Byonic I5"	"# PSMs (by Search Engine): PMI-Byonic J5"	"# PSMs (by Search Engine): PMI-Byonic K5"	"# PSMs (by Search Engine): PMI-Byonic L5"	"# PSMs (by Search Engine): PMI-Byonic M5"	"# PSMs (by Search Engine): PMI-Byonic N5"	"# PSMs (by Search Engine): PMI-Byonic O5"	"# PSMs (by Search Engine): PMI-Byonic P5"	"# PSMs (by Search Engine): PMI-Byonic Q5"	"# PSMs (by Search Engine): PMI-Byonic R5"	"# PSMs (by Search Engine): PMI-Byonic S5"	"# PSMs (by Search Engine): PMI-Byonic T5"	"# PSMs (by Search Engine): PMI-Byonic U5"	"# PSMs (by Search Engine): PMI-Byonic V5"	"# PSMs (by Search Engine): PMI-Byonic W5"	"# PSMs (by Search Engine): PMI-Byonic X5"	"# PSMs (by Search Engine): PMI-Byonic Y5"	"# PSMs (by Search Engine): PMI-Byonic Z5"	"# Peptides (by Search Engine): PMI-Byonic A5"	"# Peptides (by Search Engine): PMI-Byonic AA5"	"# Peptides (by Search Engine): PMI-Byonic AB5"	"# Peptides (by Search Engine): PMI-Byonic AC5"	"# Peptides (by Search Engine): PMI-Byonic AD5"	"# Peptides (by Search Engine): PMI-Byonic AE5"	"# Peptides (by Search Engine): PMI-Byonic AF5"	"# Peptides (by Search Engine): PMI-Byonic AG5"	"# Peptides (by Search Engine): PMI-Byonic AH5"	"# Peptides (by Search Engine): PMI-Byonic AI5"	"# Peptides (by Search Engine): PMI-Byonic AJ5"	"# Peptides (by Search Engine): PMI-Byonic AK5"	"# Peptides (by Search Engine): PMI-Byonic AL5"	"# Peptides (by Search Engine): PMI-Byonic AM5"	"# Peptides (by Search Engine): PMI-Byonic AN5"	"# Peptides (by Search Engine): PMI-Byonic AO5"	"# Peptides (by Search Engine): PMI-Byonic AP5"	"# Peptides (by Search Engine): PMI-Byonic AQ5"	"# Peptides (by Search Engine): PMI-Byonic AR5"	"# Peptides (by Search Engine): PMI-Byonic AS5"	"# Peptides (by Search Engine): PMI-Byonic AT5"	"# Peptides (by Search Engine): PMI-Byonic AU5"	"# Peptides (by Search Engine): PMI-Byonic AV5"	"# Peptides (by Search Engine): PMI-Byonic AW5"	"# Peptides (by Search Engine): PMI-Byonic AX5"	"# Peptides (by Search Engine): PMI-Byonic AY5"	"# Peptides (by Search Engine): PMI-Byonic AZ5"	"# Peptides (by Search Engine): PMI-Byonic B5"	"# Peptides (by Search Engine): PMI-Byonic BA5"	"# Peptides (by Search Engine): PMI-Byonic BB5"	"# Peptides (by Search Engine): PMI-Byonic C5"	"# Peptides (by Search Engine): PMI-Byonic D5"	"# Peptides (by Search Engine): PMI-Byonic E5"	"# Peptides (by Search Engine): PMI-Byonic F5"	"# Peptides (by Search Engine): PMI-Byonic G5"	"# Peptides (by Search Engine): PMI-Byonic H5"	"# Peptides (by Search Engine): PMI-Byonic I5"	"# Peptides (by Search Engine): PMI-Byonic J5"	"# Peptides (by Search Engine): PMI-Byonic K5"	"# Peptides (by Search Engine): PMI-Byonic L5"	"# Peptides (by Search Engine): PMI-Byonic M5"	"# Peptides (by Search Engine): PMI-Byonic N5"	"# Peptides (by Search Engine): PMI-Byonic O5"	"# Peptides (by Search Engine): PMI-Byonic P5"	"# Peptides (by Search Engine): PMI-Byonic Q5"	"# Peptides (by Search Engine): PMI-Byonic R5"	"# Peptides (by Search Engine): PMI-Byonic S5"	"# Peptides (by Search Engine): PMI-Byonic T5"	"# Peptides (by Search Engine): PMI-Byonic U5"	"# Peptides (by Search Engine): PMI-Byonic V5"	"# Peptides (by Search Engine): PMI-Byonic W5"	"# Peptides (by Search Engine): PMI-Byonic X5"	"# Peptides (by Search Engine): PMI-Byonic Y5"	"# Peptides (by Search Engine): PMI-Byonic Z5"	"# Razor Peptides"	"Abundance Ratio: (F6, 127C) / (F6, 126)"	"Abundance Ratio: (F6, 128C) / (F6, 126)"	"Abundance Ratio: (F6, 129C) / (F6, 126)"	"Abundance Ratio: (F6, 130C) / (F6, 126)"	"Abundance Ratio: (F6, 131) / (F6, 126)"	"Abundance Ratio: (F7, 127C) / (F7, 126)"	"Abundance Ratio: (F7, 128C) / (F7, 126)"	"Abundance Ratio: (F7, 129C) / (F7, 126)"	"Abundance Ratio: (F7, 130C) / (F7, 126)"	"Abundance Ratio: (F7, 131) / (F7, 126)"	"Abundance Ratio: (F8, 127C) / (F8, 126)"	"Abundance Ratio: (F8, 128C) / (F8, 126)"	"Abundance Ratio: (F8, 129C) / (F8, 126)"	"Abundance Ratio: (F8, 130C) / (F8, 126)"	"Abundance Ratio: (F8, 131) / (F8, 126)"	"Abundance Ratio: (F9, 127C) / (F9, 126)"	"Abundance Ratio: (F9, 128C) / (F9, 126)"	"Abundance Ratio: (F9, 129C) / (F9, 126)"	"Abundance Ratio: (F9, 130C) / (F9, 126)"	"Abundance Ratio: (F9, 131) / (F9, 126)"	"Abundance Ratio: (F10, 127C) / (F10, 126)"	"Abundance Ratio: (F10, 128C) / (F10, 126)"	"Abundance Ratio: (F10, 129C) / (F10, 126)"	"Abundance Ratio: (F10, 130C) / (F10, 126)"	"Abundance Ratio: (F10, 131) / (F10, 126)"	"Abundance Ratio: (F11, 127C) / (F11, 126)"	"Abundance Ratio: (F11, 128C) / (F11, 126)"	"Abundance Ratio: (F11, 129C) / (F11, 126)"	"Abundance Ratio: (F11, 130C) / (F11, 126)"	"Abundance Ratio: (F11, 131) / (F11, 126)"	"Abundance Ratio: (F12, 127C) / (F12, 126)"	"Abundance Ratio: (F12, 128C) / (F12, 126)"	"Abundance Ratio: (F12, 129C) / (F12, 126)"	"Abundance Ratio: (F12, 130C) / (F12, 126)"	"Abundance Ratio: (F12, 131) / (F12, 126)"	"Abundance Ratio: (F13, 127C) / (F13, 126)"	"Abundance Ratio: (F13, 128C) / (F13, 126)"	"Abundance Ratio: (F13, 129C) / (F13, 126)"	"Abundance Ratio: (F13, 130C) / (F13, 126)"	"Abundance Ratio: (F13, 131) / (F13, 126)"	"Abundance Ratio: (F14, 127C) / (F14, 126)"	"Abundance Ratio: (F14, 128C) / (F14, 126)"	"Abundance Ratio: (F14, 129C) / (F14, 126)"	"Abundance Ratio: (F14, 130C) / (F14, 126)"	"Abundance Ratio: (F14, 131) / (F14, 126)"	"Abundance Ratio: (F15, 127C) / (F15, 126)"	"Abundance Ratio: (F15, 128C) / (F15, 126)"	"Abundance Ratio: (F15, 129C) / (F15, 126)"	"Abundance Ratio: (F15, 130C) / (F15, 126)"	"Abundance Ratio: (F15, 131) / (F15, 126)"	"Abundance Ratio: (F16, 127C) / (F16, 126)"	"Abundance Ratio: (F16, 128C) / (F16, 126)"	"Abundance Ratio: (F16, 129C) / (F16, 126)"	"Abundance Ratio: (F16, 130C) / (F16, 126)"	"Abundance Ratio: (F16, 131) / (F16, 126)"	"Abundance Ratio: (F17, 127C) / (F17, 126)"	"Abundance Ratio: (F17, 128C) / (F17, 126)"	"Abundance Ratio: (F17, 129C) / (F17, 126)"	"Abundance Ratio: (F17, 130C) / (F17, 126)"	"Abundance Ratio: (F17, 131) / (F17, 126)"	"Abundance Ratio: (F18, 127C) / (F18, 126)"	"Abundance Ratio: (F18, 128C) / (F18, 126)"	"Abundance Ratio: (F18, 129C) / (F18, 126)"	"Abundance Ratio: (F18, 130C) / (F18, 126)"	"Abundance Ratio: (F18, 131) / (F18, 126)"	"Abundance Ratio: (F19, 127C) / (F19, 126)"	"Abundance Ratio: (F19, 128C) / (F19, 126)"	"Abundance Ratio: (F19, 129C) / (F19, 126)"	"Abundance Ratio: (F19, 130C) / (F19, 126)"	"Abundance Ratio: (F19, 131) / (F19, 126)"	"Abundance Ratio: (F20, 127C) / (F20, 126)"	"Abundance Ratio: (F20, 128C) / (F20, 126)"	"Abundance Ratio: (F20, 129C) / (F20, 126)"	"Abundance Ratio: (F20, 130C) / (F20, 126)"	"Abundance Ratio: (F20, 131) / (F20, 126)"	"Abundance Ratio: (F21, 127C) / (F21, 126)"	"Abundance Ratio: (F21, 128C) / (F21, 126)"	"Abundance Ratio: (F21, 129C) / (F21, 126)"	"Abundance Ratio: (F21, 130C) / (F21, 126)"	"Abundance Ratio: (F21, 131) / (F21, 126)"	"Abundance Ratio: (F22, 127C) / (F22, 126)"	"Abundance Ratio: (F22, 128C) / (F22, 126)"	"Abundance Ratio: (F22, 129C) / (F22, 126)"	"Abundance Ratio: (F22, 130C) / (F22, 126)"	"Abundance Ratio: (F22, 131) / (F22, 126)"	"Abundance Ratio: (F23, 127C) / (F23, 126)"	"Abundance Ratio: (F23, 128C) / (F23, 126)"	"Abundance Ratio: (F23, 129C) / (F23, 126)"	"Abundance Ratio: (F23, 130C) / (F23, 126)"	"Abundance Ratio: (F23, 131) / (F23, 126)"	"Abundance Ratio: (F24, 127C) / (F24, 126)"	"Abundance Ratio: (F24, 128C) / (F24, 126)"	"Abundance Ratio: (F24, 129C) / (F24, 126)"	"Abundance Ratio: (F24, 130C) / (F24, 126)"	"Abundance Ratio: (F24, 131) / (F24, 126)"	"Abundance Ratio: (F25, 127C) / (F25, 126)"	"Abundance Ratio: (F25, 128C) / (F25, 126)"	"Abundance Ratio: (F25, 129C) / (F25, 126)"	"Abundance Ratio: (F25, 130C) / (F25, 126)"	"Abundance Ratio: (F25, 131) / (F25, 126)"	"Abundance Ratio: (F26, 127C) / (F26, 126)"	"Abundance Ratio: (F26, 128C) / (F26, 126)"	"Abundance Ratio: (F26, 129C) / (F26, 126)"	"Abundance Ratio: (F26, 130C) / (F26, 126)"	"Abundance Ratio: (F26, 131) / (F26, 126)"	"Abundance Ratio: (F27, 127C) / (F27, 126)"	"Abundance Ratio: (F27, 128C) / (F27, 126)"	"Abundance Ratio: (F27, 129C) / (F27, 126)"	"Abundance Ratio: (F27, 130C) / (F27, 126)"	"Abundance Ratio: (F27, 131) / (F27, 126)"	"Abundance Ratio: (F28, 127C) / (F28, 126)"	"Abundance Ratio: (F28, 128C) / (F28, 126)"	"Abundance Ratio: (F28, 129C) / (F28, 126)"	"Abundance Ratio: (F28, 130C) / (F28, 126)"	"Abundance Ratio: (F28, 131) / (F28, 126)"	"Abundance Ratio: (F29, 127C) / (F29, 126)"	"Abundance Ratio: (F29, 128C) / (F29, 126)"	"Abundance Ratio: (F29, 129C) / (F29, 126)"	"Abundance Ratio: (F29, 130C) / (F29, 126)"	"Abundance Ratio: (F29, 131) / (F29, 126)"	"Abundance Ratio: (F30, 127C) / (F30, 126)"	"Abundance Ratio: (F30, 128C) / (F30, 126)"	"Abundance Ratio: (F30, 129C) / (F30, 126)"	"Abundance Ratio: (F30, 130C) / (F30, 126)"	"Abundance Ratio: (F30, 131) / (F30, 126)"	"Abundance Ratio: (F31, 127C) / (F31, 126)"	"Abundance Ratio: (F31, 128C) / (F31, 126)"	"Abundance Ratio: (F31, 129C) / (F31, 126)"	"Abundance Ratio: (F31, 130C) / (F31, 126)"	"Abundance Ratio: (F31, 131) / (F31, 126)"	"Abundance Ratio: (F32, 127C) / (F32, 126)"	"Abundance Ratio: (F32, 128C) / (F32, 126)"	"Abundance Ratio: (F32, 129C) / (F32, 126)"	"Abundance Ratio: (F32, 130C) / (F32, 126)"	"Abundance Ratio: (F32, 131) / (F32, 126)"	"Abundance Ratio: (F33, 127C) / (F33, 126)"	"Abundance Ratio: (F33, 128C) / (F33, 126)"	"Abundance Ratio: (F33, 129C) / (F33, 126)"	"Abundance Ratio: (F33, 130C) / (F33, 126)"	"Abundance Ratio: (F33, 131) / (F33, 126)"	"Abundance Ratio: (F34, 127C) / (F34, 126)"	"Abundance Ratio: (F34, 128C) / (F34, 126)"	"Abundance Ratio: (F34, 129C) / (F34, 126)"	"Abundance Ratio: (F34, 130C) / (F34, 126)"	"Abundance Ratio: (F34, 131) / (F34, 126)"	"Abundance Ratio: (F35, 127C) / (F35, 126)"	"Abundance Ratio: (F35, 128C) / (F35, 126)"	"Abundance Ratio: (F35, 129C) / (F35, 126)"	"Abundance Ratio: (F35, 130C) / (F35, 126)"	"Abundance Ratio: (F35, 131) / (F35, 126)"	"Abundance Ratio: (F36, 127C) / (F36, 126)"	"Abundance Ratio: (F36, 128C) / (F36, 126)"	"Abundance Ratio: (F36, 129C) / (F36, 126)"	"Abundance Ratio: (F36, 130C) / (F36, 126)"	"Abundance Ratio: (F36, 131) / (F36, 126)"	"Abundance Ratio: (F37, 127C) / (F37, 126)"	"Abundance Ratio: (F37, 128C) / (F37, 126)"	"Abundance Ratio: (F37, 129C) / (F37, 126)"	"Abundance Ratio: (F37, 130C) / (F37, 126)"	"Abundance Ratio: (F37, 131) / (F37, 126)"	"Abundance Ratio: (F38, 127C) / (F38, 126)"	"Abundance Ratio: (F38, 128C) / (F38, 126)"	"Abundance Ratio: (F38, 129C) / (F38, 126)"	"Abundance Ratio: (F38, 130C) / (F38, 126)"	"Abundance Ratio: (F38, 131) / (F38, 126)"	"Abundance Ratio: (F39, 127C) / (F39, 126)"	"Abundance Ratio: (F39, 128C) / (F39, 126)"	"Abundance Ratio: (F39, 129C) / (F39, 126)"	"Abundance Ratio: (F39, 130C) / (F39, 126)"	"Abundance Ratio: (F39, 131) / (F39, 126)"	"Abundance Ratio: (F40, 127C) / (F40, 126)"	"Abundance Ratio: (F40, 128C) / (F40, 126)"	"Abundance Ratio: (F40, 129C) / (F40, 126)"	"Abundance Ratio: (F40, 130C) / (F40, 126)"	"Abundance Ratio: (F40, 131) / (F40, 126)"	"Abundance Ratio: (F41, 127C) / (F41, 126)"	"Abundance Ratio: (F41, 128C) / (F41, 126)"	"Abundance Ratio: (F41, 129C) / (F41, 126)"	"Abundance Ratio: (F41, 130C) / (F41, 126)"	"Abundance Ratio: (F41, 131) / (F41, 126)"	"Abundance Ratio: (F42, 127C) / (F42, 126)"	"Abundance Ratio: (F42, 128C) / (F42, 126)"	"Abundance Ratio: (F42, 129C) / (F42, 126)"	"Abundance Ratio: (F42, 130C) / (F42, 126)"	"Abundance Ratio: (F42, 131) / (F42, 126)"	"Abundance Ratio: (F43, 127C) / (F43, 126)"	"Abundance Ratio: (F43, 128C) / (F43, 126)"	"Abundance Ratio: (F43, 129C) / (F43, 126)"	"Abundance Ratio: (F43, 130C) / (F43, 126)"	"Abundance Ratio: (F43, 131) / (F43, 126)"	"Abundance Ratio: (F44, 127C) / (F44, 126)"	"Abundance Ratio: (F44, 128C) / (F44, 126)"	"Abundance Ratio: (F44, 129C) / (F44, 126)"	"Abundance Ratio: (F44, 130C) / (F44, 126)"	"Abundance Ratio: (F44, 131) / (F44, 126)"	"Abundance Ratio: (F45, 127C) / (F45, 126)"	"Abundance Ratio: (F45, 128C) / (F45, 126)"	"Abundance Ratio: (F45, 129C) / (F45, 126)"	"Abundance Ratio: (F45, 130C) / (F45, 126)"	"Abundance Ratio: (F45, 131) / (F45, 126)"	"Abundance Ratio: (F46, 127C) / (F46, 126)"	"Abundance Ratio: (F46, 128C) / (F46, 126)"	"Abundance Ratio: (F46, 129C) / (F46, 126)"	"Abundance Ratio: (F46, 130C) / (F46, 126)"	"Abundance Ratio: (F46, 131) / (F46, 126)"	"Abundance Ratio: (F47, 127C) / (F47, 126)"	"Abundance Ratio: (F47, 128C) / (F47, 126)"	"Abundance Ratio: (F47, 129C) / (F47, 126)"	"Abundance Ratio: (F47, 130C) / (F47, 126)"	"Abundance Ratio: (F47, 131) / (F47, 126)"	"Abundance Ratio: (F48, 127C) / (F48, 126)"	"Abundance Ratio: (F48, 128C) / (F48, 126)"	"Abundance Ratio: (F48, 129C) / (F48, 126)"	"Abundance Ratio: (F48, 130C) / (F48, 126)"	"Abundance Ratio: (F48, 131) / (F48, 126)"	"Abundance Ratio: (F49, 127C) / (F49, 126)"	"Abundance Ratio: (F49, 128C) / (F49, 126)"	"Abundance Ratio: (F49, 129C) / (F49, 126)"	"Abundance Ratio: (F49, 130C) / (F49, 126)"	"Abundance Ratio: (F49, 131) / (F49, 126)"	"Abundance Ratio: (F50, 127C) / (F50, 126)"	"Abundance Ratio: (F50, 128C) / (F50, 126)"	"Abundance Ratio: (F50, 129C) / (F50, 126)"	"Abundance Ratio: (F50, 130C) / (F50, 126)"	"Abundance Ratio: (F50, 131) / (F50, 126)"	"Abundance Ratio: (F51, 127C) / (F51, 126)"	"Abundance Ratio: (F51, 128C) / (F51, 126)"	"Abundance Ratio: (F51, 129C) / (F51, 126)"	"Abundance Ratio: (F51, 130C) / (F51, 126)"	"Abundance Ratio: (F51, 131) / (F51, 126)"	"Abundance Ratio: (F52, 127C) / (F52, 126)"	"Abundance Ratio: (F52, 128C) / (F52, 126)"	"Abundance Ratio: (F52, 129C) / (F52, 126)"	"Abundance Ratio: (F52, 130C) / (F52, 126)"	"Abundance Ratio: (F52, 131) / (F52, 126)"	"Abundance Ratio: (F57, 127C) / (F57, 126)"	"Abundance Ratio: (F57, 128C) / (F57, 126)"	"Abundance Ratio: (F57, 129C) / (F57, 126)"	"Abundance Ratio: (F57, 130C) / (F57, 126)"	"Abundance Ratio: (F57, 131) / (F57, 126)"	"Abundance Ratio: (F61, 127C) / (F61, 126)"	"Abundance Ratio: (F61, 128C) / (F61, 126)"	"Abundance Ratio: (F61, 129C) / (F61, 126)"	"Abundance Ratio: (F61, 130C) / (F61, 126)"	"Abundance Ratio: (F61, 131) / (F61, 126)"	"Abundance Ratio: (F62, 127C) / (F62, 126)"	"Abundance Ratio: (F62, 128C) / (F62, 126)"	"Abundance Ratio: (F62, 129C) / (F62, 126)"	"Abundance Ratio: (F62, 130C) / (F62, 126)"	"Abundance Ratio: (F62, 131) / (F62, 126)"	"Abundance Ratio: (F63, 127C) / (F63, 126)"	"Abundance Ratio: (F63, 128C) / (F63, 126)"	"Abundance Ratio: (F63, 129C) / (F63, 126)"	"Abundance Ratio: (F63, 130C) / (F63, 126)"	"Abundance Ratio: (F63, 131) / (F63, 126)"	"Abundance Ratio: (F64, 127C) / (F64, 126)"	"Abundance Ratio: (F64, 128C) / (F64, 126)"	"Abundance Ratio: (F64, 129C) / (F64, 126)"	"Abundance Ratio: (F64, 130C) / (F64, 126)"	"Abundance Ratio: (F64, 131) / (F64, 126)"	"Abundance Ratio: (F80, 127C) / (F80, 126)"	"Abundance Ratio: (F80, 128C) / (F80, 126)"	"Abundance Ratio: (F80, 129C) / (F80, 126)"	"Abundance Ratio: (F80, 130C) / (F80, 126)"	"Abundance Ratio: (F80, 131) / (F80, 126)"	"Abundance Ratio: (F81, 127C) / (F81, 126)"	"Abundance Ratio: (F81, 128C) / (F81, 126)"	"Abundance Ratio: (F81, 129C) / (F81, 126)"	"Abundance Ratio: (F81, 130C) / (F81, 126)"	"Abundance Ratio: (F81, 131) / (F81, 126)"	"Abundance Ratio (log2): (F6, 127C) / (F6, 126)"	"Abundance Ratio (log2): (F6, 128C) / (F6, 126)"	"Abundance Ratio (log2): (F6, 129C) / (F6, 126)"	"Abundance Ratio (log2): (F6, 130C) / (F6, 126)"	"Abundance Ratio (log2): (F6, 131) / (F6, 126)"	"Abundance Ratio (log2): (F7, 127C) / (F7, 126)"	"Abundance Ratio (log2): (F7, 128C) / (F7, 126)"	"Abundance Ratio (log2): (F7, 129C) / (F7, 126)"	"Abundance Ratio (log2): (F7, 130C) / (F7, 126)"	"Abundance Ratio (log2): (F7, 131) / (F7, 126)"	"Abundance Ratio (log2): (F8, 127C) / (F8, 126)"	"Abundance Ratio (log2): (F8, 128C) / (F8, 126)"	"Abundance Ratio (log2): (F8, 129C) / (F8, 126)"	"Abundance Ratio (log2): (F8, 130C) / (F8, 126)"	"Abundance Ratio (log2): (F8, 131) / (F8, 126)"	"Abundance Ratio (log2): (F9, 127C) / (F9, 126)"	"Abundance Ratio (log2): (F9, 128C) / (F9, 126)"	"Abundance Ratio (log2): (F9, 129C) / (F9, 126)"	"Abundance Ratio (log2): (F9, 130C) / (F9, 126)"	"Abundance Ratio (log2): (F9, 131) / (F9, 126)"	"Abundance Ratio (log2): (F10, 127C) / (F10, 126)"	"Abundance Ratio (log2): (F10, 128C) / (F10, 126)"	"Abundance Ratio (log2): (F10, 129C) / (F10, 126)"	"Abundance Ratio (log2): (F10, 130C) / (F10, 126)"	"Abundance Ratio (log2): (F10, 131) / (F10, 126)"	"Abundance Ratio (log2): (F11, 127C) / (F11, 126)"	"Abundance Ratio (log2): (F11, 128C) / (F11, 126)"	"Abundance Ratio (log2): (F11, 129C) / (F11, 126)"	"Abundance Ratio (log2): (F11, 130C) / (F11, 126)"	"Abundance Ratio (log2): (F11, 131) / (F11, 126)"	"Abundance Ratio (log2): (F12, 127C) / (F12, 126)"	"Abundance Ratio (log2): (F12, 128C) / (F12, 126)"	"Abundance Ratio (log2): (F12, 129C) / (F12, 126)"	"Abundance Ratio (log2): (F12, 130C) / (F12, 126)"	"Abundance Ratio (log2): (F12, 131) / (F12, 126)"	"Abundance Ratio (log2): (F13, 127C) / (F13, 126)"	"Abundance Ratio (log2): (F13, 128C) / (F13, 126)"	"Abundance Ratio (log2): (F13, 129C) / (F13, 126)"	"Abundance Ratio (log2): (F13, 130C) / (F13, 126)"	"Abundance Ratio (log2): (F13, 131) / (F13, 126)"	"Abundance Ratio (log2): (F14, 127C) / (F14, 126)"	"Abundance Ratio (log2): (F14, 128C) / (F14, 126)"	"Abundance Ratio (log2): (F14, 129C) / (F14, 126)"	"Abundance Ratio (log2): (F14, 130C) / (F14, 126)"	"Abundance Ratio (log2): (F14, 131) / (F14, 126)"	"Abundance Ratio (log2): (F15, 127C) / (F15, 126)"	"Abundance Ratio (log2): (F15, 128C) / (F15, 126)"	"Abundance Ratio (log2): (F15, 129C) / (F15, 126)"	"Abundance Ratio (log2): (F15, 130C) / (F15, 126)"	"Abundance Ratio (log2): (F15, 131) / (F15, 126)"	"Abundance Ratio (log2): (F16, 127C) / (F16, 126)"	"Abundance Ratio (log2): (F16, 128C) / (F16, 126)"	"Abundance Ratio (log2): (F16, 129C) / (F16, 126)"	"Abundance Ratio (log2): (F16, 130C) / (F16, 126)"	"Abundance Ratio (log2): (F16, 131) / (F16, 126)"	"Abundance Ratio (log2): (F17, 127C) / (F17, 126)"	"Abundance Ratio (log2): (F17, 128C) / (F17, 126)"	"Abundance Ratio (log2): (F17, 129C) / (F17, 126)"	"Abundance Ratio (log2): (F17, 130C) / (F17, 126)"	"Abundance Ratio (log2): (F17, 131) / (F17, 126)"	"Abundance Ratio (log2): (F18, 127C) / (F18, 126)"	"Abundance Ratio (log2): (F18, 128C) / (F18, 126)"	"Abundance Ratio (log2): (F18, 129C) / (F18, 126)"	"Abundance Ratio (log2): (F18, 130C) / (F18, 126)"	"Abundance Ratio (log2): (F18, 131) / (F18, 126)"	"Abundance Ratio (log2): (F19, 127C) / (F19, 126)"	"Abundance Ratio (log2): (F19, 128C) / (F19, 126)"	"Abundance Ratio (log2): (F19, 129C) / (F19, 126)"	"Abundance Ratio (log2): (F19, 130C) / (F19, 126)"	"Abundance Ratio (log2): (F19, 131) / (F19, 126)"	"Abundance Ratio (log2): (F20, 127C) / (F20, 126)"	"Abundance Ratio (log2): (F20, 128C) / (F20, 126)"	"Abundance Ratio (log2): (F20, 129C) / (F20, 126)"	"Abundance Ratio (log2): (F20, 130C) / (F20, 126)"	"Abundance Ratio (log2): (F20, 131) / (F20, 126)"	"Abundance Ratio (log2): (F21, 127C) / (F21, 126)"	"Abundance Ratio (log2): (F21, 128C) / (F21, 126)"	"Abundance Ratio (log2): (F21, 129C) / (F21, 126)"	"Abundance Ratio (log2): (F21, 130C) / (F21, 126)"	"Abundance Ratio (log2): (F21, 131) / (F21, 126)"	"Abundance Ratio (log2): (F22, 127C) / (F22, 126)"	"Abundance Ratio (log2): (F22, 128C) / (F22, 126)"	"Abundance Ratio (log2): (F22, 129C) / (F22, 126)"	"Abundance Ratio (log2): (F22, 130C) / (F22, 126)"	"Abundance Ratio (log2): (F22, 131) / (F22, 126)"	"Abundance Ratio (log2): (F23, 127C) / (F23, 126)"	"Abundance Ratio (log2): (F23, 128C) / (F23, 126)"	"Abundance Ratio (log2): (F23, 129C) / (F23, 126)"	"Abundance Ratio (log2): (F23, 130C) / (F23, 126)"	"Abundance Ratio (log2): (F23, 131) / (F23, 126)"	"Abundance Ratio (log2): (F24, 127C) / (F24, 126)"	"Abundance Ratio (log2): (F24, 128C) / (F24, 126)"	"Abundance Ratio (log2): (F24, 129C) / (F24, 126)"	"Abundance Ratio (log2): (F24, 130C) / (F24, 126)"	"Abundance Ratio (log2): (F24, 131) / (F24, 126)"	"Abundance Ratio (log2): (F25, 127C) / (F25, 126)"	"Abundance Ratio (log2): (F25, 128C) / (F25, 126)"	"Abundance Ratio (log2): (F25, 129C) / (F25, 126)"	"Abundance Ratio (log2): (F25, 130C) / (F25, 126)"	"Abundance Ratio (log2): (F25, 131) / (F25, 126)"	"Abundance Ratio (log2): (F26, 127C) / (F26, 126)"	"Abundance Ratio (log2): (F26, 128C) / (F26, 126)"	"Abundance Ratio (log2): (F26, 129C) / (F26, 126)"	"Abundance Ratio (log2): (F26, 130C) / (F26, 126)"	"Abundance Ratio (log2): (F26, 131) / (F26, 126)"	"Abundance Ratio (log2): (F27, 127C) / (F27, 126)"	"Abundance Ratio (log2): (F27, 128C) / (F27, 126)"	"Abundance Ratio (log2): (F27, 129C) / (F27, 126)"	"Abundance Ratio (log2): (F27, 130C) / (F27, 126)"	"Abundance Ratio (log2): (F27, 131) / (F27, 126)"	"Abundance Ratio (log2): (F28, 127C) / (F28, 126)"	"Abundance Ratio (log2): (F28, 128C) / (F28, 126)"	"Abundance Ratio (log2): (F28, 129C) / (F28, 126)"	"Abundance Ratio (log2): (F28, 130C) / (F28, 126)"	"Abundance Ratio (log2): (F28, 131) / (F28, 126)"	"Abundance Ratio (log2): (F29, 127C) / (F29, 126)"	"Abundance Ratio (log2): (F29, 128C) / (F29, 126)"	"Abundance Ratio (log2): (F29, 129C) / (F29, 126)"	"Abundance Ratio (log2): (F29, 130C) / (F29, 126)"	"Abundance Ratio (log2): (F29, 131) / (F29, 126)"	"Abundance Ratio (log2): (F30, 127C) / (F30, 126)"	"Abundance Ratio (log2): (F30, 128C) / (F30, 126)"	"Abundance Ratio (log2): (F30, 129C) / (F30, 126)"	"Abundance Ratio (log2): (F30, 130C) / (F30, 126)"	"Abundance Ratio (log2): (F30, 131) / (F30, 126)"	"Abundance Ratio (log2): (F31, 127C) / (F31, 126)"	"Abundance Ratio (log2): (F31, 128C) / (F31, 126)"	"Abundance Ratio (log2): (F31, 129C) / (F31, 126)"	"Abundance Ratio (log2): (F31, 130C) / (F31, 126)"	"Abundance Ratio (log2): (F31, 131) / (F31, 126)"	"Abundance Ratio (log2): (F32, 127C) / (F32, 126)"	"Abundance Ratio (log2): (F32, 128C) / (F32, 126)"	"Abundance Ratio (log2): (F32, 129C) / (F32, 126)"	"Abundance Ratio (log2): (F32, 130C) / (F32, 126)"	"Abundance Ratio (log2): (F32, 131) / (F32, 126)"	"Abundance Ratio (log2): (F33, 127C) / (F33, 126)"	"Abundance Ratio (log2): (F33, 128C) / (F33, 126)"	"Abundance Ratio (log2): (F33, 129C) / (F33, 126)"	"Abundance Ratio (log2): (F33, 130C) / (F33, 126)"	"Abundance Ratio (log2): (F33, 131) / (F33, 126)"	"Abundance Ratio (log2): (F34, 127C) / (F34, 126)"	"Abundance Ratio (log2): (F34, 128C) / (F34, 126)"	"Abundance Ratio (log2): (F34, 129C) / (F34, 126)"	"Abundance Ratio (log2): (F34, 130C) / (F34, 126)"	"Abundance Ratio (log2): (F34, 131) / (F34, 126)"	"Abundance Ratio (log2): (F35, 127C) / (F35, 126)"	"Abundance Ratio (log2): (F35, 128C) / (F35, 126)"	"Abundance Ratio (log2): (F35, 129C) / (F35, 126)"	"Abundance Ratio (log2): (F35, 130C) / (F35, 126)"	"Abundance Ratio (log2): (F35, 131) / (F35, 126)"	"Abundance Ratio (log2): (F36, 127C) / (F36, 126)"	"Abundance Ratio (log2): (F36, 128C) / (F36, 126)"	"Abundance Ratio (log2): (F36, 129C) / (F36, 126)"	"Abundance Ratio (log2): (F36, 130C) / (F36, 126)"	"Abundance Ratio (log2): (F36, 131) / (F36, 126)"	"Abundance Ratio (log2): (F37, 127C) / (F37, 126)"	"Abundance Ratio (log2): (F37, 128C) / (F37, 126)"	"Abundance Ratio (log2): (F37, 129C) / (F37, 126)"	"Abundance Ratio (log2): (F37, 130C) / (F37, 126)"	"Abundance Ratio (log2): (F37, 131) / (F37, 126)"	"Abundance Ratio (log2): (F38, 127C) / (F38, 126)"	"Abundance Ratio (log2): (F38, 128C) / (F38, 126)"	"Abundance Ratio (log2): (F38, 129C) / (F38, 126)"	"Abundance Ratio (log2): (F38, 130C) / (F38, 126)"	"Abundance Ratio (log2): (F38, 131) / (F38, 126)"	"Abundance Ratio (log2): (F39, 127C) / (F39, 126)"	"Abundance Ratio (log2): (F39, 128C) / (F39, 126)"	"Abundance Ratio (log2): (F39, 129C) / (F39, 126)"	"Abundance Ratio (log2): (F39, 130C) / (F39, 126)"	"Abundance Ratio (log2): (F39, 131) / (F39, 126)"	"Abundance Ratio (log2): (F40, 127C) / (F40, 126)"	"Abundance Ratio (log2): (F40, 128C) / (F40, 126)"	"Abundance Ratio (log2): (F40, 129C) / (F40, 126)"	"Abundance Ratio (log2): (F40, 130C) / (F40, 126)"	"Abundance Ratio (log2): (F40, 131) / (F40, 126)"	"Abundance Ratio (log2): (F41, 127C) / (F41, 126)"	"Abundance Ratio (log2): (F41, 128C) / (F41, 126)"	"Abundance Ratio (log2): (F41, 129C) / (F41, 126)"	"Abundance Ratio (log2): (F41, 130C) / (F41, 126)"	"Abundance Ratio (log2): (F41, 131) / (F41, 126)"	"Abundance Ratio (log2): (F42, 127C) / (F42, 126)"	"Abundance Ratio (log2): (F42, 128C) / (F42, 126)"	"Abundance Ratio (log2): (F42, 129C) / (F42, 126)"	"Abundance Ratio (log2): (F42, 130C) / (F42, 126)"	"Abundance Ratio (log2): (F42, 131) / (F42, 126)"	"Abundance Ratio (log2): (F43, 127C) / (F43, 126)"	"Abundance Ratio (log2): (F43, 128C) / (F43, 126)"	"Abundance Ratio (log2): (F43, 129C) / (F43, 126)"	"Abundance Ratio (log2): (F43, 130C) / (F43, 126)"	"Abundance Ratio (log2): (F43, 131) / (F43, 126)"	"Abundance Ratio (log2): (F44, 127C) / (F44, 126)"	"Abundance Ratio (log2): (F44, 128C) / (F44, 126)"	"Abundance Ratio (log2): (F44, 129C) / (F44, 126)"	"Abundance Ratio (log2): (F44, 130C) / (F44, 126)"	"Abundance Ratio (log2): (F44, 131) / (F44, 126)"	"Abundance Ratio (log2): (F45, 127C) / (F45, 126)"	"Abundance Ratio (log2): (F45, 128C) / (F45, 126)"	"Abundance Ratio (log2): (F45, 129C) / (F45, 126)"	"Abundance Ratio (log2): (F45, 130C) / (F45, 126)"	"Abundance Ratio (log2): (F45, 131) / (F45, 126)"	"Abundance Ratio (log2): (F46, 127C) / (F46, 126)"	"Abundance Ratio (log2): (F46, 128C) / (F46, 126)"	"Abundance Ratio (log2): (F46, 129C) / (F46, 126)"	"Abundance Ratio (log2): (F46, 130C) / (F46, 126)"	"Abundance Ratio (log2): (F46, 131) / (F46, 126)"	"Abundance Ratio (log2): (F47, 127C) / (F47, 126)"	"Abundance Ratio (log2): (F47, 128C) / (F47, 126)"	"Abundance Ratio (log2): (F47, 129C) / (F47, 126)"	"Abundance Ratio (log2): (F47, 130C) / (F47, 126)"	"Abundance Ratio (log2): (F47, 131) / (F47, 126)"	"Abundance Ratio (log2): (F48, 127C) / (F48, 126)"	"Abundance Ratio (log2): (F48, 128C) / (F48, 126)"	"Abundance Ratio (log2): (F48, 129C) / (F48, 126)"	"Abundance Ratio (log2): (F48, 130C) / (F48, 126)"	"Abundance Ratio (log2): (F48, 131) / (F48, 126)"	"Abundance Ratio (log2): (F49, 127C) / (F49, 126)"	"Abundance Ratio (log2): (F49, 128C) / (F49, 126)"	"Abundance Ratio (log2): (F49, 129C) / (F49, 126)"	"Abundance Ratio (log2): (F49, 130C) / (F49, 126)"	"Abundance Ratio (log2): (F49, 131) / (F49, 126)"	"Abundance Ratio (log2): (F50, 127C) / (F50, 126)"	"Abundance Ratio (log2): (F50, 128C) / (F50, 126)"	"Abundance Ratio (log2): (F50, 129C) / (F50, 126)"	"Abundance Ratio (log2): (F50, 130C) / (F50, 126)"	"Abundance Ratio (log2): (F50, 131) / (F50, 126)"	"Abundance Ratio (log2): (F51, 127C) / (F51, 126)"	"Abundance Ratio (log2): (F51, 128C) / (F51, 126)"	"Abundance Ratio (log2): (F51, 129C) / (F51, 126)"	"Abundance Ratio (log2): (F51, 130C) / (F51, 126)"	"Abundance Ratio (log2): (F51, 131) / (F51, 126)"	"Abundance Ratio (log2): (F52, 127C) / (F52, 126)"	"Abundance Ratio (log2): (F52, 128C) / (F52, 126)"	"Abundance Ratio (log2): (F52, 129C) / (F52, 126)"	"Abundance Ratio (log2): (F52, 130C) / (F52, 126)"	"Abundance Ratio (log2): (F52, 131) / (F52, 126)"	"Abundance Ratio (log2): (F57, 127C) / (F57, 126)"	"Abundance Ratio (log2): (F57, 128C) / (F57, 126)"	"Abundance Ratio (log2): (F57, 129C) / (F57, 126)"	"Abundance Ratio (log2): (F57, 130C) / (F57, 126)"	"Abundance Ratio (log2): (F57, 131) / (F57, 126)"	"Abundance Ratio (log2): (F61, 127C) / (F61, 126)"	"Abundance Ratio (log2): (F61, 128C) / (F61, 126)"	"Abundance Ratio (log2): (F61, 129C) / (F61, 126)"	"Abundance Ratio (log2): (F61, 130C) / (F61, 126)"	"Abundance Ratio (log2): (F61, 131) / (F61, 126)"	"Abundance Ratio (log2): (F62, 127C) / (F62, 126)"	"Abundance Ratio (log2): (F62, 128C) / (F62, 126)"	"Abundance Ratio (log2): (F62, 129C) / (F62, 126)"	"Abundance Ratio (log2): (F62, 130C) / (F62, 126)"	"Abundance Ratio (log2): (F62, 131) / (F62, 126)"	"Abundance Ratio (log2): (F63, 127C) / (F63, 126)"	"Abundance Ratio (log2): (F63, 128C) / (F63, 126)"	"Abundance Ratio (log2): (F63, 129C) / (F63, 126)"	"Abundance Ratio (log2): (F63, 130C) / (F63, 126)"	"Abundance Ratio (log2): (F63, 131) / (F63, 126)"	"Abundance Ratio (log2): (F64, 127C) / (F64, 126)"	"Abundance Ratio (log2): (F64, 128C) / (F64, 126)"	"Abundance Ratio (log2): (F64, 129C) / (F64, 126)"	"Abundance Ratio (log2): (F64, 130C) / (F64, 126)"	"Abundance Ratio (log2): (F64, 131) / (F64, 126)"	"Abundance Ratio (log2): (F80, 127C) / (F80, 126)"	"Abundance Ratio (log2): (F80, 128C) / (F80, 126)"	"Abundance Ratio (log2): (F80, 129C) / (F80, 126)"	"Abundance Ratio (log2): (F80, 130C) / (F80, 126)"	"Abundance Ratio (log2): (F80, 131) / (F80, 126)"	"Abundance Ratio (log2): (F81, 127C) / (F81, 126)"	"Abundance Ratio (log2): (F81, 128C) / (F81, 126)"	"Abundance Ratio (log2): (F81, 129C) / (F81, 126)"	"Abundance Ratio (log2): (F81, 130C) / (F81, 126)"	"Abundance Ratio (log2): (F81, 131) / (F81, 126)"	"Abundances (Grouped): F6, 126"	"Abundances (Grouped): F6, 127C"	"Abundances (Grouped): F6, 128C"	"Abundances (Grouped): F6, 129C"	"Abundances (Grouped): F6, 130C"	"Abundances (Grouped): F6, 131"	"Abundances (Grouped): F7, 126"	"Abundances (Grouped): F7, 127C"	"Abundances (Grouped): F7, 128C"	"Abundances (Grouped): F7, 129C"	"Abundances (Grouped): F7, 130C"	"Abundances (Grouped): F7, 131"	"Abundances (Grouped): F8, 126"	"Abundances (Grouped): F8, 127C"	"Abundances (Grouped): F8, 128C"	"Abundances (Grouped): F8, 129C"	"Abundances (Grouped): F8, 130C"	"Abundances (Grouped): F8, 131"	"Abundances (Grouped): F9, 126"	"Abundances (Grouped): F9, 127C"	"Abundances (Grouped): F9, 128C"	"Abundances (Grouped): F9, 129C"	"Abundances (Grouped): F9, 130C"	"Abundances (Grouped): F9, 131"	"Abundances (Grouped): F10, 126"	"Abundances (Grouped): F10, 127C"	"Abundances (Grouped): F10, 128C"	"Abundances (Grouped): F10, 129C"	"Abundances (Grouped): F10, 130C"	"Abundances (Grouped): F10, 131"	"Abundances (Grouped): F11, 126"	"Abundances (Grouped): F11, 127C"	"Abundances (Grouped): F11, 128C"	"Abundances (Grouped): F11, 129C"	"Abundances (Grouped): F11, 130C"	"Abundances (Grouped): F11, 131"	"Abundances (Grouped): F12, 126"	"Abundances (Grouped): F12, 127C"	"Abundances (Grouped): F12, 128C"	"Abundances (Grouped): F12, 129C"	"Abundances (Grouped): F12, 130C"	"Abundances (Grouped): F12, 131"	"Abundances (Grouped): F13, 126"	"Abundances (Grouped): F13, 127C"	"Abundances (Grouped): F13, 128C"	"Abundances (Grouped): F13, 129C"	"Abundances (Grouped): F13, 130C"	"Abundances (Grouped): F13, 131"	"Abundances (Grouped): F14, 126"	"Abundances (Grouped): F14, 127C"	"Abundances (Grouped): F14, 128C"	"Abundances (Grouped): F14, 129C"	"Abundances (Grouped): F14, 130C"	"Abundances (Grouped): F14, 131"	"Abundances (Grouped): F15, 126"	"Abundances (Grouped): F15, 127C"	"Abundances (Grouped): F15, 128C"	"Abundances (Grouped): F15, 129C"	"Abundances (Grouped): F15, 130C"	"Abundances (Grouped): F15, 131"	"Abundances (Grouped): F16, 126"	"Abundances (Grouped): F16, 127C"	"Abundances (Grouped): F16, 128C"	"Abundances (Grouped): F16, 129C"	"Abundances (Grouped): F16, 130C"	"Abundances (Grouped): F16, 131"	"Abundances (Grouped): F17, 126"	"Abundances (Grouped): F17, 127C"	"Abundances (Grouped): F17, 128C"	"Abundances (Grouped): F17, 129C"	"Abundances (Grouped): F17, 130C"	"Abundances (Grouped): F17, 131"	"Abundances (Grouped): F18, 126"	"Abundances (Grouped): F18, 127C"	"Abundances (Grouped): F18, 128C"	"Abundances (Grouped): F18, 129C"	"Abundances (Grouped): F18, 130C"	"Abundances (Grouped): F18, 131"	"Abundances (Grouped): F19, 126"	"Abundances (Grouped): F19, 127C"	"Abundances (Grouped): F19, 128C"	"Abundances (Grouped): F19, 129C"	"Abundances (Grouped): F19, 130C"	"Abundances (Grouped): F19, 131"	"Abundances (Grouped): F20, 126"	"Abundances (Grouped): F20, 127C"	"Abundances (Grouped): F20, 128C"	"Abundances (Grouped): F20, 129C"	"Abundances (Grouped): F20, 130C"	"Abundances (Grouped): F20, 131"	"Abundances (Grouped): F21, 126"	"Abundances (Grouped): F21, 127C"	"Abundances (Grouped): F21, 128C"	"Abundances (Grouped): F21, 129C"	"Abundances (Grouped): F21, 130C"	"Abundances (Grouped): F21, 131"	"Abundances (Grouped): F22, 126"	"Abundances (Grouped): F22, 127C"	"Abundances (Grouped): F22, 128C"	"Abundances (Grouped): F22, 129C"	"Abundances (Grouped): F22, 130C"	"Abundances (Grouped): F22, 131"	"Abundances (Grouped): F23, 126"	"Abundances (Grouped): F23, 127C"	"Abundances (Grouped): F23, 128C"	"Abundances (Grouped): F23, 129C"	"Abundances (Grouped): F23, 130C"	"Abundances (Grouped): F23, 131"	"Abundances (Grouped): F24, 126"	"Abundances (Grouped): F24, 127C"	"Abundances (Grouped): F24, 128C"	"Abundances (Grouped): F24, 129C"	"Abundances (Grouped): F24, 130C"	"Abundances (Grouped): F24, 131"	"Abundances (Grouped): F25, 126"	"Abundances (Grouped): F25, 127C"	"Abundances (Grouped): F25, 128C"	"Abundances (Grouped): F25, 129C"	"Abundances (Grouped): F25, 130C"	"Abundances (Grouped): F25, 131"	"Abundances (Grouped): F26, 126"	"Abundances (Grouped): F26, 127C"	"Abundances (Grouped): F26, 128C"	"Abundances (Grouped): F26, 129C"	"Abundances (Grouped): F26, 130C"	"Abundances (Grouped): F26, 131"	"Abundances (Grouped): F27, 126"	"Abundances (Grouped): F27, 127C"	"Abundances (Grouped): F27, 128C"	"Abundances (Grouped): F27, 129C"	"Abundances (Grouped): F27, 130C"	"Abundances (Grouped): F27, 131"	"Abundances (Grouped): F28, 126"	"Abundances (Grouped): F28, 127C"	"Abundances (Grouped): F28, 128C"	"Abundances (Grouped): F28, 129C"	"Abundances (Grouped): F28, 130C"	"Abundances (Grouped): F28, 131"	"Abundances (Grouped): F29, 126"	"Abundances (Grouped): F29, 127C"	"Abundances (Grouped): F29, 128C"	"Abundances (Grouped): F29, 129C"	"Abundances (Grouped): F29, 130C"	"Abundances (Grouped): F29, 131"	"Abundances (Grouped): F30, 126"	"Abundances (Grouped): F30, 127C"	"Abundances (Grouped): F30, 128C"	"Abundances (Grouped): F30, 129C"	"Abundances (Grouped): F30, 130C"	"Abundances (Grouped): F30, 131"	"Abundances (Grouped): F31, 126"	"Abundances (Grouped): F31, 127C"	"Abundances (Grouped): F31, 128C"	"Abundances (Grouped): F31, 129C"	"Abundances (Grouped): F31, 130C"	"Abundances (Grouped): F31, 131"	"Abundances (Grouped): F32, 126"	"Abundances (Grouped): F32, 127C"	"Abundances (Grouped): F32, 128C"	"Abundances (Grouped): F32, 129C"	"Abundances (Grouped): F32, 130C"	"Abundances (Grouped): F32, 131"	"Abundances (Grouped): F33, 126"	"Abundances (Grouped): F33, 127C"	"Abundances (Grouped): F33, 128C"	"Abundances (Grouped): F33, 129C"	"Abundances (Grouped): F33, 130C"	"Abundances (Grouped): F33, 131"	"Abundances (Grouped): F34, 126"	"Abundances (Grouped): F34, 127C"	"Abundances (Grouped): F34, 128C"	"Abundances (Grouped): F34, 129C"	"Abundances (Grouped): F34, 130C"	"Abundances (Grouped): F34, 131"	"Abundances (Grouped): F35, 126"	"Abundances (Grouped): F35, 127C"	"Abundances (Grouped): F35, 128C"	"Abundances (Grouped): F35, 129C"	"Abundances (Grouped): F35, 130C"	"Abundances (Grouped): F35, 131"	"Abundances (Grouped): F36, 126"	"Abundances (Grouped): F36, 127C"	"Abundances (Grouped): F36, 128C"	"Abundances (Grouped): F36, 129C"	"Abundances (Grouped): F36, 130C"	"Abundances (Grouped): F36, 131"	"Abundances (Grouped): F37, 126"	"Abundances (Grouped): F37, 127C"	"Abundances (Grouped): F37, 128C"	"Abundances (Grouped): F37, 129C"	"Abundances (Grouped): F37, 130C"	"Abundances (Grouped): F37, 131"	"Abundances (Grouped): F38, 126"	"Abundances (Grouped): F38, 127C"	"Abundances (Grouped): F38, 128C"	"Abundances (Grouped): F38, 129C"	"Abundances (Grouped): F38, 130C"	"Abundances (Grouped): F38, 131"	"Abundances (Grouped): F39, 126"	"Abundances (Grouped): F39, 127C"	"Abundances (Grouped): F39, 128C"	"Abundances (Grouped): F39, 129C"	"Abundances (Grouped): F39, 130C"	"Abundances (Grouped): F39, 131"	"Abundances (Grouped): F40, 126"	"Abundances (Grouped): F40, 127C"	"Abundances (Grouped): F40, 128C"	"Abundances (Grouped): F40, 129C"	"Abundances (Grouped): F40, 130C"	"Abundances (Grouped): F40, 131"	"Abundances (Grouped): F41, 126"	"Abundances (Grouped): F41, 127C"	"Abundances (Grouped): F41, 128C"	"Abundances (Grouped): F41, 129C"	"Abundances (Grouped): F41, 130C"	"Abundances (Grouped): F41, 131"	"Abundances (Grouped): F42, 126"	"Abundances (Grouped): F42, 127C"	"Abundances (Grouped): F42, 128C"	"Abundances (Grouped): F42, 129C"	"Abundances (Grouped): F42, 130C"	"Abundances (Grouped): F42, 131"	"Abundances (Grouped): F43, 126"	"Abundances (Grouped): F43, 127C"	"Abundances (Grouped): F43, 128C"	"Abundances (Grouped): F43, 129C"	"Abundances (Grouped): F43, 130C"	"Abundances (Grouped): F43, 131"	"Abundances (Grouped): F44, 126"	"Abundances (Grouped): F44, 127C"	"Abundances (Grouped): F44, 128C"	"Abundances (Grouped): F44, 129C"	"Abundances (Grouped): F44, 130C"	"Abundances (Grouped): F44, 131"	"Abundances (Grouped): F45, 126"	"Abundances (Grouped): F45, 127C"	"Abundances (Grouped): F45, 128C"	"Abundances (Grouped): F45, 129C"	"Abundances (Grouped): F45, 130C"	"Abundances (Grouped): F45, 131"	"Abundances (Grouped): F46, 126"	"Abundances (Grouped): F46, 127C"	"Abundances (Grouped): F46, 128C"	"Abundances (Grouped): F46, 129C"	"Abundances (Grouped): F46, 130C"	"Abundances (Grouped): F46, 131"	"Abundances (Grouped): F47, 126"	"Abundances (Grouped): F47, 127C"	"Abundances (Grouped): F47, 128C"	"Abundances (Grouped): F47, 129C"	"Abundances (Grouped): F47, 130C"	"Abundances (Grouped): F47, 131"	"Abundances (Grouped): F48, 126"	"Abundances (Grouped): F48, 127C"	"Abundances (Grouped): F48, 128C"	"Abundances (Grouped): F48, 129C"	"Abundances (Grouped): F48, 130C"	"Abundances (Grouped): F48, 131"	"Abundances (Grouped): F49, 126"	"Abundances (Grouped): F49, 127C"	"Abundances (Grouped): F49, 128C"	"Abundances (Grouped): F49, 129C"	"Abundances (Grouped): F49, 130C"	"Abundances (Grouped): F49, 131"	"Abundances (Grouped): F50, 126"	"Abundances (Grouped): F50, 127C"	"Abundances (Grouped): F50, 128C"	"Abundances (Grouped): F50, 129C"	"Abundances (Grouped): F50, 130C"	"Abundances (Grouped): F50, 131"	"Abundances (Grouped): F51, 126"	"Abundances (Grouped): F51, 127C"	"Abundances (Grouped): F51, 128C"	"Abundances (Grouped): F51, 129C"	"Abundances (Grouped): F51, 130C"	"Abundances (Grouped): F51, 131"	"Abundances (Grouped): F52, 126"	"Abundances (Grouped): F52, 127C"	"Abundances (Grouped): F52, 128C"	"Abundances (Grouped): F52, 129C"	"Abundances (Grouped): F52, 130C"	"Abundances (Grouped): F52, 131"	"Abundances (Grouped): F57, 126"	"Abundances (Grouped): F57, 127C"	"Abundances (Grouped): F57, 128C"	"Abundances (Grouped): F57, 129C"	"Abundances (Grouped): F57, 130C"	"Abundances (Grouped): F57, 131"	"Abundances (Grouped): F61, 126"	"Abundances (Grouped): F61, 127C"	"Abundances (Grouped): F61, 128C"	"Abundances (Grouped): F61, 129C"	"Abundances (Grouped): F61, 130C"	"Abundances (Grouped): F61, 131"	"Abundances (Grouped): F62, 126"	"Abundances (Grouped): F62, 127C"	"Abundances (Grouped): F62, 128C"	"Abundances (Grouped): F62, 129C"	"Abundances (Grouped): F62, 130C"	"Abundances (Grouped): F62, 131"	"Abundances (Grouped): F63, 126"	"Abundances (Grouped): F63, 127C"	"Abundances (Grouped): F63, 128C"	"Abundances (Grouped): F63, 129C"	"Abundances (Grouped): F63, 130C"	"Abundances (Grouped): F63, 131"	"Abundances (Grouped): F64, 126"	"Abundances (Grouped): F64, 127C"	"Abundances (Grouped): F64, 128C"	"Abundances (Grouped): F64, 129C"	"Abundances (Grouped): F64, 130C"	"Abundances (Grouped): F64, 131"	"Abundances (Grouped): F80, 126"	"Abundances (Grouped): F80, 127C"	"Abundances (Grouped): F80, 128C"	"Abundances (Grouped): F80, 129C"	"Abundances (Grouped): F80, 130C"	"Abundances (Grouped): F80, 131"	"Abundances (Grouped): F81, 126"	"Abundances (Grouped): F81, 127C"	"Abundances (Grouped): F81, 128C"	"Abundances (Grouped): F81, 129C"	"Abundances (Grouped): F81, 130C"	"Abundances (Grouped): F81, 131"	"Abundances (Grouped) CV [%]: F6, 126"	"Abundances (Grouped) CV [%]: F6, 127C"	"Abundances (Grouped) CV [%]: F6, 128C"	"Abundances (Grouped) CV [%]: F6, 129C"	"Abundances (Grouped) CV [%]: F6, 130C"	"Abundances (Grouped) CV [%]: F6, 131"	"Abundances (Grouped) CV [%]: F7, 126"	"Abundances (Grouped) CV [%]: F7, 127C"	"Abundances (Grouped) CV [%]: F7, 128C"	"Abundances (Grouped) CV [%]: F7, 129C"	"Abundances (Grouped) CV [%]: F7, 130C"	"Abundances (Grouped) CV [%]: F7, 131"	"Abundances (Grouped) CV [%]: F8, 126"	"Abundances (Grouped) CV [%]: F8, 127C"	"Abundances (Grouped) CV [%]: F8, 128C"	"Abundances (Grouped) CV [%]: F8, 129C"	"Abundances (Grouped) CV [%]: F8, 130C"	"Abundances (Grouped) CV [%]: F8, 131"	"Abundances (Grouped) CV [%]: F9, 126"	"Abundances (Grouped) CV [%]: F9, 127C"	"Abundances (Grouped) CV [%]: F9, 128C"	"Abundances (Grouped) CV [%]: F9, 129C"	"Abundances (Grouped) CV [%]: F9, 130C"	"Abundances (Grouped) CV [%]: F9, 131"	"Abundances (Grouped) CV [%]: F10, 126"	"Abundances (Grouped) CV [%]: F10, 127C"	"Abundances (Grouped) CV [%]: F10, 128C"	"Abundances (Grouped) CV [%]: F10, 129C"	"Abundances (Grouped) CV [%]: F10, 130C"	"Abundances (Grouped) CV [%]: F10, 131"	"Abundances (Grouped) CV [%]: F11, 126"	"Abundances (Grouped) CV [%]: F11, 127C"	"Abundances (Grouped) CV [%]: F11, 128C"	"Abundances (Grouped) CV [%]: F11, 129C"	"Abundances (Grouped) CV [%]: F11, 130C"	"Abundances (Grouped) CV [%]: F11, 131"	"Abundances (Grouped) CV [%]: F12, 126"	"Abundances (Grouped) CV [%]: F12, 127C"	"Abundances (Grouped) CV [%]: F12, 128C"	"Abundances (Grouped) CV [%]: F12, 129C"	"Abundances (Grouped) CV [%]: F12, 130C"	"Abundances (Grouped) CV [%]: F12, 131"	"Abundances (Grouped) CV [%]: F13, 126"	"Abundances (Grouped) CV [%]: F13, 127C"	"Abundances (Grouped) CV [%]: F13, 128C"	"Abundances (Grouped) CV [%]: F13, 129C"	"Abundances (Grouped) CV [%]: F13, 130C"	"Abundances (Grouped) CV [%]: F13, 131"	"Abundances (Grouped) CV [%]: F14, 126"	"Abundances (Grouped) CV [%]: F14, 127C"	"Abundances (Grouped) CV [%]: F14, 128C"	"Abundances (Grouped) CV [%]: F14, 129C"	"Abundances (Grouped) CV [%]: F14, 130C"	"Abundances (Grouped) CV [%]: F14, 131"	"Abundances (Grouped) CV [%]: F15, 126"	"Abundances (Grouped) CV [%]: F15, 127C"	"Abundances (Grouped) CV [%]: F15, 128C"	"Abundances (Grouped) CV [%]: F15, 129C"	"Abundances (Grouped) CV [%]: F15, 130C"	"Abundances (Grouped) CV [%]: F15, 131"	"Abundances (Grouped) CV [%]: F16, 126"	"Abundances (Grouped) CV [%]: F16, 127C"	"Abundances (Grouped) CV [%]: F16, 128C"	"Abundances (Grouped) CV [%]: F16, 129C"	"Abundances (Grouped) CV [%]: F16, 130C"	"Abundances (Grouped) CV [%]: F16, 131"	"Abundances (Grouped) CV [%]: F17, 126"	"Abundances (Grouped) CV [%]: F17, 127C"	"Abundances (Grouped) CV [%]: F17, 128C"	"Abundances (Grouped) CV [%]: F17, 129C"	"Abundances (Grouped) CV [%]: F17, 130C"	"Abundances (Grouped) CV [%]: F17, 131"	"Abundances (Grouped) CV [%]: F18, 126"	"Abundances (Grouped) CV [%]: F18, 127C"	"Abundances (Grouped) CV [%]: F18, 128C"	"Abundances (Grouped) CV [%]: F18, 129C"	"Abundances (Grouped) CV [%]: F18, 130C"	"Abundances (Grouped) CV [%]: F18, 131"	"Abundances (Grouped) CV [%]: F19, 126"	"Abundances (Grouped) CV [%]: F19, 127C"	"Abundances (Grouped) CV [%]: F19, 128C"	"Abundances (Grouped) CV [%]: F19, 129C"	"Abundances (Grouped) CV [%]: F19, 130C"	"Abundances (Grouped) CV [%]: F19, 131"	"Abundances (Grouped) CV [%]: F20, 126"	"Abundances (Grouped) CV [%]: F20, 127C"	"Abundances (Grouped) CV [%]: F20, 128C"	"Abundances (Grouped) CV [%]: F20, 129C"	"Abundances (Grouped) CV [%]: F20, 130C"	"Abundances (Grouped) CV [%]: F20, 131"	"Abundances (Grouped) CV [%]: F21, 126"	"Abundances (Grouped) CV [%]: F21, 127C"	"Abundances (Grouped) CV [%]: F21, 128C"	"Abundances (Grouped) CV [%]: F21, 129C"	"Abundances (Grouped) CV [%]: F21, 130C"	"Abundances (Grouped) CV [%]: F21, 131"	"Abundances (Grouped) CV [%]: F22, 126"	"Abundances (Grouped) CV [%]: F22, 127C"	"Abundances (Grouped) CV [%]: F22, 128C"	"Abundances (Grouped) CV [%]: F22, 129C"	"Abundances (Grouped) CV [%]: F22, 130C"	"Abundances (Grouped) CV [%]: F22, 131"	"Abundances (Grouped) CV [%]: F23, 126"	"Abundances (Grouped) CV [%]: F23, 127C"	"Abundances (Grouped) CV [%]: F23, 128C"	"Abundances (Grouped) CV [%]: F23, 129C"	"Abundances (Grouped) CV [%]: F23, 130C"	"Abundances (Grouped) CV [%]: F23, 131"	"Abundances (Grouped) CV [%]: F24, 126"	"Abundances (Grouped) CV [%]: F24, 127C"	"Abundances (Grouped) CV [%]: F24, 128C"	"Abundances (Grouped) CV [%]: F24, 129C"	"Abundances (Grouped) CV [%]: F24, 130C"	"Abundances (Grouped) CV [%]: F24, 131"	"Abundances (Grouped) CV [%]: F25, 126"	"Abundances (Grouped) CV [%]: F25, 127C"	"Abundances (Grouped) CV [%]: F25, 128C"	"Abundances (Grouped) CV [%]: F25, 129C"	"Abundances (Grouped) CV [%]: F25, 130C"	"Abundances (Grouped) CV [%]: F25, 131"	"Abundances (Grouped) CV [%]: F26, 126"	"Abundances (Grouped) CV [%]: F26, 127C"	"Abundances (Grouped) CV [%]: F26, 128C"	"Abundances (Grouped) CV [%]: F26, 129C"	"Abundances (Grouped) CV [%]: F26, 130C"	"Abundances (Grouped) CV [%]: F26, 131"	"Abundances (Grouped) CV [%]: F27, 126"	"Abundances (Grouped) CV [%]: F27, 127C"	"Abundances (Grouped) CV [%]: F27, 128C"	"Abundances (Grouped) CV [%]: F27, 129C"	"Abundances (Grouped) CV [%]: F27, 130C"	"Abundances (Grouped) CV [%]: F27, 131"	"Abundances (Grouped) CV [%]: F28, 126"	"Abundances (Grouped) CV [%]: F28, 127C"	"Abundances (Grouped) CV [%]: F28, 128C"	"Abundances (Grouped) CV [%]: F28, 129C"	"Abundances (Grouped) CV [%]: F28, 130C"	"Abundances (Grouped) CV [%]: F28, 131"	"Abundances (Grouped) CV [%]: F29, 126"	"Abundances (Grouped) CV [%]: F29, 127C"	"Abundances (Grouped) CV [%]: F29, 128C"	"Abundances (Grouped) CV [%]: F29, 129C"	"Abundances (Grouped) CV [%]: F29, 130C"	"Abundances (Grouped) CV [%]: F29, 131"	"Abundances (Grouped) CV [%]: F30, 126"	"Abundances (Grouped) CV [%]: F30, 127C"	"Abundances (Grouped) CV [%]: F30, 128C"	"Abundances (Grouped) CV [%]: F30, 129C"	"Abundances (Grouped) CV [%]: F30, 130C"	"Abundances (Grouped) CV [%]: F30, 131"	"Abundances (Grouped) CV [%]: F31, 126"	"Abundances (Grouped) CV [%]: F31, 127C"	"Abundances (Grouped) CV [%]: F31, 128C"	"Abundances (Grouped) CV [%]: F31, 129C"	"Abundances (Grouped) CV [%]: F31, 130C"	"Abundances (Grouped) CV [%]: F31, 131"	"Abundances (Grouped) CV [%]: F32, 126"	"Abundances (Grouped) CV [%]: F32, 127C"	"Abundances (Grouped) CV [%]: F32, 128C"	"Abundances (Grouped) CV [%]: F32, 129C"	"Abundances (Grouped) CV [%]: F32, 130C"	"Abundances (Grouped) CV [%]: F32, 131"	"Abundances (Grouped) CV [%]: F33, 126"	"Abundances (Grouped) CV [%]: F33, 127C"	"Abundances (Grouped) CV [%]: F33, 128C"	"Abundances (Grouped) CV [%]: F33, 129C"	"Abundances (Grouped) CV [%]: F33, 130C"	"Abundances (Grouped) CV [%]: F33, 131"	"Abundances (Grouped) CV [%]: F34, 126"	"Abundances (Grouped) CV [%]: F34, 127C"	"Abundances (Grouped) CV [%]: F34, 128C"	"Abundances (Grouped) CV [%]: F34, 129C"	"Abundances (Grouped) CV [%]: F34, 130C"	"Abundances (Grouped) CV [%]: F34, 131"	"Abundances (Grouped) CV [%]: F35, 126"	"Abundances (Grouped) CV [%]: F35, 127C"	"Abundances (Grouped) CV [%]: F35, 128C"	"Abundances (Grouped) CV [%]: F35, 129C"	"Abundances (Grouped) CV [%]: F35, 130C"	"Abundances (Grouped) CV [%]: F35, 131"	"Abundances (Grouped) CV [%]: F36, 126"	"Abundances (Grouped) CV [%]: F36, 127C"	"Abundances (Grouped) CV [%]: F36, 128C"	"Abundances (Grouped) CV [%]: F36, 129C"	"Abundances (Grouped) CV [%]: F36, 130C"	"Abundances (Grouped) CV [%]: F36, 131"	"Abundances (Grouped) CV [%]: F37, 126"	"Abundances (Grouped) CV [%]: F37, 127C"	"Abundances (Grouped) CV [%]: F37, 128C"	"Abundances (Grouped) CV [%]: F37, 129C"	"Abundances (Grouped) CV [%]: F37, 130C"	"Abundances (Grouped) CV [%]: F37, 131"	"Abundances (Grouped) CV [%]: F38, 126"	"Abundances (Grouped) CV [%]: F38, 127C"	"Abundances (Grouped) CV [%]: F38, 128C"	"Abundances (Grouped) CV [%]: F38, 129C"	"Abundances (Grouped) CV [%]: F38, 130C"	"Abundances (Grouped) CV [%]: F38, 131"	"Abundances (Grouped) CV [%]: F39, 126"	"Abundances (Grouped) CV [%]: F39, 127C"	"Abundances (Grouped) CV [%]: F39, 128C"	"Abundances (Grouped) CV [%]: F39, 129C"	"Abundances (Grouped) CV [%]: F39, 130C"	"Abundances (Grouped) CV [%]: F39, 131"	"Abundances (Grouped) CV [%]: F40, 126"	"Abundances (Grouped) CV [%]: F40, 127C"	"Abundances (Grouped) CV [%]: F40, 128C"	"Abundances (Grouped) CV [%]: F40, 129C"	"Abundances (Grouped) CV [%]: F40, 130C"	"Abundances (Grouped) CV [%]: F40, 131"	"Abundances (Grouped) CV [%]: F41, 126"	"Abundances (Grouped) CV [%]: F41, 127C"	"Abundances (Grouped) CV [%]: F41, 128C"	"Abundances (Grouped) CV [%]: F41, 129C"	"Abundances (Grouped) CV [%]: F41, 130C"	"Abundances (Grouped) CV [%]: F41, 131"	"Abundances (Grouped) CV [%]: F42, 126"	"Abundances (Grouped) CV [%]: F42, 127C"	"Abundances (Grouped) CV [%]: F42, 128C"	"Abundances (Grouped) CV [%]: F42, 129C"	"Abundances (Grouped) CV [%]: F42, 130C"	"Abundances (Grouped) CV [%]: F42, 131"	"Abundances (Grouped) CV [%]: F43, 126"	"Abundances (Grouped) CV [%]: F43, 127C"	"Abundances (Grouped) CV [%]: F43, 128C"	"Abundances (Grouped) CV [%]: F43, 129C"	"Abundances (Grouped) CV [%]: F43, 130C"	"Abundances (Grouped) CV [%]: F43, 131"	"Abundances (Grouped) CV [%]: F44, 126"	"Abundances (Grouped) CV [%]: F44, 127C"	"Abundances (Grouped) CV [%]: F44, 128C"	"Abundances (Grouped) CV [%]: F44, 129C"	"Abundances (Grouped) CV [%]: F44, 130C"	"Abundances (Grouped) CV [%]: F44, 131"	"Abundances (Grouped) CV [%]: F45, 126"	"Abundances (Grouped) CV [%]: F45, 127C"	"Abundances (Grouped) CV [%]: F45, 128C"	"Abundances (Grouped) CV [%]: F45, 129C"	"Abundances (Grouped) CV [%]: F45, 130C"	"Abundances (Grouped) CV [%]: F45, 131"	"Abundances (Grouped) CV [%]: F46, 126"	"Abundances (Grouped) CV [%]: F46, 127C"	"Abundances (Grouped) CV [%]: F46, 128C"	"Abundances (Grouped) CV [%]: F46, 129C"	"Abundances (Grouped) CV [%]: F46, 130C"	"Abundances (Grouped) CV [%]: F46, 131"	"Abundances (Grouped) CV [%]: F47, 126"	"Abundances (Grouped) CV [%]: F47, 127C"	"Abundances (Grouped) CV [%]: F47, 128C"	"Abundances (Grouped) CV [%]: F47, 129C"	"Abundances (Grouped) CV [%]: F47, 130C"	"Abundances (Grouped) CV [%]: F47, 131"	"Abundances (Grouped) CV [%]: F48, 126"	"Abundances (Grouped) CV [%]: F48, 127C"	"Abundances (Grouped) CV [%]: F48, 128C"	"Abundances (Grouped) CV [%]: F48, 129C"	"Abundances (Grouped) CV [%]: F48, 130C"	"Abundances (Grouped) CV [%]: F48, 131"	"Abundances (Grouped) CV [%]: F49, 126"	"Abundances (Grouped) CV [%]: F49, 127C"	"Abundances (Grouped) CV [%]: F49, 128C"	"Abundances (Grouped) CV [%]: F49, 129C"	"Abundances (Grouped) CV [%]: F49, 130C"	"Abundances (Grouped) CV [%]: F49, 131"	"Abundances (Grouped) CV [%]: F50, 126"	"Abundances (Grouped) CV [%]: F50, 127C"	"Abundances (Grouped) CV [%]: F50, 128C"	"Abundances (Grouped) CV [%]: F50, 129C"	"Abundances (Grouped) CV [%]: F50, 130C"	"Abundances (Grouped) CV [%]: F50, 131"	"Abundances (Grouped) CV [%]: F51, 126"	"Abundances (Grouped) CV [%]: F51, 127C"	"Abundances (Grouped) CV [%]: F51, 128C"	"Abundances (Grouped) CV [%]: F51, 129C"	"Abundances (Grouped) CV [%]: F51, 130C"	"Abundances (Grouped) CV [%]: F51, 131"	"Abundances (Grouped) CV [%]: F52, 126"	"Abundances (Grouped) CV [%]: F52, 127C"	"Abundances (Grouped) CV [%]: F52, 128C"	"Abundances (Grouped) CV [%]: F52, 129C"	"Abundances (Grouped) CV [%]: F52, 130C"	"Abundances (Grouped) CV [%]: F52, 131"	"Abundances (Grouped) CV [%]: F57, 126"	"Abundances (Grouped) CV [%]: F57, 127C"	"Abundances (Grouped) CV [%]: F57, 128C"	"Abundances (Grouped) CV [%]: F57, 129C"	"Abundances (Grouped) CV [%]: F57, 130C"	"Abundances (Grouped) CV [%]: F57, 131"	"Abundances (Grouped) CV [%]: F61, 126"	"Abundances (Grouped) CV [%]: F61, 127C"	"Abundances (Grouped) CV [%]: F61, 128C"	"Abundances (Grouped) CV [%]: F61, 129C"	"Abundances (Grouped) CV [%]: F61, 130C"	"Abundances (Grouped) CV [%]: F61, 131"	"Abundances (Grouped) CV [%]: F62, 126"	"Abundances (Grouped) CV [%]: F62, 127C"	"Abundances (Grouped) CV [%]: F62, 128C"	"Abundances (Grouped) CV [%]: F62, 129C"	"Abundances (Grouped) CV [%]: F62, 130C"	"Abundances (Grouped) CV [%]: F62, 131"	"Abundances (Grouped) CV [%]: F63, 126"	"Abundances (Grouped) CV [%]: F63, 127C"	"Abundances (Grouped) CV [%]: F63, 128C"	"Abundances (Grouped) CV [%]: F63, 129C"	"Abundances (Grouped) CV [%]: F63, 130C"	"Abundances (Grouped) CV [%]: F63, 131"	"Abundances (Grouped) CV [%]: F64, 126"	"Abundances (Grouped) CV [%]: F64, 127C"	"Abundances (Grouped) CV [%]: F64, 128C"	"Abundances (Grouped) CV [%]: F64, 129C"	"Abundances (Grouped) CV [%]: F64, 130C"	"Abundances (Grouped) CV [%]: F64, 131"	"Abundances (Grouped) CV [%]: F80, 126"	"Abundances (Grouped) CV [%]: F80, 127C"	"Abundances (Grouped) CV [%]: F80, 128C"	"Abundances (Grouped) CV [%]: F80, 129C"	"Abundances (Grouped) CV [%]: F80, 130C"	"Abundances (Grouped) CV [%]: F80, 131"	"Abundances (Grouped) CV [%]: F81, 126"	"Abundances (Grouped) CV [%]: F81, 127C"	"Abundances (Grouped) CV [%]: F81, 128C"	"Abundances (Grouped) CV [%]: F81, 129C"	"Abundances (Grouped) CV [%]: F81, 130C"	"Abundances (Grouped) CV [%]: F81, 131"	"Abundances (Grouped) Count: F6, 126"	"Abundances (Grouped) Count: F6, 127C"	"Abundances (Grouped) Count: F6, 128C"	"Abundances (Grouped) Count: F6, 129C"	"Abundances (Grouped) Count: F6, 130C"	"Abundances (Grouped) Count: F6, 131"	"Abundances (Grouped) Count: F7, 126"	"Abundances (Grouped) Count: F7, 127C"	"Abundances (Grouped) Count: F7, 128C"	"Abundances (Grouped) Count: F7, 129C"	"Abundances (Grouped) Count: F7, 130C"	"Abundances (Grouped) Count: F7, 131"	"Abundances (Grouped) Count: F8, 126"	"Abundances (Grouped) Count: F8, 127C"	"Abundances (Grouped) Count: F8, 128C"	"Abundances (Grouped) Count: F8, 129C"	"Abundances (Grouped) Count: F8, 130C"	"Abundances (Grouped) Count: F8, 131"	"Abundances (Grouped) Count: F9, 126"	"Abundances (Grouped) Count: F9, 127C"	"Abundances (Grouped) Count: F9, 128C"	"Abundances (Grouped) Count: F9, 129C"	"Abundances (Grouped) Count: F9, 130C"	"Abundances (Grouped) Count: F9, 131"	"Abundances (Grouped) Count: F10, 126"	"Abundances (Grouped) Count: F10, 127C"	"Abundances (Grouped) Count: F10, 128C"	"Abundances (Grouped) Count: F10, 129C"	"Abundances (Grouped) Count: F10, 130C"	"Abundances (Grouped) Count: F10, 131"	"Abundances (Grouped) Count: F11, 126"	"Abundances (Grouped) Count: F11, 127C"	"Abundances (Grouped) Count: F11, 128C"	"Abundances (Grouped) Count: F11, 129C"	"Abundances (Grouped) Count: F11, 130C"	"Abundances (Grouped) Count: F11, 131"	"Abundances (Grouped) Count: F12, 126"	"Abundances (Grouped) Count: F12, 127C"	"Abundances (Grouped) Count: F12, 128C"	"Abundances (Grouped) Count: F12, 129C"	"Abundances (Grouped) Count: F12, 130C"	"Abundances (Grouped) Count: F12, 131"	"Abundances (Grouped) Count: F13, 126"	"Abundances (Grouped) Count: F13, 127C"	"Abundances (Grouped) Count: F13, 128C"	"Abundances (Grouped) Count: F13, 129C"	"Abundances (Grouped) Count: F13, 130C"	"Abundances (Grouped) Count: F13, 131"	"Abundances (Grouped) Count: F14, 126"	"Abundances (Grouped) Count: F14, 127C"	"Abundances (Grouped) Count: F14, 128C"	"Abundances (Grouped) Count: F14, 129C"	"Abundances (Grouped) Count: F14, 130C"	"Abundances (Grouped) Count: F14, 131"	"Abundances (Grouped) Count: F15, 126"	"Abundances (Grouped) Count: F15, 127C"	"Abundances (Grouped) Count: F15, 128C"	"Abundances (Grouped) Count: F15, 129C"	"Abundances (Grouped) Count: F15, 130C"	"Abundances (Grouped) Count: F15, 131"	"Abundances (Grouped) Count: F16, 126"	"Abundances (Grouped) Count: F16, 127C"	"Abundances (Grouped) Count: F16, 128C"	"Abundances (Grouped) Count: F16, 129C"	"Abundances (Grouped) Count: F16, 130C"	"Abundances (Grouped) Count: F16, 131"	"Abundances (Grouped) Count: F17, 126"	"Abundances (Grouped) Count: F17, 127C"	"Abundances (Grouped) Count: F17, 128C"	"Abundances (Grouped) Count: F17, 129C"	"Abundances (Grouped) Count: F17, 130C"	"Abundances (Grouped) Count: F17, 131"	"Abundances (Grouped) Count: F18, 126"	"Abundances (Grouped) Count: F18, 127C"	"Abundances (Grouped) Count: F18, 128C"	"Abundances (Grouped) Count: F18, 129C"	"Abundances (Grouped) Count: F18, 130C"	"Abundances (Grouped) Count: F18, 131"	"Abundances (Grouped) Count: F19, 126"	"Abundances (Grouped) Count: F19, 127C"	"Abundances (Grouped) Count: F19, 128C"	"Abundances (Grouped) Count: F19, 129C"	"Abundances (Grouped) Count: F19, 130C"	"Abundances (Grouped) Count: F19, 131"	"Abundances (Grouped) Count: F20, 126"	"Abundances (Grouped) Count: F20, 127C"	"Abundances (Grouped) Count: F20, 128C"	"Abundances (Grouped) Count: F20, 129C"	"Abundances (Grouped) Count: F20, 130C"	"Abundances (Grouped) Count: F20, 131"	"Abundances (Grouped) Count: F21, 126"	"Abundances (Grouped) Count: F21, 127C"	"Abundances (Grouped) Count: F21, 128C"	"Abundances (Grouped) Count: F21, 129C"	"Abundances (Grouped) Count: F21, 130C"	"Abundances (Grouped) Count: F21, 131"	"Abundances (Grouped) Count: F22, 126"	"Abundances (Grouped) Count: F22, 127C"	"Abundances (Grouped) Count: F22, 128C"	"Abundances (Grouped) Count: F22, 129C"	"Abundances (Grouped) Count: F22, 130C"	"Abundances (Grouped) Count: F22, 131"	"Abundances (Grouped) Count: F23, 126"	"Abundances (Grouped) Count: F23, 127C"	"Abundances (Grouped) Count: F23, 128C"	"Abundances (Grouped) Count: F23, 129C"	"Abundances (Grouped) Count: F23, 130C"	"Abundances (Grouped) Count: F23, 131"	"Abundances (Grouped) Count: F24, 126"	"Abundances (Grouped) Count: F24, 127C"	"Abundances (Grouped) Count: F24, 128C"	"Abundances (Grouped) Count: F24, 129C"	"Abundances (Grouped) Count: F24, 130C"	"Abundances (Grouped) Count: F24, 131"	"Abundances (Grouped) Count: F25, 126"	"Abundances (Grouped) Count: F25, 127C"	"Abundances (Grouped) Count: F25, 128C"	"Abundances (Grouped) Count: F25, 129C"	"Abundances (Grouped) Count: F25, 130C"	"Abundances (Grouped) Count: F25, 131"	"Abundances (Grouped) Count: F26, 126"	"Abundances (Grouped) Count: F26, 127C"	"Abundances (Grouped) Count: F26, 128C"	"Abundances (Grouped) Count: F26, 129C"	"Abundances (Grouped) Count: F26, 130C"	"Abundances (Grouped) Count: F26, 131"	"Abundances (Grouped) Count: F27, 126"	"Abundances (Grouped) Count: F27, 127C"	"Abundances (Grouped) Count: F27, 128C"	"Abundances (Grouped) Count: F27, 129C"	"Abundances (Grouped) Count: F27, 130C"	"Abundances (Grouped) Count: F27, 131"	"Abundances (Grouped) Count: F28, 126"	"Abundances (Grouped) Count: F28, 127C"	"Abundances (Grouped) Count: F28, 128C"	"Abundances (Grouped) Count: F28, 129C"	"Abundances (Grouped) Count: F28, 130C"	"Abundances (Grouped) Count: F28, 131"	"Abundances (Grouped) Count: F29, 126"	"Abundances (Grouped) Count: F29, 127C"	"Abundances (Grouped) Count: F29, 128C"	"Abundances (Grouped) Count: F29, 129C"	"Abundances (Grouped) Count: F29, 130C"	"Abundances (Grouped) Count: F29, 131"	"Abundances (Grouped) Count: F30, 126"	"Abundances (Grouped) Count: F30, 127C"	"Abundances (Grouped) Count: F30, 128C"	"Abundances (Grouped) Count: F30, 129C"	"Abundances (Grouped) Count: F30, 130C"	"Abundances (Grouped) Count: F30, 131"	"Abundances (Grouped) Count: F31, 126"	"Abundances (Grouped) Count: F31, 127C"	"Abundances (Grouped) Count: F31, 128C"	"Abundances (Grouped) Count: F31, 129C"	"Abundances (Grouped) Count: F31, 130C"	"Abundances (Grouped) Count: F31, 131"	"Abundances (Grouped) Count: F32, 126"	"Abundances (Grouped) Count: F32, 127C"	"Abundances (Grouped) Count: F32, 128C"	"Abundances (Grouped) Count: F32, 129C"	"Abundances (Grouped) Count: F32, 130C"	"Abundances (Grouped) Count: F32, 131"	"Abundances (Grouped) Count: F33, 126"	"Abundances (Grouped) Count: F33, 127C"	"Abundances (Grouped) Count: F33, 128C"	"Abundances (Grouped) Count: F33, 129C"	"Abundances (Grouped) Count: F33, 130C"	"Abundances (Grouped) Count: F33, 131"	"Abundances (Grouped) Count: F34, 126"	"Abundances (Grouped) Count: F34, 127C"	"Abundances (Grouped) Count: F34, 128C"	"Abundances (Grouped) Count: F34, 129C"	"Abundances (Grouped) Count: F34, 130C"	"Abundances (Grouped) Count: F34, 131"	"Abundances (Grouped) Count: F35, 126"	"Abundances (Grouped) Count: F35, 127C"	"Abundances (Grouped) Count: F35, 128C"	"Abundances (Grouped) Count: F35, 129C"	"Abundances (Grouped) Count: F35, 130C"	"Abundances (Grouped) Count: F35, 131"	"Abundances (Grouped) Count: F36, 126"	"Abundances (Grouped) Count: F36, 127C"	"Abundances (Grouped) Count: F36, 128C"	"Abundances (Grouped) Count: F36, 129C"	"Abundances (Grouped) Count: F36, 130C"	"Abundances (Grouped) Count: F36, 131"	"Abundances (Grouped) Count: F37, 126"	"Abundances (Grouped) Count: F37, 127C"	"Abundances (Grouped) Count: F37, 128C"	"Abundances (Grouped) Count: F37, 129C"	"Abundances (Grouped) Count: F37, 130C"	"Abundances (Grouped) Count: F37, 131"	"Abundances (Grouped) Count: F38, 126"	"Abundances (Grouped) Count: F38, 127C"	"Abundances (Grouped) Count: F38, 128C"	"Abundances (Grouped) Count: F38, 129C"	"Abundances (Grouped) Count: F38, 130C"	"Abundances (Grouped) Count: F38, 131"	"Abundances (Grouped) Count: F39, 126"	"Abundances (Grouped) Count: F39, 127C"	"Abundances (Grouped) Count: F39, 128C"	"Abundances (Grouped) Count: F39, 129C"	"Abundances (Grouped) Count: F39, 130C"	"Abundances (Grouped) Count: F39, 131"	"Abundances (Grouped) Count: F40, 126"	"Abundances (Grouped) Count: F40, 127C"	"Abundances (Grouped) Count: F40, 128C"	"Abundances (Grouped) Count: F40, 129C"	"Abundances (Grouped) Count: F40, 130C"	"Abundances (Grouped) Count: F40, 131"	"Abundances (Grouped) Count: F41, 126"	"Abundances (Grouped) Count: F41, 127C"	"Abundances (Grouped) Count: F41, 128C"	"Abundances (Grouped) Count: F41, 129C"	"Abundances (Grouped) Count: F41, 130C"	"Abundances (Grouped) Count: F41, 131"	"Abundances (Grouped) Count: F42, 126"	"Abundances (Grouped) Count: F42, 127C"	"Abundances (Grouped) Count: F42, 128C"	"Abundances (Grouped) Count: F42, 129C"	"Abundances (Grouped) Count: F42, 130C"	"Abundances (Grouped) Count: F42, 131"	"Abundances (Grouped) Count: F43, 126"	"Abundances (Grouped) Count: F43, 127C"	"Abundances (Grouped) Count: F43, 128C"	"Abundances (Grouped) Count: F43, 129C"	"Abundances (Grouped) Count: F43, 130C"	"Abundances (Grouped) Count: F43, 131"	"Abundances (Grouped) Count: F44, 126"	"Abundances (Grouped) Count: F44, 127C"	"Abundances (Grouped) Count: F44, 128C"	"Abundances (Grouped) Count: F44, 129C"	"Abundances (Grouped) Count: F44, 130C"	"Abundances (Grouped) Count: F44, 131"	"Abundances (Grouped) Count: F45, 126"	"Abundances (Grouped) Count: F45, 127C"	"Abundances (Grouped) Count: F45, 128C"	"Abundances (Grouped) Count: F45, 129C"	"Abundances (Grouped) Count: F45, 130C"	"Abundances (Grouped) Count: F45, 131"	"Abundances (Grouped) Count: F46, 126"	"Abundances (Grouped) Count: F46, 127C"	"Abundances (Grouped) Count: F46, 128C"	"Abundances (Grouped) Count: F46, 129C"	"Abundances (Grouped) Count: F46, 130C"	"Abundances (Grouped) Count: F46, 131"	"Abundances (Grouped) Count: F47, 126"	"Abundances (Grouped) Count: F47, 127C"	"Abundances (Grouped) Count: F47, 128C"	"Abundances (Grouped) Count: F47, 129C"	"Abundances (Grouped) Count: F47, 130C"	"Abundances (Grouped) Count: F47, 131"	"Abundances (Grouped) Count: F48, 126"	"Abundances (Grouped) Count: F48, 127C"	"Abundances (Grouped) Count: F48, 128C"	"Abundances (Grouped) Count: F48, 129C"	"Abundances (Grouped) Count: F48, 130C"	"Abundances (Grouped) Count: F48, 131"	"Abundances (Grouped) Count: F49, 126"	"Abundances (Grouped) Count: F49, 127C"	"Abundances (Grouped) Count: F49, 128C"	"Abundances (Grouped) Count: F49, 129C"	"Abundances (Grouped) Count: F49, 130C"	"Abundances (Grouped) Count: F49, 131"	"Abundances (Grouped) Count: F50, 126"	"Abundances (Grouped) Count: F50, 127C"	"Abundances (Grouped) Count: F50, 128C"	"Abundances (Grouped) Count: F50, 129C"	"Abundances (Grouped) Count: F50, 130C"	"Abundances (Grouped) Count: F50, 131"	"Abundances (Grouped) Count: F51, 126"	"Abundances (Grouped) Count: F51, 127C"	"Abundances (Grouped) Count: F51, 128C"	"Abundances (Grouped) Count: F51, 129C"	"Abundances (Grouped) Count: F51, 130C"	"Abundances (Grouped) Count: F51, 131"	"Abundances (Grouped) Count: F52, 126"	"Abundances (Grouped) Count: F52, 127C"	"Abundances (Grouped) Count: F52, 128C"	"Abundances (Grouped) Count: F52, 129C"	"Abundances (Grouped) Count: F52, 130C"	"Abundances (Grouped) Count: F52, 131"	"Abundances (Grouped) Count: F57, 126"	"Abundances (Grouped) Count: F57, 127C"	"Abundances (Grouped) Count: F57, 128C"	"Abundances (Grouped) Count: F57, 129C"	"Abundances (Grouped) Count: F57, 130C"	"Abundances (Grouped) Count: F57, 131"	"Abundances (Grouped) Count: F61, 126"	"Abundances (Grouped) Count: F61, 127C"	"Abundances (Grouped) Count: F61, 128C"	"Abundances (Grouped) Count: F61, 129C"	"Abundances (Grouped) Count: F61, 130C"	"Abundances (Grouped) Count: F61, 131"	"Abundances (Grouped) Count: F62, 126"	"Abundances (Grouped) Count: F62, 127C"	"Abundances (Grouped) Count: F62, 128C"	"Abundances (Grouped) Count: F62, 129C"	"Abundances (Grouped) Count: F62, 130C"	"Abundances (Grouped) Count: F62, 131"	"Abundances (Grouped) Count: F63, 126"	"Abundances (Grouped) Count: F63, 127C"	"Abundances (Grouped) Count: F63, 128C"	"Abundances (Grouped) Count: F63, 129C"	"Abundances (Grouped) Count: F63, 130C"	"Abundances (Grouped) Count: F63, 131"	"Abundances (Grouped) Count: F64, 126"	"Abundances (Grouped) Count: F64, 127C"	"Abundances (Grouped) Count: F64, 128C"	"Abundances (Grouped) Count: F64, 129C"	"Abundances (Grouped) Count: F64, 130C"	"Abundances (Grouped) Count: F64, 131"	"Abundances (Grouped) Count: F80, 126"	"Abundances (Grouped) Count: F80, 127C"	"Abundances (Grouped) Count: F80, 128C"	"Abundances (Grouped) Count: F80, 129C"	"Abundances (Grouped) Count: F80, 130C"	"Abundances (Grouped) Count: F80, 131"	"Abundances (Grouped) Count: F81, 126"	"Abundances (Grouped) Count: F81, 127C"	"Abundances (Grouped) Count: F81, 128C"	"Abundances (Grouped) Count: F81, 129C"	"Abundances (Grouped) Count: F81, 130C"	"Abundances (Grouped) Count: F81, 131"	"Abundances (Normalized): F6: 126, Sample"	"Abundances (Normalized): F6: 127C, Sample"	"Abundances (Normalized): F6: 128C, Sample"	"Abundances (Normalized): F6: 129C, Sample"	"Abundances (Normalized): F6: 130C, Sample"	"Abundances (Normalized): F6: 131, Sample"	"Abundances (Normalized): F7: 126, Sample"	"Abundances (Normalized): F7: 127C, Sample"	"Abundances (Normalized): F7: 128C, Sample"	"Abundances (Normalized): F7: 129C, Sample"	"Abundances (Normalized): F7: 130C, Sample"	"Abundances (Normalized): F7: 131, Sample"	"Abundances (Normalized): F8: 126, Sample"	"Abundances (Normalized): F8: 127C, Sample"	"Abundances (Normalized): F8: 128C, Sample"	"Abundances (Normalized): F8: 129C, Sample"	"Abundances (Normalized): F8: 130C, Sample"	"Abundances (Normalized): F8: 131, Sample"	"Abundances (Normalized): F9: 126, Sample"	"Abundances (Normalized): F9: 127C, Sample"	"Abundances (Normalized): F9: 128C, Sample"	"Abundances (Normalized): F9: 129C, Sample"	"Abundances (Normalized): F9: 130C, Sample"	"Abundances (Normalized): F9: 131, Sample"	"Abundances (Normalized): F10: 126, Sample"	"Abundances (Normalized): F10: 127C, Sample"	"Abundances (Normalized): F10: 128C, Sample"	"Abundances (Normalized): F10: 129C, Sample"	"Abundances (Normalized): F10: 130C, Sample"	"Abundances (Normalized): F10: 131, Sample"	"Abundances (Normalized): F11: 126, Sample"	"Abundances (Normalized): F11: 127C, Sample"	"Abundances (Normalized): F11: 128C, Sample"	"Abundances (Normalized): F11: 129C, Sample"	"Abundances (Normalized): F11: 130C, Sample"	"Abundances (Normalized): F11: 131, Sample"	"Abundances (Normalized): F12: 126, Sample"	"Abundances (Normalized): F12: 127C, Sample"	"Abundances (Normalized): F12: 128C, Sample"	"Abundances (Normalized): F12: 129C, Sample"	"Abundances (Normalized): F12: 130C, Sample"	"Abundances (Normalized): F12: 131, Sample"	"Abundances (Normalized): F13: 126, Sample"	"Abundances (Normalized): F13: 127C, Sample"	"Abundances (Normalized): F13: 128C, Sample"	"Abundances (Normalized): F13: 129C, Sample"	"Abundances (Normalized): F13: 130C, Sample"	"Abundances (Normalized): F13: 131, Sample"	"Abundances (Normalized): F14: 126, Sample"	"Abundances (Normalized): F14: 127C, Sample"	"Abundances (Normalized): F14: 128C, Sample"	"Abundances (Normalized): F14: 129C, Sample"	"Abundances (Normalized): F14: 130C, Sample"	"Abundances (Normalized): F14: 131, Sample"	"Abundances (Normalized): F15: 126, Sample"	"Abundances (Normalized): F15: 127C, Sample"	"Abundances (Normalized): F15: 128C, Sample"	"Abundances (Normalized): F15: 129C, Sample"	"Abundances (Normalized): F15: 130C, Sample"	"Abundances (Normalized): F15: 131, Sample"	"Abundances (Normalized): F16: 126, Sample"	"Abundances (Normalized): F16: 127C, Sample"	"Abundances (Normalized): F16: 128C, Sample"	"Abundances (Normalized): F16: 129C, Sample"	"Abundances (Normalized): F16: 130C, Sample"	"Abundances (Normalized): F16: 131, Sample"	"Abundances (Normalized): F17: 126, Sample"	"Abundances (Normalized): F17: 127C, Sample"	"Abundances (Normalized): F17: 128C, Sample"	"Abundances (Normalized): F17: 129C, Sample"	"Abundances (Normalized): F17: 130C, Sample"	"Abundances (Normalized): F17: 131, Sample"	"Abundances (Normalized): F18: 126, Sample"	"Abundances (Normalized): F18: 127C, Sample"	"Abundances (Normalized): F18: 128C, Sample"	"Abundances (Normalized): F18: 129C, Sample"	"Abundances (Normalized): F18: 130C, Sample"	"Abundances (Normalized): F18: 131, Sample"	"Abundances (Normalized): F19: 126, Sample"	"Abundances (Normalized): F19: 127C, Sample"	"Abundances (Normalized): F19: 128C, Sample"	"Abundances (Normalized): F19: 129C, Sample"	"Abundances (Normalized): F19: 130C, Sample"	"Abundances (Normalized): F19: 131, Sample"	"Abundances (Normalized): F20: 126, Sample"	"Abundances (Normalized): F20: 127C, Sample"	"Abundances (Normalized): F20: 128C, Sample"	"Abundances (Normalized): F20: 129C, Sample"	"Abundances (Normalized): F20: 130C, Sample"	"Abundances (Normalized): F20: 131, Sample"	"Abundances (Normalized): F21: 126, Sample"	"Abundances (Normalized): F21: 127C, Sample"	"Abundances (Normalized): F21: 128C, Sample"	"Abundances (Normalized): F21: 129C, Sample"	"Abundances (Normalized): F21: 130C, Sample"	"Abundances (Normalized): F21: 131, Sample"	"Abundances (Normalized): F22: 126, Sample"	"Abundances (Normalized): F22: 127C, Sample"	"Abundances (Normalized): F22: 128C, Sample"	"Abundances (Normalized): F22: 129C, Sample"	"Abundances (Normalized): F22: 130C, Sample"	"Abundances (Normalized): F22: 131, Sample"	"Abundances (Normalized): F23: 126, Sample"	"Abundances (Normalized): F23: 127C, Sample"	"Abundances (Normalized): F23: 128C, Sample"	"Abundances (Normalized): F23: 129C, Sample"	"Abundances (Normalized): F23: 130C, Sample"	"Abundances (Normalized): F23: 131, Sample"	"Abundances (Normalized): F24: 126, Sample"	"Abundances (Normalized): F24: 127C, Sample"	"Abundances (Normalized): F24: 128C, Sample"	"Abundances (Normalized): F24: 129C, Sample"	"Abundances (Normalized): F24: 130C, Sample"	"Abundances (Normalized): F24: 131, Sample"	"Abundances (Normalized): F25: 126, Sample"	"Abundances (Normalized): F25: 127C, Sample"	"Abundances (Normalized): F25: 128C, Sample"	"Abundances (Normalized): F25: 129C, Sample"	"Abundances (Normalized): F25: 130C, Sample"	"Abundances (Normalized): F25: 131, Sample"	"Abundances (Normalized): F26: 126, Sample"	"Abundances (Normalized): F26: 127C, Sample"	"Abundances (Normalized): F26: 128C, Sample"	"Abundances (Normalized): F26: 129C, Sample"	"Abundances (Normalized): F26: 130C, Sample"	"Abundances (Normalized): F26: 131, Sample"	"Abundances (Normalized): F27: 126, Sample"	"Abundances (Normalized): F27: 127C, Sample"	"Abundances (Normalized): F27: 128C, Sample"	"Abundances (Normalized): F27: 129C, Sample"	"Abundances (Normalized): F27: 130C, Sample"	"Abundances (Normalized): F27: 131, Sample"	"Abundances (Normalized): F28: 126, Sample"	"Abundances (Normalized): F28: 127C, Sample"	"Abundances (Normalized): F28: 128C, Sample"	"Abundances (Normalized): F28: 129C, Sample"	"Abundances (Normalized): F28: 130C, Sample"	"Abundances (Normalized): F28: 131, Sample"	"Abundances (Normalized): F29: 126, Sample"	"Abundances (Normalized): F29: 127C, Sample"	"Abundances (Normalized): F29: 128C, Sample"	"Abundances (Normalized): F29: 129C, Sample"	"Abundances (Normalized): F29: 130C, Sample"	"Abundances (Normalized): F29: 131, Sample"	"Abundances (Normalized): F30: 126, Sample"	"Abundances (Normalized): F30: 127C, Sample"	"Abundances (Normalized): F30: 128C, Sample"	"Abundances (Normalized): F30: 129C, Sample"	"Abundances (Normalized): F30: 130C, Sample"	"Abundances (Normalized): F30: 131, Sample"	"Abundances (Normalized): F31: 126, Sample"	"Abundances (Normalized): F31: 127C, Sample"	"Abundances (Normalized): F31: 128C, Sample"	"Abundances (Normalized): F31: 129C, Sample"	"Abundances (Normalized): F31: 130C, Sample"	"Abundances (Normalized): F31: 131, Sample"	"Abundances (Normalized): F32: 126, Sample"	"Abundances (Normalized): F32: 127C, Sample"	"Abundances (Normalized): F32: 128C, Sample"	"Abundances (Normalized): F32: 129C, Sample"	"Abundances (Normalized): F32: 130C, Sample"	"Abundances (Normalized): F32: 131, Sample"	"Abundances (Normalized): F33: 126, Sample"	"Abundances (Normalized): F33: 127C, Sample"	"Abundances (Normalized): F33: 128C, Sample"	"Abundances (Normalized): F33: 129C, Sample"	"Abundances (Normalized): F33: 130C, Sample"	"Abundances (Normalized): F33: 131, Sample"	"Abundances (Normalized): F34: 126, Sample"	"Abundances (Normalized): F34: 127C, Sample"	"Abundances (Normalized): F34: 128C, Sample"	"Abundances (Normalized): F34: 129C, Sample"	"Abundances (Normalized): F34: 130C, Sample"	"Abundances (Normalized): F34: 131, Sample"	"Abundances (Normalized): F35: 126, Sample"	"Abundances (Normalized): F35: 127C, Sample"	"Abundances (Normalized): F35: 128C, Sample"	"Abundances (Normalized): F35: 129C, Sample"	"Abundances (Normalized): F35: 130C, Sample"	"Abundances (Normalized): F35: 131, Sample"	"Abundances (Normalized): F36: 126, Sample"	"Abundances (Normalized): F36: 127C, Sample"	"Abundances (Normalized): F36: 128C, Sample"	"Abundances (Normalized): F36: 129C, Sample"	"Abundances (Normalized): F36: 130C, Sample"	"Abundances (Normalized): F36: 131, Sample"	"Abundances (Normalized): F37: 126, Sample"	"Abundances (Normalized): F37: 127C, Sample"	"Abundances (Normalized): F37: 128C, Sample"	"Abundances (Normalized): F37: 129C, Sample"	"Abundances (Normalized): F37: 130C, Sample"	"Abundances (Normalized): F37: 131, Sample"	"Abundances (Normalized): F38: 126, Sample"	"Abundances (Normalized): F38: 127C, Sample"	"Abundances (Normalized): F38: 128C, Sample"	"Abundances (Normalized): F38: 129C, Sample"	"Abundances (Normalized): F38: 130C, Sample"	"Abundances (Normalized): F38: 131, Sample"	"Abundances (Normalized): F39: 126, Sample"	"Abundances (Normalized): F39: 127C, Sample"	"Abundances (Normalized): F39: 128C, Sample"	"Abundances (Normalized): F39: 129C, Sample"	"Abundances (Normalized): F39: 130C, Sample"	"Abundances (Normalized): F39: 131, Sample"	"Abundances (Normalized): F40: 126, Sample"	"Abundances (Normalized): F40: 127C, Sample"	"Abundances (Normalized): F40: 128C, Sample"	"Abundances (Normalized): F40: 129C, Sample"	"Abundances (Normalized): F40: 130C, Sample"	"Abundances (Normalized): F40: 131, Sample"	"Abundances (Normalized): F41: 126, Sample"	"Abundances (Normalized): F41: 127C, Sample"	"Abundances (Normalized): F41: 128C, Sample"	"Abundances (Normalized): F41: 129C, Sample"	"Abundances (Normalized): F41: 130C, Sample"	"Abundances (Normalized): F41: 131, Sample"	"Abundances (Normalized): F42: 126, Sample"	"Abundances (Normalized): F42: 127C, Sample"	"Abundances (Normalized): F42: 128C, Sample"	"Abundances (Normalized): F42: 129C, Sample"	"Abundances (Normalized): F42: 130C, Sample"	"Abundances (Normalized): F42: 131, Sample"	"Abundances (Normalized): F43: 126, Sample"	"Abundances (Normalized): F43: 127C, Sample"	"Abundances (Normalized): F43: 128C, Sample"	"Abundances (Normalized): F43: 129C, Sample"	"Abundances (Normalized): F43: 130C, Sample"	"Abundances (Normalized): F43: 131, Sample"	"Abundances (Normalized): F44: 126, Sample"	"Abundances (Normalized): F44: 127C, Sample"	"Abundances (Normalized): F44: 128C, Sample"	"Abundances (Normalized): F44: 129C, Sample"	"Abundances (Normalized): F44: 130C, Sample"	"Abundances (Normalized): F44: 131, Sample"	"Abundances (Normalized): F45: 126, Sample"	"Abundances (Normalized): F45: 127C, Sample"	"Abundances (Normalized): F45: 128C, Sample"	"Abundances (Normalized): F45: 129C, Sample"	"Abundances (Normalized): F45: 130C, Sample"	"Abundances (Normalized): F45: 131, Sample"	"Abundances (Normalized): F46: 126, Sample"	"Abundances (Normalized): F46: 127C, Sample"	"Abundances (Normalized): F46: 128C, Sample"	"Abundances (Normalized): F46: 129C, Sample"	"Abundances (Normalized): F46: 130C, Sample"	"Abundances (Normalized): F46: 131, Sample"	"Abundances (Normalized): F47: 126, Sample"	"Abundances (Normalized): F47: 127C, Sample"	"Abundances (Normalized): F47: 128C, Sample"	"Abundances (Normalized): F47: 129C, Sample"	"Abundances (Normalized): F47: 130C, Sample"	"Abundances (Normalized): F47: 131, Sample"	"Abundances (Normalized): F48: 126, Sample"	"Abundances (Normalized): F48: 127C, Sample"	"Abundances (Normalized): F48: 128C, Sample"	"Abundances (Normalized): F48: 129C, Sample"	"Abundances (Normalized): F48: 130C, Sample"	"Abundances (Normalized): F48: 131, Sample"	"Abundances (Normalized): F49: 126, Sample"	"Abundances (Normalized): F49: 127C, Sample"	"Abundances (Normalized): F49: 128C, Sample"	"Abundances (Normalized): F49: 129C, Sample"	"Abundances (Normalized): F49: 130C, Sample"	"Abundances (Normalized): F49: 131, Sample"	"Abundances (Normalized): F50: 126, Sample"	"Abundances (Normalized): F50: 127C, Sample"	"Abundances (Normalized): F50: 128C, Sample"	"Abundances (Normalized): F50: 129C, Sample"	"Abundances (Normalized): F50: 130C, Sample"	"Abundances (Normalized): F50: 131, Sample"	"Abundances (Normalized): F51: 126, Sample"	"Abundances (Normalized): F51: 127C, Sample"	"Abundances (Normalized): F51: 128C, Sample"	"Abundances (Normalized): F51: 129C, Sample"	"Abundances (Normalized): F51: 130C, Sample"	"Abundances (Normalized): F51: 131, Sample"	"Abundances (Normalized): F52: 126, Sample"	"Abundances (Normalized): F52: 127C, Sample"	"Abundances (Normalized): F52: 128C, Sample"	"Abundances (Normalized): F52: 129C, Sample"	"Abundances (Normalized): F52: 130C, Sample"	"Abundances (Normalized): F52: 131, Sample"	"Abundances (Normalized): F57: 126, Sample"	"Abundances (Normalized): F57: 127C, Sample"	"Abundances (Normalized): F57: 128C, Sample"	"Abundances (Normalized): F57: 129C, Sample"	"Abundances (Normalized): F57: 130C, Sample"	"Abundances (Normalized): F57: 131, Sample"	"Abundances (Normalized): F61: 126, Sample"	"Abundances (Normalized): F61: 127C, Sample"	"Abundances (Normalized): F61: 128C, Sample"	"Abundances (Normalized): F61: 129C, Sample"	"Abundances (Normalized): F61: 130C, Sample"	"Abundances (Normalized): F61: 131, Sample"	"Abundances (Normalized): F62: 126, Sample"	"Abundances (Normalized): F62: 127C, Sample"	"Abundances (Normalized): F62: 128C, Sample"	"Abundances (Normalized): F62: 129C, Sample"	"Abundances (Normalized): F62: 130C, Sample"	"Abundances (Normalized): F62: 131, Sample"	"Abundances (Normalized): F63: 126, Sample"	"Abundances (Normalized): F63: 127C, Sample"	"Abundances (Normalized): F63: 128C, Sample"	"Abundances (Normalized): F63: 129C, Sample"	"Abundances (Normalized): F63: 130C, Sample"	"Abundances (Normalized): F63: 131, Sample"	"Abundances (Normalized): F64: 126, Sample"	"Abundances (Normalized): F64: 127C, Sample"	"Abundances (Normalized): F64: 128C, Sample"	"Abundances (Normalized): F64: 129C, Sample"	"Abundances (Normalized): F64: 130C, Sample"	"Abundances (Normalized): F64: 131, Sample"	"Abundances (Normalized): F80: 126, Sample"	"Abundances (Normalized): F80: 127C, Sample"	"Abundances (Normalized): F80: 128C, Sample"	"Abundances (Normalized): F80: 129C, Sample"	"Abundances (Normalized): F80: 130C, Sample"	"Abundances (Normalized): F80: 131, Sample"	"Abundances (Normalized): F81: 126, Sample"	"Abundances (Normalized): F81: 127C, Sample"	"Abundances (Normalized): F81: 128C, Sample"	"Abundances (Normalized): F81: 129C, Sample"	"Abundances (Normalized): F81: 130C, Sample"	"Abundances (Normalized): F81: 131, Sample"	"Abundance: F6: 126, Sample"	"Abundance: F6: 127C, Sample"	"Abundance: F6: 128C, Sample"	"Abundance: F6: 129C, Sample"	"Abundance: F6: 130C, Sample"	"Abundance: F6: 131, Sample"	"Abundance: F7: 126, Sample"	"Abundance: F7: 127C, Sample"	"Abundance: F7: 128C, Sample"	"Abundance: F7: 129C, Sample"	"Abundance: F7: 130C, Sample"	"Abundance: F7: 131, Sample"	"Abundance: F8: 126, Sample"	"Abundance: F8: 127C, Sample"	"Abundance: F8: 128C, Sample"	"Abundance: F8: 129C, Sample"	"Abundance: F8: 130C, Sample"	"Abundance: F8: 131, Sample"	"Abundance: F9: 126, Sample"	"Abundance: F9: 127C, Sample"	"Abundance: F9: 128C, Sample"	"Abundance: F9: 129C, Sample"	"Abundance: F9: 130C, Sample"	"Abundance: F9: 131, Sample"	"Abundance: F10: 126, Sample"	"Abundance: F10: 127C, Sample"	"Abundance: F10: 128C, Sample"	"Abundance: F10: 129C, Sample"	"Abundance: F10: 130C, Sample"	"Abundance: F10: 131, Sample"	"Abundance: F11: 126, Sample"	"Abundance: F11: 127C, Sample"	"Abundance: F11: 128C, Sample"	"Abundance: F11: 129C, Sample"	"Abundance: F11: 130C, Sample"	"Abundance: F11: 131, Sample"	"Abundance: F12: 126, Sample"	"Abundance: F12: 127C, Sample"	"Abundance: F12: 128C, Sample"	"Abundance: F12: 129C, Sample"	"Abundance: F12: 130C, Sample"	"Abundance: F12: 131, Sample"	"Abundance: F13: 126, Sample"	"Abundance: F13: 127C, Sample"	"Abundance: F13: 128C, Sample"	"Abundance: F13: 129C, Sample"	"Abundance: F13: 130C, Sample"	"Abundance: F13: 131, Sample"	"Abundance: F14: 126, Sample"	"Abundance: F14: 127C, Sample"	"Abundance: F14: 128C, Sample"	"Abundance: F14: 129C, Sample"	"Abundance: F14: 130C, Sample"	"Abundance: F14: 131, Sample"	"Abundance: F15: 126, Sample"	"Abundance: F15: 127C, Sample"	"Abundance: F15: 128C, Sample"	"Abundance: F15: 129C, Sample"	"Abundance: F15: 130C, Sample"	"Abundance: F15: 131, Sample"	"Abundance: F16: 126, Sample"	"Abundance: F16: 127C, Sample"	"Abundance: F16: 128C, Sample"	"Abundance: F16: 129C, Sample"	"Abundance: F16: 130C, Sample"	"Abundance: F16: 131, Sample"	"Abundance: F17: 126, Sample"	"Abundance: F17: 127C, Sample"	"Abundance: F17: 128C, Sample"	"Abundance: F17: 129C, Sample"	"Abundance: F17: 130C, Sample"	"Abundance: F17: 131, Sample"	"Abundance: F18: 126, Sample"	"Abundance: F18: 127C, Sample"	"Abundance: F18: 128C, Sample"	"Abundance: F18: 129C, Sample"	"Abundance: F18: 130C, Sample"	"Abundance: F18: 131, Sample"	"Abundance: F19: 126, Sample"	"Abundance: F19: 127C, Sample"	"Abundance: F19: 128C, Sample"	"Abundance: F19: 129C, Sample"	"Abundance: F19: 130C, Sample"	"Abundance: F19: 131, Sample"	"Abundance: F20: 126, Sample"	"Abundance: F20: 127C, Sample"	"Abundance: F20: 128C, Sample"	"Abundance: F20: 129C, Sample"	"Abundance: F20: 130C, Sample"	"Abundance: F20: 131, Sample"	"Abundance: F21: 126, Sample"	"Abundance: F21: 127C, Sample"	"Abundance: F21: 128C, Sample"	"Abundance: F21: 129C, Sample"	"Abundance: F21: 130C, Sample"	"Abundance: F21: 131, Sample"	"Abundance: F22: 126, Sample"	"Abundance: F22: 127C, Sample"	"Abundance: F22: 128C, Sample"	"Abundance: F22: 129C, Sample"	"Abundance: F22: 130C, Sample"	"Abundance: F22: 131, Sample"	"Abundance: F23: 126, Sample"	"Abundance: F23: 127C, Sample"	"Abundance: F23: 128C, Sample"	"Abundance: F23: 129C, Sample"	"Abundance: F23: 130C, Sample"	"Abundance: F23: 131, Sample"	"Abundance: F24: 126, Sample"	"Abundance: F24: 127C, Sample"	"Abundance: F24: 128C, Sample"	"Abundance: F24: 129C, Sample"	"Abundance: F24: 130C, Sample"	"Abundance: F24: 131, Sample"	"Abundance: F25: 126, Sample"	"Abundance: F25: 127C, Sample"	"Abundance: F25: 128C, Sample"	"Abundance: F25: 129C, Sample"	"Abundance: F25: 130C, Sample"	"Abundance: F25: 131, Sample"	"Abundance: F26: 126, Sample"	"Abundance: F26: 127C, Sample"	"Abundance: F26: 128C, Sample"	"Abundance: F26: 129C, Sample"	"Abundance: F26: 130C, Sample"	"Abundance: F26: 131, Sample"	"Abundance: F27: 126, Sample"	"Abundance: F27: 127C, Sample"	"Abundance: F27: 128C, Sample"	"Abundance: F27: 129C, Sample"	"Abundance: F27: 130C, Sample"	"Abundance: F27: 131, Sample"	"Abundance: F28: 126, Sample"	"Abundance: F28: 127C, Sample"	"Abundance: F28: 128C, Sample"	"Abundance: F28: 129C, Sample"	"Abundance: F28: 130C, Sample"	"Abundance: F28: 131, Sample"	"Abundance: F29: 126, Sample"	"Abundance: F29: 127C, Sample"	"Abundance: F29: 128C, Sample"	"Abundance: F29: 129C, Sample"	"Abundance: F29: 130C, Sample"	"Abundance: F29: 131, Sample"	"Abundance: F30: 126, Sample"	"Abundance: F30: 127C, Sample"	"Abundance: F30: 128C, Sample"	"Abundance: F30: 129C, Sample"	"Abundance: F30: 130C, Sample"	"Abundance: F30: 131, Sample"	"Abundance: F31: 126, Sample"	"Abundance: F31: 127C, Sample"	"Abundance: F31: 128C, Sample"	"Abundance: F31: 129C, Sample"	"Abundance: F31: 130C, Sample"	"Abundance: F31: 131, Sample"	"Abundance: F32: 126, Sample"	"Abundance: F32: 127C, Sample"	"Abundance: F32: 128C, Sample"	"Abundance: F32: 129C, Sample"	"Abundance: F32: 130C, Sample"	"Abundance: F32: 131, Sample"	"Abundance: F33: 126, Sample"	"Abundance: F33: 127C, Sample"	"Abundance: F33: 128C, Sample"	"Abundance: F33: 129C, Sample"	"Abundance: F33: 130C, Sample"	"Abundance: F33: 131, Sample"	"Abundance: F34: 126, Sample"	"Abundance: F34: 127C, Sample"	"Abundance: F34: 128C, Sample"	"Abundance: F34: 129C, Sample"	"Abundance: F34: 130C, Sample"	"Abundance: F34: 131, Sample"	"Abundance: F35: 126, Sample"	"Abundance: F35: 127C, Sample"	"Abundance: F35: 128C, Sample"	"Abundance: F35: 129C, Sample"	"Abundance: F35: 130C, Sample"	"Abundance: F35: 131, Sample"	"Abundance: F36: 126, Sample"	"Abundance: F36: 127C, Sample"	"Abundance: F36: 128C, Sample"	"Abundance: F36: 129C, Sample"	"Abundance: F36: 130C, Sample"	"Abundance: F36: 131, Sample"	"Abundance: F37: 126, Sample"	"Abundance: F37: 127C, Sample"	"Abundance: F37: 128C, Sample"	"Abundance: F37: 129C, Sample"	"Abundance: F37: 130C, Sample"	"Abundance: F37: 131, Sample"	"Abundance: F38: 126, Sample"	"Abundance: F38: 127C, Sample"	"Abundance: F38: 128C, Sample"	"Abundance: F38: 129C, Sample"	"Abundance: F38: 130C, Sample"	"Abundance: F38: 131, Sample"	"Abundance: F39: 126, Sample"	"Abundance: F39: 127C, Sample"	"Abundance: F39: 128C, Sample"	"Abundance: F39: 129C, Sample"	"Abundance: F39: 130C, Sample"	"Abundance: F39: 131, Sample"	"Abundance: F40: 126, Sample"	"Abundance: F40: 127C, Sample"	"Abundance: F40: 128C, Sample"	"Abundance: F40: 129C, Sample"	"Abundance: F40: 130C, Sample"	"Abundance: F40: 131, Sample"	"Abundance: F41: 126, Sample"	"Abundance: F41: 127C, Sample"	"Abundance: F41: 128C, Sample"	"Abundance: F41: 129C, Sample"	"Abundance: F41: 130C, Sample"	"Abundance: F41: 131, Sample"	"Abundance: F42: 126, Sample"	"Abundance: F42: 127C, Sample"	"Abundance: F42: 128C, Sample"	"Abundance: F42: 129C, Sample"	"Abundance: F42: 130C, Sample"	"Abundance: F42: 131, Sample"	"Abundance: F43: 126, Sample"	"Abundance: F43: 127C, Sample"	"Abundance: F43: 128C, Sample"	"Abundance: F43: 129C, Sample"	"Abundance: F43: 130C, Sample"	"Abundance: F43: 131, Sample"	"Abundance: F44: 126, Sample"	"Abundance: F44: 127C, Sample"	"Abundance: F44: 128C, Sample"	"Abundance: F44: 129C, Sample"	"Abundance: F44: 130C, Sample"	"Abundance: F44: 131, Sample"	"Abundance: F45: 126, Sample"	"Abundance: F45: 127C, Sample"	"Abundance: F45: 128C, Sample"	"Abundance: F45: 129C, Sample"	"Abundance: F45: 130C, Sample"	"Abundance: F45: 131, Sample"	"Abundance: F46: 126, Sample"	"Abundance: F46: 127C, Sample"	"Abundance: F46: 128C, Sample"	"Abundance: F46: 129C, Sample"	"Abundance: F46: 130C, Sample"	"Abundance: F46: 131, Sample"	"Abundance: F47: 126, Sample"	"Abundance: F47: 127C, Sample"	"Abundance: F47: 128C, Sample"	"Abundance: F47: 129C, Sample"	"Abundance: F47: 130C, Sample"	"Abundance: F47: 131, Sample"	"Abundance: F48: 126, Sample"	"Abundance: F48: 127C, Sample"	"Abundance: F48: 128C, Sample"	"Abundance: F48: 129C, Sample"	"Abundance: F48: 130C, Sample"	"Abundance: F48: 131, Sample"	"Abundance: F49: 126, Sample"	"Abundance: F49: 127C, Sample"	"Abundance: F49: 128C, Sample"	"Abundance: F49: 129C, Sample"	"Abundance: F49: 130C, Sample"	"Abundance: F49: 131, Sample"	"Abundance: F50: 126, Sample"	"Abundance: F50: 127C, Sample"	"Abundance: F50: 128C, Sample"	"Abundance: F50: 129C, Sample"	"Abundance: F50: 130C, Sample"	"Abundance: F50: 131, Sample"	"Abundance: F51: 126, Sample"	"Abundance: F51: 127C, Sample"	"Abundance: F51: 128C, Sample"	"Abundance: F51: 129C, Sample"	"Abundance: F51: 130C, Sample"	"Abundance: F51: 131, Sample"	"Abundance: F52: 126, Sample"	"Abundance: F52: 127C, Sample"	"Abundance: F52: 128C, Sample"	"Abundance: F52: 129C, Sample"	"Abundance: F52: 130C, Sample"	"Abundance: F52: 131, Sample"	"Abundance: F57: 126, Sample"	"Abundance: F57: 127C, Sample"	"Abundance: F57: 128C, Sample"	"Abundance: F57: 129C, Sample"	"Abundance: F57: 130C, Sample"	"Abundance: F57: 131, Sample"	"Abundance: F61: 126, Sample"	"Abundance: F61: 127C, Sample"	"Abundance: F61: 128C, Sample"	"Abundance: F61: 129C, Sample"	"Abundance: F61: 130C, Sample"	"Abundance: F61: 131, Sample"	"Abundance: F62: 126, Sample"	"Abundance: F62: 127C, Sample"	"Abundance: F62: 128C, Sample"	"Abundance: F62: 129C, Sample"	"Abundance: F62: 130C, Sample"	"Abundance: F62: 131, Sample"	"Abundance: F63: 126, Sample"	"Abundance: F63: 127C, Sample"	"Abundance: F63: 128C, Sample"	"Abundance: F63: 129C, Sample"	"Abundance: F63: 130C, Sample"	"Abundance: F63: 131, Sample"	"Abundance: F64: 126, Sample"	"Abundance: F64: 127C, Sample"	"Abundance: F64: 128C, Sample"	"Abundance: F64: 129C, Sample"	"Abundance: F64: 130C, Sample"	"Abundance: F64: 131, Sample"	"Abundance: F80: 126, Sample"	"Abundance: F80: 127C, Sample"	"Abundance: F80: 128C, Sample"	"Abundance: F80: 129C, Sample"	"Abundance: F80: 130C, Sample"	"Abundance: F80: 131, Sample"	"Abundance: F81: 126, Sample"	"Abundance: F81: 127C, Sample"	"Abundance: F81: 128C, Sample"	"Abundance: F81: 129C, Sample"	"Abundance: F81: 130C, Sample"	"Abundance: F81: 131, Sample"	"Abundances Count: F6: 126, Sample"	"Abundances Count: F6: 127C, Sample"	"Abundances Count: F6: 128C, Sample"	"Abundances Count: F6: 129C, Sample"	"Abundances Count: F6: 130C, Sample"	"Abundances Count: F6: 131, Sample"	"Abundances Count: F7: 126, Sample"	"Abundances Count: F7: 127C, Sample"	"Abundances Count: F7: 128C, Sample"	"Abundances Count: F7: 129C, Sample"	"Abundances Count: F7: 130C, Sample"	"Abundances Count: F7: 131, Sample"	"Abundances Count: F8: 126, Sample"	"Abundances Count: F8: 127C, Sample"	"Abundances Count: F8: 128C, Sample"	"Abundances Count: F8: 129C, Sample"	"Abundances Count: F8: 130C, Sample"	"Abundances Count: F8: 131, Sample"	"Abundances Count: F9: 126, Sample"	"Abundances Count: F9: 127C, Sample"	"Abundances Count: F9: 128C, Sample"	"Abundances Count: F9: 129C, Sample"	"Abundances Count: F9: 130C, Sample"	"Abundances Count: F9: 131, Sample"	"Abundances Count: F10: 126, Sample"	"Abundances Count: F10: 127C, Sample"	"Abundances Count: F10: 128C, Sample"	"Abundances Count: F10: 129C, Sample"	"Abundances Count: F10: 130C, Sample"	"Abundances Count: F10: 131, Sample"	"Abundances Count: F11: 126, Sample"	"Abundances Count: F11: 127C, Sample"	"Abundances Count: F11: 128C, Sample"	"Abundances Count: F11: 129C, Sample"	"Abundances Count: F11: 130C, Sample"	"Abundances Count: F11: 131, Sample"	"Abundances Count: F12: 126, Sample"	"Abundances Count: F12: 127C, Sample"	"Abundances Count: F12: 128C, Sample"	"Abundances Count: F12: 129C, Sample"	"Abundances Count: F12: 130C, Sample"	"Abundances Count: F12: 131, Sample"	"Abundances Count: F13: 126, Sample"	"Abundances Count: F13: 127C, Sample"	"Abundances Count: F13: 128C, Sample"	"Abundances Count: F13: 129C, Sample"	"Abundances Count: F13: 130C, Sample"	"Abundances Count: F13: 131, Sample"	"Abundances Count: F14: 126, Sample"	"Abundances Count: F14: 127C, Sample"	"Abundances Count: F14: 128C, Sample"	"Abundances Count: F14: 129C, Sample"	"Abundances Count: F14: 130C, Sample"	"Abundances Count: F14: 131, Sample"	"Abundances Count: F15: 126, Sample"	"Abundances Count: F15: 127C, Sample"	"Abundances Count: F15: 128C, Sample"	"Abundances Count: F15: 129C, Sample"	"Abundances Count: F15: 130C, Sample"	"Abundances Count: F15: 131, Sample"	"Abundances Count: F16: 126, Sample"	"Abundances Count: F16: 127C, Sample"	"Abundances Count: F16: 128C, Sample"	"Abundances Count: F16: 129C, Sample"	"Abundances Count: F16: 130C, Sample"	"Abundances Count: F16: 131, Sample"	"Abundances Count: F17: 126, Sample"	"Abundances Count: F17: 127C, Sample"	"Abundances Count: F17: 128C, Sample"	"Abundances Count: F17: 129C, Sample"	"Abundances Count: F17: 130C, Sample"	"Abundances Count: F17: 131, Sample"	"Abundances Count: F18: 126, Sample"	"Abundances Count: F18: 127C, Sample"	"Abundances Count: F18: 128C, Sample"	"Abundances Count: F18: 129C, Sample"	"Abundances Count: F18: 130C, Sample"	"Abundances Count: F18: 131, Sample"	"Abundances Count: F19: 126, Sample"	"Abundances Count: F19: 127C, Sample"	"Abundances Count: F19: 128C, Sample"	"Abundances Count: F19: 129C, Sample"	"Abundances Count: F19: 130C, Sample"	"Abundances Count: F19: 131, Sample"	"Abundances Count: F20: 126, Sample"	"Abundances Count: F20: 127C, Sample"	"Abundances Count: F20: 128C, Sample"	"Abundances Count: F20: 129C, Sample"	"Abundances Count: F20: 130C, Sample"	"Abundances Count: F20: 131, Sample"	"Abundances Count: F21: 126, Sample"	"Abundances Count: F21: 127C, Sample"	"Abundances Count: F21: 128C, Sample"	"Abundances Count: F21: 129C, Sample"	"Abundances Count: F21: 130C, Sample"	"Abundances Count: F21: 131, Sample"	"Abundances Count: F22: 126, Sample"	"Abundances Count: F22: 127C, Sample"	"Abundances Count: F22: 128C, Sample"	"Abundances Count: F22: 129C, Sample"	"Abundances Count: F22: 130C, Sample"	"Abundances Count: F22: 131, Sample"	"Abundances Count: F23: 126, Sample"	"Abundances Count: F23: 127C, Sample"	"Abundances Count: F23: 128C, Sample"	"Abundances Count: F23: 129C, Sample"	"Abundances Count: F23: 130C, Sample"	"Abundances Count: F23: 131, Sample"	"Abundances Count: F24: 126, Sample"	"Abundances Count: F24: 127C, Sample"	"Abundances Count: F24: 128C, Sample"	"Abundances Count: F24: 129C, Sample"	"Abundances Count: F24: 130C, Sample"	"Abundances Count: F24: 131, Sample"	"Abundances Count: F25: 126, Sample"	"Abundances Count: F25: 127C, Sample"	"Abundances Count: F25: 128C, Sample"	"Abundances Count: F25: 129C, Sample"	"Abundances Count: F25: 130C, Sample"	"Abundances Count: F25: 131, Sample"	"Abundances Count: F26: 126, Sample"	"Abundances Count: F26: 127C, Sample"	"Abundances Count: F26: 128C, Sample"	"Abundances Count: F26: 129C, Sample"	"Abundances Count: F26: 130C, Sample"	"Abundances Count: F26: 131, Sample"	"Abundances Count: F27: 126, Sample"	"Abundances Count: F27: 127C, Sample"	"Abundances Count: F27: 128C, Sample"	"Abundances Count: F27: 129C, Sample"	"Abundances Count: F27: 130C, Sample"	"Abundances Count: F27: 131, Sample"	"Abundances Count: F28: 126, Sample"	"Abundances Count: F28: 127C, Sample"	"Abundances Count: F28: 128C, Sample"	"Abundances Count: F28: 129C, Sample"	"Abundances Count: F28: 130C, Sample"	"Abundances Count: F28: 131, Sample"	"Abundances Count: F29: 126, Sample"	"Abundances Count: F29: 127C, Sample"	"Abundances Count: F29: 128C, Sample"	"Abundances Count: F29: 129C, Sample"	"Abundances Count: F29: 130C, Sample"	"Abundances Count: F29: 131, Sample"	"Abundances Count: F30: 126, Sample"	"Abundances Count: F30: 127C, Sample"	"Abundances Count: F30: 128C, Sample"	"Abundances Count: F30: 129C, Sample"	"Abundances Count: F30: 130C, Sample"	"Abundances Count: F30: 131, Sample"	"Abundances Count: F31: 126, Sample"	"Abundances Count: F31: 127C, Sample"	"Abundances Count: F31: 128C, Sample"	"Abundances Count: F31: 129C, Sample"	"Abundances Count: F31: 130C, Sample"	"Abundances Count: F31: 131, Sample"	"Abundances Count: F32: 126, Sample"	"Abundances Count: F32: 127C, Sample"	"Abundances Count: F32: 128C, Sample"	"Abundances Count: F32: 129C, Sample"	"Abundances Count: F32: 130C, Sample"	"Abundances Count: F32: 131, Sample"	"Abundances Count: F33: 126, Sample"	"Abundances Count: F33: 127C, Sample"	"Abundances Count: F33: 128C, Sample"	"Abundances Count: F33: 129C, Sample"	"Abundances Count: F33: 130C, Sample"	"Abundances Count: F33: 131, Sample"	"Abundances Count: F34: 126, Sample"	"Abundances Count: F34: 127C, Sample"	"Abundances Count: F34: 128C, Sample"	"Abundances Count: F34: 129C, Sample"	"Abundances Count: F34: 130C, Sample"	"Abundances Count: F34: 131, Sample"	"Abundances Count: F35: 126, Sample"	"Abundances Count: F35: 127C, Sample"	"Abundances Count: F35: 128C, Sample"	"Abundances Count: F35: 129C, Sample"	"Abundances Count: F35: 130C, Sample"	"Abundances Count: F35: 131, Sample"	"Abundances Count: F36: 126, Sample"	"Abundances Count: F36: 127C, Sample"	"Abundances Count: F36: 128C, Sample"	"Abundances Count: F36: 129C, Sample"	"Abundances Count: F36: 130C, Sample"	"Abundances Count: F36: 131, Sample"	"Abundances Count: F37: 126, Sample"	"Abundances Count: F37: 127C, Sample"	"Abundances Count: F37: 128C, Sample"	"Abundances Count: F37: 129C, Sample"	"Abundances Count: F37: 130C, Sample"	"Abundances Count: F37: 131, Sample"	"Abundances Count: F38: 126, Sample"	"Abundances Count: F38: 127C, Sample"	"Abundances Count: F38: 128C, Sample"	"Abundances Count: F38: 129C, Sample"	"Abundances Count: F38: 130C, Sample"	"Abundances Count: F38: 131, Sample"	"Abundances Count: F39: 126, Sample"	"Abundances Count: F39: 127C, Sample"	"Abundances Count: F39: 128C, Sample"	"Abundances Count: F39: 129C, Sample"	"Abundances Count: F39: 130C, Sample"	"Abundances Count: F39: 131, Sample"	"Abundances Count: F40: 126, Sample"	"Abundances Count: F40: 127C, Sample"	"Abundances Count: F40: 128C, Sample"	"Abundances Count: F40: 129C, Sample"	"Abundances Count: F40: 130C, Sample"	"Abundances Count: F40: 131, Sample"	"Abundances Count: F41: 126, Sample"	"Abundances Count: F41: 127C, Sample"	"Abundances Count: F41: 128C, Sample"	"Abundances Count: F41: 129C, Sample"	"Abundances Count: F41: 130C, Sample"	"Abundances Count: F41: 131, Sample"	"Abundances Count: F42: 126, Sample"	"Abundances Count: F42: 127C, Sample"	"Abundances Count: F42: 128C, Sample"	"Abundances Count: F42: 129C, Sample"	"Abundances Count: F42: 130C, Sample"	"Abundances Count: F42: 131, Sample"	"Abundances Count: F43: 126, Sample"	"Abundances Count: F43: 127C, Sample"	"Abundances Count: F43: 128C, Sample"	"Abundances Count: F43: 129C, Sample"	"Abundances Count: F43: 130C, Sample"	"Abundances Count: F43: 131, Sample"	"Abundances Count: F44: 126, Sample"	"Abundances Count: F44: 127C, Sample"	"Abundances Count: F44: 128C, Sample"	"Abundances Count: F44: 129C, Sample"	"Abundances Count: F44: 130C, Sample"	"Abundances Count: F44: 131, Sample"	"Abundances Count: F45: 126, Sample"	"Abundances Count: F45: 127C, Sample"	"Abundances Count: F45: 128C, Sample"	"Abundances Count: F45: 129C, Sample"	"Abundances Count: F45: 130C, Sample"	"Abundances Count: F45: 131, Sample"	"Abundances Count: F46: 126, Sample"	"Abundances Count: F46: 127C, Sample"	"Abundances Count: F46: 128C, Sample"	"Abundances Count: F46: 129C, Sample"	"Abundances Count: F46: 130C, Sample"	"Abundances Count: F46: 131, Sample"	"Abundances Count: F47: 126, Sample"	"Abundances Count: F47: 127C, Sample"	"Abundances Count: F47: 128C, Sample"	"Abundances Count: F47: 129C, Sample"	"Abundances Count: F47: 130C, Sample"	"Abundances Count: F47: 131, Sample"	"Abundances Count: F48: 126, Sample"	"Abundances Count: F48: 127C, Sample"	"Abundances Count: F48: 128C, Sample"	"Abundances Count: F48: 129C, Sample"	"Abundances Count: F48: 130C, Sample"	"Abundances Count: F48: 131, Sample"	"Abundances Count: F49: 126, Sample"	"Abundances Count: F49: 127C, Sample"	"Abundances Count: F49: 128C, Sample"	"Abundances Count: F49: 129C, Sample"	"Abundances Count: F49: 130C, Sample"	"Abundances Count: F49: 131, Sample"	"Abundances Count: F50: 126, Sample"	"Abundances Count: F50: 127C, Sample"	"Abundances Count: F50: 128C, Sample"	"Abundances Count: F50: 129C, Sample"	"Abundances Count: F50: 130C, Sample"	"Abundances Count: F50: 131, Sample"	"Abundances Count: F51: 126, Sample"	"Abundances Count: F51: 127C, Sample"	"Abundances Count: F51: 128C, Sample"	"Abundances Count: F51: 129C, Sample"	"Abundances Count: F51: 130C, Sample"	"Abundances Count: F51: 131, Sample"	"Abundances Count: F52: 126, Sample"	"Abundances Count: F52: 127C, Sample"	"Abundances Count: F52: 128C, Sample"	"Abundances Count: F52: 129C, Sample"	"Abundances Count: F52: 130C, Sample"	"Abundances Count: F52: 131, Sample"	"Abundances Count: F57: 126, Sample"	"Abundances Count: F57: 127C, Sample"	"Abundances Count: F57: 128C, Sample"	"Abundances Count: F57: 129C, Sample"	"Abundances Count: F57: 130C, Sample"	"Abundances Count: F57: 131, Sample"	"Abundances Count: F61: 126, Sample"	"Abundances Count: F61: 127C, Sample"	"Abundances Count: F61: 128C, Sample"	"Abundances Count: F61: 129C, Sample"	"Abundances Count: F61: 130C, Sample"	"Abundances Count: F61: 131, Sample"	"Abundances Count: F62: 126, Sample"	"Abundances Count: F62: 127C, Sample"	"Abundances Count: F62: 128C, Sample"	"Abundances Count: F62: 129C, Sample"	"Abundances Count: F62: 130C, Sample"	"Abundances Count: F62: 131, Sample"	"Abundances Count: F63: 126, Sample"	"Abundances Count: F63: 127C, Sample"	"Abundances Count: F63: 128C, Sample"	"Abundances Count: F63: 129C, Sample"	"Abundances Count: F63: 130C, Sample"	"Abundances Count: F63: 131, Sample"	"Abundances Count: F64: 126, Sample"	"Abundances Count: F64: 127C, Sample"	"Abundances Count: F64: 128C, Sample"	"Abundances Count: F64: 129C, Sample"	"Abundances Count: F64: 130C, Sample"	"Abundances Count: F64: 131, Sample"	"Abundances Count: F80: 126, Sample"	"Abundances Count: F80: 127C, Sample"	"Abundances Count: F80: 128C, Sample"	"Abundances Count: F80: 129C, Sample"	"Abundances Count: F80: 130C, Sample"	"Abundances Count: F80: 131, Sample"	"Abundances Count: F81: 126, Sample"	"Abundances Count: F81: 127C, Sample"	"Abundances Count: F81: 128C, Sample"	"Abundances Count: F81: 129C, Sample"	"Abundances Count: F81: 130C, Sample"	"Abundances Count: F81: 131, Sample"	"|Log Prob| (by Search Engine): PMI-Byonic A5"	"|Log Prob| (by Search Engine): PMI-Byonic AA5"	"|Log Prob| (by Search Engine): PMI-Byonic AB5"	"|Log Prob| (by Search Engine): PMI-Byonic AC5"	"|Log Prob| (by Search Engine): PMI-Byonic AD5"	"|Log Prob| (by Search Engine): PMI-Byonic AE5"	"|Log Prob| (by Search Engine): PMI-Byonic AF5"	"|Log Prob| (by Search Engine): PMI-Byonic AG5"	"|Log Prob| (by Search Engine): PMI-Byonic AH5"	"|Log Prob| (by Search Engine): PMI-Byonic AI5"	"|Log Prob| (by Search Engine): PMI-Byonic AJ5"	"|Log Prob| (by Search Engine): PMI-Byonic AK5"	"|Log Prob| (by Search Engine): PMI-Byonic AL5"	"|Log Prob| (by Search Engine): PMI-Byonic AM5"	"|Log Prob| (by Search Engine): PMI-Byonic AN5"	"|Log Prob| (by Search Engine): PMI-Byonic AO5"	"|Log Prob| (by Search Engine): PMI-Byonic AP5"	"|Log Prob| (by Search Engine): PMI-Byonic AQ5"	"|Log Prob| (by Search Engine): PMI-Byonic AR5"	"|Log Prob| (by Search Engine): PMI-Byonic AS5"	"|Log Prob| (by Search Engine): PMI-Byonic AT5"	"|Log Prob| (by Search Engine): PMI-Byonic AU5"	"|Log Prob| (by Search Engine): PMI-Byonic AV5"	"|Log Prob| (by Search Engine): PMI-Byonic AW5"	"|Log Prob| (by Search Engine): PMI-Byonic AX5"	"|Log Prob| (by Search Engine): PMI-Byonic AY5"	"|Log Prob| (by Search Engine): PMI-Byonic AZ5"	"|Log Prob| (by Search Engine): PMI-Byonic B5"	"|Log Prob| (by Search Engine): PMI-Byonic BA5"	"|Log Prob| (by Search Engine): PMI-Byonic BB5"	"|Log Prob| (by Search Engine): PMI-Byonic C5"	"|Log Prob| (by Search Engine): PMI-Byonic D5"	"|Log Prob| (by Search Engine): PMI-Byonic E5"	"|Log Prob| (by Search Engine): PMI-Byonic F5"	"|Log Prob| (by Search Engine): PMI-Byonic G5"	"|Log Prob| (by Search Engine): PMI-Byonic H5"	"|Log Prob| (by Search Engine): PMI-Byonic I5"	"|Log Prob| (by Search Engine): PMI-Byonic J5"	"|Log Prob| (by Search Engine): PMI-Byonic K5"	"|Log Prob| (by Search Engine): PMI-Byonic L5"	"|Log Prob| (by Search Engine): PMI-Byonic M5"	"|Log Prob| (by Search Engine): PMI-Byonic N5"	"|Log Prob| (by Search Engine): PMI-Byonic O5"	"|Log Prob| (by Search Engine): PMI-Byonic P5"	"|Log Prob| (by Search Engine): PMI-Byonic Q5"	"|Log Prob| (by Search Engine): PMI-Byonic R5"	"|Log Prob| (by Search Engine): PMI-Byonic S5"	"|Log Prob| (by Search Engine): PMI-Byonic T5"	"|Log Prob| (by Search Engine): PMI-Byonic U5"	"|Log Prob| (by Search Engine): PMI-Byonic V5"	"|Log Prob| (by Search Engine): PMI-Byonic W5"	"|Log Prob| (by Search Engine): PMI-Byonic X5"	"|Log Prob| (by Search Engine): PMI-Byonic Y5"	"|Log Prob| (by Search Engine): PMI-Byonic Z5"	"# Cumulative Decoys (by Search Engine): PMI-Byonic A5"	"# Cumulative Decoys (by Search Engine): PMI-Byonic AA5"	"# Cumulative Decoys (by Search Engine): PMI-Byonic AB5"	"# Cumulative Decoys (by Search Engine): PMI-Byonic AC5"	"# Cumulative Decoys (by Search Engine): PMI-Byonic AD5"	"# Cumulative Decoys (by Search Engine): PMI-Byonic AE5"	"# Cumulative Decoys (by Search Engine): PMI-Byonic AF5"	"# Cumulative Decoys (by Search Engine): PMI-Byonic AG5"	"# Cumulative Decoys (by Search Engine): PMI-Byonic AH5"	"# Cumulative Decoys (by Search Engine): PMI-Byonic AI5"	"# Cumulative Decoys (by Search Engine): PMI-Byonic AJ5"	"# Cumulative Decoys (by Search Engine): PMI-Byonic AK5"	"# Cumulative Decoys (by Search Engine): PMI-Byonic AL5"	"# Cumulative Decoys (by Search Engine): PMI-Byonic AM5"	"# Cumulative Decoys (by Search Engine): PMI-Byonic AN5"	"# Cumulative Decoys (by Search Engine): PMI-Byonic AO5"	"# Cumulative Decoys (by Search Engine): PMI-Byonic AP5"	"# Cumulative Decoys (by Search Engine): PMI-Byonic AQ5"	"# Cumulative Decoys (by Search Engine): PMI-Byonic AR5"	"# Cumulative Decoys (by Search Engine): PMI-Byonic AS5"	"# Cumulative Decoys (by Search Engine): PMI-Byonic AT5"	"# Cumulative Decoys (by Search Engine): PMI-Byonic AU5"	"# Cumulative Decoys (by Search Engine): PMI-Byonic AV5"	"# Cumulative Decoys (by Search Engine): PMI-Byonic AW5"	"# Cumulative Decoys (by Search Engine): PMI-Byonic AX5"	"# Cumulative Decoys (by Search Engine): PMI-Byonic AY5"	"# Cumulative Decoys (by Search Engine): PMI-Byonic AZ5"	"# Cumulative Decoys (by Search Engine): PMI-Byonic B5"	"# Cumulative Decoys (by Search Engine): PMI-Byonic BA5"	"# Cumulative Decoys (by Search Engine): PMI-Byonic BB5"	"# Cumulative Decoys (by Search Engine): PMI-Byonic C5"	"# Cumulative Decoys (by Search Engine): PMI-Byonic D5"	"# Cumulative Decoys (by Search Engine): PMI-Byonic E5"	"# Cumulative Decoys (by Search Engine): PMI-Byonic F5"	"# Cumulative Decoys (by Search Engine): PMI-Byonic G5"	"# Cumulative Decoys (by Search Engine): PMI-Byonic H5"	"# Cumulative Decoys (by Search Engine): PMI-Byonic I5"	"# Cumulative Decoys (by Search Engine): PMI-Byonic J5"	"# Cumulative Decoys (by Search Engine): PMI-Byonic K5"	"# Cumulative Decoys (by Search Engine): PMI-Byonic L5"	"# Cumulative Decoys (by Search Engine): PMI-Byonic M5"	"# Cumulative Decoys (by Search Engine): PMI-Byonic N5"	"# Cumulative Decoys (by Search Engine): PMI-Byonic O5"	"# Cumulative Decoys (by Search Engine): PMI-Byonic P5"	"# Cumulative Decoys (by Search Engine): PMI-Byonic Q5"	"# Cumulative Decoys (by Search Engine): PMI-Byonic R5"	"# Cumulative Decoys (by Search Engine): PMI-Byonic S5"	"# Cumulative Decoys (by Search Engine): PMI-Byonic T5"	"# Cumulative Decoys (by Search Engine): PMI-Byonic U5"	"# Cumulative Decoys (by Search Engine): PMI-Byonic V5"	"# Cumulative Decoys (by Search Engine): PMI-Byonic W5"	"# Cumulative Decoys (by Search Engine): PMI-Byonic X5"	"# Cumulative Decoys (by Search Engine): PMI-Byonic Y5"	"# Cumulative Decoys (by Search Engine): PMI-Byonic Z5"	"FDR (by Search Engine): PMI-Byonic A5"	"FDR (by Search Engine): PMI-Byonic AA5"	"FDR (by Search Engine): PMI-Byonic AB5"	"FDR (by Search Engine): PMI-Byonic AC5"	"FDR (by Search Engine): PMI-Byonic AD5"	"FDR (by Search Engine): PMI-Byonic AE5"	"FDR (by Search Engine): PMI-Byonic AF5"	"FDR (by Search Engine): PMI-Byonic AG5"	"FDR (by Search Engine): PMI-Byonic AH5"	"FDR (by Search Engine): PMI-Byonic AI5"	"FDR (by Search Engine): PMI-Byonic AJ5"	"FDR (by Search Engine): PMI-Byonic AK5"	"FDR (by Search Engine): PMI-Byonic AL5"	"FDR (by Search Engine): PMI-Byonic AM5"	"FDR (by Search Engine): PMI-Byonic AN5"	"FDR (by Search Engine): PMI-Byonic AO5"	"FDR (by Search Engine): PMI-Byonic AP5"	"FDR (by Search Engine): PMI-Byonic AQ5"	"FDR (by Search Engine): PMI-Byonic AR5"	"FDR (by Search Engine): PMI-Byonic AS5"	"FDR (by Search Engine): PMI-Byonic AT5"	"FDR (by Search Engine): PMI-Byonic AU5"	"FDR (by Search Engine): PMI-Byonic AV5"	"FDR (by Search Engine): PMI-Byonic AW5"	"FDR (by Search Engine): PMI-Byonic AX5"	"FDR (by Search Engine): PMI-Byonic AY5"	"FDR (by Search Engine): PMI-Byonic AZ5"	"FDR (by Search Engine): PMI-Byonic B5"	"FDR (by Search Engine): PMI-Byonic BA5"	"FDR (by Search Engine): PMI-Byonic BB5"	"FDR (by Search Engine): PMI-Byonic C5"	"FDR (by Search Engine): PMI-Byonic D5"	"FDR (by Search Engine): PMI-Byonic E5"	"FDR (by Search Engine): PMI-Byonic F5"	"FDR (by Search Engine): PMI-Byonic G5"	"FDR (by Search Engine): PMI-Byonic H5"	"FDR (by Search Engine): PMI-Byonic I5"	"FDR (by Search Engine): PMI-Byonic J5"	"FDR (by Search Engine): PMI-Byonic K5"	"FDR (by Search Engine): PMI-Byonic L5"	"FDR (by Search Engine): PMI-Byonic M5"	"FDR (by Search Engine): PMI-Byonic N5"	"FDR (by Search Engine): PMI-Byonic O5"	"FDR (by Search Engine): PMI-Byonic P5"	"FDR (by Search Engine): PMI-Byonic Q5"	"FDR (by Search Engine): PMI-Byonic R5"	"FDR (by Search Engine): PMI-Byonic S5"	"FDR (by Search Engine): PMI-Byonic T5"	"FDR (by Search Engine): PMI-Byonic U5"	"FDR (by Search Engine): PMI-Byonic V5"	"FDR (by Search Engine): PMI-Byonic W5"	"FDR (by Search Engine): PMI-Byonic X5"	"FDR (by Search Engine): PMI-Byonic Y5"	"FDR (by Search Engine): PMI-Byonic Z5"	"Confidence (by Search Engine): PMI-Byonic A5"	"Confidence (by Search Engine): PMI-Byonic AA5"	"Confidence (by Search Engine): PMI-Byonic AB5"	"Confidence (by Search Engine): PMI-Byonic AC5"	"Confidence (by Search Engine): PMI-Byonic AD5"	"Confidence (by Search Engine): PMI-Byonic AE5"	"Confidence (by Search Engine): PMI-Byonic AF5"	"Confidence (by Search Engine): PMI-Byonic AG5"	"Confidence (by Search Engine): PMI-Byonic AH5"	"Confidence (by Search Engine): PMI-Byonic AI5"	"Confidence (by Search Engine): PMI-Byonic AJ5"	"Confidence (by Search Engine): PMI-Byonic AK5"	"Confidence (by Search Engine): PMI-Byonic AL5"	"Confidence (by Search Engine): PMI-Byonic AM5"	"Confidence (by Search Engine): PMI-Byonic AN5"	"Confidence (by Search Engine): PMI-Byonic AO5"	"Confidence (by Search Engine): PMI-Byonic AP5"	"Confidence (by Search Engine): PMI-Byonic AQ5"	"Confidence (by Search Engine): PMI-Byonic AR5"	"Confidence (by Search Engine): PMI-Byonic AS5"	"Confidence (by Search Engine): PMI-Byonic AT5"	"Confidence (by Search Engine): PMI-Byonic AU5"	"Confidence (by Search Engine): PMI-Byonic AV5"	"Confidence (by Search Engine): PMI-Byonic AW5"	"Confidence (by Search Engine): PMI-Byonic AX5"	"Confidence (by Search Engine): PMI-Byonic AY5"	"Confidence (by Search Engine): PMI-Byonic AZ5"	"Confidence (by Search Engine): PMI-Byonic B5"	"Confidence (by Search Engine): PMI-Byonic BA5"	"Confidence (by Search Engine): PMI-Byonic BB5"	"Confidence (by Search Engine): PMI-Byonic C5"	"Confidence (by Search Engine): PMI-Byonic D5"	"Confidence (by Search Engine): PMI-Byonic E5"	"Confidence (by Search Engine): PMI-Byonic F5"	"Confidence (by Search Engine): PMI-Byonic G5"	"Confidence (by Search Engine): PMI-Byonic H5"	"Confidence (by Search Engine): PMI-Byonic I5"	"Confidence (by Search Engine): PMI-Byonic J5"	"Confidence (by Search Engine): PMI-Byonic K5"	"Confidence (by Search Engine): PMI-Byonic L5"	"Confidence (by Search Engine): PMI-Byonic M5"	"Confidence (by Search Engine): PMI-Byonic N5"	"Confidence (by Search Engine): PMI-Byonic O5"	"Confidence (by Search Engine): PMI-Byonic P5"	"Confidence (by Search Engine): PMI-Byonic Q5"	"Confidence (by Search Engine): PMI-Byonic R5"	"Confidence (by Search Engine): PMI-Byonic S5"	"Confidence (by Search Engine): PMI-Byonic T5"	"Confidence (by Search Engine): PMI-Byonic U5"	"Confidence (by Search Engine): PMI-Byonic V5"	"Confidence (by Search Engine): PMI-Byonic W5"	"Confidence (by Search Engine): PMI-Byonic X5"	"Confidence (by Search Engine): PMI-Byonic Y5"	"Confidence (by Search Engine): PMI-Byonic Z5"	"Modifications"
"False"	"None"	"-9219772371750737821"	"167"	"P04062-3"	"Isoform 3 of Lysosomal acid glucosylceramidase OS=Homo sapiens OX=9606 GN=GBA"	"MASCDFSIRTYTYADTPDDFQLHNFSLPEEDTKLKIPLIHRALQLAQRPVSLLASPWTSPTWLKTNGAVNGKGSLKGQPGDIYHQTWARYFVKFLDAYAEHKLQFWAVTAENEPSAGLLSGYPFQCLGFTPEHQRDFIARDLGPTLANSTHHNVRLLMLDDQRLLLPHWAKVVLTDPEAAKYVHGIAVHWYLDFLAPAKATLGETHRLFPNTMLFASEACVGSKFWEQSVRLGSWDRGMQYSHSIITNLLYHVVGWTDWNPSL"	">sp|P04062-3|GLCM_HUMAN Isoform 3 of Lysosomal acid glucosylceramidase OS=Homo sapiens OX=9606 GN=GBA"	"4"	"1"	"1"	"0"	"1"	"1"	"263"	"29.9"	"6.99"	""	""	""	""	""	""	""	""	""	""	""	""	""	""	""	""	""	""	""	""	""	""	""	""	""	""	""	""	""	""	""	""	""	""	""	""	""	""	""	""	""	""	""	""	""	""	""	""	""	""	"4"	""	""	""	""	""	""	""	""	""	""	""	""	""	""	""	""	""	""	""	""	""	""	""	""	""	""	""	""	""	""	""	""	""	""	""	""	""	""	""	""	""	""	""	""	""	""	""	""	""	""	""	""	""	"1"	""	""	""	""	""	""	""	""	""	""	""	""	""	""	""	""	""	""	""	""	""	""	""	""	""	""	""	""	""	""	""	""	""	""	""	""	""	""	""	""	""	""	""	""	""	""	""	""	""	""	""	""	""	"1"	""	""	""	"0"	""	""	""	""	""	""	""	""	""	""	""	""	""	""	""	""	""	""	""	""	""	""	""	""	""	""	""	""	""	""	""	""	""	""	""	""	""	""	""	""	""	""	""	""	""	""	""	""	""	""	""	""	""	""	""	""	""	""	""	""	""	""	""	""	""	""	""	""	""	""	""	""	""	""	""	""	""	""	""	""	""	""	""	""	""	""	""	""	""	""	""	""	""	""	""	""	""	""	""	""	""	""	""	""	""	""	""	""	""	""	"1.667"	"1.434"	"2.335"	"1.624"	"2.125"	""	""	""	""	""	""	""	""	""	""	""	""	""	""	""	""	""	""	""	""	""	""	""	""	""	""	""	""	""	""	""	""	""	""	""	""	""	""	""	""	""	""	""	""	""	""	""	""	""	""	""	""	""	""	""	""	""	""	""	""	""	""	""	""	""	""	""	""	""	""	""	""	""	""	""	""	""	""	""	""	""	""	""	""	""	""	""	""	""	""	""	""	""	""	""	""	""	""	""	""	"0.992"	"1.410"	"1.632"	"1.103"	"0.773"	""	""	""	""	""	""	""	""	""	""	""	""	""	""	""	""	""	""	""	""	""	""	""	""	""	""	""	""	""	""	""	""	""	""	""	""	""	""	""	""	""	""	""	""	""	""	""	""	""	""	""	""	""	""	""	""	""	""	""	""	""	""	""	""	""	""	""	""	""	""	""	""	""	""	""	""	""	""	""	""	""	""	""	""	""	""	""	""	""	""	""	""	""	""	""	""	""	""	""	""	""	""	""	""	""	""	""	""	""	""	""	""	""	""	""	""	""	""	""	""	""	""	""	""	""	""	""	""	""	""	""	""	""	""	""	""	""	""	""	""	""	""	""	""	""	""	""	""	""	""	""	""	""	""	""	""	""	""	""	""	"0.74"	"0.52"	"1.22"	"0.70"	"1.09"	""	""	""	""	""	""	""	""	""	""	""	""	""	""	""	""	""	""	""	""	""	""	""	""	""	""	""	""	""	""	""	""	""	""	""	""	""	""	""	""	""	""	""	""	""	""	""	""	""	""	""	""	""	""	""	""	""	""	""	""	""	""	""	""	""	""	""	""	""	""	""	""	""	""	""	""	""	""	""	""	""	""	""	""	""	""	""	""	""	""	""	""	""	""	""	""	""	""	""	""	"-0.01"	"0.50"	"0.71"	"0.14"	"-0.37"	""	""	""	""	""	""	""	""	""	""	""	""	""	""	""	""	""	""	""	""	""	""	""	""	""	""	""	""	""	""	""	""	""	""	""	""	""	""	""	""	""	""	""	""	""	""	""	""	""	""	""	""	""	""	""	""	""	""	""	""	""	""	""	""	""	""	""	""	""	""	""	""	""	""	""	""	""	""	""	""	""	""	""	""	""	""	""	""	""	""	""	""	""	""	""	""	""	""	""	""	""	""	""	""	""	""	""	""	""	""	""	""	""	""	""	""	""	""	""	""	""	""	""	""	""	""	""	""	""	""	""	""	""	""	""	""	""	""	""	""	""	""	""	""	""	""	""	""	""	""	""	""	""	""	""	""	""	""	""	""	""	""	""	""	""	""	""	""	""	""	""	""	""	""	""	""	""	""	""	""	""	""	"1433764.51141438"	"2390624.60899254"	"2056536.98942404"	"3347923.23884962"	"2328225.73968833"	"3046091.52980274"	""	""	""	""	""	""	""	""	""	""	""	""	""	""	""	""	""	""	""	""	""	""	""	""	""	""	""	""	""	""	""	""	""	""	""	""	""	""	""	""	""	""	""	""	""	""	""	""	""	""	""	""	""	""	""	""	""	""	""	""	""	""	""	""	""	""	""	""	""	""	""	""	""	""	""	""	""	""	""	""	""	""	""	""	""	""	""	""	""	""	""	""	""	""	""	""	""	""	""	""	""	""	""	""	""	""	""	""	""	""	""	""	""	""	""	""	""	""	""	""	"1291903.30401379"	"1281517.17385248"	"1821110.00618078"	"2107760.90554433"	"1424423.310644"	"998000.793893712"	""	""	""	""	""	""	""	""	""	""	""	""	""	""	""	""	""	""	""	""	""	""	""	""	""	""	""	""	""	""	""	""	""	""	""	""	""	""	""	""	""	""	""	""	""	""	""	""	""	""	""	""	""	""	""	""	""	""	""	""	""	""	""	""	""	""	""	""	""	""	""	""	""	""	""	""	""	""	""	""	""	""	""	""	""	""	""	""	""	""	""	""	""	""	""	""	""	""	""	""	""	""	""	""	""	""	""	""	""	""	""	""	""	""	""	""	""	""	""	""	""	""	""	""	""	""	""	""	""	""	""	""	""	""	""	""	""	""	""	""	""	""	""	""	""	""	""	""	""	""	""	""	""	""	""	""	""	""	""	""	""	""	""	""	""	""	""	""	""	""	""	""	""	""	""	""	""	""	""	""	""	""	""	""	""	""	""	""	""	""	""	""	""	""	""	""	""	""	""	""	""	""	""	""	""	""	""	""	""	""	""	""	""	""	""	""	""	""	""	""	""	""	""	""	""	""	""	""	""	""	""	""	""	""	""	""	""	""	""	""	""	""	""	""	""	""	""	""	""	""	""	""	""	""	""	""	""	""	""	""	""	""	""	""	""	""	""	""	""	""	""	""	""	""	""	""	""	""	""	""	""	""	""	""	""	""	""	""	""	""	""	""	""	""	""	""	""	""	""	""	""	""	""	""	""	""	""	""	""	""	""	""	""	""	""	""	""	""	""	""	""	""	""	""	""	""	""	""	""	""	""	""	""	""	""	""	""	""	""	""	""	""	""	""	""	""	""	""	""	""	""	""	""	""	""	""	""	""	""	""	""	""	""	""	""	""	""	""	""	""	""	""	""	""	""	""	""	""	""	""	""	""	""	""	""	""	""	""	""	""	""	""	""	""	""	""	""	""	""	""	""	""	""	""	""	""	""	""	""	""	""	""	""	""	""	""	""	""	""	""	""	""	""	""	""	""	""	""	""	""	""	""	""	""	""	""	""	""	""	""	""	""	""	""	""	""	""	""	""	""	""	""	""	""	""	""	""	""	""	""	""	""	""	""	""	""	""	""	""	""	""	""	""	""	""	""	""	""	""	""	""	""	""	""	""	""	""	""	""	""	""	""	""	""	""	""	""	""	""	""	""	""	""	""	""	""	""	""	""	""	""	""	""	""	""	""	"1"	"1"	"1"	"1"	"1"	"1"	""	""	""	""	""	""	""	""	""	""	""	""	""	""	""	""	""	""	""	""	""	""	""	""	""	""	""	""	""	""	""	""	""	""	""	""	""	""	""	""	""	""	""	""	""	""	""	""	""	""	""	""	""	""	""	""	""	""	""	""	""	""	""	""	""	""	""	""	""	""	""	""	""	""	""	""	""	""	""	""	""	""	""	""	""	""	""	""	""	""	""	""	""	""	""	""	""	""	""	""	""	""	""	""	""	""	""	""	""	""	""	""	""	""	""	""	""	""	""	""	"1"	"1"	"1"	"1"	"1"	"1"	""	""	""	""	""	""	""	""	""	""	""	""	""	""	""	""	""	""	""	""	""	""	""	""	""	""	""	""	""	""	""	""	""	""	""	""	""	""	""	""	""	""	""	""	""	""	""	""	""	""	""	""	""	""	""	""	""	""	""	""	""	""	""	""	""	""	""	""	""	""	""	""	""	""	""	""	""	""	""	""	""	""	""	""	""	""	""	""	""	""	""	""	""	""	""	""	""	""	""	""	""	""	""	""	""	""	""	""	""	""	""	""	""	""	""	""	""	""	""	""	""	""	""	""	""	""	""	""	""	""	""	""	""	""	""	""	""	""	""	""	""	""	""	""	""	""	""	""	""	""	""	""	""	""	""	""	""	""	""	""	""	""	""	""	""	""	""	""	""	""	""	""	""	""	""	""	""	""	""	""	""	""	""	""	""	""	""	""	""	""	""	""	"1433764.51141438"	"2390624.60899254"	"2056536.98942404"	"3347923.23884962"	"2328225.73968833"	"3046091.52980274"	""	""	""	""	""	""	""	""	""	""	""	""	""	""	""	""	""	""	""	""	""	""	""	""	""	""	""	""	""	""	""	""	""	""	""	""	""	""	""	""	""	""	""	""	""	""	""	""	""	""	""	""	""	""	""	""	""	""	""	""	""	""	""	""	""	""	""	""	""	""	""	""	""	""	""	""	""	""	""	""	""	""	""	""	""	""	""	""	""	""	""	""	""	""	""	""	""	""	""	""	""	""	""	""	""	""	""	""	""	""	""	""	""	""	""	""	""	""	""	""	"1291903.30401379"	"1281517.17385248"	"1821110.00618078"	"2107760.90554433"	"1424423.310644"	"998000.793893712"	""	""	""	""	""	""	""	""	""	""	""	""	""	""	""	""	""	""	""	""	""	""	""	""	""	""	""	""	""	""	""	""	""	""	""	""	""	""	""	""	""	""	""	""	""	""	""	""	""	""	""	""	""	""	""	""	""	""	""	""	""	""	""	""	""	""	""	""	""	""	""	""	""	""	""	""	""	""	""	""	""	""	""	""	""	""	""	""	""	""	""	""	""	""	""	""	""	""	""	""	""	""	""	""	""	""	""	""	""	""	""	""	""	""	""	""	""	""	""	""	""	""	""	""	""	""	""	""	""	""	""	""	""	""	""	""	""	""	""	""	""	""	""	""	""	""	""	""	""	""	""	""	""	""	""	""	""	""	""	""	""	""	""	""	""	""	""	""	""	""	""	""	""	""	""	""	""	""	""	""	""	""	""	""	""	""	""	""	""	""	""	""	"359747.875"	"396323.03125"	"252586.796875"	"567129.875"	"406313.25"	"8022.97412109375"	""	""	""	""	""	""	""	""	""	""	""	""	""	""	""	""	""	""	""	""	""	""	""	""	""	""	""	""	""	""	""	""	""	""	""	""	""	""	""	""	""	""	""	""	""	""	""	""	""	""	""	""	""	""	""	""	""	""	""	""	""	""	""	""	""	""	""	""	""	""	""	""	""	""	""	""	""	""	""	""	""	""	""	""	""	""	""	""	""	""	""	""	""	""	""	""	""	""	""	""	""	""	""	""	""	""	""	""	""	""	""	""	""	""	""	""	""	""	""	""	"199549.640625"	"138623.8125"	"375924.90625"	"289684"	"203572.640625"	"188479.9375"	""	""	""	""	""	""	""	""	""	""	""	""	""	""	""	""	""	""	""	""	""	""	""	""	""	""	""	""	""	""	""	""	""	""	""	""	""	""	""	""	""	""	""	""	""	""	""	""	""	""	""	""	""	""	""	""	""	""	""	""	""	""	""	""	""	""	""	""	""	""	""	""	""	""	""	""	""	""	""	""	""	""	""	""	""	""	""	""	""	""	""	""	""	""	""	""	""	""	""	""	""	""	""	""	""	""	""	""	""	""	""	""	""	""	""	""	""	""	""	""	""	""	""	""	""	""	""	""	""	""	""	""	""	""	""	""	""	""	""	""	""	""	""	""	""	""	""	""	""	""	""	""	""	""	""	""	""	""	""	""	""	""	""	""	""	""	""	""	""	""	""	""	""	""	""	""	""	""	""	""	""	""	""	""	""	""	""	""	""	""	""	""	"1"	"1"	"1"	"1"	"1"	"1"	""	""	""	""	""	""	""	""	""	""	""	""	""	""	""	""	""	""	""	""	""	""	""	""	""	""	""	""	""	""	""	""	""	""	""	""	""	""	""	""	""	""	""	""	""	""	""	""	""	""	""	""	""	""	""	""	""	""	""	""	""	""	""	""	""	""	""	""	""	""	""	""	""	""	""	""	""	""	""	""	""	""	""	""	""	""	""	""	""	""	""	""	""	""	""	""	""	""	""	""	""	""	""	""	""	""	""	""	""	""	""	""	""	""	""	""	""	""	""	""	"1"	"1"	"1"	"1"	"1"	"1"	""	""	""	""	""	""	""	""	""	""	""	""	""	""	""	""	""	""	""	""	""	""	""	""	""	""	""	""	""	""	""	""	""	""	""	""	""	""	""	""	""	""	""	""	""	""	""	""	""	""	""	""	""	""	""	""	""	""	""	""	""	""	""	""	""	""	""	""	""	""	""	""	""	""	""	""	""	""	""	""	""	""	""	""	""	""	""	""	""	""	""	""	""	""	""	""	""	""	""	""	""	""	""	""	""	""	""	""	""	""	"1.26"	""	""	""	""	""	""	""	""	""	""	""	""	""	""	""	""	""	""	""	""	""	""	""	""	""	""	""	""	""	""	""	""	""	""	""	""	""	""	""	""	""	""	""	""	""	""	""	""	""	""	""	""	""	"10"	""	""	""	""	""	""	""	""	""	""	""	""	""	""	""	""	""	""	""	""	""	""	""	""	""	""	""	""	""	""	""	""	""	""	""	""	""	""	""	""	""	""	""	""	""	""	""	""	""	""	""	""	""	"0.0139470013947001"	""	""	""	""	""	""	""	""	""	""	""	""	""	""	""	""	""	""	""	""	""	""	""	""	""	""	""	""	""	""	""	""	""	""	""	""	""	""	""	""	""	""	""	""	""	""	""	""	""	""	""	""	""	"1"	""	""	""	""
"False"	"IsMasterProteinCandidate"	"-9216066199380073050"	"1523"	"Q7Z5L7-2"	"Isoform 2 of Podocan OS=Homo sapiens OX=9606 GN=PODN"	"MEGEEAEQPAWFRQPWRPGASDSAPPAGTMAQSRVLLLLLLLPPQLHLGPVLAVRAPGFGRSGGHSLSPEENEFAEEEPVLVLSPEEPGPGPAAVSCPRDCACSQEGVVDCGGIDLREFPGDLPEHTNHLSLQNNQLEKIYPEELSRLHRLETLNLQNNRLTSRGLPEKAFEHLTNLNYLYLANNKLTLAPRFLPNALISVDFAANYLTKIYGLTFGQKPNLRSVYLHNNKLADAGLPDNMFNGSSNVEVLILSSNFLRHVPKHLPPALYKLHLKNNKLEKIPPGAFSELSSLRELYLQNNYLTDEGLDNETFWKLSSLEYLDLSSNNLSRVPAGLPRSLVLLHLEKNAIRSVDANVLTPIRSLEYLLLHSNQLREQGIHPLAFQGLKRLHTVHLYNNALERVPSGLPRRVRTLMILHNQITGIGREDFATTYFLEELNLSYNRITSPQVHRDAFRKLRLLRSLDLSGNRLHTLPPGLPRNVHVLKVKRNELAALARGALVGMAQLRELYLTSNRLRSRALGPRAWVDLAHLQLLDIAGNQLTEIPEGLPESLEYLYLQNNKISAVPANAFDSTPNLKGIFLRFNKLAVGSVVDSAFRRLKHLQVLDIEGNLEFGDISKDRGRLGKEKEEEEEEEEEEEETR"	">sp|Q7Z5L7-2|PODN_HUMAN Isoform 2 of Podocan OS=Homo sapiens OX=9606 GN=PODN"	"2"	"1"	"1"	"0"	"1"	"1"	"642"	"72.1"	"6.73"	""	""	""	""	""	""	""	""	""	""	""	""	""	""	""	""	""	""	""	""	""	""	""	""	""	""	""	""	""	""	""	""	""	""	""	""	""	""	""	""	""	""	""	""	""	""	""	""	""	""	""	""	"2"	""	""	""	""	""	""	""	""	""	""	""	""	""	""	""	""	""	""	""	""	""	""	""	""	""	""	""	""	""	""	""	""	""	""	""	""	""	""	""	""	""	""	""	""	""	""	""	""	""	""	""	""	""	"1"	""	""	""	""	""	""	""	""	""	""	""	""	""	""	""	""	""	""	""	""	""	""	""	""	""	""	""	""	""	""	""	""	""	""	""	""	""	""	""	""	""	""	""	""	""	""	""	""	""	""	""	""	""	"1"	""	"0"	""	""	""	""	""	""	""	""	""	""	""	""	""	""	""	""	""	""	""	""	""	""	""	""	""	""	""	""	""	""	""	""	""	""	""	""	""	""	""	""	""	""	""	""	""	""	""	""	""	""	""	""	""	""	""	""	""	""	""	""	""	""	""	""	""	""	""	""	""	""	""	""	""	""	""	""	""	""	""	""	""	""	""	""	""	""	""	""	""	""	""	""	""	""	""	""	""	""	""	""	""	""	""	""	""	""	""	""	""	""	""	""	""	""	""	""	""	""	""	""	"4.030"	"0.940"	"3.594"	"2.879"	"9.055"	""	""	""	""	""	""	""	""	""	""	""	""	""	""	""	""	""	""	""	""	""	""	""	""	""	""	""	""	""	""	""	""	""	""	""	""	""	""	""	""	""	""	""	""	""	""	""	""	""	""	""	""	""	""	""	""	""	""	""	""	""	""	""	""	""	""	""	""	""	""	""	""	""	""	""	""	""	""	""	""	""	""	""	""	""	""	""	""	""	""	""	""	""	""	""	""	""	""	""	""	""	""	""	""	""	""	""	""	""	""	""	""	""	""	""	""	""	""	""	""	""	""	""	""	""	""	""	""	""	""	""	""	""	""	""	""	""	""	""	""	""	""	""	""	""	""	""	""	""	""	""	""	""	""	""	""	""	""	""	""	""	""	""	""	""	""	""	""	""	""	""	""	""	""	""	""	""	""	""	""	""	""	""	""	""	""	""	""	""	""	""	""	""	""	""	""	""	""	""	""	""	""	""	""	""	""	""	""	""	""	""	""	""	""	""	""	""	""	""	""	""	""	""	""	""	""	""	""	""	""	""	""	""	""	""	""	""	""	""	""	""	""	""	""	""	""	""	""	""	""	""	""	""	""	""	""	""	""	""	""	""	""	""	""	""	"2.01"	"-0.09"	"1.85"	"1.53"	"3.18"	""	""	""	""	""	""	""	""	""	""	""	""	""	""	""	""	""	""	""	""	""	""	""	""	""	""	""	""	""	""	""	""	""	""	""	""	""	""	""	""	""	""	""	""	""	""	""	""	""	""	""	""	""	""	""	""	""	""	""	""	""	""	""	""	""	""	""	""	""	""	""	""	""	""	""	""	""	""	""	""	""	""	""	""	""	""	""	""	""	""	""	""	""	""	""	""	""	""	""	""	""	""	""	""	""	""	""	""	""	""	""	""	""	""	""	""	""	""	""	""	""	""	""	""	""	""	""	""	""	""	""	""	""	""	""	""	""	""	""	""	""	""	""	""	""	""	""	""	""	""	""	""	""	""	""	""	""	""	""	""	""	""	""	""	""	""	""	""	""	""	""	""	""	""	""	""	""	""	""	""	""	""	""	""	""	""	""	""	""	""	""	""	""	""	""	""	""	""	""	""	""	""	""	""	""	""	""	""	""	""	""	""	""	""	""	""	""	""	""	""	""	""	""	""	""	""	""	""	""	""	""	""	""	""	""	""	""	""	""	""	""	""	""	""	""	""	""	""	""	""	""	""	""	""	""	""	""	""	""	""	""	""	""	""	""	""	""	""	""	""	""	""	""	""	""	""	""	""	""	""	""	""	""	""	""	""	""	""	""	"310973.971161822"	"1253094.99088318"	"292413.929509212"	"1117517.67007112"	"895197.889576221"	"2815751.57955112"	""	""	""	""	""	""	""	""	""	""	""	""	""	""	""	""	""	""	""	""	""	""	""	""	""	""	""	""	""	""	""	""	""	""	""	""	""	""	""	""	""	""	""	""	""	""	""	""	""	""	""	""	""	""	""	""	""	""	""	""	""	""	""	""	""	""	""	""	""	""	""	""	""	""	""	""	""	""	""	""	""	""	""	""	""	""	""	""	""	""	""	""	""	""	""	""	""	""	""	""	""	""	""	""	""	""	""	""	""	""	""	""	""	""	""	""	""	""	""	""	""	""	""	""	""	""	""	""	""	""	""	""	""	""	""	""	""	""	""	""	""	""	""	""	""	""	""	""	""	""	""	""	""	""	""	""	""	""	""	""	""	""	""	""	""	""	""	""	""	""	""	""	""	""	""	""	""	""	""	""	""	""	""	""	""	""	""	""	""	""	""	""	""	""	""	""	""	""	""	""	""	""	""	""	""	""	""	""	""	""	""	""	""	""	""	""	""	""	""	""	""	""	""	""	""	""	""	""	""	""	""	""	""	""	""	""	""	""	""	""	""	""	""	""	""	""	""	""	""	""	""	""	""	""	""	""	""	""	""	""	""	""	""	""	""	""	""	""	""	""	""	""	""	""	""	""	""	""	""	""	""	""	""	""	""	""	""	""	""	""	""	""	""	""	""	""	""	""	""	""	""	""	""	""	""	""	""	""	""	""	""	""	""	""	""	""	""	""	""	""	""	""	""	""	""	""	""	""	""	""	""	""	""	""	""	""	""	""	""	""	""	""	""	""	""	""	""	""	""	""	""	""	""	""	""	""	""	""	""	""	""	""	""	""	""	""	""	""	""	""	""	""	""	""	""	""	""	""	""	""	""	""	""	""	""	""	""	""	""	""	""	""	""	""	""	""	""	""	""	""	""	""	""	""	""	""	""	""	""	""	""	""	""	""	""	""	""	""	""	""	""	""	""	""	""	""	""	""	""	""	""	""	""	""	""	""	""	""	""	""	""	""	""	""	""	""	""	""	""	""	""	""	""	""	""	""	""	""	""	""	""	""	""	""	""	""	""	""	""	""	""	""	""	""	""	""	""	""	""	""	""	""	""	""	""	""	""	""	""	""	""	""	""	""	""	""	""	""	""	""	""	""	""	""	""	""	""	""	""	""	""	""	""	""	""	""	""	""	""	""	""	""	""	""	""	""	""	""	""	""	""	""	""	""	""	""	""	""	""	""	""	""	""	""	""	""	""	""	""	""	""	""	""	""	""	""	""	""	""	""	""	""	""	""	""	""	""	""	""	""	""	""	""	""	""	""	""	""	""	""	""	""	""	""	""	""	""	""	""	""	""	""	""	""	""	""	""	""	""	""	""	""	""	""	""	""	""	""	""	""	""	""	""	""	""	""	""	""	""	""	""	""	""	""	""	""	""	""	""	""	""	""	""	""	""	""	""	""	""	""	""	""	"1"	"1"	"1"	"1"	"1"	"1"	""	""	""	""	""	""	""	""	""	""	""	""	""	""	""	""	""	""	""	""	""	""	""	""	""	""	""	""	""	""	""	""	""	""	""	""	""	""	""	""	""	""	""	""	""	""	""	""	""	""	""	""	""	""	""	""	""	""	""	""	""	""	""	""	""	""	""	""	""	""	""	""	""	""	""	""	""	""	""	""	""	""	""	""	""	""	""	""	""	""	""	""	""	""	""	""	""	""	""	""	""	""	""	""	""	""	""	""	""	""	""	""	""	""	""	""	""	""	""	""	""	""	""	""	""	""	""	""	""	""	""	""	""	""	""	""	""	""	""	""	""	""	""	""	""	""	""	""	""	""	""	""	""	""	""	""	""	""	""	""	""	""	""	""	""	""	""	""	""	""	""	""	""	""	""	""	""	""	""	""	""	""	""	""	""	""	""	""	""	""	""	""	""	""	""	""	""	""	""	""	""	""	""	""	""	""	""	""	""	""	""	""	""	""	""	""	""	""	""	""	""	""	""	""	""	""	""	""	""	""	""	""	""	""	""	""	""	""	""	""	""	""	""	""	""	""	""	""	""	""	""	""	""	""	""	""	""	""	""	""	""	""	""	""	""	""	""	""	""	""	""	""	""	""	""	""	""	""	""	""	""	""	""	""	""	""	""	""	""	""	""	""	""	""	""	""	""	""	""	""	""	""	""	""	""	""	""	""	""	""	""	""	""	""	""	""	""	""	"310973.971161822"	"1253094.99088318"	"292413.929509212"	"1117517.67007112"	"895197.889576221"	"2815751.57955112"	""	""	""	""	""	""	""	""	""	""	""	""	""	""	""	""	""	""	""	""	""	""	""	""	""	""	""	""	""	""	""	""	""	""	""	""	""	""	""	""	""	""	""	""	""	""	""	""	""	""	""	""	""	""	""	""	""	""	""	""	""	""	""	""	""	""	""	""	""	""	""	""	""	""	""	""	""	""	""	""	""	""	""	""	""	""	""	""	""	""	""	""	""	""	""	""	""	""	""	""	""	""	""	""	""	""	""	""	""	""	""	""	""	""	""	""	""	""	""	""	""	""	""	""	""	""	""	""	""	""	""	""	""	""	""	""	""	""	""	""	""	""	""	""	""	""	""	""	""	""	""	""	""	""	""	""	""	""	""	""	""	""	""	""	""	""	""	""	""	""	""	""	""	""	""	""	""	""	""	""	""	""	""	""	""	""	""	""	""	""	""	""	""	""	""	""	""	""	""	""	""	""	""	""	""	""	""	""	""	""	""	""	""	""	""	""	""	""	""	""	""	""	""	""	""	""	""	""	""	""	""	""	""	""	""	""	""	""	""	""	""	""	""	""	""	""	""	""	""	""	""	""	""	""	""	""	""	""	""	""	""	""	""	""	""	""	""	""	""	""	""	""	""	""	""	""	""	""	""	""	""	""	""	""	""	""	""	""	""	""	""	""	""	""	""	""	""	""	""	""	""	""	""	""	""	""	""	""	""	""	""	""	""	""	""	""	""	""	"69547.1171875"	"163878.515625"	"68361.8125"	"166806.078125"	"133695.625"	"5495.6337890625"	""	""	""	""	""	""	""	""	""	""	""	""	""	""	""	""	""	""	""	""	""	""	""	""	""	""	""	""	""	""	""	""	""	""	""	""	""	""	""	""	""	""	""	""	""	""	""	""	""	""	""	""	""	""	""	""	""	""	""	""	""	""	""	""	""	""	""	""	""	""	""	""	""	""	""	""	""	""	""	""	""	""	""	""	""	""	""	""	""	""	""	""	""	""	""	""	""	""	""	""	""	""	""	""	""	""	""	""	""	""	""	""	""	""	""	""	""	""	""	""	""	""	""	""	""	""	""	""	""	""	""	""	""	""	""	""	""	""	""	""	""	""	""	""	""	""	""	""	""	""	""	""	""	""	""	""	""	""	""	""	""	""	""	""	""	""	""	""	""	""	""	""	""	""	""	""	""	""	""	""	""	""	""	""	""	""	""	""	""	""	""	""	""	""	""	""	""	""	""	""	""	""	""	""	""	""	""	""	""	""	""	""	""	""	""	""	""	""	""	""	""	""	""	""	""	""	""	""	""	""	""	""	""	""	""	""	""	""	""	""	""	""	""	""	""	""	""	""	""	""	""	""	""	""	""	""	""	""	""	""	""	""	""	""	""	""	""	""	""	""	""	""	""	""	""	""	""	""	""	""	""	""	""	""	""	""	""	""	""	""	""	""	""	""	""	""	""	""	""	""	""	""	""	""	""	""	""	""	""	""	""	""	""	""	""	""	""	""	"1"	"1"	"1"	"1"	"1"	"1"	""	""	""	""	""	""	""	""	""	""	""	""	""	""	""	""	""	""	""	""	""	""	""	""	""	""	""	""	""	""	""	""	""	""	""	""	""	""	""	""	""	""	""	""	""	""	""	""	""	""	""	""	""	""	""	""	""	""	""	""	""	""	""	""	""	""	""	""	""	""	""	""	""	""	""	""	""	""	""	""	""	""	""	""	""	""	""	""	""	""	""	""	""	""	""	""	""	""	""	""	""	""	""	""	""	""	""	""	""	""	""	""	""	""	""	""	""	""	""	""	""	""	""	""	""	""	""	""	""	""	""	""	""	""	""	""	""	""	""	""	""	""	""	""	""	""	""	""	""	""	""	""	""	""	""	""	""	""	""	""	""	""	""	""	""	""	""	""	""	""	""	""	""	""	""	""	""	""	""	""	""	""	""	""	""	""	""	""	""	""	""	""	""	""	""	""	""	""	""	""	""	""	""	""	""	""	""	""	""	""	""	""	""	""	""	""	""	""	""	""	""	""	""	""	""	""	"1.26"	""	""	""	""	""	""	""	""	""	""	""	""	""	""	""	""	""	""	""	""	""	""	""	""	""	""	""	""	""	""	""	""	""	""	""	""	""	""	""	""	""	""	""	""	""	""	""	""	""	""	""	""	""	"15"	""	""	""	""	""	""	""	""	""	""	""	""	""	""	""	""	""	""	""	""	""	""	""	""	""	""	""	""	""	""	""	""	""	""	""	""	""	""	""	""	""	""	""	""	""	""	""	""	""	""	""	""	""	"0.0211565585331453"	""	""	""	""	""	""	""	""	""	""	""	""	""	""	""	""	""	""	""	""	""	""	""	""	""	""	""	""	""	""	""	""	""	""	""	""	""	""	""	""	""	""	""	""	""	""	""	""	""	""	""	""	""	"1"	""	""
"False"	"IsMasterProtein"	"-9207894469364294199"	"1"	"P06734"	"Low affinity immunoglobulin epsilon Fc receptor OS=Homo sapiens OX=9606 GN=FCER2 PE=1 SV=1"	"MEEGQYSEIEELPRRRCCRRGTQIVLLGLVTAALWAGLLTLLLLWHWDTTQSLKQLEERAARNVSQVSKNLESHHGDQMAQKSQSTQISQELEELRAEQQRLKSQDLELSWNLNGLQADLSSFKSQELNERNEASDLLERLREEVTKLRMELQVSSGFVCNTCPEKWINFQRKCYYFGKGTKQWVHARYACDDMEGQLVSIHSPEEQDFLTKHASHTGSWIGLRNLDLKGEFIWVDGSHVDYSNWAPGEPTSRSQGEDCVMMRGSGRWNDAFCDRKLGAWVCDRLATCTPPASEGSAESMGPDSRPDPDGRLPTPSAPLHS"	">sp|P06734|FCER2_HUMAN Low affinity immunoglobulin epsilon Fc receptor OS=Homo sapiens OX=9606 GN=FCER2 PE=1 SV=1"	"9"	"4"	"12"	"4"	"4"	"1"	"321"	"36.4"	"5.57"	""	""	""	""	""	"3"	""	""	""	"3"	""	""	""	"5"	""	""	""	"3"	"5"	""	""	""	""	""	""	""	""	""	""	""	""	""	""	""	""	""	"3"	""	""	""	""	""	""	""	""	"4"	""	""	""	""	""	""	"3"	""	""	""	""	""	""	"1"	""	""	""	"1"	""	""	""	"2"	""	""	""	"1"	"2"	""	""	""	""	""	""	""	""	""	""	""	""	""	""	""	""	""	"1"	""	""	""	""	""	""	""	""	"2"	""	""	""	""	""	""	"2"	""	""	""	""	""	""	"1"	""	""	""	"1"	""	""	""	"2"	""	""	""	"1"	"2"	""	""	""	""	""	""	""	""	""	""	""	""	""	""	""	""	""	"1"	""	""	""	""	""	""	""	""	"2"	""	""	""	""	""	""	"1"	""	"0"	""	""	""	""	""	""	""	""	""	""	""	""	""	""	""	""	""	""	""	""	""	""	""	""	""	""	""	""	""	""	""	""	""	""	""	""	""	""	""	""	"1.664"	"1.589"	"1.603"	"1.627"	"1.754"	""	""	""	""	""	""	""	""	""	""	""	""	""	""	""	""	""	""	""	""	""	""	""	""	""	""	""	""	""	""	""	""	""	""	""	""	""	""	""	""	"0.769"	"1.378"	"2.440"	"1.930"	"2.792"	""	""	""	""	""	""	""	""	""	""	""	""	""	""	""	""	""	""	""	""	""	""	""	""	""	""	""	""	""	""	"1.640"	"0.847"	"1.846"	"1.884"	"6.150"	""	""	""	""	""	""	""	""	""	""	""	""	""	""	""	""	""	""	""	""	""	""	""	""	""	"0.746"	"2.654"	"1.618"	"2.697"	"2.615"	""	""	""	""	""	""	""	""	""	""	""	""	""	""	""	"1.818"	"1.891"	"2.398"	"0.960"	"2.084"	""	""	""	""	""	""	""	""	""	""	""	""	""	""	""	"0.753"	"1.487"	"1.395"	"2.388"	"1.235"	""	""	""	""	""	""	""	""	""	""	""	""	""	""	""	"0.363"	"1.884"	"0.860"	"1.166"	"2.938"	"0.824"	"1.009"	"0.925"	"0.838"	"0.391"	""	""	""	""	""	""	""	""	""	""	""	""	""	""	""	""	""	""	""	""	""	""	""	""	""	""	""	""	""	""	""	""	""	""	""	""	""	""	""	""	""	""	""	""	""	""	""	""	""	""	""	""	""	""	""	""	""	""	""	""	""	""	""	""	""	""	""	""	""	""	""	""	""	""	""	""	""	""	""	""	""	""	""	""	""	""	""	""	""	""	"0.73"	"0.67"	"0.68"	"0.70"	"0.81"	""	""	""	""	""	""	""	""	""	""	""	""	""	""	""	""	""	""	""	""	""	""	""	""	""	""	""	""	""	""	""	""	""	""	""	""	""	""	""	""	"-0.38"	"0.46"	"1.29"	"0.95"	"1.48"	""	""	""	""	""	""	""	""	""	""	""	""	""	""	""	""	""	""	""	""	""	""	""	""	""	""	""	""	""	""	"0.71"	"-0.24"	"0.88"	"0.91"	"2.62"	""	""	""	""	""	""	""	""	""	""	""	""	""	""	""	""	""	""	""	""	""	""	""	""	""	"-0.42"	"1.41"	"0.69"	"1.43"	"1.39"	""	""	""	""	""	""	""	""	""	""	""	""	""	""	""	"0.86"	"0.92"	"1.26"	"-0.06"	"1.06"	""	""	""	""	""	""	""	""	""	""	""	""	""	""	""	"-0.41"	"0.57"	"0.48"	"1.26"	"0.30"	""	""	""	""	""	""	""	""	""	""	""	""	""	""	""	"-1.46"	"0.91"	"-0.22"	"0.22"	"1.55"	"-0.28"	"0.01"	"-0.11"	"-0.26"	"-1.35"	""	""	""	""	""	""	""	""	""	""	""	""	""	""	""	""	""	""	""	""	""	""	""	""	""	""	""	""	""	""	""	""	""	""	""	""	""	""	""	""	""	""	""	""	""	""	""	""	""	""	""	""	""	""	""	""	""	""	""	""	""	""	""	""	""	""	""	""	""	""	""	""	""	""	""	""	""	""	""	""	""	""	""	""	""	""	""	""	""	""	""	""	""	""	""	""	""	""	"1262926.05078664"	"2101837.10594235"	"2007213.55887408"	"2024867.79032476"	"2054363.73161871"	"2215178.15615996"	""	""	""	""	""	""	""	""	""	""	""	""	""	""	""	""	""	""	""	""	""	""	""	""	""	""	""	""	""	""	""	""	""	""	""	""	""	""	""	""	""	""	""	""	""	""	""	""	"1559213.80489856"	"1198609.23265458"	"2148298.46606174"	"3804811.68766972"	"3008976.68399885"	"4352712.0739168"	""	""	""	""	""	""	""	""	""	""	""	""	""	""	""	""	""	""	""	""	""	""	""	""	""	""	""	""	""	""	""	""	""	""	""	""	"1968945.34752536"	"3229644.69654754"	"1666879.4540683"	"3633908.54532017"	"3708824.8016001"	"12108147.3603369"	""	""	""	""	""	""	""	""	""	""	""	""	""	""	""	""	""	""	""	""	""	""	""	""	""	""	""	""	""	""	"1070482.53535494"	"798784.611861212"	"2841157.81603073"	"1731777.76668486"	"2886693.815021"	"2798908.18229016"	""	""	""	""	""	""	""	""	""	""	""	""	""	""	""	""	""	""	"1063401.39452507"	"1933746.88205113"	"2010729.26042635"	"2549529.57168756"	"1021064.63901204"	"2215976.38694988"	""	""	""	""	""	""	""	""	""	""	""	""	""	""	""	""	""	""	"2075076.54886162"	"1563167.20607076"	"3086003.23438489"	"2894071.97034476"	"4954498.87654716"	"2562634.92048132"	""	""	""	""	""	""	""	""	""	""	""	""	""	""	""	""	""	""	"733200.233673559"	"266169.061709786"	"1381674.32395757"	"630905.672928987"	"855189.417974253"	"2153924.74792648"	"3140628.03037581"	"2586579.14133904"	"3168201.97227025"	"2905111.64903562"	"2630936.45444131"	"1229243.05508356"	""	""	""	""	""	""	""	""	""	""	""	""	""	""	""	""	""	""	""	""	""	""	""	""	""	""	""	""	""	""	""	""	""	""	""	""	""	""	""	""	""	""	""	""	""	""	""	""	""	""	""	""	""	""	""	""	""	""	""	""	""	""	""	""	""	""	""	""	""	""	""	""	""	""	""	""	""	""	""	""	""	""	""	""	""	""	""	""	""	""	""	""	""	""	""	""	""	""	""	""	""	""	""	""	""	""	""	""	""	""	""	""	""	""	""	""	""	""	""	""	""	""	""	""	""	""	""	""	""	""	""	""	""	""	""	""	""	""	""	""	""	""	""	""	""	""	""	""	""	""	""	""	""	""	""	""	""	""	""	""	""	""	""	""	""	""	""	""	""	""	""	""	""	""	""	""	""	""	""	""	""	""	""	""	""	""	""	""	""	""	""	""	""	""	""	""	""	""	""	""	""	""	""	""	""	""	""	""	""	""	""	""	""	""	""	""	""	""	""	""	""	""	""	""	""	""	""	""	""	""	""	""	""	""	""	""	""	""	""	""	""	""	""	""	""	""	""	""	""	""	""	""	""	""	""	""	""	""	""	""	""	""	""	""	""	""	""	""	""	""	""	""	""	""	""	""	""	""	""	""	""	""	""	""	""	""	""	""	""	""	""	""	""	""	""	""	""	""	""	""	""	""	""	""	""	""	""	""	""	""	""	""	""	""	""	""	""	""	""	""	""	""	""	""	""	""	""	""	""	""	""	""	""	""	""	""	""	""	""	""	""	""	""	""	""	""	""	""	""	""	""	""	""	""	""	""	""	""	""	""	""	""	""	""	""	""	""	""	""	""	""	""	""	""	""	""	""	""	""	""	""	""	""	""	""	""	""	""	""	""	""	""	""	""	""	""	""	""	""	""	""	""	""	""	""	""	""	""	""	""	""	""	""	""	""	""	""	""	""	""	""	""	""	""	""	""	""	""	""	""	""	""	"1"	"1"	"1"	"1"	"1"	"1"	""	""	""	""	""	""	""	""	""	""	""	""	""	""	""	""	""	""	""	""	""	""	""	""	""	""	""	""	""	""	""	""	""	""	""	""	""	""	""	""	""	""	""	""	""	""	""	""	"1"	"1"	"1"	"1"	"1"	"1"	""	""	""	""	""	""	""	""	""	""	""	""	""	""	""	""	""	""	""	""	""	""	""	""	""	""	""	""	""	""	""	""	""	""	""	""	"1"	"1"	"1"	"1"	"1"	"1"	""	""	""	""	""	""	""	""	""	""	""	""	""	""	""	""	""	""	""	""	""	""	""	""	""	""	""	""	""	""	"1"	"1"	"1"	"1"	"1"	"1"	""	""	""	""	""	""	""	""	""	""	""	""	""	""	""	""	""	""	"1"	"1"	"1"	"1"	"1"	"1"	""	""	""	""	""	""	""	""	""	""	""	""	""	""	""	""	""	""	"1"	"1"	"1"	"1"	"1"	"1"	""	""	""	""	""	""	""	""	""	""	""	""	""	""	""	""	""	""	"1"	"1"	"1"	"1"	"1"	"1"	"1"	"1"	"1"	"1"	"1"	"1"	""	""	""	""	""	""	""	""	""	""	""	""	""	""	""	""	""	""	""	""	""	""	""	""	""	""	""	""	""	""	""	""	""	""	""	""	""	""	""	""	""	""	""	""	""	""	""	""	""	""	""	""	""	""	""	""	""	""	""	""	""	""	""	""	""	""	""	""	""	""	""	""	""	""	""	""	""	""	""	""	""	""	""	""	""	""	""	""	""	""	""	""	""	""	""	""	""	""	""	""	""	""	""	""	""	""	""	""	"1262926.05078664"	"2101837.10594235"	"2007213.55887408"	"2024867.79032476"	"2054363.73161871"	"2215178.15615996"	""	""	""	""	""	""	""	""	""	""	""	""	""	""	""	""	""	""	""	""	""	""	""	""	""	""	""	""	""	""	""	""	""	""	""	""	""	""	""	""	""	""	""	""	""	""	""	""	"1559213.80489856"	"1198609.23265458"	"2148298.46606174"	"3804811.68766972"	"3008976.68399885"	"4352712.0739168"	""	""	""	""	""	""	""	""	""	""	""	""	""	""	""	""	""	""	""	""	""	""	""	""	""	""	""	""	""	""	""	""	""	""	""	""	"1968945.34752536"	"3229644.69654754"	"1666879.4540683"	"3633908.54532017"	"3708824.8016001"	"12108147.3603369"	""	""	""	""	""	""	""	""	""	""	""	""	""	""	""	""	""	""	""	""	""	""	""	""	""	""	""	""	""	""	"1070482.53535494"	"798784.611861212"	"2841157.81603073"	"1731777.76668486"	"2886693.815021"	"2798908.18229016"	""	""	""	""	""	""	""	""	""	""	""	""	""	""	""	""	""	""	"1063401.39452507"	"1933746.88205113"	"2010729.26042635"	"2549529.57168756"	"1021064.63901204"	"2215976.38694988"	""	""	""	""	""	""	""	""	""	""	""	""	""	""	""	""	""	""	"2075076.54886162"	"1563167.20607076"	"3086003.23438489"	"2894071.97034476"	"4954498.87654716"	"2562634.92048132"	""	""	""	""	""	""	""	""	""	""	""	""	""	""	""	""	""	""	"733200.233673559"	"266169.061709786"	"1381674.32395757"	"630905.672928987"	"855189.417974253"	"2153924.74792648"	"3140628.03037581"	"2586579.14133904"	"3168201.97227025"	"2905111.64903562"	"2630936.45444131"	"1229243.05508356"	""	""	""	""	""	""	""	""	""	""	""	""	""	""	""	""	""	""	""	""	""	""	""	""	""	""	""	""	""	""	""	""	""	""	""	""	""	""	""	""	""	""	""	""	""	""	""	""	""	""	""	""	""	""	""	""	""	""	""	""	""	""	""	""	""	""	""	""	""	""	""	""	""	""	""	""	""	""	""	""	""	""	""	""	""	""	""	""	""	""	""	""	""	""	""	""	""	""	""	""	""	""	""	""	""	""	""	""	"263801.1875"	"283552.6875"	"268098.75"	"334337.59375"	"252769.40625"	"252590.765625"	""	""	""	""	""	""	""	""	""	""	""	""	""	""	""	""	""	""	""	""	""	""	""	""	""	""	""	""	""	""	""	""	""	""	""	""	""	""	""	""	""	""	""	""	""	""	""	""	"366669.890625"	"215613.875"	"278774.2578125"	"434638.3828125"	"385992.9921875"	"693033.65625"	""	""	""	""	""	""	""	""	""	""	""	""	""	""	""	""	""	""	""	""	""	""	""	""	""	""	""	""	""	""	""	""	""	""	""	""	"440340.625"	"422369.71875"	"389690.3984375"	"542414.71875"	"553903.953125"	"23632.0363769531"	""	""	""	""	""	""	""	""	""	""	""	""	""	""	""	""	""	""	""	""	""	""	""	""	""	""	""	""	""	""	"179335.078125"	"116917.125"	"440945.9375"	"269778.15625"	"449380.96875"	"415952.1875"	""	""	""	""	""	""	""	""	""	""	""	""	""	""	""	""	""	""	"170403.015625"	"222376.3125"	"260785.84375"	"321311.6875"	"182947.703125"	"265378.96875"	""	""	""	""	""	""	""	""	""	""	""	""	""	""	""	""	""	""	"367378.703125"	"219683.75"	"588086.359375"	"513419.7109375"	"864315.96875"	"459296.578125"	""	""	""	""	""	""	""	""	""	""	""	""	""	""	""	""	""	""	"114944.6875"	"59946.0625"	"200921.703125"	"146816.171875"	"141315.796875"	"368447.25"	"485106.890625"	"279794.50390625"	"654000.046875"	"399269.3671875"	"376002.46875"	"232151.7734375"	""	""	""	""	""	""	""	""	""	""	""	""	""	""	""	""	""	""	""	""	""	""	""	""	""	""	""	""	""	""	""	""	""	""	""	""	""	""	""	""	""	""	""	""	""	""	""	""	""	""	""	""	""	""	""	""	""	""	""	""	""	""	""	""	""	""	""	""	""	""	""	""	""	""	""	""	""	""	""	""	""	""	""	""	""	""	""	""	""	""	""	""	""	""	""	""	""	""	""	""	""	""	""	""	""	""	""	""	"1"	"1"	"1"	"1"	"1"	"1"	""	""	""	""	""	""	""	""	""	""	""	""	""	""	""	""	""	""	""	""	""	""	""	""	""	""	""	""	""	""	""	""	""	""	""	""	""	""	""	""	""	""	""	""	""	""	""	""	"2"	"2"	"2"	"2"	"2"	"2"	""	""	""	""	""	""	""	""	""	""	""	""	""	""	""	""	""	""	""	""	""	""	""	""	""	""	""	""	""	""	""	""	""	""	""	""	"1"	"1"	"1"	"1"	"1"	"1"	""	""	""	""	""	""	""	""	""	""	""	""	""	""	""	""	""	""	""	""	""	""	""	""	""	""	""	""	""	""	"1"	"1"	"1"	"1"	"1"	"1"	""	""	""	""	""	""	""	""	""	""	""	""	""	""	""	""	""	""	"1"	"1"	"1"	"1"	"1"	"1"	""	""	""	""	""	""	""	""	""	""	""	""	""	""	""	""	""	""	"2"	"2"	"2"	"2"	"2"	"2"	""	""	""	""	""	""	""	""	""	""	""	""	""	""	""	""	""	""	"1"	"1"	"1"	"1"	"1"	"1"	"2"	"2"	"2"	"2"	"2"	"2"	""	""	""	""	""	""	""	""	""	""	""	""	""	""	""	""	""	""	""	""	""	""	""	""	""	""	""	""	""	""	""	""	""	""	""	""	""	""	""	""	""	""	""	""	""	""	""	""	""	""	""	""	""	""	""	""	""	""	""	""	""	""	""	""	""	"8.56"	""	""	""	"6.54"	""	""	""	"6.77"	""	""	""	"3.88"	"5.26"	""	""	""	""	""	""	""	""	""	""	""	""	""	""	""	""	""	"5.90"	""	""	""	""	""	""	""	""	"1.15"	""	""	""	""	""	""	"5.89"	""	""	""	""	""	""	"0"	""	""	""	"0"	""	""	""	"0"	""	""	""	"1"	"0"	""	""	""	""	""	""	""	""	""	""	""	""	""	""	""	""	""	"0"	""	""	""	""	""	""	""	""	"15"	""	""	""	""	""	""	"0"	""	""	""	""	""	""	"0"	""	""	""	"0"	""	""	""	"0"	""	""	""	"0.00188679245283019"	"0"	""	""	""	""	""	""	""	""	""	""	""	""	""	""	""	""	""	"0"	""	""	""	""	""	""	""	""	"0.0208044382801664"	""	""	""	""	""	""	"0"	""	""	""	""	""	""	"3"	""	""	""	"3"	""	""	""	"3"	""	""	""	"2"	"3"	""	""	""	""	""	""	""	""	""	""	""	""	""	""	""	""	""	"3"	""	""	""	""	""	""	""	""	"1"	""	""	""	""	""	""	"3"	""	""
"False"	"IsMasterProtein"	"-9206715723484579630"	"2"	"A0A087WW87"	"Immunoglobulin kappa variable 2-40 OS=Homo sapiens OX=9606 GN=IGKV2-40 PE=3 SV=2"	"MRLPAQLLGLLMLWVPGSSEDIVMTQTPLSLPVTPGEPASISCRSSQSLLDSDDGNTYLDWYLQKPGQSPQLLIYTLSYRASGVPDRFSGSGSGTDFTLKISRVEAEDVGVYYCMQRIEFP"	">sp|A0A087WW87|KV240_HUMAN Immunoglobulin kappa variable 2-40 OS=Homo sapiens OX=9606 GN=IGKV2-40 PE=3 SV=2;>sp|P01614|KVD40_HUMAN Immunoglobulin kappa variable 2D-40 OS=Homo sapiens OX=9606 GN=IGKV2D-40 PE=1 SV=2"	"29"	"4"	"38"	"2"	"2"	"1"	"121"	"13.3"	"4.61"	""	""	"20"	""	"20"	""	""	""	"20"	""	""	""	""	"20"	""	"20"	""	""	""	""	""	""	"11"	""	""	"20"	""	""	""	""	""	""	""	""	""	""	""	""	"23"	""	""	""	""	""	""	"20"	""	""	""	""	""	""	"20"	""	""	""	"1"	""	"1"	""	""	""	"1"	""	""	""	""	"1"	""	"1"	""	""	""	""	""	""	"28"	""	""	"1"	""	""	""	""	""	""	""	""	""	""	""	""	"2"	""	""	""	""	""	""	"1"	""	""	""	""	""	""	"1"	""	""	""	"1"	""	"1"	""	""	""	"1"	""	""	""	""	"1"	""	"1"	""	""	""	""	""	""	"2"	""	""	"1"	""	""	""	""	""	""	""	""	""	""	""	""	"2"	""	""	""	""	""	""	"1"	""	""	""	""	""	""	"1"	""	"0"	""	""	""	""	""	""	""	""	""	""	""	""	""	""	""	""	""	""	""	""	""	""	""	""	""	""	""	""	""	""	""	""	""	""	""	""	""	""	""	""	""	""	""	""	""	""	""	""	""	""	"2.306"	"2.202"	"1.916"	"1.398"	"1.611"	""	""	""	""	""	""	""	""	""	""	""	""	""	""	""	""	""	""	""	""	""	""	""	""	""	""	""	""	""	""	"1.609"	"0.860"	"1.300"	"1.442"	"1.978"	""	""	""	""	""	""	""	""	""	""	""	""	""	""	""	""	""	""	""	""	""	""	""	""	""	""	""	""	""	""	"1.627"	"0.981"	"1.343"	"1.578"	"0.010"	""	""	""	""	""	""	""	""	""	""	"0.328"	"1.075"	"2.331"	"2.256"	"0.899"	""	""	""	""	""	"1.271"	"1.536"	"1.295"	"1.058"	"1.410"	""	""	""	""	""	""	""	""	""	""	""	""	""	""	""	"1.182"	"1.136"	"1.110"	"1.218"	"0.871"	""	""	""	""	""	""	""	""	""	""	""	""	""	""	""	""	""	""	""	""	"0.821"	"0.883"	"1.242"	"1.024"	"1.192"	""	""	""	""	""	"1.517"	"1.366"	"1.171"	"1.627"	"1.397"	""	""	""	""	""	""	""	""	""	""	""	""	""	""	""	""	""	""	""	""	""	""	""	""	""	""	""	""	""	""	""	""	""	""	""	"1.686"	"1.593"	"2.661"	"0.816"	"0.010"	""	""	""	""	""	""	""	""	""	""	""	""	""	""	""	""	""	""	""	""	""	""	""	""	""	""	""	""	""	""	""	""	""	""	""	""	""	""	""	""	""	""	""	""	""	""	""	""	""	""	""	""	""	""	""	""	""	""	""	""	""	""	""	""	""	""	""	""	""	""	""	""	""	""	""	"1.21"	"1.14"	"0.94"	"0.48"	"0.69"	""	""	""	""	""	""	""	""	""	""	""	""	""	""	""	""	""	""	""	""	""	""	""	""	""	""	""	""	""	""	"0.69"	"-0.22"	"0.38"	"0.53"	"0.98"	""	""	""	""	""	""	""	""	""	""	""	""	""	""	""	""	""	""	""	""	""	""	""	""	""	""	""	""	""	""	"0.70"	"-0.03"	"0.42"	"0.66"	"-6.64"	""	""	""	""	""	""	""	""	""	""	"-1.61"	"0.10"	"1.22"	"1.17"	"-0.15"	""	""	""	""	""	"0.35"	"0.62"	"0.37"	"0.08"	"0.50"	""	""	""	""	""	""	""	""	""	""	""	""	""	""	""	"0.24"	"0.18"	"0.15"	"0.29"	"-0.20"	""	""	""	""	""	""	""	""	""	""	""	""	""	""	""	""	""	""	""	""	"-0.28"	"-0.18"	"0.31"	"0.03"	"0.25"	""	""	""	""	""	"0.60"	"0.45"	"0.23"	"0.70"	"0.48"	""	""	""	""	""	""	""	""	""	""	""	""	""	""	""	""	""	""	""	""	""	""	""	""	""	""	""	""	""	""	""	""	""	""	""	"0.75"	"0.67"	"1.41"	"-0.29"	"-6.64"	""	""	""	""	""	""	""	""	""	""	""	""	""	""	""	""	""	""	""	""	""	""	""	""	""	""	""	""	""	""	""	""	""	""	""	""	""	""	""	""	""	""	""	""	""	""	""	""	""	""	""	""	""	""	""	""	""	""	""	""	""	""	""	""	""	""	""	""	""	""	""	""	""	""	""	""	""	""	""	""	""	""	""	""	""	"1382473.93043777"	"3187503.19472178"	"3043728.9532049"	"2649366.83876343"	"1932347.34567515"	"2227580.29574957"	""	""	""	""	""	""	""	""	""	""	""	""	""	""	""	""	""	""	""	""	""	""	""	""	""	""	""	""	""	""	""	""	""	""	""	""	"329315.086376643"	"529950.593557141"	"283291.539753128"	"428054.157724416"	"474939.124790165"	"651512.935302783"	""	""	""	""	""	""	""	""	""	""	""	""	""	""	""	""	""	""	""	""	""	""	""	""	""	""	""	""	""	""	""	""	""	""	""	""	"949253.998581034"	"1544339.77616297"	"930892.116971498"	"1274414.14710172"	"1498120.55022293"	""	""	""	""	""	""	""	""	""	""	""	""	""	"585202.389598656"	"192005.75"	"629014.481529745"	"1363932.48835218"	"1320483.55226782"	"525888.599490892"	""	""	""	""	""	""	"1169445.4251213"	"1486263.54684576"	"1795946.70418916"	"1514221.47759843"	"1237702.05076159"	"1648563.55359708"	""	""	""	""	""	""	""	""	""	""	""	""	""	""	""	""	""	""	"722717.869583814"	"854324.540805375"	"821268.539973032"	"801884.770988707"	"880584.43801751"	"629775.296987894"	""	""	""	""	""	""	""	""	""	""	""	""	""	""	""	""	""	""	""	""	""	""	""	""	"488652.346188663"	"401312.479964596"	"431295.607982233"	"607104.064617558"	"500425.799990817"	"582365.504394639"	""	""	""	""	""	""	"522598.296158318"	"792818.825877365"	"714064.054109945"	"611705.831435901"	"850011.73018222"	"730025.636314714"	""	""	""	""	""	""	""	""	""	""	""	""	""	""	""	""	""	""	""	""	""	""	""	""	""	""	""	""	""	""	""	""	""	""	""	""	""	""	""	""	""	""	"340746.528107516"	"574434.734522968"	"542885.284111643"	"906785.428416331"	"278184.470544984"	""	""	""	""	""	""	""	""	""	""	""	""	""	""	""	""	""	""	""	""	""	""	""	""	""	""	""	""	""	""	""	""	""	""	""	""	""	""	""	""	""	""	""	""	""	""	""	""	""	""	""	""	""	""	""	""	""	""	""	""	""	""	""	""	""	""	""	""	""	""	""	""	""	""	""	""	""	""	""	""	""	""	""	""	""	""	""	""	""	""	""	""	""	""	""	""	""	""	""	""	""	""	""	""	""	""	""	""	""	""	""	""	""	""	""	""	""	""	""	""	""	""	""	""	""	""	""	""	""	""	""	""	""	""	""	""	""	""	""	""	""	""	""	""	""	""	""	""	""	""	""	""	""	""	""	""	""	""	""	""	""	""	""	""	""	""	""	""	""	""	""	""	""	""	""	""	""	""	""	""	""	""	""	""	""	""	""	""	""	""	""	""	""	""	""	""	""	""	""	""	""	""	""	""	""	""	""	""	""	""	""	""	""	""	""	""	""	""	""	""	""	""	""	""	""	""	""	""	""	""	""	""	""	""	""	""	""	""	""	""	""	""	""	""	""	""	""	""	""	""	""	""	""	""	""	""	""	""	""	""	""	""	""	""	""	""	""	""	""	""	""	""	""	""	""	""	""	""	""	""	""	""	""	""	""	""	""	""	""	""	""	""	""	""	""	""	""	""	""	""	""	""	""	""	""	""	""	""	""	""	""	""	""	""	""	""	""	""	""	""	""	""	""	""	""	""	""	""	""	""	""	""	""	""	""	""	""	""	""	""	""	""	""	""	""	""	""	""	""	""	""	""	""	""	""	""	""	""	""	""	""	""	""	""	""	""	""	""	""	""	""	""	""	""	""	""	""	""	""	""	""	""	""	""	""	""	""	""	""	""	""	""	""	""	""	""	""	""	""	""	""	""	""	""	""	""	""	""	""	""	""	""	""	""	""	"1"	"1"	"1"	"1"	"1"	"1"	""	""	""	""	""	""	""	""	""	""	""	""	""	""	""	""	""	""	""	""	""	""	""	""	""	""	""	""	""	""	""	""	""	""	""	""	"1"	"1"	"1"	"1"	"1"	"1"	""	""	""	""	""	""	""	""	""	""	""	""	""	""	""	""	""	""	""	""	""	""	""	""	""	""	""	""	""	""	""	""	""	""	""	""	"1"	"1"	"1"	"1"	"1"	""	""	""	""	""	""	""	""	""	""	""	""	""	"1"	"1"	"1"	"1"	"1"	"1"	""	""	""	""	""	""	"1"	"1"	"1"	"1"	"1"	"1"	""	""	""	""	""	""	""	""	""	""	""	""	""	""	""	""	""	""	"1"	"1"	"1"	"1"	"1"	"1"	""	""	""	""	""	""	""	""	""	""	""	""	""	""	""	""	""	""	""	""	""	""	""	""	"1"	"1"	"1"	"1"	"1"	"1"	""	""	""	""	""	""	"1"	"1"	"1"	"1"	"1"	"1"	""	""	""	""	""	""	""	""	""	""	""	""	""	""	""	""	""	""	""	""	""	""	""	""	""	""	""	""	""	""	""	""	""	""	""	""	""	""	""	""	""	""	"1"	"1"	"1"	"1"	"1"	""	""	""	""	""	""	""	""	""	""	""	""	""	""	""	""	""	""	""	""	""	""	""	""	""	""	""	""	""	""	""	""	""	""	""	""	""	""	""	""	""	""	""	""	""	""	""	""	""	""	""	""	""	""	""	""	""	""	""	""	""	""	""	""	""	""	""	""	""	""	""	""	""	""	""	""	""	""	""	""	""	""	""	""	""	""	""	""	""	""	""	"1382473.93043777"	"3187503.19472178"	"3043728.9532049"	"2649366.83876343"	"1932347.34567515"	"2227580.29574957"	""	""	""	""	""	""	""	""	""	""	""	""	""	""	""	""	""	""	""	""	""	""	""	""	""	""	""	""	""	""	""	""	""	""	""	""	"329315.086376643"	"529950.593557141"	"283291.539753128"	"428054.157724416"	"474939.124790165"	"651512.935302783"	""	""	""	""	""	""	""	""	""	""	""	""	""	""	""	""	""	""	""	""	""	""	""	""	""	""	""	""	""	""	""	""	""	""	""	""	"949253.998581034"	"1544339.77616297"	"930892.116971498"	"1274414.14710172"	"1498120.55022293"	""	""	""	""	""	""	""	""	""	""	""	""	""	"585202.389598656"	"192005.75"	"629014.481529745"	"1363932.48835218"	"1320483.55226782"	"525888.599490892"	""	""	""	""	""	""	"1169445.4251213"	"1486263.54684576"	"1795946.70418916"	"1514221.47759843"	"1237702.05076159"	"1648563.55359708"	""	""	""	""	""	""	""	""	""	""	""	""	""	""	""	""	""	""	"722717.869583814"	"854324.540805375"	"821268.539973032"	"801884.770988707"	"880584.43801751"	"629775.296987894"	""	""	""	""	""	""	""	""	""	""	""	""	""	""	""	""	""	""	""	""	""	""	""	""	"488652.346188663"	"401312.479964596"	"431295.607982233"	"607104.064617558"	"500425.799990817"	"582365.504394639"	""	""	""	""	""	""	"522598.296158318"	"792818.825877365"	"714064.054109945"	"611705.831435901"	"850011.73018222"	"730025.636314714"	""	""	""	""	""	""	""	""	""	""	""	""	""	""	""	""	""	""	""	""	""	""	""	""	""	""	""	""	""	""	""	""	""	""	""	""	""	""	""	""	""	""	"340746.528107516"	"574434.734522968"	"542885.284111643"	"906785.428416331"	"278184.470544984"	""	""	""	""	""	""	""	""	""	""	""	""	""	""	""	""	""	""	""	""	""	""	""	""	""	""	""	""	""	""	""	""	""	""	""	""	""	""	""	""	""	""	""	""	""	""	""	""	""	""	""	""	""	""	""	""	""	""	""	""	""	""	""	""	""	""	""	""	""	""	""	""	""	""	""	""	""	""	""	""	""	""	""	""	""	""	""	""	""	""	""	"266627.90234375"	"484474.921875"	"210066.22265625"	"291371.078125"	"305694.48828125"	"291113.48046875"	""	""	""	""	""	""	""	""	""	""	""	""	""	""	""	""	""	""	""	""	""	""	""	""	""	""	""	""	""	""	""	""	""	""	""	""	"77442.8281249999"	"95331.0703125"	"36761.3671875"	"48898.28515625"	"60925.421875"	"103733.1171875"	""	""	""	""	""	""	""	""	""	""	""	""	""	""	""	""	""	""	""	""	""	""	""	""	""	""	""	""	""	""	""	""	""	""	""	""	"212293.90625"	"201967.21875"	"217628.046875"	"190225.203125"	"223740.65625"	""	""	""	""	""	""	""	""	""	""	""	""	""	"151047.3125"	"192005.75"	"93974.421875"	"398602"	"19141.4921875"	"119522.234375"	""	""	""	""	""	""	"168068.984375"	"204551.71875"	"243312.546875"	"178495.25"	"205956.96875"	"199689.65625"	""	""	""	""	""	""	""	""	""	""	""	""	""	""	""	""	""	""	"102198.265625"	"105613.359375"	"88649.59375"	"80550.3203125"	"100798.75"	"78860.6249999999"	""	""	""	""	""	""	""	""	""	""	""	""	""	""	""	""	""	""	""	""	""	""	""	""	"86512.6953124999"	"56399.48828125"	"82190.1484375"	"107702.640625"	"87299.6484375001"	"104376.3515625"	""	""	""	""	""	""	"73772.828125"	"115102.34375"	"121865.828125"	"105923.234375"	"162951.875"	"104930.0859375"	""	""	""	""	""	""	""	""	""	""	""	""	""	""	""	""	""	""	""	""	""	""	""	""	""	""	""	""	""	""	""	""	""	""	""	""	""	""	""	""	""	""	"31386.162109375"	"30604.177734375"	"43752.82421875"	"64806.3515625"	"30926.6953125"	""	""	""	""	""	""	""	""	""	""	""	""	""	""	""	""	""	""	""	""	""	""	""	""	""	""	""	""	""	""	""	""	""	""	""	""	""	""	""	""	""	""	""	""	""	""	""	""	""	""	""	""	""	""	""	""	""	""	""	""	""	""	""	""	""	""	""	""	""	""	""	""	""	""	""	""	""	""	""	""	""	""	""	""	""	""	""	""	""	""	""	"2"	"2"	"2"	"2"	"2"	"2"	""	""	""	""	""	""	""	""	""	""	""	""	""	""	""	""	""	""	""	""	""	""	""	""	""	""	""	""	""	""	""	""	""	""	""	""	"1"	"1"	"1"	"1"	"1"	"1"	""	""	""	""	""	""	""	""	""	""	""	""	""	""	""	""	""	""	""	""	""	""	""	""	""	""	""	""	""	""	""	""	""	""	""	""	"1"	"1"	"1"	"1"	"1"	""	""	""	""	""	""	""	""	""	""	""	""	""	"1"	"1"	"1"	"1"	"1"	"1"	""	""	""	""	""	""	"1"	"1"	"1"	"1"	"1"	"1"	""	""	""	""	""	""	""	""	""	""	""	""	""	""	""	""	""	""	"1"	"1"	"1"	"1"	"1"	"1"	""	""	""	""	""	""	""	""	""	""	""	""	""	""	""	""	""	""	""	""	""	""	""	""	"1"	"1"	"1"	"1"	"1"	"1"	""	""	""	""	""	""	"1"	"1"	"1"	"1"	"1"	"1"	""	""	""	""	""	""	""	""	""	""	""	""	""	""	""	""	""	""	""	""	""	""	""	""	""	""	""	""	""	""	""	""	""	""	""	""	""	""	""	""	""	""	"1"	"1"	"1"	"1"	"1"	""	""	""	""	""	""	""	""	""	""	""	""	""	""	""	""	""	""	""	""	""	""	""	""	""	""	""	""	""	""	""	""	""	"6.82"	""	"7.70"	""	""	""	"1.80"	""	""	""	""	"5.53"	""	"8.90"	""	""	""	""	""	""	"2.63"	""	""	"4.86"	""	""	""	""	""	""	""	""	""	""	""	""	"5.71"	""	""	""	""	""	""	"8.63"	""	""	""	""	""	""	"8.58"	""	""	""	"0"	""	"0"	""	""	""	"4"	""	""	""	""	"0"	""	"0"	""	""	""	""	""	""	"0"	""	""	"0"	""	""	""	""	""	""	""	""	""	""	""	""	"0"	""	""	""	""	""	""	"0"	""	""	""	""	""	""	"0"	""	""	""	"0"	""	"0"	""	""	""	"0.00650406504065041"	""	""	""	""	"0"	""	"0"	""	""	""	""	""	""	"0"	""	""	"0"	""	""	""	""	""	""	""	""	""	""	""	""	"0"	""	""	""	""	""	""	"0"	""	""	""	""	""	""	"0"	""	""	""	"3"	""	"3"	""	""	""	"2"	""	""	""	""	"3"	""	"3"	""	""	""	""	""	""	"3"	""	""	"3"	""	""	""	""	""	""	""	""	""	""	""	""	"3"	""	""	""	""	""	""	"3"	""	""	""	""	""	""	"3"	""	""
"False"	"None"	"-9200601933759959983"	"149"	"Q12802-2"	"Isoform 2 of A-kinase anchor protein 13 OS=Homo sapiens OX=9606 GN=AKAP13"	"MKLNPQQAPLYGDCVVTVLLAEEDKAEDDVVFYLVFLGSTLRHCTSTRKVSSDTLETIAPGHDCCETVKVQLCASKEGLPVFVVAEEDFHFVQDEAYDAAQFLATSAGNQQALNFTRFLDQSGPPSGDVNSLDKKLVLAFRHLKLPTEWNVLGTDQSLHDAGPRETLMHFAVRLGLLRLTWFLLQKPGGRGALSIHNQEGATPVSLALERGYHKLHQLLTEENAGEPDSWSSLSYEIPYGDCSVRHHRELDIYTLTSESDSHHEHPFPGDGCTGPIFKLMNIQQQLMKTNLKQMDSLMPLMMTAQDPSSAPETDGQFLPCAPEPTDPQRLSSSEETESTQCCPGSPVAQTESPCDLSSIVEEENTDRSCRKKNKGVERKGEEVEPAPIVDSGTVSDQDSCLQSLPDCGVKGTEGLSSCGNRNEETGTKSSGMPTDQESLSSGDAVLQRDLVMEPGTAQYSSGGELGGISTTNVSTPDTAGEMEHGLMNPDATVWKNVLQGGESTKERFENSNIGTAGASDVHVTSKPVDKISVPNCAPAASSLDGNKPAESSLAFSNEETSTEKTAETETSRSREESADAPVDQNSVVIPAAAKDKISDGLEPYTLLAAGIGEAMSPSDLALLGLEEDVMPHQNSETNSSHAQSQKGKSSPICSTTGDDKLCADSACQQNTVTSSGDLVAKLCDNIVSESESTTARQPSSQDPPDASHCEDPQAHTVTSDPVRDTQERADFCPFKVVDNKGQRKDVKLDKPLTNMLEVVSHPHPVVPKMEKELVPDQAVISDSTFSLANSPGSESVTKDDALSFVPSQKEKGTATPELHTATDYRDGPDGNSNEPDTRPLEDRAVGLSTSSTAAELQHGMGNTSLTGLGGEHEGPAPPAIPEALNIKGNTDSSLQSVGKATLALDSVLTEEGKLLVVSESSAAQEQDKDKAVTCSSIKENALSSGTLQEEQRTPPPGQDTQQFHEKSISADCAKDKALQLSNSPGASSAFLKAETEHNKEVAPQVSLLTQGGAAQSLVPPGASLATESRQEALGAEHNSSALLPCLLPDGSDGSDALNCSQPSPLDVGVKNTQSQGKTSACEVSGDVTVDVTGVNALQGMAEPRRENISHNTQDILIPNVLLSQEKNAVLGLPVALQDKAVTDPQGVGTPEMIPLDWEKGKLEGADHSCTMGDAEEAQIDDEAHPVLLQPVAKELPTDMELSAHDDGAPAGVREVMRAPPSGRERSTPSLPCMVSAQDAPLPKGADLIEEAASRIVDAVIEQVKAAGALLTEGEACHMSLSSPELGPLTKGLESAFTEKVSTFPPGESLPMGSTPEEATGSLAGCFAGREEPEKIILPVQGPEPAAEMPDVKAEDEVDFRASSISEEVAVGSIAATLKMKQGPMTQAINRENWCTIEPCPDAASLLASKQSPECENFLDVGLGRECTSKQGVLKRESGSDSDLFHSPSDDMDSIIFPKPEEEHLACDITGSSSSTDDTASLDRHSSHGSDVSLSQILKPNRSRDRQSLDGFYSHGMGAEGRESESEPADPGDVEEEEMDSITEVPANCSVLRSSMRSLSPFRRHSWGPGKNAASDAEMNHRSMSWCPSGVQYSAGLSADFNYRSFSLEGLTGGAGVGNKPSSSLEVSSANAEELRHPFSGEERVDSLVSLSEEDLESDQREHRMFDQQICHRSKQQGFNYCTSAISSPLTKSISLMTISHPGLDNSRPFHSTFHNTSANLTESITEENYNFLPHSPSKKDSEWKSGTKVSRTFSYIKNKMSSSKKSKEKEKEKDKIKEKEKDSKDKEKDKKTVNGHTFSSIPVVGPISCSQCMKPFTNKDAYTCANCSAFVHKGCRESLASCAKVKMKQPKGSLQAHDTSSLPTVIMRNKPSQPKERPRSAVLLVDETATTPIFANRRSQQSVSLSKSVSIQNITGVGNDENMSNTWKFLSHSTDSLNKISKVNESTESLTDEGVGTDMNEGQLLGDFEIESKQLEAESWSRIIDSKFLKQQKKDVVKRQEVIYELMQTEFHHVRTLKIMSGVYSQGMMADLLFEQQMVEKLFPCLDELISIHSQFFQRILERKKESLVDKSEKNFLIKRIGDVLVNQFSGENAERLKKTYGKFCGQHNQSVNYFKDLYAKDKRFQAFVKKKMSSSVVRRLGIPECILLVTQRITKYPVLFQRILQCTKDNEVEQEDLAQSLSLVKDVIGAVDSKVASYEKKVRLNEIYTKTDSKSIMRMKSGQMFAKEDLKRKKLVRDGSVFLKNAAGRLKEVQAVLLTDILVFLQEKDQKYIFASLDQKSTVISLKKLIVREVAHEEKGLFLISMGMTDPEMVEVHASSKEERNSWIQIIQDTINTLNRDEDEGIPSENEEEKKMLDTRARELKEQLHQKDQKILLLLEEKEMIFRDMAECSTPLPEDCSPTHSPRVLFRSNTEEALKGGPLMKSAINEVEILQGLVSGNLGGTLGPTVSSPIEQDVVGPVSLPRRAETFGGFDSHQMNASKGGEKEEGDDGQDLRRTESDSGLKKGGNANLVFMLKRNSEQVVQSVVHLYELLSALQGVVLQQDSYIEDQKLVLSERALTRSLSRPSSLIEQEKQRSLEKQRQDLANLQKQQAQYLEEKRRREREWEARERELREREALLAQREEEVQQGQQDLEKEREELQQKKGTYQYDLERLRAAQKQLEREQEQLRREAERLSQRQTERDLCQVSHPHTKLMRIPSFFPSPEEPPSPSAPSIAKSGSLDSELSVSPKRNSISRTHKDKGPFHILSSTSQTNKGPEGQSQAPASTSASTRLFGLTKPKEKKEKKKKNKTSRSQPGDGPASEVSAEGEEIFC"	">sp|Q12802-2|AKP13_HUMAN Isoform 2 of A-kinase anchor protein 13 OS=Homo sapiens OX=9606 GN=AKAP13"	"2"	"8"	"19"	"0"	"4"	"1"	"2817"	"307.7"	"5.20"	""	""	""	""	""	""	""	""	""	""	""	""	""	""	""	""	""	""	""	"2"	""	""	""	""	""	""	""	""	""	""	""	""	""	""	""	""	""	""	""	""	""	""	""	""	""	""	""	""	""	""	""	""	""	""	""	""	""	""	""	""	""	""	""	""	""	""	""	""	""	""	""	""	""	"19"	""	""	""	""	""	""	""	""	""	""	""	""	""	""	""	""	""	""	""	""	""	""	""	""	""	""	""	""	""	""	""	""	""	""	""	""	""	""	""	""	""	""	""	""	""	""	""	""	""	""	""	""	""	"8"	""	""	""	""	""	""	""	""	""	""	""	""	""	""	""	""	""	""	""	""	""	""	""	""	""	""	""	""	""	""	""	""	""	""	"0"	"0.906"	"0.808"	"3.238"	"1.958"	"1.336"	""	""	""	""	""	""	""	""	""	""	"1.684"	"1.070"	"1.227"	"1.463"	"0.946"	"1.398"	"1.228"	"1.161"	"1.344"	"1.206"	"1.873"	"1.296"	"1.556"	"0.590"	"0.805"	"1.295"	"1.206"	"1.465"	"1.555"	"1.590"	""	""	""	""	""	""	""	""	""	""	"1.648"	"1.591"	"1.857"	"1.108"	"1.092"	""	""	""	""	""	""	""	""	""	""	"2.480"	"2.980"	"1.664"	"2.387"	"1.514"	""	""	""	""	""	""	""	""	""	""	"1.933"	"1.768"	"2.905"	"2.259"	"2.243"	"1.527"	"3.101"	"6.450"	"2.123"	"1.511"	""	""	""	""	""	""	""	""	""	""	""	""	""	""	""	""	""	""	""	""	"2.156"	"1.515"	"1.944"	"4.157"	"2.469"	"1.455"	"1.401"	"1.563"	"1.958"	"2.839"	"2.774"	"2.062"	"1.687"	"2.438"	"1.696"	"1.034"	"0.365"	"1.427"	"2.082"	"11.261"	"1.096"	"0.929"	"3.708"	"1.650"	"1.203"	"1.381"	"1.379"	"0.832"	"1.303"	"1.477"	"0.242"	"3.385"	"4.176"	"10.159"	"3.469"	"1.051"	"4.591"	"4.698"	"3.045"	"18.674"	""	""	""	""	""	""	""	""	""	""	""	""	""	""	""	""	""	""	""	""	""	""	""	""	""	"1.636"	"0.978"	"1.433"	"0.937"	"1.149"	""	""	""	""	""	"1.739"	"0.348"	"1.168"	"1.466"	"0.559"	"2.743"	"3.436"	"3.677"	"1.420"	"2.819"	""	""	""	""	""	"3.378"	"1.129"	"0.485"	"1.241"	"0.864"	"1.493"	"2.282"	"1.434"	"3.075"	"0.958"	""	""	""	""	""	""	""	""	""	""	""	""	""	""	""	"3.022"	"1.496"	"1.481"	"2.684"	"2.347"	"1.466"	"2.752"	"1.125"	"2.422"	"1.890"	"1.051"	"1.162"	"1.345"	"1.073"	"1.079"	"3.032"	"1.381"	"1.680"	"1.213"	"1.225"	""	""	""	""	""	""	""	""	""	""	"1.530"	"0.953"	"1.640"	"1.479"	"1.287"	""	""	""	""	""	""	""	""	""	""	""	""	""	""	""	"-0.14"	"-0.31"	"1.70"	"0.97"	"0.42"	""	""	""	""	""	""	""	""	""	""	"0.75"	"0.10"	"0.30"	"0.55"	"-0.08"	"0.48"	"0.30"	"0.21"	"0.43"	"0.27"	"0.91"	"0.37"	"0.64"	"-0.76"	"-0.31"	"0.37"	"0.27"	"0.55"	"0.64"	"0.67"	""	""	""	""	""	""	""	""	""	""	"0.72"	"0.67"	"0.89"	"0.15"	"0.13"	""	""	""	""	""	""	""	""	""	""	"1.31"	"1.58"	"0.74"	"1.26"	"0.60"	""	""	""	""	""	""	""	""	""	""	"0.95"	"0.82"	"1.54"	"1.18"	"1.17"	"0.61"	"1.63"	"2.69"	"1.09"	"0.60"	""	""	""	""	""	""	""	""	""	""	""	""	""	""	""	""	""	""	""	""	"1.11"	"0.60"	"0.96"	"2.06"	"1.30"	"0.54"	"0.49"	"0.64"	"0.97"	"1.51"	"1.47"	"1.04"	"0.75"	"1.29"	"0.76"	"0.05"	"-1.45"	"0.51"	"1.06"	"3.49"	"0.13"	"-0.11"	"1.89"	"0.72"	"0.27"	"0.47"	"0.46"	"-0.27"	"0.38"	"0.56"	"-2.05"	"1.76"	"2.06"	"3.34"	"1.79"	"0.07"	"2.20"	"2.23"	"1.61"	"4.22"	""	""	""	""	""	""	""	""	""	""	""	""	""	""	""	""	""	""	""	""	""	""	""	""	""	"0.71"	"-0.03"	"0.52"	"-0.09"	"0.20"	""	""	""	""	""	"0.80"	"-1.52"	"0.22"	"0.55"	"-0.84"	"1.46"	"1.78"	"1.88"	"0.51"	"1.50"	""	""	""	""	""	"1.76"	"0.17"	"-1.04"	"0.31"	"-0.21"	"0.58"	"1.19"	"0.52"	"1.62"	"-0.06"	""	""	""	""	""	""	""	""	""	""	""	""	""	""	""	"1.60"	"0.58"	"0.57"	"1.42"	"1.23"	"0.55"	"1.46"	"0.17"	"1.28"	"0.92"	"0.07"	"0.22"	"0.43"	"0.10"	"0.11"	"1.60"	"0.47"	"0.75"	"0.28"	"0.29"	""	""	""	""	""	""	""	""	""	""	"0.61"	"-0.07"	"0.71"	"0.56"	"0.36"	""	""	""	""	""	""	""	""	""	""	""	""	""	""	""	"72624194.6205685"	"65769161.7567098"	"58687862.3018901"	"235172229.427886"	"142215966.059971"	"97043115.6295123"	""	""	""	""	""	""	""	""	""	""	""	""	"8814913.92095984"	"14840249.8290042"	"9433240.95443963"	"10815927.6819547"	"12891961.1755553"	"8335132.00013909"	"11277525.4889187"	"15762497.9608701"	"13848339.9262476"	"13088614.8350217"	"15160895.0419527"	"13604140.9243173"	"16354615.0067534"	"30636903.7916554"	"21192346.273773"	"25447342.5559518"	"9653663.21879197"	"13172078.2504361"	"8280106.01532565"	"10721402.9036757"	"9984183.88050279"	"12130969.3700458"	"12874525.6400856"	"13167516.2259718"	""	""	""	""	""	""	""	""	""	""	""	""	"6900261.71867442"	"11370668.8962426"	"10980226.515979"	"12813356.1283924"	"7648751.43553181"	"7534881.39196269"	""	""	""	""	""	""	""	""	""	""	""	""	"9557022.36695809"	"23704456.3437292"	"28482855.6734213"	"15907216.3755551"	"22816916.7387853"	"14464556.2400386"	""	""	""	""	""	""	""	""	""	""	""	""	"3814634.32605311"	"7374303.43220821"	"6744680.23449529"	"11080825.863168"	"8617136.10595267"	"8557945.49638288"	"23956981.2799792"	"36572566.3527429"	"74278649.9151472"	"154512346.860072"	"50866566.1079957"	"36193245.552486"	""	""	""	""	""	""	""	""	""	""	""	""	""	""	""	""	""	""	""	""	""	""	""	""	"42605506.7552405"	"91860009.1328858"	"64530360.9738739"	"82817581.4734226"	"177098692.575772"	"105191262.753679"	"3773480.43803337"	"5490562.73487999"	"5286677.01749814"	"5899688.19363168"	"7388067.90666992"	"10714576.3655539"	"7380197.4267067"	"20470156.6585369"	"15214508.279381"	"12449413.9575785"	"17992887.5458989"	"12513416.1401166"	"29810393.1650961"	"30816590.7336957"	"10885327.4710401"	"42544072.1766249"	"62075863.1055915"	"335680240.982559"	"68027129.2189666"	"74548139.487798"	"63177978.0297672"	"252236476.328661"	"112222476.638297"	"81824953.441686"	"6650494.34095067"	"9184034.49822046"	"9169607.0452934"	"5532212.38978335"	"8666469.53444157"	"9819870.09990216"	"19769140.7790219"	"4778268.6875"	"66918300.4202609"	"82557447.9172704"	"200831617.236751"	"68585211.7146816"	"13481705.4300969"	"14164957.4971832"	"61895694.3675096"	"63340859.5431542"	"41048312.1758641"	"251756227.675777"	""	""	""	""	""	""	""	""	""	""	""	""	""	""	""	""	""	""	""	""	""	""	""	""	""	""	""	""	""	""	"7076061.2038573"	"11579641.691593"	"6921137.57510353"	"10142016.3442455"	"6633747.12014538"	"8130635.7841722"	""	""	""	""	""	""	"9621010.25118317"	"16728654.4757014"	"3351093.04753534"	"11239759.1470757"	"14106225.5458562"	"5378681.20880577"	"1832842.22274355"	"5028021.44159616"	"6297428.8280529"	"6739632.52620163"	"2603360.25973753"	"5167448.58698111"	""	""	""	""	""	""	"5970547.95355428"	"20171079.4593048"	"6738331.94451758"	"2897848.20422192"	"7410517.91564678"	"5161238.70540849"	"28720644.8452436"	"42866272.7737474"	"65528579.8353285"	"41192343.7263003"	"88322930.5602466"	"27513464.7909551"	""	""	""	""	""	""	""	""	""	""	""	""	""	""	""	""	""	""	"12163464.2283274"	"36763311.8855652"	"18191469.7078608"	"18008087.3073747"	"32650164.1153411"	"28543527.8423951"	"35792877.6954077"	"52481389.474357"	"98514020.1320229"	"40271807.6306197"	"86680740.3389255"	"67641071.3985675"	"4427873.79775158"	"4652561.28793208"	"5146036.89034099"	"5956869.58407074"	"4751333.6808992"	"4775960.68659318"	"479587639.845116"	"1454005932.75822"	"662130549.97769"	"805497784.110018"	"581647373.500088"	"587585804.876426"	""	""	""	""	""	""	""	""	""	""	""	""	"4176710.39499285"	"6389642.788245"	"3979549.71359823"	"6851350.46268107"	"6178307.00749192"	"5377492.75748252"	""	""	""	""	""	""	""	""	""	""	""	""	""	""	""	""	""	""	""	""	""	""	""	""	""	""	""	""	""	""	""	""	""	""	""	""	""	""	""	""	""	""	""	""	""	""	""	""	""	""	""	""	""	""	""	""	""	""	""	""	""	""	""	""	""	""	""	""	""	""	""	""	""	""	""	""	""	""	""	""	""	""	""	""	""	""	""	""	""	""	""	""	""	""	""	""	""	""	""	""	""	""	""	""	""	""	""	""	""	""	""	""	""	""	""	""	""	""	""	""	""	""	""	""	""	""	""	""	""	""	""	""	""	""	""	""	""	""	""	""	""	""	""	""	""	""	""	""	""	""	""	""	""	""	""	""	""	""	""	""	""	""	""	""	""	""	""	""	""	""	""	""	""	""	""	""	""	""	""	""	""	""	""	""	""	""	""	""	""	""	""	""	""	""	""	""	""	""	""	""	""	""	""	""	""	""	""	""	""	""	""	""	""	""	""	""	""	""	""	""	""	""	""	""	""	""	""	""	""	""	""	""	""	""	""	""	""	""	""	""	""	""	""	""	""	""	""	""	""	""	""	""	""	""	""	""	""	""	""	""	""	""	""	""	""	""	""	""	""	""	""	""	""	""	""	""	""	""	""	""	""	""	""	""	""	""	""	""	""	""	""	""	""	""	""	""	""	""	""	""	""	""	""	""	""	""	""	""	""	""	""	""	""	""	""	""	""	""	""	""	""	""	""	""	""	""	""	""	""	""	""	""	""	""	""	""	""	""	""	""	""	""	"1"	"1"	"1"	"1"	"1"	"1"	""	""	""	""	""	""	""	""	""	""	""	""	"1"	"1"	"1"	"1"	"1"	"1"	"1"	"1"	"1"	"1"	"1"	"1"	"1"	"1"	"1"	"1"	"1"	"1"	"1"	"1"	"1"	"1"	"1"	"1"	""	""	""	""	""	""	""	""	""	""	""	""	"1"	"1"	"1"	"1"	"1"	"1"	""	""	""	""	""	""	""	""	""	""	""	""	"1"	"1"	"1"	"1"	"1"	"1"	""	""	""	""	""	""	""	""	""	""	""	""	"1"	"1"	"1"	"1"	"1"	"1"	"1"	"1"	"1"	"1"	"1"	"1"	""	""	""	""	""	""	""	""	""	""	""	""	""	""	""	""	""	""	""	""	""	""	""	""	"1"	"1"	"1"	"1"	"1"	"1"	"1"	"1"	"1"	"1"	"1"	"1"	"1"	"1"	"1"	"1"	"1"	"1"	"1"	"1"	"1"	"1"	"1"	"1"	"1"	"1"	"1"	"1"	"1"	"1"	"1"	"1"	"1"	"1"	"1"	"1"	"1"	"1"	"1"	"1"	"1"	"1"	"1"	"1"	"1"	"1"	"1"	"1"	""	""	""	""	""	""	""	""	""	""	""	""	""	""	""	""	""	""	""	""	""	""	""	""	""	""	""	""	""	""	"1"	"1"	"1"	"1"	"1"	"1"	""	""	""	""	""	""	"1"	"1"	"1"	"1"	"1"	"1"	"1"	"1"	"1"	"1"	"1"	"1"	""	""	""	""	""	""	"1"	"1"	"1"	"1"	"1"	"1"	"1"	"1"	"1"	"1"	"1"	"1"	""	""	""	""	""	""	""	""	""	""	""	""	""	""	""	""	""	""	"1"	"1"	"1"	"1"	"1"	"1"	"1"	"1"	"1"	"1"	"1"	"1"	"1"	"1"	"1"	"1"	"1"	"1"	"1"	"1"	"1"	"1"	"1"	"1"	""	""	""	""	""	""	""	""	""	""	""	""	"1"	"1"	"1"	"1"	"1"	"1"	""	""	""	""	""	""	""	""	""	""	""	""	""	""	""	""	""	""	"72624194.6205685"	"65769161.7567098"	"58687862.3018901"	"235172229.427886"	"142215966.059971"	"97043115.6295123"	""	""	""	""	""	""	""	""	""	""	""	""	"8814913.92095984"	"14840249.8290042"	"9433240.95443963"	"10815927.6819547"	"12891961.1755553"	"8335132.00013909"	"11277525.4889187"	"15762497.9608701"	"13848339.9262476"	"13088614.8350217"	"15160895.0419527"	"13604140.9243173"	"16354615.0067534"	"30636903.7916554"	"21192346.273773"	"25447342.5559518"	"9653663.21879197"	"13172078.2504361"	"8280106.01532565"	"10721402.9036757"	"9984183.88050279"	"12130969.3700458"	"12874525.6400856"	"13167516.2259718"	""	""	""	""	""	""	""	""	""	""	""	""	"6900261.71867442"	"11370668.8962426"	"10980226.515979"	"12813356.1283924"	"7648751.43553181"	"7534881.39196269"	""	""	""	""	""	""	""	""	""	""	""	""	"9557022.36695809"	"23704456.3437292"	"28482855.6734213"	"15907216.3755551"	"22816916.7387853"	"14464556.2400386"	""	""	""	""	""	""	""	""	""	""	""	""	"3814634.32605311"	"7374303.43220821"	"6744680.23449529"	"11080825.863168"	"8617136.10595267"	"8557945.49638288"	"23956981.2799792"	"36572566.3527429"	"74278649.9151472"	"154512346.860072"	"50866566.1079957"	"36193245.552486"	""	""	""	""	""	""	""	""	""	""	""	""	""	""	""	""	""	""	""	""	""	""	""	""	"42605506.7552405"	"91860009.1328858"	"64530360.9738739"	"82817581.4734226"	"177098692.575772"	"105191262.753679"	"3773480.43803337"	"5490562.73487999"	"5286677.01749814"	"5899688.19363168"	"7388067.90666992"	"10714576.3655539"	"7380197.4267067"	"20470156.6585369"	"15214508.279381"	"12449413.9575785"	"17992887.5458989"	"12513416.1401166"	"29810393.1650961"	"30816590.7336957"	"10885327.4710401"	"42544072.1766249"	"62075863.1055915"	"335680240.982559"	"68027129.2189666"	"74548139.487798"	"63177978.0297672"	"252236476.328661"	"112222476.638297"	"81824953.441686"	"6650494.34095067"	"9184034.49822046"	"9169607.0452934"	"5532212.38978335"	"8666469.53444157"	"9819870.09990216"	"19769140.7790219"	"4778268.6875"	"66918300.4202609"	"82557447.9172704"	"200831617.236751"	"68585211.7146816"	"13481705.4300969"	"14164957.4971832"	"61895694.3675096"	"63340859.5431542"	"41048312.1758641"	"251756227.675777"	""	""	""	""	""	""	""	""	""	""	""	""	""	""	""	""	""	""	""	""	""	""	""	""	""	""	""	""	""	""	"7076061.2038573"	"11579641.691593"	"6921137.57510353"	"10142016.3442455"	"6633747.12014538"	"8130635.7841722"	""	""	""	""	""	""	"9621010.25118317"	"16728654.4757014"	"3351093.04753534"	"11239759.1470757"	"14106225.5458562"	"5378681.20880577"	"1832842.22274355"	"5028021.44159616"	"6297428.8280529"	"6739632.52620163"	"2603360.25973753"	"5167448.58698111"	""	""	""	""	""	""	"5970547.95355428"	"20171079.4593048"	"6738331.94451758"	"2897848.20422192"	"7410517.91564678"	"5161238.70540849"	"28720644.8452436"	"42866272.7737474"	"65528579.8353285"	"41192343.7263003"	"88322930.5602466"	"27513464.7909551"	""	""	""	""	""	""	""	""	""	""	""	""	""	""	""	""	""	""	"12163464.2283274"	"36763311.8855652"	"18191469.7078608"	"18008087.3073747"	"32650164.1153411"	"28543527.8423951"	"35792877.6954077"	"52481389.474357"	"98514020.1320229"	"40271807.6306197"	"86680740.3389255"	"67641071.3985675"	"4427873.79775158"	"4652561.28793208"	"5146036.89034099"	"5956869.58407074"	"4751333.6808992"	"4775960.68659318"	"479587639.845116"	"1454005932.75822"	"662130549.97769"	"805497784.110018"	"581647373.500088"	"587585804.876426"	""	""	""	""	""	""	""	""	""	""	""	""	"4176710.39499285"	"6389642.788245"	"3979549.71359823"	"6851350.46268107"	"6178307.00749192"	"5377492.75748252"	""	""	""	""	""	""	""	""	""	""	""	""	""	""	""	""	""	""	"11969776.03125"	"7695951.21875"	"8250242.09375"	"39292273.875"	"24365221"	"7433924.296875"	""	""	""	""	""	""	""	""	""	""	""	""	"1491456.1875"	"2311311.5"	"1505444.5625"	"1532382.1875"	"1831641.78125"	"753789.0625"	"2183638.125"	"1404467.578125"	"1238099.859375"	"1389261.046875"	"2582106.5625"	"1858463.65625"	"3144789.46875"	"3634347.703125"	"2863763.015625"	"5669661.25"	"2733562.40625"	"2434794.78125"	"1668572.5"	"843487.78125"	"1671179.875"	"1370112.6875"	"3160812.125"	"1699613.40625"	""	""	""	""	""	""	""	""	""	""	""	""	"1266158.171875"	"1599711.03125"	"1518651.9375"	"1653081.96875"	"910670.34375"	"924207.703125"	""	""	""	""	""	""	""	""	""	""	""	""	"1872349.5"	"2998641.421875"	"4914550.6875"	"4643718.1875"	"2567188.03125"	"2244269.8125"	""	""	""	""	""	""	""	""	""	""	""	""	"796454.84375"	"852486.296875"	"844774.6875"	"1439649.09375"	"1571226.21875"	"1134610.09375"	"1286473.5"	"1448366.75"	"2079580.75"	"5687333.5"	"1383192.625"	"1495680.875"	""	""	""	""	""	""	""	""	""	""	""	""	""	""	""	""	""	""	""	""	""	""	""	""	"8002567.390625"	"12438102.1875"	"7390654.3125"	"9571359.296875"	"18179940.546875"	"15496263.1875"	"946809.296875"	"910237.625"	"649317.1875"	"999392.515625"	"1289337.984375"	"28220.6782226562"	"1191843.1484375"	"2219078.671875"	"1072250.9765625"	"1450438.5"	"102853.322265625"	"1442922.28125"	"6666882.4375"	"4030163.0625"	"2544819.65625"	"6350333.4375"	"9270878.99999999"	"655162.794921875"	"13725179.5"	"9223909.75"	"15671056.25"	"37666558"	"24608735"	"13238833.25"	"1469704.40625"	"1292187.03125"	"1455021.21875"	"1121094.40625"	"1972440.75"	"1088925.625"	"5102637.375"	"4778268.6875"	"9997557.73437501"	"24126974.125"	"2911219.01953125"	"15587821.75"	"3460701.75"	"2943685"	"13290427"	"15821032"	"5199194"	"443624.34375"	""	""	""	""	""	""	""	""	""	""	""	""	""	""	""	""	""	""	""	""	""	""	""	""	""	""	""	""	""	""	"1133891.84375"	"1331631.375"	"897651.78125"	"1278176.34375"	"1188591.546875"	"973701.59375"	""	""	""	""	""	""	"1525774.59375"	"2847114.40625"	"1378934.125"	"1838762.71875"	"2094977.71875"	"1283177.546875"	"293068.8359375"	"898837.968750001"	"1014277"	"760313.71875"	"426910.8125"	"618778.609375"	""	""	""	""	""	""	"1052578"	"3050296.5"	"1500796.625"	"606198.4375"	"1043380.3125"	"656538.437500001"	"4054363"	"6223374.5"	"11183443"	"7132883.25"	"16931986.5"	"3954642.25"	""	""	""	""	""	""	""	""	""	""	""	""	""	""	""	""	""	""	"1493724.95898437"	"4326938.64453125"	"2367106.07421875"	"2109073.359375"	"3814914.28515625"	"2900889.046875"	"3201057.7578125"	"3478774.5390625"	"8380450.5625"	"5215950.9375"	"8186387.3984375"	"5689212.828125"	"756861.765625"	"752321.640625"	"851207.5234375"	"1041879.84375"	"900473.296875"	"652953.328125"	"24390307.4169922"	"181329132.649414"	"44928356.8398437"	"53873040.4106445"	"31025216.753418"	"23638448.6508789"	""	""	""	""	""	""	""	""	""	""	""	""	"552590.0625"	"592720.5390625"	"406875.9296875"	"635529.578125"	"19139.7312011719"	"590966.859375"	""	""	""	""	""	""	""	""	""	""	""	""	""	""	""	""	""	""	"2"	"2"	"2"	"2"	"2"	"2"	""	""	""	""	""	""	""	""	""	""	""	""	"1"	"1"	"1"	"1"	"1"	"1"	"1"	"1"	"1"	"1"	"1"	"1"	"1"	"1"	"1"	"1"	"1"	"1"	"1"	"1"	"1"	"1"	"1"	"1"	""	""	""	""	""	""	""	""	""	""	""	""	"1"	"1"	"1"	"1"	"1"	"1"	""	""	""	""	""	""	""	""	""	""	""	""	"1"	"1"	"1"	"1"	"1"	"1"	""	""	""	""	""	""	""	""	""	""	""	""	"1"	"1"	"1"	"1"	"1"	"1"	"1"	"1"	"1"	"1"	"1"	"1"	""	""	""	""	""	""	""	""	""	""	""	""	""	""	""	""	""	""	""	""	""	""	""	""	"2"	"2"	"2"	"2"	"2"	"2"	"1"	"1"	"1"	"1"	"1"	"1"	"2"	"2"	"2"	"2"	"2"	"2"	"1"	"1"	"1"	"1"	"1"	"1"	"1"	"1"	"1"	"1"	"1"	"1"	"1"	"1"	"1"	"1"	"1"	"1"	"2"	"2"	"2"	"2"	"2"	"2"	"1"	"1"	"1"	"1"	"1"	"1"	""	""	""	""	""	""	""	""	""	""	""	""	""	""	""	""	""	""	""	""	""	""	""	""	""	""	""	""	""	""	"1"	"1"	"1"	"1"	"1"	"1"	""	""	""	""	""	""	"1"	"1"	"1"	"1"	"1"	"1"	"1"	"1"	"1"	"1"	"1"	"1"	""	""	""	""	""	""	"1"	"1"	"1"	"1"	"1"	"1"	"1"	"1"	"1"	"1"	"1"	"1"	""	""	""	""	""	""	""	""	""	""	""	""	""	""	""	""	""	""	"6"	"6"	"6"	"6"	"6"	"6"	"3"	"3"	"3"	"3"	"3"	"3"	"1"	"1"	"1"	"1"	"1"	"1"	"3"	"3"	"3"	"3"	"3"	"3"	""	""	""	""	""	""	""	""	""	""	""	""	"1"	"1"	"1"	"1"	"1"	"1"	""	""	""	""	""	""	""	""	""	""	""	""	""	""	""	""	""	""	""	""	""	""	""	""	""	""	""	""	""	""	""	""	""	""	""	""	""	"3.18"	""	""	""	""	""	""	""	""	""	""	""	""	""	""	""	""	""	""	""	""	""	""	""	""	""	""	""	""	""	""	""	""	""	""	""	""	""	""	""	""	""	""	""	""	""	""	""	""	""	""	""	""	""	"1"	""	""	""	""	""	""	""	""	""	""	""	""	""	""	""	""	""	""	""	""	""	""	""	""	""	""	""	""	""	""	""	""	""	""	""	""	""	""	""	""	""	""	""	""	""	""	""	""	""	""	""	""	""	"0.00211864406779661"	""	""	""	""	""	""	""	""	""	""	""	""	""	""	""	""	""	""	""	""	""	""	""	""	""	""	""	""	""	""	""	""	""	""	""	""	""	""	""	""	""	""	""	""	""	""	""	""	""	""	""	""	""	"2"	""	""	""	""	""	""	""	""	""	""	""	""	""	""	""	""	""	""	""	""	""	""	""	""	""	""	""	""	""	""	""	""	""	""	""
"False"	"None"	"-9191687053991026626"	"1018"	"P08236-2"	"Isoform 2 of Beta-glucuronidase OS=Homo sapiens OX=9606 GN=GUSB"	"MARGSAVAWAALGPLLWGCALGLQGGMLYPQESPSRECKELDGLWSFRADFSDNRRRGFEEQWYRRPLWESGPTVDMPVPSSFNDISQDWRLRHFVGWVWYEREVILPERWTQDLRTRVVLRIGSAHSYAIVWVNGVDTLEHEGGYLPFEADISNLVQVGPLPSRLRITIAINNTLTPTTLPPGTIQYLTDTSKYPKGYFVQNTYFDFFNYAGLQRSVLLYTTPTTYIDDITVTTSVEQDSGLVNYQISVKGSNLFKLEVRLLDAENKVVANGTGTQGQLKVPGVSLWWPYLMHERPAYLYSLEIRGKGFDWPLLVKDFNLLRWLGANAFRTSHYPYAEEVMQMCDRYGIVVIDECPGVGLALPQFFNNVSLHHHMQVMEEVVRRDKNHPAVVMWSVANEPASHLESAGYYLKMVIAHTKSLDPSRPVTFVSNSNYAADKGAPYVDVICLNSYYSWYHDYGHLELIQLQLATQFENWYKKYQKPIIQSEYGAETIAGFHQDPPLMFTEEYQKSLLEQYHLGLDQKRRKYVVGELIWNFADFMTEQSPTRVLGNKKGIFTRQRQPKSAAFLLRERYWKIANETRYPHSVAKSQCLENSLFT"	">sp|P08236-2|BGLR_HUMAN Isoform 2 of Beta-glucuronidase OS=Homo sapiens OX=9606 GN=GUSB"	"4"	"4"	"11"	"0"	"3"	"1"	"600"	"69.1"	"6.96"	""	""	""	""	""	""	""	""	""	""	""	""	""	""	""	""	""	""	""	""	""	""	""	"2"	"4"	""	""	""	""	""	""	""	""	""	""	""	""	""	""	""	""	""	""	""	"1"	""	""	""	""	""	""	""	""	""	""	""	""	""	""	""	""	""	""	""	""	""	""	""	""	""	""	""	""	""	""	""	""	"4"	"4"	""	""	""	""	""	""	""	""	""	""	""	""	""	""	""	""	""	""	""	"3"	""	""	""	""	""	""	""	""	""	""	""	""	""	""	""	""	""	""	""	""	""	""	""	""	""	""	""	""	""	""	""	""	"2"	"4"	""	""	""	""	""	""	""	""	""	""	""	""	""	""	""	""	""	""	""	"1"	""	""	""	""	""	""	""	""	""	"0"	"1.256"	"1.862"	"1.074"	"1.060"	"1.297"	"0.722"	"0.519"	"1.130"	"1.000"	"1.315"	"1.390"	"1.265"	"1.290"	"1.030"	"1.180"	"0.804"	"1.253"	"0.833"	"0.952"	"1.393"	"1.089"	"0.706"	"0.800"	"1.137"	"1.471"	"2.946"	"0.861"	"0.897"	"1.094"	"0.911"	"0.936"	"0.768"	"0.992"	"0.590"	"0.781"	"0.987"	"0.876"	"0.934"	"0.457"	"0.795"	"1.200"	"0.864"	"0.987"	"1.392"	"0.953"	"1.230"	"1.705"	"0.823"	"0.723"	"1.697"	"1.390"	"0.964"	"0.707"	"0.852"	"0.977"	"1.157"	"0.891"	"1.429"	"0.842"	"0.676"	"1.228"	"1.000"	"0.999"	"0.912"	"0.619"	"0.894"	"1.538"	"1.237"	"1.580"	"1.378"	"1.467"	"1.506"	"1.198"	"1.060"	"1.432"	"0.913"	"1.537"	"0.938"	"1.097"	"0.942"	"1.804"	"1.602"	"1.278"	"1.108"	"0.623"	"1.096"	"1.315"	"1.083"	"0.905"	"1.612"	"1.313"	"0.768"	"1.359"	"1.404"	"0.456"	"0.662"	"1.048"	"1.070"	"0.763"	"1.378"	"1.514"	"0.769"	"1.363"	"0.930"	"1.306"	"1.156"	"1.274"	"1.091"	"1.077"	"0.878"	"1.285"	"1.046"	"0.856"	"1.107"	"0.947"	"1.129"	"1.070"	"1.157"	"1.922"	"1.446"	"0.502"	"0.987"	"0.769"	"1.179"	"0.702"	"0.710"	"0.757"	"1.408"	"1.539"	"1.579"	"1.238"	"0.876"	"1.048"	"1.413"	"1.825"	"0.623"	"1.038"	"0.843"	"1.407"	"1.021"	"0.911"	"1.040"	"0.641"	"1.700"	"1.816"	"0.673"	"0.864"	"1.206"	"1.395"	"1.043"	"0.751"	"0.706"	"0.864"	"0.966"	"0.695"	"0.539"	"2.108"	"1.389"	"1.364"	"0.901"	"0.837"	"1.860"	"0.467"	"0.854"	"0.417"	"0.662"	"0.859"	"1.432"	"0.705"	"0.765"	"0.839"	"1.344"	"1.916"	"0.867"	"0.894"	"1.750"	"1.186"	"1.125"	"0.819"	"0.659"	"0.567"	"0.431"	"0.614"	"0.949"	"0.523"	"1.060"	"0.820"	"1.492"	"1.073"	"1.203"	"1.231"	"0.518"	"1.702"	"1.026"	"0.987"	"0.713"	"1.060"	"0.990"	"1.864"	"0.617"	"1.662"	"0.825"	"0.624"	"1.009"	"1.551"	"0.762"	"0.639"	"1.012"	"1.170"	"0.920"	"1.474"	"1.334"	"1.054"	"0.861"	"1.013"	"0.652"	"0.981"	"1.013"	"1.514"	"1.326"	"0.649"	"0.917"	"2.196"	"0.557"	"2.473"	"1.371"	"1.092"	"0.691"	"0.979"	"0.863"	"1.582"	"0.888"	"1.004"	"0.670"	"0.885"	"0.475"	"0.440"	"0.246"	"0.945"	"0.562"	"1.009"	"0.700"	"1.755"	"0.390"	"0.587"	"1.242"	"0.841"	"0.796"	"0.740"	"0.387"	""	""	""	""	""	"0.757"	"1.135"	"0.715"	"1.752"	"0.010"	""	""	""	""	""	"0.774"	"0.886"	"1.173"	"1.038"	"0.874"	"0.33"	"0.90"	"0.10"	"0.08"	"0.37"	"-0.47"	"-0.94"	"0.18"	"0.00"	"0.39"	"0.48"	"0.34"	"0.37"	"0.04"	"0.24"	"-0.31"	"0.33"	"-0.26"	"-0.07"	"0.48"	"0.12"	"-0.50"	"-0.32"	"0.18"	"0.56"	"1.56"	"-0.22"	"-0.16"	"0.13"	"-0.13"	"-0.10"	"-0.38"	"-0.01"	"-0.76"	"-0.36"	"-0.02"	"-0.19"	"-0.10"	"-1.13"	"-0.33"	"0.26"	"-0.21"	"-0.02"	"0.48"	"-0.07"	"0.30"	"0.77"	"-0.28"	"-0.47"	"0.76"	"0.48"	"-0.05"	"-0.50"	"-0.23"	"-0.03"	"0.21"	"-0.17"	"0.52"	"-0.25"	"-0.57"	"0.30"	"0.00"	"0.00"	"-0.13"	"-0.69"	"-0.16"	"0.62"	"0.31"	"0.66"	"0.46"	"0.55"	"0.59"	"0.26"	"0.08"	"0.52"	"-0.13"	"0.62"	"-0.09"	"0.13"	"-0.09"	"0.85"	"0.68"	"0.35"	"0.15"	"-0.68"	"0.13"	"0.40"	"0.11"	"-0.14"	"0.69"	"0.39"	"-0.38"	"0.44"	"0.49"	"-1.13"	"-0.59"	"0.07"	"0.10"	"-0.39"	"0.46"	"0.60"	"-0.38"	"0.45"	"-0.11"	"0.38"	"0.21"	"0.35"	"0.13"	"0.11"	"-0.19"	"0.36"	"0.06"	"-0.22"	"0.15"	"-0.08"	"0.18"	"0.10"	"0.21"	"0.94"	"0.53"	"-1.00"	"-0.02"	"-0.38"	"0.24"	"-0.51"	"-0.49"	"-0.40"	"0.49"	"0.62"	"0.66"	"0.31"	"-0.19"	"0.07"	"0.50"	"0.87"	"-0.68"	"0.05"	"-0.25"	"0.49"	"0.03"	"-0.13"	"0.06"	"-0.64"	"0.77"	"0.86"	"-0.57"	"-0.21"	"0.27"	"0.48"	"0.06"	"-0.41"	"-0.50"	"-0.21"	"-0.05"	"-0.53"	"-0.89"	"1.08"	"0.47"	"0.45"	"-0.15"	"-0.26"	"0.90"	"-1.10"	"-0.23"	"-1.26"	"-0.60"	"-0.22"	"0.52"	"-0.50"	"-0.39"	"-0.25"	"0.43"	"0.94"	"-0.21"	"-0.16"	"0.81"	"0.25"	"0.17"	"-0.29"	"-0.60"	"-0.82"	"-1.21"	"-0.70"	"-0.08"	"-0.93"	"0.08"	"-0.29"	"0.58"	"0.10"	"0.27"	"0.30"	"-0.95"	"0.77"	"0.04"	"-0.02"	"-0.49"	"0.08"	"-0.01"	"0.90"	"-0.70"	"0.73"	"-0.28"	"-0.68"	"0.01"	"0.63"	"-0.39"	"-0.65"	"0.02"	"0.23"	"-0.12"	"0.56"	"0.42"	"0.08"	"-0.22"	"0.02"	"-0.62"	"-0.03"	"0.02"	"0.60"	"0.41"	"-0.62"	"-0.12"	"1.13"	"-0.84"	"1.31"	"0.45"	"0.13"	"-0.53"	"-0.03"	"-0.21"	"0.66"	"-0.17"	"0.01"	"-0.58"	"-0.18"	"-1.07"	"-1.18"	"-2.02"	"-0.08"	"-0.83"	"0.01"	"-0.51"	"0.81"	"-1.36"	"-0.77"	"0.31"	"-0.25"	"-0.33"	"-0.43"	"-1.37"	""	""	""	""	""	"-0.40"	"0.18"	"-0.48"	"0.81"	"-6.64"	""	""	""	""	""	"-0.37"	"-0.17"	"0.23"	"0.05"	"-0.19"	"18724060.012557"	"23522129.5885549"	"34856695.86664"	"20103587.6747533"	"19848445.868156"	"24278563.7279855"	"4605884.32181352"	"3325576.93643409"	"2392495.88007433"	"5203263.27669781"	"4605420.1978303"	"6056086.06615166"	"15513587.5325899"	"21563505.0739597"	"19622952.0211223"	"20015299.9438216"	"15978956.1295385"	"18311393.9066612"	"9535942.53374639"	"7669119.06061244"	"11946692.2670281"	"7943161.63713663"	"9081481.69488208"	"13281620.9881323"	"23551066.3070716"	"25649735.3355423"	"16638047.306685"	"18851305.2632584"	"26771386.8893423"	"34639200.993633"	"10705594.9632333"	"31541317.6481537"	"9217476.61612587"	"9607808.37681801"	"11713915.8595472"	"9756883.32414542"	"22923876.8650255"	"21454380.9751014"	"17610848.6335617"	"22744524.6651957"	"13523155.0770461"	"17893940.3871411"	"11283829.7955211"	"11142388.7187482"	"9881701.63892833"	"10542991.3482982"	"5153779.16713543"	"8965158.02831262"	"14799797.4688163"	"17762236.5994171"	"12793027.4966346"	"14606216.2260178"	"20599235.9968227"	"14111018.2001004"	"16795376.3854397"	"20650967.8012578"	"28631892.8490768"	"13827039.4882553"	"12150443.913047"	"28494888.8131782"	"21013635.8736429"	"29208381.5837859"	"20265658.0602333"	"14863165.0706995"	"17897000.2714297"	"20525463.9500656"	"16712683.6366305"	"19329248.7551659"	"14885808.3421372"	"23889683.7791272"	"14068871.6032651"	"11293534.4858724"	"9742369.81063935"	"11959640.5321055"	"9743627.53800509"	"9728907.12443524"	"8881054.57797939"	"6028732.36804545"	"5308303.19775424"	"4746069.55467805"	"8165427.13364848"	"6563779.54504652"	"8387696.52761318"	"7316644.73942117"	"13596801.1936999"	"19949967.3712499"	"20474218.0604504"	"16295274.4179979"	"14406684.8236302"	"19470097.7718432"	"19006658.7042089"	"17354863.8312521"	"29210171.3049782"	"17837708.170523"	"20846203.2485935"	"17900496.4684472"	"6823647.17490753"	"12308142.4696708"	"10929945.2985441"	"8720697.30676762"	"7561430.2705851"	"4252008.82853477"	"10797535.1659818"	"11834513.9411858"	"14200360.9856934"	"11688756.1241339"	"9769883.74442026"	"17404440.0548872"	"8381021.64326302"	"11007471.6163547"	"6432445.11510834"	"11385692.5847044"	"11767066.7311272"	"3825180.0263634"	"13822021.4711016"	"9155083.83281585"	"14483262.2711624"	"14791677.3220441"	"10547363.4270727"	"19046861.1653622"	"15679293.2426846"	"23730931.3593245"	"12060160.6882762"	"21375309.6748706"	"14576345.3037983"	"20470359.6708938"	"20776867.2535172"	"24012506.1461917"	"26462610.2494355"	"22677690.3499248"	"22381572.5326881"	"18250027.4984522"	"12141103.4134066"	"15604906.6082036"	"12694460.761226"	"10391731.9503239"	"13435361.9341538"	"11498614.8296312"	"13032696.0334509"	"14715564.0737212"	"13939261.5444537"	"15078670.2214181"	"25043089.9292056"	"18847631.7028172"	"10271311.674446"	"5151671.96074876"	"10134545.2852831"	"7903533.05391604"	"12105468.9610655"	"7214315.65193663"	"6843624.01388031"	"4860959.64274538"	"5178510.46348721"	"9632856.37016265"	"10529652.6631476"	"10807222.5493437"	"10639968.2903898"	"13168965.6357629"	"9324446.48216734"	"11150854.1554475"	"15032247.7037812"	"19419197.3659783"	"6193723.47143738"	"3859880.3125"	"6426479.81565818"	"5224090.14285772"	"8711721.91035627"	"6326311.79418593"	"9566282.32163362"	"8713459.24645104"	"9945536.40297642"	"6128491.51267254"	"16261684.982138"	"17375000.5540731"	"14013651.8610475"	"9425157.15693483"	"12111668.0209547"	"16901222.819564"	"19550191.5524398"	"14617673.2457069"	"16453243.6651875"	"12359201.754026"	"11621694.7473008"	"14215633.6340745"	"15889536.0359816"	"11430590.5662766"	"9685715.83009702"	"5216079.99220152"	"20416609.2015387"	"13453420.2974869"	"13209418.1313962"	"8722504.71895909"	"10198535.9357539"	"8538790.94808797"	"18973482.314154"	"4759602.07819428"	"8712810.69630407"	"4252516.81676127"	"3766562.9907426"	"2491600.71658215"	"3237218.72003798"	"5391888.34398031"	"2656937.41413378"	"2880836.03877847"	"13892236.2540344"	"11656791.9214599"	"18677743.4958825"	"26622115.7528786"	"12040253.631831"	"12414792.5543321"	"11157354.8356748"	"19528463.4306304"	"13232622.2709887"	"12552069.6852499"	"9141472.54069804"	"7347563.91329348"	"10877113.1537515"	"6170087.9999895"	"4687001.29034738"	"6673551.85414238"	"10319949.774919"	"5690698.9453562"	"11562625.0851888"	"12257725.2479802"	"9476023.80075672"	"17250410.2766132"	"12406880.9660226"	"13905006.6274897"	"8512738.51547402"	"10482010.1888455"	"4413077.96486356"	"14486746.5827511"	"8731471.18415993"	"8398134.32335301"	"14319875.9404711"	"10215640.8781718"	"15179064.2313505"	"14173145.2355453"	"26692678.7981843"	"8838380.68456283"	"13266741.782825"	"22052017.9807066"	"10943009.452673"	"8272551.88181231"	"13388670.1488406"	"20573344.6704034"	"2983521.04325081"	"2272646.73778544"	"1907237.29390727"	"3020233.86107353"	"3491008.67809603"	"2746009.1660149"	"7358813.10295449"	"10846134.511496"	"9819934.32591095"	"7752706.44241112"	"6338586.62519454"	"7456086.37297541"	"14576962.1444702"	"9497900.5838462"	"14299144.0337091"	"14771647.4769149"	"22070953.7449695"	"19334359.1412311"	"4470521.85734121"	"2899333.07759061"	"4100458.57339452"	"9816333.41933684"	"2490705.38375971"	"11054234.1710933"	"3283637.29346961"	"4500772.23649756"	"3586844.48130477"	"2269970.52955253"	"3215004.79805644"	"2832283.46585154"	"7372294.17017792"	"11664372.8757409"	"6548603.17107986"	"7399586.49475076"	"4937011.12055384"	"6524662.90775212"	"10153749.9607433"	"4820539.12602782"	"4468422.54998548"	"2497026.20077839"	"9592738.74048745"	"5704404.58697148"	"4766801.67265386"	"4810228.30793678"	"3337668.9534353"	"8363835.84730995"	"1859814.22753102"	"2799636.26971453"	"11933474.4327591"	"14820070.6724196"	"10033334.5532462"	"9495270.18608253"	"8828295.73616271"	"4616076.26422759"	""	""	""	""	""	""	"9416257.78481212"	"7130029.45792614"	"10685836.3562246"	"6732972.77388795"	"16492602.9275052"	""	""	""	""	""	""	""	"7566651.748508"	"5859504.60159096"	"6703112.7507506"	"8873055.23130728"	"7852012.22098476"	"6611656.81582548"	""	""	""	""	""	""	""	""	""	""	""	""	""	""	""	""	""	""	""	""	""	""	""	""	""	""	""	""	""	""	""	""	""	""	""	""	""	""	""	""	""	""	""	""	""	""	""	""	""	""	""	""	""	""	""	""	""	""	""	""	""	""	""	""	""	""	""	""	""	""	""	""	""	""	""	""	""	""	""	""	""	""	""	""	""	""	""	""	""	""	""	""	""	""	""	""	""	""	""	""	""	""	""	""	""	""	""	""	""	""	""	""	""	""	""	""	""	""	""	""	""	""	""	""	""	""	""	""	""	""	""	""	""	""	""	""	""	""	""	""	""	""	""	""	""	""	""	""	""	""	""	""	""	""	""	""	""	""	""	""	""	""	""	""	""	""	""	""	""	""	""	""	""	""	""	""	""	""	""	""	""	""	""	""	""	""	""	""	""	""	""	""	""	""	""	""	""	""	""	""	""	""	""	""	""	""	""	""	""	""	""	""	""	""	""	""	""	""	""	""	""	""	""	""	""	""	""	""	""	""	""	""	""	""	""	""	""	""	""	""	""	""	""	""	""	""	""	""	""	""	""	""	""	""	""	""	""	""	""	""	""	""	""	""	""	""	""	""	""	""	""	""	""	""	""	""	""	""	""	""	""	""	""	""	""	""	""	""	""	""	""	""	""	""	""	""	""	""	""	""	""	""	""	""	""	""	""	""	""	""	""	""	""	""	""	""	""	""	""	""	""	""	""	""	"1"	"1"	"1"	"1"	"1"	"1"	"1"	"1"	"1"	"1"	"1"	"1"	"1"	"1"	"1"	"1"	"1"	"1"	"1"	"1"	"1"	"1"	"1"	"1"	"1"	"1"	"1"	"1"	"1"	"1"	"1"	"1"	"1"	"1"	"1"	"1"	"1"	"1"	"1"	"1"	"1"	"1"	"1"	"1"	"1"	"1"	"1"	"1"	"1"	"1"	"1"	"1"	"1"	"1"	"1"	"1"	"1"	"1"	"1"	"1"	"1"	"1"	"1"	"1"	"1"	"1"	"1"	"1"	"1"	"1"	"1"	"1"	"1"	"1"	"1"	"1"	"1"	"1"	"1"	"1"	"1"	"1"	"1"	"1"	"1"	"1"	"1"	"1"	"1"	"1"	"1"	"1"	"1"	"1"	"1"	"1"	"1"	"1"	"1"	"1"	"1"	"1"	"1"	"1"	"1"	"1"	"1"	"1"	"1"	"1"	"1"	"1"	"1"	"1"	"1"	"1"	"1"	"1"	"1"	"1"	"1"	"1"	"1"	"1"	"1"	"1"	"1"	"1"	"1"	"1"	"1"	"1"	"1"	"1"	"1"	"1"	"1"	"1"	"1"	"1"	"1"	"1"	"1"	"1"	"1"	"1"	"1"	"1"	"1"	"1"	"1"	"1"	"1"	"1"	"1"	"1"	"1"	"1"	"1"	"1"	"1"	"1"	"1"	"1"	"1"	"1"	"1"	"1"	"1"	"1"	"1"	"1"	"1"	"1"	"1"	"1"	"1"	"1"	"1"	"1"	"1"	"1"	"1"	"1"	"1"	"1"	"1"	"1"	"1"	"1"	"1"	"1"	"1"	"1"	"1"	"1"	"1"	"1"	"1"	"1"	"1"	"1"	"1"	"1"	"1"	"1"	"1"	"1"	"1"	"1"	"1"	"1"	"1"	"1"	"1"	"1"	"1"	"1"	"1"	"1"	"1"	"1"	"1"	"1"	"1"	"1"	"1"	"1"	"1"	"1"	"1"	"1"	"1"	"1"	"1"	"1"	"1"	"1"	"1"	"1"	"1"	"1"	"1"	"1"	"1"	"1"	"1"	"1"	"1"	"1"	"1"	"1"	"1"	"1"	"1"	"1"	"1"	"1"	"1"	"1"	"1"	"1"	"1"	"1"	"1"	"1"	"1"	"1"	"1"	"1"	"1"	"1"	"1"	"1"	"1"	"1"	"1"	"1"	"1"	"1"	"1"	"1"	"1"	"1"	"1"	"1"	"1"	"1"	"1"	"1"	"1"	"1"	"1"	"1"	"1"	"1"	"1"	"1"	"1"	"1"	""	""	""	""	""	""	"1"	"1"	"1"	"1"	"1"	""	""	""	""	""	""	""	"1"	"1"	"1"	"1"	"1"	"1"	"18724060.012557"	"23522129.5885549"	"34856695.86664"	"20103587.6747533"	"19848445.868156"	"24278563.7279855"	"4605884.32181352"	"3325576.93643409"	"2392495.88007433"	"5203263.27669781"	"4605420.1978303"	"6056086.06615166"	"15513587.5325899"	"21563505.0739597"	"19622952.0211223"	"20015299.9438216"	"15978956.1295385"	"18311393.9066612"	"9535942.53374639"	"7669119.06061244"	"11946692.2670281"	"7943161.63713663"	"9081481.69488208"	"13281620.9881323"	"23551066.3070716"	"25649735.3355423"	"16638047.306685"	"18851305.2632584"	"26771386.8893423"	"34639200.993633"	"10705594.9632333"	"31541317.6481537"	"9217476.61612587"	"9607808.37681801"	"11713915.8595472"	"9756883.32414542"	"22923876.8650255"	"21454380.9751014"	"17610848.6335617"	"22744524.6651957"	"13523155.0770461"	"17893940.3871411"	"11283829.7955211"	"11142388.7187482"	"9881701.63892833"	"10542991.3482982"	"5153779.16713543"	"8965158.02831262"	"14799797.4688163"	"17762236.5994171"	"12793027.4966346"	"14606216.2260178"	"20599235.9968227"	"14111018.2001004"	"16795376.3854397"	"20650967.8012578"	"28631892.8490768"	"13827039.4882553"	"12150443.913047"	"28494888.8131782"	"21013635.8736429"	"29208381.5837859"	"20265658.0602333"	"14863165.0706995"	"17897000.2714297"	"20525463.9500656"	"16712683.6366305"	"19329248.7551659"	"14885808.3421372"	"23889683.7791272"	"14068871.6032651"	"11293534.4858724"	"9742369.81063935"	"11959640.5321055"	"9743627.53800509"	"9728907.12443524"	"8881054.57797939"	"6028732.36804545"	"5308303.19775424"	"4746069.55467805"	"8165427.13364848"	"6563779.54504652"	"8387696.52761318"	"7316644.73942117"	"13596801.1936999"	"19949967.3712499"	"20474218.0604504"	"16295274.4179979"	"14406684.8236302"	"19470097.7718432"	"19006658.7042089"	"17354863.8312521"	"29210171.3049782"	"17837708.170523"	"20846203.2485935"	"17900496.4684472"	"6823647.17490753"	"12308142.4696708"	"10929945.2985441"	"8720697.30676762"	"7561430.2705851"	"4252008.82853477"	"10797535.1659818"	"11834513.9411858"	"14200360.9856934"	"11688756.1241339"	"9769883.74442026"	"17404440.0548872"	"8381021.64326302"	"11007471.6163547"	"6432445.11510834"	"11385692.5847044"	"11767066.7311272"	"3825180.0263634"	"13822021.4711016"	"9155083.83281585"	"14483262.2711624"	"14791677.3220441"	"10547363.4270727"	"19046861.1653622"	"15679293.2426846"	"23730931.3593245"	"12060160.6882762"	"21375309.6748706"	"14576345.3037983"	"20470359.6708938"	"20776867.2535172"	"24012506.1461917"	"26462610.2494355"	"22677690.3499248"	"22381572.5326881"	"18250027.4984522"	"12141103.4134066"	"15604906.6082036"	"12694460.761226"	"10391731.9503239"	"13435361.9341538"	"11498614.8296312"	"13032696.0334509"	"14715564.0737212"	"13939261.5444537"	"15078670.2214181"	"25043089.9292056"	"18847631.7028172"	"10271311.674446"	"5151671.96074876"	"10134545.2852831"	"7903533.05391604"	"12105468.9610655"	"7214315.65193663"	"6843624.01388031"	"4860959.64274538"	"5178510.46348721"	"9632856.37016265"	"10529652.6631476"	"10807222.5493437"	"10639968.2903898"	"13168965.6357629"	"9324446.48216734"	"11150854.1554475"	"15032247.7037812"	"19419197.3659783"	"6193723.47143738"	"3859880.3125"	"6426479.81565818"	"5224090.14285772"	"8711721.91035627"	"6326311.79418593"	"9566282.32163362"	"8713459.24645104"	"9945536.40297642"	"6128491.51267254"	"16261684.982138"	"17375000.5540731"	"14013651.8610475"	"9425157.15693483"	"12111668.0209547"	"16901222.819564"	"19550191.5524398"	"14617673.2457069"	"16453243.6651875"	"12359201.754026"	"11621694.7473008"	"14215633.6340745"	"15889536.0359816"	"11430590.5662766"	"9685715.83009702"	"5216079.99220152"	"20416609.2015387"	"13453420.2974869"	"13209418.1313962"	"8722504.71895909"	"10198535.9357539"	"8538790.94808797"	"18973482.314154"	"4759602.07819428"	"8712810.69630407"	"4252516.81676127"	"3766562.9907426"	"2491600.71658215"	"3237218.72003798"	"5391888.34398031"	"2656937.41413378"	"2880836.03877847"	"13892236.2540344"	"11656791.9214599"	"18677743.4958825"	"26622115.7528786"	"12040253.631831"	"12414792.5543321"	"11157354.8356748"	"19528463.4306304"	"13232622.2709887"	"12552069.6852499"	"9141472.54069804"	"7347563.91329348"	"10877113.1537515"	"6170087.9999895"	"4687001.29034738"	"6673551.85414238"	"10319949.774919"	"5690698.9453562"	"11562625.0851888"	"12257725.2479802"	"9476023.80075672"	"17250410.2766132"	"12406880.9660226"	"13905006.6274897"	"8512738.51547402"	"10482010.1888455"	"4413077.96486356"	"14486746.5827511"	"8731471.18415993"	"8398134.32335301"	"14319875.9404711"	"10215640.8781718"	"15179064.2313505"	"14173145.2355453"	"26692678.7981843"	"8838380.68456283"	"13266741.782825"	"22052017.9807066"	"10943009.452673"	"8272551.88181231"	"13388670.1488406"	"20573344.6704034"	"2983521.04325081"	"2272646.73778544"	"1907237.29390727"	"3020233.86107353"	"3491008.67809603"	"2746009.1660149"	"7358813.10295449"	"10846134.511496"	"9819934.32591095"	"7752706.44241112"	"6338586.62519454"	"7456086.37297541"	"14576962.1444702"	"9497900.5838462"	"14299144.0337091"	"14771647.4769149"	"22070953.7449695"	"19334359.1412311"	"4470521.85734121"	"2899333.07759061"	"4100458.57339452"	"9816333.41933684"	"2490705.38375971"	"11054234.1710933"	"3283637.29346961"	"4500772.23649756"	"3586844.48130477"	"2269970.52955253"	"3215004.79805644"	"2832283.46585154"	"7372294.17017792"	"11664372.8757409"	"6548603.17107986"	"7399586.49475076"	"4937011.12055384"	"6524662.90775212"	"10153749.9607433"	"4820539.12602782"	"4468422.54998548"	"2497026.20077839"	"9592738.74048745"	"5704404.58697148"	"4766801.67265386"	"4810228.30793678"	"3337668.9534353"	"8363835.84730995"	"1859814.22753102"	"2799636.26971453"	"11933474.4327591"	"14820070.6724196"	"10033334.5532462"	"9495270.18608253"	"8828295.73616271"	"4616076.26422759"	""	""	""	""	""	""	"9416257.78481212"	"7130029.45792614"	"10685836.3562246"	"6732972.77388795"	"16492602.9275052"	""	""	""	""	""	""	""	"7566651.748508"	"5859504.60159096"	"6703112.7507506"	"8873055.23130728"	"7852012.22098476"	"6611656.81582548"	"3086062.515625"	"2752432.25"	"4900096.34375"	"3358881.59375"	"3400544.84375"	"1859843.46875"	"650748.5625"	"374152.4375"	"413154.59375"	"471186.21875"	"970857.625"	"812560.125"	"2544419.9375"	"2608232.625"	"2580302.125"	"2278677.125"	"2969361.9375"	"2090803.03125"	"1613452"	"1194435.625"	"1906564.5625"	"1125373.59375"	"1290263.0625"	"1201125.625"	"4560132.125"	"2285438.625"	"1487511.4375"	"2000928.625"	"4559531.1875"	"4732066.25"	"2058553.03125"	"3741635.125"	"1245575.5625"	"2140617.1875"	"3316950.1875"	"1803512.5625"	"4619524.25"	"1687886.21875"	"2947751.78125"	"2568843.5"	"3320056.5"	"2309682.4375"	"2016462.4375"	"1440820.75"	"866834"	"638974.125"	"1312847.5625"	"1206331.5625"	"3091395.6875"	"2396251.3125"	"1708734.3125"	"2411716.5625"	"2534534.9375"	"1609041.1875"	"3081854.5625"	"2905333.125"	"3960016.625"	"1783859.703125"	"1446647.734375"	"3495104.21875"	"4052750.3125"	"4439439.75"	"1398656.15625"	"1634615.625"	"2831278.9375"	"2682390.0625"	"2898447.4375"	"2815110.8125"	"1840236.15625"	"5267649.8125"	"3542999"	"1410354.4375"	"1908661.5625"	"1512908.5"	"1681206.125"	"2840113.6875"	"999229.53125"	"935396.96875"	"547107.65625"	"211793.7109375"	"448966.6015625"	"337722.203125"	"855174.15625"	"350117.1484375"	"2501149.1875"	"3033135.25"	"176363.36328125"	"3355376.6875"	"1523804"	"2954398.3125"	"3968387.03125"	"2006261.84375"	"3658589.0625"	"2317520.4375"	"3801042.5625"	"2373242.96875"	"366425.18359375"	"487433.78125"	"306005.8828125"	"320993.85546875"	"205614.716796875"	"175713.677734375"	"2539184.1875"	"2128871.8125"	"1842711.875"	"1335251.90625"	"1253285.4375"	"2771114.3125"	"1905822.75"	"1154248.75"	"796247.375"	"1977759.125"	"1333171"	"1001912.5"	"2583171.25"	"1616303.65625"	"5836509.390625"	"4591038.5"	"2281472.0625"	"2277369.375"	"3131321.15625"	"3579948.875"	"1994733.78125"	"2765562.3125"	"4008924.125"	"2056129.71875"	"3902506.8125"	"3251360.5"	"3030759.5"	"2620896.65625"	"2297564.4375"	"2688504.9375"	"3046341.375"	"2587015.90625"	"1559151.71875"	"1760333.5625"	"2344689.125"	"30285.724609375"	"2104676.6875"	"1595248.875"	"982377.25"	"1756764.125"	"143154.62109375"	"2173320.8125"	"2297105.8125"	"673730.53125"	"2369298.5"	"1179719.46875"	"1807922.3125"	"14080.5166015625"	"1380772.1875"	"601451"	"1284509.75"	"1438477.6875"	"2308997.625"	"1748549.9375"	"2351345.25"	"1852863.96875"	"1479590.9375"	"2259703.59375"	"3421256.8125"	"2153395.25"	"1598669.625"	"3859880.3125"	"960112.593749999"	"1526712.5"	"126283.5546875"	"1437823.375"	"2455627.75"	"1810784.0625"	"2135535.0625"	"1530750.625"	"2059710.875"	"30616.8125"	"2013997.5625"	"1297167.046875"	"1640873.1875"	"1992303"	"3253204.75"	"1770631.25"	"2756367.9375"	"1809001.21875"	"1803679.84375"	"2214526.3125"	"2473575.5"	"1698726.375"	"1550629.3046875"	"700875.9140625"	"2971110.9375"	"3034019.1328125"	"2142738.921875"	"965214.3671875"	"1771906.625"	"1066120.5625"	"2428874.125"	"736556.5"	"1317483"	"1025556.125"	"532623.0625"	"308016.8125"	"349432.75"	"541621.875"	"304134.34375"	"360739.03125"	"2226138.65625"	"1340503.46875"	"2422450"	"3355127.5625"	"2157294.125"	"1486759.90625"	"1748077.15625"	"1750079.78125"	"1520002.5"	"1442865.28125"	"1386588.25"	"2208193.5"	"1724977.15625"	"1050111.140625"	"1928644.15625"	"1091756.34375"	"1532661.21875"	"1357614.78125"	"1848847.125"	"2191261.3125"	"1526228.125"	"1946059.15625"	"2034536.5625"	"1665061.6875"	"1507124.5625"	"1473116.4375"	"840981.281249999"	"2570005.625"	"1523211.5625"	"1505182.9375"	"2524523.125"	"1544822.3125"	"3380760.78125"	"2964868.375"	"3758254.9375"	"1124291.46875"	"1872805.6875"	"3201537.1875"	"1867590.03125"	"1432478.5"	"2566680.9375"	"2957105.5"	"533194.9375"	"404512.6875"	"298497.8125"	"498626.4375"	"607387.5625"	"455307.6875"	"1153650.03125"	"2442744.671875"	"1428005.0625"	"1804109.125"	"1047419.90625"	"1275427.34375"	"2251583.03125"	"1027403.46875"	"2951718.65625"	"2030168.5625"	"3154288.6875"	"3651438.78125"	"548999.03125"	"341243.3671875"	"533558.890625"	"1149670.53125"	"291019.2890625"	"1123445.8125"	"293664.921875"	"298337.6015625"	"305127.8671875"	"294003.5625"	"303634.6328125"	"238220.109375"	"1260155.0625"	"1886135.3125"	"1083206.4375"	"1294216.6875"	"935662.906250001"	"892030.03125"	"516387.54296875"	"601169.609375"	"303201.359375"	"167005.29296875"	"511679.08984375"	"229486.951171875"	"439070.09375"	"256274.6875"	"268993.1875"	"597748.5625"	"206761.75"	"3824.09106445312"	"1103607.84375"	"849767.859375"	"1093165.40625"	"1078300.9375"	"770838.1953125"	"4353.8671875"	""	""	""	""	""	""	"321337.5390625"	"164285.82421875"	"378345.0859375"	"199505.8203125"	"412948.4296875"	""	""	""	""	""	""	""	"361805.0078125"	"240447.25"	"375318.890625"	"400620.53125"	"393332.34375"	"445287.6796875"	"3"	"3"	"3"	"3"	"3"	"3"	"1"	"1"	"1"	"1"	"1"	"1"	"3"	"3"	"3"	"3"	"3"	"3"	"2"	"2"	"2"	"2"	"2"	"2"	"3"	"3"	"3"	"3"	"3"	"3"	"3"	"3"	"3"	"3"	"3"	"3"	"3"	"3"	"3"	"3"	"3"	"3"	"2"	"2"	"2"	"2"	"2"	"2"	"3"	"3"	"3"	"3"	"3"	"3"	"3"	"3"	"3"	"3"	"3"	"3"	"3"	"3"	"3"	"3"	"3"	"3"	"3"	"3"	"3"	"3"	"3"	"3"	"2"	"2"	"2"	"2"	"2"	"2"	"2"	"2"	"2"	"2"	"2"	"2"	"2"	"2"	"2"	"2"	"2"	"2"	"3"	"3"	"3"	"3"	"3"	"3"	"1"	"1"	"1"	"1"	"1"	"1"	"2"	"2"	"2"	"2"	"2"	"2"	"2"	"2"	"2"	"2"	"2"	"2"	"3"	"3"	"3"	"3"	"3"	"3"	"3"	"3"	"3"	"3"	"3"	"3"	"3"	"3"	"3"	"3"	"3"	"3"	"2"	"2"	"2"	"2"	"2"	"2"	"2"	"2"	"2"	"2"	"2"	"2"	"2"	"2"	"2"	"2"	"2"	"2"	"2"	"2"	"2"	"2"	"2"	"2"	"3"	"3"	"3"	"3"	"3"	"3"	"2"	"2"	"2"	"2"	"2"	"2"	"2"	"2"	"2"	"2"	"2"	"2"	"3"	"3"	"3"	"3"	"3"	"3"	"3"	"3"	"3"	"3"	"3"	"3"	"2"	"2"	"2"	"2"	"2"	"2"	"2"	"2"	"2"	"2"	"2"	"2"	"1"	"1"	"1"	"1"	"1"	"1"	"3"	"3"	"3"	"3"	"3"	"3"	"3"	"3"	"3"	"3"	"3"	"3"	"3"	"3"	"3"	"3"	"3"	"3"	"3"	"3"	"3"	"3"	"3"	"3"	"2"	"2"	"2"	"2"	"2"	"2"	"3"	"3"	"3"	"3"	"3"	"3"	"3"	"3"	"3"	"3"	"3"	"3"	"1"	"1"	"1"	"1"	"1"	"1"	"2"	"2"	"2"	"2"	"2"	"2"	"3"	"3"	"3"	"3"	"3"	"3"	"2"	"2"	"2"	"2"	"2"	"2"	"2"	"2"	"2"	"2"	"2"	"2"	"2"	"2"	"2"	"2"	"2"	"2"	"3"	"3"	"3"	"3"	"3"	"3"	"1"	"1"	"1"	"1"	"1"	"1"	"3"	"3"	"3"	"3"	"3"	"1"	""	""	""	""	""	""	"3"	"3"	"3"	"3"	"3"	""	""	""	""	""	""	""	"2"	"2"	"2"	"2"	"2"	"2"	""	""	""	""	""	""	""	""	""	""	""	""	""	""	""	""	""	""	""	""	""	""	""	"0.88"	"5.06"	""	""	""	""	""	""	""	""	""	""	""	""	""	""	""	""	""	""	""	"2.42"	""	""	""	""	""	""	""	""	""	""	""	""	""	""	""	""	""	""	""	""	""	""	""	""	""	""	""	""	""	""	""	""	"5"	"0"	""	""	""	""	""	""	""	""	""	""	""	""	""	""	""	""	""	""	""	"2"	""	""	""	""	""	""	""	""	""	""	""	""	""	""	""	""	""	""	""	""	""	""	""	""	""	""	""	""	""	""	""	""	"0.0134048257372654"	"0"	""	""	""	""	""	""	""	""	""	""	""	""	""	""	""	""	""	""	""	"0.00858369098712446"	""	""	""	""	""	""	""	""	""	""	""	""	""	""	""	""	""	""	""	""	""	""	""	""	""	""	""	""	""	""	""	""	"1"	"3"	""	""	""	""	""	""	""	""	""	""	""	""	""	""	""	""	""	""	""	"2"	""	""	""	""	""	""	""	""	""	""
"False"	"None"	"-9188140192085334820"	"1367"	"P05164-2"	"Isoform H14 of Myeloperoxidase OS=Homo sapiens OX=9606 GN=MPO"	"MELLSYFKQPVAATRTAVRAADYLHVALDLLERKLRSLWRRPFNVTDVLTPAQLNVLSKSSGCAYQDVGVTCPEQDKYRTITGMCNNRRSPTLGASNRAFVRWLPAEYEDGFSLPYGWTPGVKRNGFPVALARAVSNEIVRFPTDQLTPDQERSLMFMQWGQLLDHDLDFTPEPAARASFVTGVNCETSCVQQPPCFPLKIPPNDPRIKNQADCIPFFRSCPACPGSNITIRNQINALTSFVDASMVYGSEEPLARNLRNMSNQLGLLAVNQRFQDNGRALLPFDNLHDDPCLLTNRSARIPCFLAGDTRSSEMPELTSMHTLLLREHNRLATELKSLNPRWDGERLYQEARKIVGAMVQIITYRDYLPLVLGPTAMRKYLPTYRSYNDSVDPRIANVFTNAFRYGHTLIQPFMFRLDNRYQPMEPNPRVPLSRVFFASWRVVLEGGIDPILRGLMATPAKLNRQNQIAVDEIRERLFEQVMRIGLDLPALNMQRSRDHGLPGYNAWRRFCGLPQPETVGQLGTVLRNLKLARKLMEQYGTPNNIDIWMGGVSEPLKRKGRVGPLLACIIGTQFRKLRDGDRFWWENEGVFSMQQRQALAQISLPRIICDNTGITTVSKNNIFMSNSYPRDFVNCSTLPALNLASWREAS"	">sp|P05164-2|PERM_HUMAN Isoform H14 of Myeloperoxidase OS=Homo sapiens OX=9606 GN=MPO"	"26"	"28"	"147"	"0"	"26"	"1"	"650"	"73.8"	"9.11"	""	""	"11"	""	""	""	""	""	""	""	""	""	""	""	""	""	""	""	""	""	""	""	""	""	"18"	"14"	""	""	""	""	""	""	""	"17"	""	""	""	""	""	""	"10"	""	""	""	""	""	""	""	""	""	""	""	""	""	""	""	"12"	""	""	""	""	""	""	""	""	""	""	""	""	""	""	""	""	""	""	""	""	""	"93"	"15"	""	""	""	""	""	""	""	"17"	""	""	""	""	""	""	"10"	""	""	""	""	""	""	""	""	""	""	""	""	""	""	""	"9"	""	""	""	""	""	""	""	""	""	""	""	""	""	""	""	""	""	""	""	""	""	"20"	"14"	""	""	""	""	""	""	""	"16"	""	""	""	""	""	""	"9"	""	""	""	""	""	""	""	""	""	""	""	""	""	"0"	""	""	""	""	""	""	""	""	""	""	""	""	""	""	""	""	""	""	""	""	"1.301"	"2.839"	"1.303"	"0.899"	"3.454"	"1.639"	"1.149"	"5.103"	"0.761"	"2.033"	""	""	""	""	""	"1.294"	"1.448"	"1.534"	"0.555"	"5.863"	""	""	""	""	""	""	""	""	""	""	""	""	""	""	""	"1.254"	"1.707"	"1.331"	"4.139"	"1.308"	"1.064"	"0.847"	"0.725"	"12.636"	"1.377"	""	""	""	""	""	""	""	""	""	""	""	""	""	""	""	""	""	""	""	""	"0.749"	"1.191"	"1.111"	"0.983"	"1.424"	""	""	""	""	""	""	""	""	""	""	"1.743"	"2.361"	"1.015"	"1.264"	"2.282"	""	""	""	""	""	""	""	""	""	""	"1.495"	"1.424"	"6.477"	"6.062"	"2.598"	""	""	""	""	""	"1.208"	"1.740"	"5.007"	"1.445"	"1.076"	"1.179"	"1.179"	"3.263"	"1.187"	"6.163"	"0.594"	"7.850"	"1.051"	"1.879"	"0.830"	"1.225"	"1.742"	"5.979"	"1.588"	"4.059"	""	""	""	""	""	"3.731"	"1.123"	"4.262"	"1.244"	"1.446"	""	""	""	""	""	"1.778"	"0.822"	"1.770"	"1.359"	"2.685"	"0.743"	"6.219"	"1.414"	"1.018"	"1.608"	""	""	""	""	""	"1.229"	"1.130"	"1.812"	"1.079"	"6.466"	""	""	""	""	""	""	""	""	""	""	"0.985"	"1.789"	"1.458"	"1.351"	"12.257"	"1.195"	"1.211"	"1.462"	"0.945"	"0.834"	""	""	""	""	""	"1.206"	"1.037"	"1.336"	"0.932"	"5.315"	"1.542"	"1.392"	"0.869"	"0.873"	"1.084"	""	""	""	""	""	""	""	""	""	""	"1.487"	"2.560"	"1.345"	"1.779"	"1.657"	""	""	""	""	""	"6.706"	"0.984"	"0.991"	"0.992"	"1.370"	"1.384"	"5.794"	"1.034"	"0.583"	"0.925"	"1.167"	"0.487"	"1.314"	"1.408"	"0.010"	""	""	""	""	""	""	""	""	""	""	""	""	""	""	""	""	""	""	""	""	""	""	""	""	""	""	""	""	""	""	""	""	""	""	""	""	""	""	""	""	"0.38"	"1.51"	"0.38"	"-0.15"	"1.79"	"0.71"	"0.20"	"2.35"	"-0.39"	"1.02"	""	""	""	""	""	"0.37"	"0.53"	"0.62"	"-0.85"	"2.55"	""	""	""	""	""	""	""	""	""	""	""	""	""	""	""	"0.33"	"0.77"	"0.41"	"2.05"	"0.39"	"0.09"	"-0.24"	"-0.46"	"3.66"	"0.46"	""	""	""	""	""	""	""	""	""	""	""	""	""	""	""	""	""	""	""	""	"-0.42"	"0.25"	"0.15"	"-0.03"	"0.51"	""	""	""	""	""	""	""	""	""	""	"0.80"	"1.24"	"0.02"	"0.34"	"1.19"	""	""	""	""	""	""	""	""	""	""	"0.58"	"0.51"	"2.70"	"2.60"	"1.38"	""	""	""	""	""	"0.27"	"0.80"	"2.32"	"0.53"	"0.11"	"0.24"	"0.24"	"1.71"	"0.25"	"2.62"	"-0.75"	"2.97"	"0.07"	"0.91"	"-0.27"	"0.29"	"0.80"	"2.58"	"0.67"	"2.02"	""	""	""	""	""	"1.90"	"0.17"	"2.09"	"0.32"	"0.53"	""	""	""	""	""	"0.83"	"-0.28"	"0.82"	"0.44"	"1.42"	"-0.43"	"2.64"	"0.50"	"0.03"	"0.69"	""	""	""	""	""	"0.30"	"0.18"	"0.86"	"0.11"	"2.69"	""	""	""	""	""	""	""	""	""	""	"-0.02"	"0.84"	"0.54"	"0.43"	"3.62"	"0.26"	"0.28"	"0.55"	"-0.08"	"-0.26"	""	""	""	""	""	"0.27"	"0.05"	"0.42"	"-0.10"	"2.41"	"0.62"	"0.48"	"-0.20"	"-0.20"	"0.12"	""	""	""	""	""	""	""	""	""	""	"0.57"	"1.36"	"0.43"	"0.83"	"0.73"	""	""	""	""	""	"2.75"	"-0.02"	"-0.01"	"-0.01"	"0.45"	"0.47"	"2.53"	"0.05"	"-0.78"	"-0.11"	"0.22"	"-1.04"	"0.39"	"0.49"	"-6.64"	""	""	""	""	""	""	""	""	""	""	""	""	""	""	""	""	""	""	""	""	""	""	""	""	""	""	""	""	""	""	""	""	""	""	""	""	""	""	""	""	""	""	""	""	"4125995.6333467"	"5367096.80523355"	"11712746.403982"	"5375338.54905388"	"3707699.61294897"	"14253118.8544166"	"11827683.2828119"	"19388108.4438719"	"13594638.6594068"	"60356285.8856879"	"9003595.74823349"	"24040383.2491327"	""	""	""	""	""	""	"15951901.4551359"	"20643912.2843235"	"23096881.45395"	"24463257.0227454"	"8860610.29797324"	"93530398.0057684"	""	""	""	""	""	""	""	""	""	""	""	""	""	""	""	""	""	""	"7051967.66413943"	"8844068.59231609"	"12037335.4745125"	"9386213.25638205"	"29187335.6015125"	"9225719.06193123"	"3989095.00657253"	"4242839.53524374"	"3376877.26474565"	"2893124.27165381"	"50407379.4995723"	"5492171.02153559"	""	""	""	""	""	""	""	""	""	""	""	""	""	""	""	""	""	""	""	""	""	""	""	""	"2389843.92476126"	"1790862.36235985"	"2846720.98763485"	"2656252.63251264"	"2348334.56566813"	"3402006.86530516"	""	""	""	""	""	""	""	""	""	""	""	""	"2408791.07257198"	"4198430.38663001"	"5688038.5621062"	"2444303.31684733"	"3043927.2292528"	"5497105.13138377"	""	""	""	""	""	""	""	""	""	""	""	""	"20562063.4223962"	"30733254.1573337"	"29283173.534169"	"133181753.291946"	"124638516.006335"	"53429059.8475744"	""	""	""	""	""	""	"8322397.94817024"	"10053119.4399076"	"14477565.0655019"	"41670180.0755884"	"12025249.1354562"	"8957265.52166374"	"18814455.5929464"	"22188816.0235965"	"22174769.012915"	"61395864.926907"	"22330266.0969181"	"115957651.651565"	"3221316.96432191"	"1912630.41796875"	"25287024.8765326"	"3384148.60227974"	"6054235.0249684"	"2674837.39159007"	"15916357.924086"	"19492735.6457524"	"27721062.8842496"	"95157424.2011399"	"25275223.5702091"	"64607093.058179"	""	""	""	""	""	""	"11117285.8015048"	"41475424.02123"	"12482898.3285413"	"47381210.1355188"	"13831778.0985944"	"16079215.5128194"	""	""	""	""	""	""	"5885665.18518872"	"10465265.1081105"	"4838422.42163177"	"10416586.0496439"	"7996011.97265786"	"15803305.1037935"	"7597432.64325324"	"5642274.39504452"	"47251933.541471"	"10744678.4278055"	"7734332.59188043"	"12214644.9154313"	""	""	""	""	""	""	"20703454.2305449"	"25443395.8812422"	"23397003.6524729"	"37523712.3575454"	"22332748.5448653"	"133863408.469145"	""	""	""	""	""	""	""	""	""	""	""	""	"36991576.8892384"	"36429042.7219787"	"66191155.4438558"	"53918299.6838532"	"49992698.4686471"	"453401906.203135"	"1740442.27744915"	"2079058.38611479"	"2107693.98334494"	"2543900.01548541"	"1644689.58051413"	"1452259.24089629"	""	""	""	""	""	""	"9832455.84302437"	"11861430.172703"	"10198664.1684152"	"13137358.7792619"	"9165754.71986135"	"52259113.2430604"	"3411108.6239642"	"5260096.43771026"	"4749949.17551118"	"2963999.68381137"	"2976638.96885838"	"3697752.84558813"	""	""	""	""	""	""	""	""	""	""	""	""	"1843932.04999691"	"2741995.12430045"	"4719806.56993532"	"2480421.12622931"	"3280291.46317883"	"3055102.61235644"	""	""	""	""	""	""	"79121722.770144"	"530584302.139692"	"77844519.2780289"	"78394015.463837"	"78455646.7009184"	"108390341.625751"	"10026893.9854206"	"13876758.0444585"	"58094738.096461"	"10371044.0110653"	"5850258.30226047"	"9273870.46972573"	"875840.620570085"	"1022188.55820167"	"426599.436478642"	"1150948.27828892"	"1232912.21902051"	""	""	""	""	""	""	""	""	""	""	""	""	""	""	""	""	""	""	""	""	""	""	""	""	""	""	""	""	""	""	""	""	""	""	""	""	""	""	""	""	""	""	""	""	""	""	""	""	""	""	""	""	""	""	""	""	""	""	""	""	""	""	""	""	""	""	""	""	""	""	""	""	""	""	""	""	""	""	""	""	""	""	""	""	""	""	""	""	""	""	""	""	""	""	""	""	""	""	""	""	""	""	""	""	""	""	""	""	""	""	""	""	""	""	""	""	""	""	""	""	""	""	""	""	""	""	""	""	""	""	""	""	""	""	""	""	""	""	""	""	""	""	""	""	""	""	""	""	""	""	""	""	""	""	""	""	""	""	""	""	""	""	""	""	""	""	""	""	""	""	""	""	""	""	""	""	""	""	""	""	""	""	""	""	""	""	""	""	""	""	""	""	""	""	""	""	""	""	""	""	""	""	""	""	""	""	""	""	""	""	""	""	""	""	""	""	""	""	""	""	""	""	""	""	""	""	""	""	""	""	""	""	""	""	""	""	""	""	""	""	""	""	""	""	""	""	""	""	""	""	""	""	""	""	""	""	""	""	""	""	""	""	""	""	""	""	""	""	""	""	""	""	""	""	""	""	""	""	""	""	""	""	""	""	""	""	""	""	""	""	""	""	""	""	""	""	""	""	""	""	""	""	""	""	""	""	""	""	""	""	""	""	""	""	""	""	""	""	""	""	""	""	""	""	""	""	""	""	""	""	""	""	""	""	""	""	""	""	""	""	""	""	""	""	""	""	""	""	""	""	""	""	""	""	""	""	""	""	""	""	""	""	""	""	""	""	""	""	""	""	""	""	""	"1"	"1"	"1"	"1"	"1"	"1"	"1"	"1"	"1"	"1"	"1"	"1"	""	""	""	""	""	""	"1"	"1"	"1"	"1"	"1"	"1"	""	""	""	""	""	""	""	""	""	""	""	""	""	""	""	""	""	""	"1"	"1"	"1"	"1"	"1"	"1"	"1"	"1"	"1"	"1"	"1"	"1"	""	""	""	""	""	""	""	""	""	""	""	""	""	""	""	""	""	""	""	""	""	""	""	""	"1"	"1"	"1"	"1"	"1"	"1"	""	""	""	""	""	""	""	""	""	""	""	""	"1"	"1"	"1"	"1"	"1"	"1"	""	""	""	""	""	""	""	""	""	""	""	""	"1"	"1"	"1"	"1"	"1"	"1"	""	""	""	""	""	""	"1"	"1"	"1"	"1"	"1"	"1"	"1"	"1"	"1"	"1"	"1"	"1"	"1"	"1"	"1"	"1"	"1"	"1"	"1"	"1"	"1"	"1"	"1"	"1"	""	""	""	""	""	""	"1"	"1"	"1"	"1"	"1"	"1"	""	""	""	""	""	""	"1"	"1"	"1"	"1"	"1"	"1"	"1"	"1"	"1"	"1"	"1"	"1"	""	""	""	""	""	""	"1"	"1"	"1"	"1"	"1"	"1"	""	""	""	""	""	""	""	""	""	""	""	""	"1"	"1"	"1"	"1"	"1"	"1"	"1"	"1"	"1"	"1"	"1"	"1"	""	""	""	""	""	""	"1"	"1"	"1"	"1"	"1"	"1"	"1"	"1"	"1"	"1"	"1"	"1"	""	""	""	""	""	""	""	""	""	""	""	""	"1"	"1"	"1"	"1"	"1"	"1"	""	""	""	""	""	""	"1"	"1"	"1"	"1"	"1"	"1"	"1"	"1"	"1"	"1"	"1"	"1"	"1"	"1"	"1"	"1"	"1"	""	""	""	""	""	""	""	""	""	""	""	""	""	""	""	""	""	""	""	""	""	""	""	""	""	""	""	""	""	""	""	""	""	""	""	""	""	""	""	""	""	""	""	""	""	""	""	""	""	"4125995.6333467"	"5367096.80523355"	"11712746.403982"	"5375338.54905388"	"3707699.61294897"	"14253118.8544166"	"11827683.2828119"	"19388108.4438719"	"13594638.6594068"	"60356285.8856879"	"9003595.74823349"	"24040383.2491327"	""	""	""	""	""	""	"15951901.4551359"	"20643912.2843235"	"23096881.45395"	"24463257.0227454"	"8860610.29797324"	"93530398.0057684"	""	""	""	""	""	""	""	""	""	""	""	""	""	""	""	""	""	""	"7051967.66413943"	"8844068.59231609"	"12037335.4745125"	"9386213.25638205"	"29187335.6015125"	"9225719.06193123"	"3989095.00657253"	"4242839.53524374"	"3376877.26474565"	"2893124.27165381"	"50407379.4995723"	"5492171.02153559"	""	""	""	""	""	""	""	""	""	""	""	""	""	""	""	""	""	""	""	""	""	""	""	""	"2389843.92476126"	"1790862.36235985"	"2846720.98763485"	"2656252.63251264"	"2348334.56566813"	"3402006.86530516"	""	""	""	""	""	""	""	""	""	""	""	""	"2408791.07257198"	"4198430.38663001"	"5688038.5621062"	"2444303.31684733"	"3043927.2292528"	"5497105.13138377"	""	""	""	""	""	""	""	""	""	""	""	""	"20562063.4223962"	"30733254.1573337"	"29283173.534169"	"133181753.291946"	"124638516.006335"	"53429059.8475744"	""	""	""	""	""	""	"8322397.94817024"	"10053119.4399076"	"14477565.0655019"	"41670180.0755884"	"12025249.1354562"	"8957265.52166374"	"18814455.5929464"	"22188816.0235965"	"22174769.012915"	"61395864.926907"	"22330266.0969181"	"115957651.651565"	"3221316.96432191"	"1912630.41796875"	"25287024.8765326"	"3384148.60227974"	"6054235.0249684"	"2674837.39159007"	"15916357.924086"	"19492735.6457524"	"27721062.8842496"	"95157424.2011399"	"25275223.5702091"	"64607093.058179"	""	""	""	""	""	""	"11117285.8015048"	"41475424.02123"	"12482898.3285413"	"47381210.1355188"	"13831778.0985944"	"16079215.5128194"	""	""	""	""	""	""	"5885665.18518872"	"10465265.1081105"	"4838422.42163177"	"10416586.0496439"	"7996011.97265786"	"15803305.1037935"	"7597432.64325324"	"5642274.39504452"	"47251933.541471"	"10744678.4278055"	"7734332.59188043"	"12214644.9154313"	""	""	""	""	""	""	"20703454.2305449"	"25443395.8812422"	"23397003.6524729"	"37523712.3575454"	"22332748.5448653"	"133863408.469145"	""	""	""	""	""	""	""	""	""	""	""	""	"36991576.8892384"	"36429042.7219787"	"66191155.4438558"	"53918299.6838532"	"49992698.4686471"	"453401906.203135"	"1740442.27744915"	"2079058.38611479"	"2107693.98334494"	"2543900.01548541"	"1644689.58051413"	"1452259.24089629"	""	""	""	""	""	""	"9832455.84302437"	"11861430.172703"	"10198664.1684152"	"13137358.7792619"	"9165754.71986135"	"52259113.2430604"	"3411108.6239642"	"5260096.43771026"	"4749949.17551118"	"2963999.68381137"	"2976638.96885838"	"3697752.84558813"	""	""	""	""	""	""	""	""	""	""	""	""	"1843932.04999691"	"2741995.12430045"	"4719806.56993532"	"2480421.12622931"	"3280291.46317883"	"3055102.61235644"	""	""	""	""	""	""	"79121722.770144"	"530584302.139692"	"77844519.2780289"	"78394015.463837"	"78455646.7009184"	"108390341.625751"	"10026893.9854206"	"13876758.0444585"	"58094738.096461"	"10371044.0110653"	"5850258.30226047"	"9273870.46972573"	"875840.620570085"	"1022188.55820167"	"426599.436478642"	"1150948.27828892"	"1232912.21902051"	""	""	""	""	""	""	""	""	""	""	""	""	""	""	""	""	""	""	""	""	""	""	""	""	""	""	""	""	""	""	""	""	""	""	""	""	""	""	""	""	""	""	""	""	""	""	""	""	""	"798905.875"	"478218.203125"	"1047168.8125"	"570553"	"631471.65625"	"1947120.625"	"2274316.6875"	"2299942.8359375"	"1837069.9921875"	"13447364.671875"	"2549487.20507813"	"4443748.25"	""	""	""	""	""	""	"2850664.24023438"	"2669461.453125"	"2026084.4609375"	"1482633.12890625"	"2257106.921875"	"12585240.640625"	""	""	""	""	""	""	""	""	""	""	""	""	""	""	""	""	""	""	"1223008.70703125"	"1288049.703125"	"1488097.88867188"	"2069650.01953125"	"7350319.46875"	"1152122.37890625"	"781517.48046875"	"536724.158203125"	"582660.484375"	"844576.0390625"	"5671459.59375"	"852145.9921875"	""	""	""	""	""	""	""	""	""	""	""	""	""	""	""	""	""	""	""	""	""	""	""	""	"562003.625"	"322152.34375"	"369405.15625"	"303434.03125"	"301245.5"	"541663.5"	""	""	""	""	""	""	""	""	""	""	""	""	"481061.125"	"633357.6171875"	"940793.65625"	"316246.79296875"	"837169.609375"	"552152.546875"	""	""	""	""	""	""	""	""	""	""	""	""	"3320609.59765625"	"3331655.44140625"	"2063748.02539062"	"15516549.0625"	"712475.161132813"	"6160906.02734375"	""	""	""	""	""	""	"1679130.1796875"	"1243881.69921875"	"3591104.7421875"	"6222622.03125"	"2636959.88671875"	"1449236.93359375"	"4157839.53320312"	"3121950.4140625"	"3518663.26171875"	"12441778.421875"	"5082245.6171875"	"12858546.703125"	"831458.10546875"	"1912630.41796875"	"3777867.78125"	"988999.391601562"	"87761.1025390625"	"607928.260742187"	"4085667.6484375"	"4050875.09375"	"5952348.80859375"	"23768049"	"3201368.91796875"	"113845.363525391"	""	""	""	""	""	""	"1862449.17773437"	"6070707"	"1937338.10742187"	"7381094.59375"	"2153237.66210938"	"2389569.22851563"	""	""	""	""	""	""	"1022582.96679688"	"1306652.70898437"	"619386.51171875"	"1611984.37109375"	"1209094.31054687"	"3811196.296875"	"1074339.6171875"	"697509.58203125"	"5100481.15625"	"1079316.28125"	"885333.67578125"	"1529520.984375"	""	""	""	""	""	""	"3243711.0703125"	"2280157.51757812"	"2687562.8515625"	"4313365.296875"	"3387454.984375"	"40230518.84375"	""	""	""	""	""	""	""	""	""	""	""	""	"6549116.24902344"	"5119649.82568359"	"12613763.7167969"	"9565317.69824219"	"8721262.97412109"	"81262431.2460938"	"306831.34375"	"314397.875"	"469436.65625"	"532156.3125"	"231567.71875"	"184735.5"	""	""	""	""	""	""	"1757190.78320313"	"2111238.37109375"	"1596172.09375"	"2168916.28515625"	"1594715.43359375"	"8664929.5625"	"534763.625"	"1184668.375"	"690732.875000001"	"689743.5"	"491874.78125"	"632532.25"	""	""	""	""	""	""	""	""	""	""	""	""	"164908.03125"	"181755.53125"	"401507.375"	"321260.84375"	"309800.5"	"256961.171875"	""	""	""	""	""	""	"4023880.06152344"	"66169187.578125"	"5282079.70507813"	"5243123.00585937"	"4184843.86816406"	"4360519.78027344"	"923577.1875"	"739312.482421875"	"4682036.7734375"	"741200.181640625"	"650392.725585938"	"12667.4045410156"	"80997.75"	"58611.2578125"	"46479.4375"	"130703.875"	"107651.109375"	""	""	""	""	""	""	""	""	""	""	""	""	""	""	""	""	""	""	""	""	""	""	""	""	""	""	""	""	""	""	""	""	""	""	""	""	""	""	""	""	""	""	""	""	""	""	""	""	""	"2"	"2"	"2"	"2"	"2"	"2"	"11"	"11"	"11"	"11"	"11"	"11"	""	""	""	""	""	""	"11"	"11"	"11"	"11"	"11"	"11"	""	""	""	""	""	""	""	""	""	""	""	""	""	""	""	""	""	""	"7"	"7"	"7"	"7"	"7"	"7"	"5"	"5"	"5"	"5"	"5"	"5"	""	""	""	""	""	""	""	""	""	""	""	""	""	""	""	""	""	""	""	""	""	""	""	""	"1"	"1"	"1"	"1"	"1"	"1"	""	""	""	""	""	""	""	""	""	""	""	""	"2"	"2"	"2"	"2"	"2"	"2"	""	""	""	""	""	""	""	""	""	""	""	""	"17"	"17"	"17"	"17"	"17"	"17"	""	""	""	""	""	""	"7"	"7"	"7"	"7"	"7"	"7"	"16"	"16"	"16"	"16"	"16"	"16"	"6"	"6"	"6"	"6"	"5"	"6"	"17"	"17"	"17"	"17"	"17"	"12"	""	""	""	""	""	""	"9"	"9"	"9"	"9"	"9"	"9"	""	""	""	""	""	""	"6"	"6"	"6"	"6"	"6"	"6"	"7"	"7"	"7"	"7"	"7"	"7"	""	""	""	""	""	""	"16"	"16"	"16"	"16"	"16"	"16"	""	""	""	""	""	""	""	""	""	""	""	""	"22"	"22"	"22"	"22"	"22"	"22"	"1"	"1"	"1"	"1"	"1"	"1"	""	""	""	""	""	""	"8"	"8"	"8"	"8"	"8"	"8"	"1"	"1"	"1"	"1"	"1"	"1"	""	""	""	""	""	""	""	""	""	""	""	""	"1"	"1"	"1"	"1"	"1"	"1"	""	""	""	""	""	""	"23"	"23"	"23"	"23"	"23"	"23"	"11"	"11"	"11"	"11"	"11"	"3"	"1"	"1"	"1"	"1"	"1"	""	""	""	""	""	""	""	""	""	""	""	""	""	""	""	""	""	""	""	""	""	""	""	""	""	""	""	"7.22"	""	""	""	""	""	""	""	""	""	""	""	""	""	""	""	""	""	""	""	""	""	"22.69"	"4.74"	""	""	""	""	""	""	""	"22.58"	""	""	""	""	""	""	"10.41"	""	""	""	""	""	""	""	""	""	""	""	""	""	""	""	"0"	""	""	""	""	""	""	""	""	""	""	""	""	""	""	""	""	""	""	""	""	""	"0"	"0"	""	""	""	""	""	""	""	"0"	""	""	""	""	""	""	"0"	""	""	""	""	""	""	""	""	""	""	""	""	""	""	""	"0"	""	""	""	""	""	""	""	""	""	""	""	""	""	""	""	""	""	""	""	""	""	"0"	"0"	""	""	""	""	""	""	""	"0"	""	""	""	""	""	""	"0"	""	""	""	""	""	""	""	""	""	""	""	""	""	""	""	"3"	""	""	""	""	""	""	""	""	""	""	""	""	""	""	""	""	""	""	""	""	""	"3"	"3"	""	""	""	""	""	""	""	"3"	""	""	""	""	""	""	"3"	""	""	""	""	""	""	""	""	""	""	""	""	""	""
"False"	"IsMasterProteinCandidate"	"-9187629707458947599"	"523"	"Q96L91-3"	"Isoform 3 of E1A-binding protein p400 OS=Homo sapiens OX=9606 GN=EP400"	"MHHGTGPQNVQHQLQRSRACPGSEGEEQPAHPNPPPSPAAPFAPSASPSAPQSPSYQIQQLMNRSPATGQNVNITLQSVGPVVGGNQQITLAPLPLPSPTSPGFQFSAQPRRFEHGSPSYIQVTSPLSQQVQTQSPTQPSPGPGQALQNVRAGAPGPGLGLCSSSPTGGFVDASVLVRQISLSPSSGGHFVFQDGSGLTQIAQGAQVQLQHPGTPITVRERRPSQPHTQSGGTIHHLGPQSPAAAGGAGLQPLASPSHITTANLPPQISSIIQGQLVQQQQVLQGPPLPRPLGFERTPGVLLPGAGGAAGFGMTSPPPPTSPSRTAVPPGLSSLPLTSVGNTGMKKVPKKLEEIPPASPEMAQMRKQCLDYHYQEMQALKEVFKEYLIELFFLQHFQGNMMDFLAFKKKHYAPLQAYLRQNDLDIEEEEEEEEEEEEKSEVINDEQALAGSLVAGAGSTVETDLFKRQQAMPSTGMAGGMPPTPQAAQLAGQRQSQQQYDPSTGPPVQNAASLHTPLPQLPGRLPPAGVPTAALSSALQFAQQPQVVEAQTQLQIPVKTQQPNVPIPAPPSSQLPIPPSQPAQLALHVPTPGKVQVQASQLSSLPQMVASTRLPVDPAPPCPRPLPTSSTSSLAPVSGSGPGPSPARSSPVNRPSSATNKALSPVTSRTPGVVASAPTKPQSPAQNATSSQDSSQDTLTEQITLENQVHQRIAELRKAGLWSQRRLPKLQEAPRPKSHWDYLLEEMQWMATDFAQERRWKVAAAKKLVRTVVRHHEEKQLREERGKKEEQSRLRRIAASTAREIECFWSNIEQVVEIKLRVELEEKRKKALNLQKVSRRGKELRPKGFDALQESSLDSGMSGRKRKASISLTDDEVDDEEETIEEEEANEGVVDHQTELSNLAKEAELPLLDLMKLYEGAFLPSSQWPRPKPDGEDTSGEEDADDCPGDRESRKDLVLIDSLFIMDQFKAAERMNIGKPNAKDIADVTAVAEAILPKGSARVTTSVKFNAPSLLYGALRDYQKIGLDWLAKLYRKNLNGILADEAGLGKTVQIIAFFAHLACNEGNWGPHLVVVRSCNILKWELELKRWCPGLKILSYIGSHRELKAKRQEWAEPNSFHVCITSYTQFFRGLTAFTRVRWKCLVIDEMQRVKGMTERHWEAVFTLQSQQRLLLIDSPLHNTFLELWTMVHFLVPGISRPYLSSPLRAPSEESQDYYHKVVIRLHRVTQPFILRRTKRDVEKQLTKKYEHVLKCRLSNRQKALYEDVILQPGTQEALKSGHFVNVLSILVRLQRICNHPGLVEPRHPGSSYVAGPLEYPSASLILKALERDFWKEADLSMFDLIGLENKITRHEAELLSKKKIPRKLMEEISTSAAPAARPAAAKLKASRLFQPVQYGQKPEGRTVAFPSTHPPRTAAPTTASAAPQGPLRGRPPIATFSANPEAKAAAAPFQTSQASASAPRHQPASASSTAASPAHPAKLRAQTTAQASTPGQPPPQPQAPSHAAGQSALPQRLVLPSQAQARLPSGEVVKIAQLASITGPQSRVAQPETPVTLQFQGSKFTLSHSQLRQLTAGQPLQLQGSVLQIVSAPGQPYLRAPGPVVMQTVSQAGAVHGALGSKPPAGGPSPAPLTPQVGVPGRVAVNALAVGEPGTASKPASPIGGPTQEEKTRLLKERLDQIYLVNERRCSQAPVYGRDLLRICALPSHGRVQWRGSLDGRRGKEAGPAHSYTSSSESPSELMLTLCRCGESLQDVIDRVAFVIPPVVAAPPSLRVPRPPPLYSHRMRILRQGLREHAAPYFQQLRQTTAPRLLQFPELRLVQFDSGKLEALAILLQKLKSEGRRVLILSQMILMLDILEMFLNFHYLTYVRIDENASSEQRQELMRSFNRDRRIFCAILSTHSRTTGINLVEADTVVFYDNDLNPVMDAKAQEWCDRIGRCKDIHIYRLVSGNSIEEKLLKNGTKDLIREVAAQGNDYSMAFLTQRTIQELFEVYSPMDDAGFPVKAEEFVVLSQEPSVTETIAPKIARPFIEALKSIEYLEEDAQKSAQEGVLGPHTDALSSDSENMPCDEEPSQLEELADFMEQLTPIEKYALNYLELFHTSIEQEKERNSEDAVMTAVRAWEFWNLKTLQEREARLRLEQEEAELLTYTREDAYSMEYVYEDVDGQTEVMPLWTPPTPPQDDSDIYLDSVMCLMYEATPIPEAKLPPVYVRKERKRHKTDPSAAGRKKKQRHGEAVVPPRSLFDRATPGLLKIRREGKEQKKNILLKQQVPFAKPLPTFAKPTAEPGQDNPEWLISEDWALLQAVKQLLELPLNLTIVSPAHTPNWDLVSDVVNSCSRIYRSSKQCRNRYENVIIPREEGKSKNNRPLRTSQIYAQDENATHTQLYTSHFDLMKMTAGKRSPPIKPLLGMNPFQKNPKHASVLAESGINYDKPLPPIQVASLRAERIAKEKKALADQQKAQQPAVAQPPPPQPQPPPPPQQPPPPLPQPQAAGSQPPAGPPAVQPQPQPQPQTQPQPVQAPAKAQPAITTGGSAAVLAGTIKTSVTGTSMPTGAVSGNVIVNTIAGVPAATFQSINKRLASPVAPGALTTPGGSAPAQVVHTQPPPRAVGSPATATPDLVSMATTQGVRAVTSVTASAVVTTNLTPVQTPARSLVPQVSQATGVQLPGKTITPAHFQLLRQQQQQQQQQQQQQQQQQQQQQQQQQQQQQTTTTSQVQVPQIQGQAQSPAQIKAVGKLTPEHLIKMQKQKLQMPPQPPPPQAQSAPPQPTAQVQVQTSQPPQQQSPQLTTVTAPRPGALLTGTTVANLQVARLTRVPTSQLQAQGQMQTQAPQPAQVALAKPPVVSVPAAVVSSPGVTTLPMNVAGISVAIGQPQKAAGQTVVAQPVHMQQLLKLKQQAVQQQKAIQPQAAQGPAAVQQKITAQQITTPGAQQKVAYAAQPALKTQFLTTPISQAQKLAGAQQVQTQIQVAKLPQVVQQQTPVASIQQVASASQQASPQTVALTQATAAGQQVQMIPAVTATAQVVQQKLIQQQVVTTASAPLQTPGAPNPAQVPASSDSPSQQPKLQMRVPAVRLKTPTKPPCQ"	">sp|Q96L91-3|EP400_HUMAN Isoform 3 of E1A-binding protein p400 OS=Homo sapiens OX=9606 GN=EP400"	"2"	"15"	"63"	"0"	"9"	"1"	"3086"	"335.6"	"9.17"	""	""	""	""	""	""	""	""	""	""	""	""	""	""	""	""	""	""	""	""	"1"	""	""	"1"	"1"	""	""	""	""	""	""	""	"1"	""	""	""	""	""	""	""	"1"	""	"1"	"1"	""	""	""	""	""	""	""	""	""	"1"	""	""	""	""	""	""	""	""	""	""	""	""	""	""	""	""	""	""	""	""	"18"	""	""	"7"	"12"	""	""	""	""	""	""	""	"5"	""	""	""	""	""	""	""	"4"	""	"8"	"4"	""	""	""	""	""	""	""	""	""	"5"	""	""	""	""	""	""	""	""	""	""	""	""	""	""	""	""	""	""	""	""	"7"	""	""	"4"	"9"	""	""	""	""	""	""	""	"5"	""	""	""	""	""	""	""	"3"	""	"5"	"4"	""	""	""	""	""	""	""	""	""	"4"	"0"	""	""	""	""	""	""	""	""	""	""	"0.783"	"1.223"	"0.719"	"0.741"	"1.053"	"0.752"	"1.512"	"0.730"	"0.495"	"1.079"	"1.234"	"1.708"	"1.426"	"0.937"	"1.034"	"0.719"	"1.287"	"1.346"	"0.727"	"0.889"	"1.166"	"0.978"	"0.728"	"0.949"	"1.372"	""	""	""	""	""	"0.831"	"0.998"	"1.466"	"0.885"	"0.993"	""	""	""	""	""	""	""	""	""	""	"0.599"	"1.284"	"0.654"	"0.589"	"1.236"	"2.239"	"1.640"	"1.348"	"2.778"	"2.000"	""	""	""	""	""	"1.660"	"2.494"	"1.881"	"1.266"	"1.592"	"0.892"	"0.730"	"0.465"	"0.420"	"0.826"	""	""	""	""	""	""	""	""	""	""	"0.918"	"1.448"	"1.273"	"0.892"	"1.586"	""	""	""	""	""	"2.994"	"0.840"	"1.057"	"0.932"	"1.098"	""	""	""	""	""	""	""	""	""	""	""	""	""	""	""	""	""	""	""	""	"1.057"	"1.172"	"1.543"	"1.375"	"1.209"	""	""	""	""	""	""	""	""	""	""	""	""	""	""	""	""	""	""	""	""	"1.173"	"0.760"	"0.621"	"0.755"	"0.935"	"0.538"	"0.437"	"0.736"	"0.579"	"0.541"	""	""	""	""	""	""	""	""	""	""	""	""	""	""	""	""	""	""	""	""	""	""	""	""	""	""	""	""	""	""	""	""	""	""	""	""	""	""	""	""	""	""	""	""	""	""	""	""	""	""	""	""	""	""	""	""	""	""	""	""	"0.847"	"0.960"	"1.070"	"1.173"	"1.004"	"1.336"	"1.446"	"2.225"	"2.298"	"1.262"	""	""	""	""	""	"1.749"	"0.787"	"0.889"	"0.867"	"1.087"	""	""	""	""	""	"0.487"	"0.388"	"0.641"	"0.681"	"1.845"	"0.807"	"0.978"	"0.934"	"1.309"	"1.092"	""	""	""	""	""	""	""	""	""	""	""	""	""	""	""	""	""	""	""	""	""	""	""	""	""	"-0.35"	"0.29"	"-0.48"	"-0.43"	"0.07"	"-0.41"	"0.60"	"-0.45"	"-1.01"	"0.11"	"0.30"	"0.77"	"0.51"	"-0.09"	"0.05"	"-0.48"	"0.36"	"0.43"	"-0.46"	"-0.17"	"0.22"	"-0.03"	"-0.46"	"-0.07"	"0.46"	""	""	""	""	""	"-0.27"	"0.00"	"0.55"	"-0.18"	"-0.01"	""	""	""	""	""	""	""	""	""	""	"-0.74"	"0.36"	"-0.61"	"-0.76"	"0.31"	"1.16"	"0.71"	"0.43"	"1.47"	"1.00"	""	""	""	""	""	"0.73"	"1.32"	"0.91"	"0.34"	"0.67"	"-0.16"	"-0.45"	"-1.10"	"-1.25"	"-0.28"	""	""	""	""	""	""	""	""	""	""	"-0.12"	"0.53"	"0.35"	"-0.17"	"0.67"	""	""	""	""	""	"1.58"	"-0.25"	"0.08"	"-0.10"	"0.14"	""	""	""	""	""	""	""	""	""	""	""	""	""	""	""	""	""	""	""	""	"0.08"	"0.23"	"0.63"	"0.46"	"0.27"	""	""	""	""	""	""	""	""	""	""	""	""	""	""	""	""	""	""	""	""	"0.23"	"-0.39"	"-0.69"	"-0.41"	"-0.10"	"-0.90"	"-1.19"	"-0.44"	"-0.79"	"-0.89"	""	""	""	""	""	""	""	""	""	""	""	""	""	""	""	""	""	""	""	""	""	""	""	""	""	""	""	""	""	""	""	""	""	""	""	""	""	""	""	""	""	""	""	""	""	""	""	""	""	""	""	""	""	""	""	""	""	""	""	""	"-0.24"	"-0.06"	"0.10"	"0.23"	"0.01"	"0.42"	"0.53"	"1.15"	"1.20"	"0.34"	""	""	""	""	""	"0.81"	"-0.34"	"-0.17"	"-0.21"	"0.12"	""	""	""	""	""	"-1.04"	"-1.36"	"-0.64"	"-0.55"	"0.88"	"-0.31"	"-0.03"	"-0.10"	"0.39"	"0.13"	""	""	""	""	""	""	""	""	""	""	""	""	""	""	""	""	""	""	""	""	""	""	""	""	""	""	""	"3550709.38217593"	"2780772.8430566"	"4342780.887204"	"2552124.03772805"	"2632361.80788053"	"3739967.10889292"	"2260001.57906802"	"1699640.33043008"	"3416245.48083249"	"1649375.35641347"	"1119732.40940984"	"2438588.10621861"	"7244140.70750391"	"8935650.51391193"	"12374422.4761391"	"10330786.3320845"	"6787598.86453515"	"7487054.70896471"	"3200015.7659577"	"2300748.65171382"	"4118882.59540707"	"4307570.99104621"	"2325927.25777469"	"2843903.73365519"	"4932798.39093373"	"5749268.7628929"	"4824806.52893055"	"3590174.71865743"	"4683642.65154856"	"6767171.40396943"	""	""	""	""	""	""	"3182652.67625352"	"2644641.53979557"	"3176137.34405433"	"4666497.55455416"	"2815557.79401952"	"3159499.64565335"	""	""	""	""	""	""	""	""	""	""	""	""	"3274236.84536462"	"1959865.54333181"	"4204739.87685464"	"2140321.00263035"	"1929343.09934046"	"4045548.07001617"	"1161582.43683789"	"2601117.28112528"	"1905367.00840665"	"1566017.41141926"	"3226320.24711855"	"2323064.44497192"	""	""	""	""	""	""	"6755073.82589788"	"11212654.1229331"	"16848945.6074649"	"12705161.9239473"	"8554856.72168209"	"10757079.0577431"	"4015426.61072811"	"3583426.80822806"	"2933020.82344856"	"1867073.11765197"	"1687374.58666635"	"3315742.56250643"	""	""	""	""	""	""	""	""	""	""	""	""	"2403189.58004696"	"2205773.81925293"	"3480767.07571554"	"3058192.84891141"	"2142627.1348506"	"3812028.38997218"	""	""	""	""	""	""	"3680535.62333779"	"11019706.4914511"	"3092147.40953786"	"3890689.69813669"	"3430639.29212982"	"4042485.725728"	""	""	""	""	""	""	""	""	""	""	""	""	""	""	""	""	""	""	""	""	""	""	""	""	"4723151.33645294"	"4991240.08503603"	"5537800.41185952"	"7287483.97520988"	"6495900.29725295"	"5708682.54285243"	""	""	""	""	""	""	""	""	""	""	""	""	""	""	""	""	""	""	""	""	""	""	""	""	"3699563.58640984"	"4337985.94126086"	"2813495.41530545"	"2298759.24231864"	"2792242.96985494"	"3457881.43055522"	"6157557.08873644"	"3309932.87398767"	"2693116.09451282"	"4532561.29842814"	"3566294.32468313"	"3330546.26712978"	""	""	""	""	""	""	""	""	""	""	""	""	""	""	""	""	""	""	""	""	""	""	""	""	""	""	""	""	""	""	""	""	""	""	""	""	""	""	""	""	""	""	""	""	""	""	""	""	""	""	""	""	""	""	""	""	""	""	""	""	""	""	""	""	""	""	""	""	""	""	""	""	"7745920.82359155"	"6559778.84798284"	"7437794.16521047"	"8290526.89784343"	"9082617.20099325"	"7776264.72821381"	"9820040.32915701"	"13122796.4847864"	"14195284.6032576"	"21848415.91985"	"22562354.7970967"	"12388659.2209724"	""	""	""	""	""	""	"4160937.91573874"	"7276769.42961419"	"3276731.93154615"	"3697254.66329321"	"3609140.45784835"	"4521031.04175119"	""	""	""	""	""	""	"3293505.64571694"	"1605116.66322134"	"1278748.11799599"	"2110051.57191304"	"2243813.58705519"	"6077708.46747637"	"1188398.24765186"	"959033.656707646"	"1162430.53952831"	"1109634.49453815"	"1556099.61580497"	"1297196.67210963"	""	""	""	""	""	""	""	""	""	""	""	""	""	""	""	""	""	""	""	""	""	""	""	""	""	""	""	""	""	""	""	""	""	""	""	""	""	""	""	""	""	""	""	""	""	""	""	""	""	""	""	""	""	""	""	""	""	""	""	""	""	""	""	""	""	""	""	""	""	""	""	""	""	""	""	""	""	""	""	""	""	""	""	""	""	""	""	""	""	""	""	""	""	""	""	""	""	""	""	""	""	""	""	""	""	""	""	""	""	""	""	""	""	""	""	""	""	""	""	""	""	""	""	""	""	""	""	""	""	""	""	""	""	""	""	""	""	""	""	""	""	""	""	""	""	""	""	""	""	""	""	""	""	""	""	""	""	""	""	""	""	""	""	""	""	""	""	""	""	""	""	""	""	""	""	""	""	""	""	""	""	""	""	""	""	""	""	""	""	""	""	""	""	""	""	""	""	""	""	""	""	""	""	""	""	""	""	""	""	""	""	""	""	""	""	""	""	""	""	""	""	""	""	""	""	""	""	""	""	""	""	""	""	""	""	""	""	""	""	""	""	""	""	""	""	""	""	""	""	""	""	""	""	""	""	""	""	""	""	""	""	""	""	""	""	""	""	""	""	""	""	""	""	""	""	""	""	""	""	""	""	""	""	""	""	""	""	""	""	""	""	""	""	""	""	""	""	""	""	""	""	""	""	""	""	""	""	""	""	""	""	""	""	""	""	""	""	""	""	""	""	""	""	""	""	""	""	""	""	""	""	""	""	""	""	""	""	""	""	""	""	""	""	""	""	""	""	""	""	""	""	""	""	""	"1"	"1"	"1"	"1"	"1"	"1"	"1"	"1"	"1"	"1"	"1"	"1"	"1"	"1"	"1"	"1"	"1"	"1"	"1"	"1"	"1"	"1"	"1"	"1"	"1"	"1"	"1"	"1"	"1"	"1"	""	""	""	""	""	""	"1"	"1"	"1"	"1"	"1"	"1"	""	""	""	""	""	""	""	""	""	""	""	""	"1"	"1"	"1"	"1"	"1"	"1"	"1"	"1"	"1"	"1"	"1"	"1"	""	""	""	""	""	""	"1"	"1"	"1"	"1"	"1"	"1"	"1"	"1"	"1"	"1"	"1"	"1"	""	""	""	""	""	""	""	""	""	""	""	""	"1"	"1"	"1"	"1"	"1"	"1"	""	""	""	""	""	""	"1"	"1"	"1"	"1"	"1"	"1"	""	""	""	""	""	""	""	""	""	""	""	""	""	""	""	""	""	""	""	""	""	""	""	""	"1"	"1"	"1"	"1"	"1"	"1"	""	""	""	""	""	""	""	""	""	""	""	""	""	""	""	""	""	""	""	""	""	""	""	""	"1"	"1"	"1"	"1"	"1"	"1"	"1"	"1"	"1"	"1"	"1"	"1"	""	""	""	""	""	""	""	""	""	""	""	""	""	""	""	""	""	""	""	""	""	""	""	""	""	""	""	""	""	""	""	""	""	""	""	""	""	""	""	""	""	""	""	""	""	""	""	""	""	""	""	""	""	""	""	""	""	""	""	""	""	""	""	""	""	""	""	""	""	""	""	""	"1"	"1"	"1"	"1"	"1"	"1"	"1"	"1"	"1"	"1"	"1"	"1"	""	""	""	""	""	""	"1"	"1"	"1"	"1"	"1"	"1"	""	""	""	""	""	""	"1"	"1"	"1"	"1"	"1"	"1"	"1"	"1"	"1"	"1"	"1"	"1"	""	""	""	""	""	""	""	""	""	""	""	""	""	""	""	""	""	""	""	""	""	""	""	""	""	""	""	""	""	""	"3550709.38217593"	"2780772.8430566"	"4342780.887204"	"2552124.03772805"	"2632361.80788053"	"3739967.10889292"	"2260001.57906802"	"1699640.33043008"	"3416245.48083249"	"1649375.35641347"	"1119732.40940984"	"2438588.10621861"	"7244140.70750391"	"8935650.51391193"	"12374422.4761391"	"10330786.3320845"	"6787598.86453515"	"7487054.70896471"	"3200015.7659577"	"2300748.65171382"	"4118882.59540707"	"4307570.99104621"	"2325927.25777469"	"2843903.73365519"	"4932798.39093373"	"5749268.7628929"	"4824806.52893055"	"3590174.71865743"	"4683642.65154856"	"6767171.40396943"	""	""	""	""	""	""	"3182652.67625352"	"2644641.53979557"	"3176137.34405433"	"4666497.55455416"	"2815557.79401952"	"3159499.64565335"	""	""	""	""	""	""	""	""	""	""	""	""	"3274236.84536462"	"1959865.54333181"	"4204739.87685464"	"2140321.00263035"	"1929343.09934046"	"4045548.07001617"	"1161582.43683789"	"2601117.28112528"	"1905367.00840665"	"1566017.41141926"	"3226320.24711855"	"2323064.44497192"	""	""	""	""	""	""	"6755073.82589788"	"11212654.1229331"	"16848945.6074649"	"12705161.9239473"	"8554856.72168209"	"10757079.0577431"	"4015426.61072811"	"3583426.80822806"	"2933020.82344856"	"1867073.11765197"	"1687374.58666635"	"3315742.56250643"	""	""	""	""	""	""	""	""	""	""	""	""	"2403189.58004696"	"2205773.81925293"	"3480767.07571554"	"3058192.84891141"	"2142627.1348506"	"3812028.38997218"	""	""	""	""	""	""	"3680535.62333779"	"11019706.4914511"	"3092147.40953786"	"3890689.69813669"	"3430639.29212982"	"4042485.725728"	""	""	""	""	""	""	""	""	""	""	""	""	""	""	""	""	""	""	""	""	""	""	""	""	"4723151.33645294"	"4991240.08503603"	"5537800.41185952"	"7287483.97520988"	"6495900.29725295"	"5708682.54285243"	""	""	""	""	""	""	""	""	""	""	""	""	""	""	""	""	""	""	""	""	""	""	""	""	"3699563.58640984"	"4337985.94126086"	"2813495.41530545"	"2298759.24231864"	"2792242.96985494"	"3457881.43055522"	"6157557.08873644"	"3309932.87398767"	"2693116.09451282"	"4532561.29842814"	"3566294.32468313"	"3330546.26712978"	""	""	""	""	""	""	""	""	""	""	""	""	""	""	""	""	""	""	""	""	""	""	""	""	""	""	""	""	""	""	""	""	""	""	""	""	""	""	""	""	""	""	""	""	""	""	""	""	""	""	""	""	""	""	""	""	""	""	""	""	""	""	""	""	""	""	""	""	""	""	""	""	"7745920.82359155"	"6559778.84798284"	"7437794.16521047"	"8290526.89784343"	"9082617.20099325"	"7776264.72821381"	"9820040.32915701"	"13122796.4847864"	"14195284.6032576"	"21848415.91985"	"22562354.7970967"	"12388659.2209724"	""	""	""	""	""	""	"4160937.91573874"	"7276769.42961419"	"3276731.93154615"	"3697254.66329321"	"3609140.45784835"	"4521031.04175119"	""	""	""	""	""	""	"3293505.64571694"	"1605116.66322134"	"1278748.11799599"	"2110051.57191304"	"2243813.58705519"	"6077708.46747637"	"1188398.24765186"	"959033.656707646"	"1162430.53952831"	"1109634.49453815"	"1556099.61580497"	"1297196.67210963"	""	""	""	""	""	""	""	""	""	""	""	""	""	""	""	""	""	""	""	""	""	""	""	""	""	""	""	""	""	""	"582360.1875"	"336350.8125"	"571050"	"290551.0625"	"489170.5625"	"427031.09375"	"382385.28125"	"264712.40625"	"545196.3125"	"233680.6875"	"159087.40625"	"220534.125"	"1402664.25"	"796182.906250001"	"1106325.4375"	"1096537.65625"	"1156020.375"	"1022807.625"	"615323.3125"	"272929.6875"	"556592.625"	"959725.6875"	"658617.0625"	"525681.8125"	"994037"	"452313.75"	"807589.25"	"405486.46875"	"1149876.5"	"873481"	""	""	""	""	""	""	"664795.5"	"356780.84375"	"424229.125"	"770512.3125"	"346426.90625"	"360269.1875"	""	""	""	""	""	""	""	""	""	""	""	""	"567844.375"	"285434.71875"	"519804.78125"	"471938.5"	"485871.28125"	"505214.4375"	"227569.65625"	"329044.375"	"328759.96875"	"457160.03125"	"363001.3125"	"360438.53125"	""	""	""	""	""	""	"1242604.578125"	"1704739.453125"	"145135.541015625"	"2616132.9375"	"904852.5078125"	"1632282.3125"	"838378.125000001"	"414252.3125"	"367362.375"	"242574.890625"	"307671.5"	"439600.25"	""	""	""	""	""	""	""	""	""	""	""	""	"546479.125"	"231298.5"	"430870.625"	"531225.375"	"242752.796875"	"998467.75"	""	""	""	""	""	""	"735042"	"1662386.75"	"511436.875"	"503381.9375"	"943526.8125"	"406044.40625"	""	""	""	""	""	""	""	""	""	""	""	""	""	""	""	""	""	""	""	""	""	""	""	""	"952944.8125"	"617570.71875"	"1373630.25"	"1088242.4375"	"1424455.1875"	"923633.84375"	""	""	""	""	""	""	""	""	""	""	""	""	""	""	""	""	""	""	""	""	""	""	""	""	"619778"	"634945.6875"	"436652.75"	"358103.125"	"434677.5"	"513883.71875"	"985790.6875"	"444750.125"	"391913.59375"	"1022184.5"	"578499.1875"	"368551.375"	""	""	""	""	""	""	""	""	""	""	""	""	""	""	""	""	""	""	""	""	""	""	""	""	""	""	""	""	""	""	""	""	""	""	""	""	""	""	""	""	""	""	""	""	""	""	""	""	""	""	""	""	""	""	""	""	""	""	""	""	""	""	""	""	""	""	""	""	""	""	""	""	"951231.90625"	"772067.5625"	"967818.875"	"970970.937499999"	"1061232.21875"	"790304.59375"	"878233.8359375"	"869855.9765625"	"1207573.1015625"	"2829777.7578125"	"2130856.015625"	"1041995.8984375"	""	""	""	""	""	""	"211612.115234375"	"907486.1796875"	"222340.11328125"	"247278.58203125"	"192512.45703125"	"181880.091796875"	""	""	""	""	""	""	"304583.4375"	"92035.7656249999"	"139323.890625"	"239621.46875"	"195917.453125"	"5732.4736328125"	"157228.296875"	"88962.5546875"	"118848.875"	"102929.421875"	"4820.62939453125"	"142557.1875"	""	""	""	""	""	""	""	""	""	""	""	""	""	""	""	""	""	""	""	""	""	""	""	""	""	""	""	""	""	""	"1"	"1"	"1"	"1"	"1"	"1"	"1"	"1"	"1"	"1"	"1"	"1"	"2"	"2"	"2"	"2"	"2"	"2"	"1"	"1"	"1"	"1"	"1"	"1"	"1"	"1"	"1"	"1"	"1"	"1"	""	""	""	""	""	""	"1"	"1"	"1"	"1"	"1"	"1"	""	""	""	""	""	""	""	""	""	""	""	""	"1"	"1"	"1"	"1"	"1"	"1"	"1"	"1"	"1"	"1"	"1"	"1"	""	""	""	""	""	""	"2"	"2"	"2"	"2"	"2"	"2"	"1"	"1"	"1"	"1"	"1"	"1"	""	""	""	""	""	""	""	""	""	""	""	""	"1"	"1"	"1"	"1"	"1"	"1"	""	""	""	""	""	""	"1"	"1"	"1"	"1"	"1"	"1"	""	""	""	""	""	""	""	""	""	""	""	""	""	""	""	""	""	""	""	""	""	""	""	""	"2"	"2"	"2"	"2"	"2"	"2"	""	""	""	""	""	""	""	""	""	""	""	""	""	""	""	""	""	""	""	""	""	""	""	""	"1"	"1"	"1"	"1"	"1"	"1"	"1"	"1"	"1"	"1"	"1"	"1"	""	""	""	""	""	""	""	""	""	""	""	""	""	""	""	""	""	""	""	""	""	""	""	""	""	""	""	""	""	""	""	""	""	""	""	""	""	""	""	""	""	""	""	""	""	""	""	""	""	""	""	""	""	""	""	""	""	""	""	""	""	""	""	""	""	""	""	""	""	""	""	""	"1"	"1"	"1"	"1"	"1"	"1"	"2"	"2"	"2"	"2"	"2"	"2"	""	""	""	""	""	""	"4"	"4"	"4"	"4"	"4"	"4"	""	""	""	""	""	""	"1"	"1"	"1"	"1"	"1"	"1"	"1"	"1"	"1"	"1"	"1"	"1"	""	""	""	""	""	""	""	""	""	""	""	""	""	""	""	""	""	""	""	""	""	""	""	""	""	""	""	""	""	""	""	""	""	""	""	""	""	""	"0.85"	""	""	"0.50"	"0.49"	""	""	""	""	""	""	""	"1.29"	""	""	""	""	""	""	""	"1.55"	""	"1.18"	"1.09"	""	""	""	""	""	""	""	""	""	"1.48"	""	""	""	""	""	""	""	""	""	""	""	""	""	""	""	""	""	""	""	""	"8"	""	""	"15"	"14"	""	""	""	""	""	""	""	"10"	""	""	""	""	""	""	""	"6"	""	"14"	"19"	""	""	""	""	""	""	""	""	""	"9"	""	""	""	""	""	""	""	""	""	""	""	""	""	""	""	""	""	""	""	""	"0.0138169257340242"	""	""	"0.0323275862068966"	"0.021671826625387"	""	""	""	""	""	""	""	"0.0131752305665349"	""	""	""	""	""	""	""	"0.00814111261872456"	""	"0.017632241813602"	"0.0242966751918159"	""	""	""	""	""	""	""	""	""	"0.0117340286831812"	""	""	""	""	""	""	""	""	""	""	""	""	""	""	""	""	""	""	""	""	"1"	""	""	"1"	"1"	""	""	""	""	""	""	""	"1"	""	""	""	""	""	""	""	"2"	""	"1"	"1"	""	""	""	""	""	""	""	""	""	"1"	""
"False"	"IsMasterProteinCandidate"	"-9185554223540548095"	"1331"	"Q9BY67-5"	"Isoform 5 of Cell adhesion molecule 1 OS=Homo sapiens OX=9606 GN=CADM1"	"MASVVLPSGSQCAAAAAAAAPPGLRLRLLLLLFSAAALIPTGDGQNLFTKDVTVIEGEVATISCQVNKSDDSVIQLLNPNRQTIYFRDFRPLKDSRFQLLNFSSSELKVSLTNVSISDEGRYFCQLYTDPPQESYTTITVLVPPRNLMIDIQKDTAVEGEEIEVNCTAMASKPATTIRWFKGNTELKGKSEVEEWSDMYTVTSQLMLKVHKEDDGVPVICQVEHPAVTGNLQTQRYLEVQYKPQVHIQMTYPLQGLTREGDALELTCEAIGKPQPVMVTWVRVDDEMPQHAVLSGPNLFINNLNKTDNGTYRCEASNIVGKAHSDYMLYVYDSRAGEEGSIRAVDHAVIGGVVAVVVFAMLCLLIILGRYFARHKGTYFTHEAKGADDAADADTAIINAEGGQNNSEEKKEYFI"	">sp|Q9BY67-5|CADM1_HUMAN Isoform 5 of Cell adhesion molecule 1 OS=Homo sapiens OX=9606 GN=CADM1"	"43"	"20"	"855"	"0"	"20"	"1"	"414"	"45.6"	"5.12"	"25"	"30"	"15"	"24"	"17"	"21"	"10"	"13"	"13"	"20"	"26"	""	"28"	"15"	"21"	"27"	"29"	"27"	"22"	"10"	"7"	"12"	"4"	""	"7"	"13"	"27"	"11"	"30"	"28"	"19"	"16"	"25"	"23"	"24"	"22"	"29"	"28"	"22"	"28"	"22"	"22"	"13"	"17"	""	"22"	"25"	"24"	"24"	"24"	"16"	"20"	"18"	"21"	"19"	"26"	"17"	"15"	"24"	"26"	"9"	"14"	"17"	"20"	"18"	""	"20"	"14"	"23"	"18"	"22"	"23"	"20"	"25"	"12"	"20"	"3"	""	"8"	"9"	"24"	"8"	"18"	"24"	"17"	"17"	"18"	"17"	"16"	"12"	"18"	"14"	"19"	"19"	"17"	"19"	"8"	"15"	""	"13"	"12"	"12"	"14"	"16"	"15"	"19"	"11"	"21"	"11"	"13"	"8"	"11"	"9"	"11"	"6"	"7"	"7"	"10"	"11"	""	"11"	"8"	"10"	"12"	"12"	"11"	"12"	"5"	"4"	"7"	"2"	""	"4"	"7"	"11"	"7"	"13"	"12"	"10"	"8"	"11"	"12"	"10"	"9"	"12"	"12"	"10"	"12"	"10"	"9"	"7"	"8"	""	"10"	"10"	"10"	"10"	"10"	"8"	"9"	"10"	"10"	"0"	"1.323"	"1.641"	"1.626"	"1.491"	"1.203"	"1.084"	"1.484"	"1.191"	"1.069"	"1.679"	"1.405"	"1.230"	"1.049"	"1.360"	"1.210"	"1.261"	"1.007"	"1.133"	"1.111"	"1.639"	"1.500"	"1.433"	"1.923"	"1.411"	"1.433"	"1.562"	"1.581"	"1.175"	"0.551"	"0.562"	"1.638"	"1.302"	"1.344"	"1.293"	"1.832"	"1.859"	"1.267"	"1.352"	"0.516"	"1.754"	"2.025"	"1.689"	"0.947"	"1.516"	"1.893"	"1.528"	"1.704"	"1.186"	"1.474"	"1.765"	"1.710"	"2.284"	"1.560"	"1.604"	"1.903"	"1.229"	"1.064"	"1.322"	"1.107"	"1.208"	"2.502"	"1.700"	"1.051"	"1.442"	"1.343"	"1.642"	"1.246"	"1.584"	"1.852"	"2.054"	"0.951"	"1.304"	"1.261"	"1.752"	"0.953"	"1.133"	"1.694"	"1.827"	"1.202"	"1.439"	""	""	""	""	""	"1.074"	"1.253"	"1.710"	"1.327"	"1.686"	"1.108"	"1.551"	"1.559"	"1.913"	"0.263"	"1.427"	"0.296"	"1.487"	"1.309"	"1.631"	"1.458"	"1.036"	"1.475"	"1.501"	"1.486"	"1.461"	"1.890"	"1.066"	"1.476"	"1.148"	"1.081"	"1.247"	"1.098"	"1.763"	"1.989"	"1.627"	"1.967"	"1.311"	"2.338"	"3.101"	"1.099"	"0.454"	"0.884"	"1.081"	"1.389"	"1.021"	"0.886"	"1.631"	"0.932"	"0.922"	"1.229"	"1.306"	"1.662"	"1.150"	"1.424"	"0.170"	"0.928"	"1.159"	"1.593"	"0.622"	"0.988"	"1.778"	"1.090"	"1.965"	"2.801"	"1.089"	"1.637"	"1.707"	"1.918"	"1.263"	"1.491"	"2.745"	"1.512"	"1.525"	"1.764"	"1.202"	"1.415"	"0.490"	"1.410"	"1.875"	"1.227"	"1.406"	"1.200"	"1.052"	"0.565"	"0.983"	"1.766"	"1.783"	"2.093"	"1.390"	"1.815"	"2.030"	"1.689"	"0.631"	"2.018"	"2.687"	"1.705"	"1.440"	"1.203"	"0.561"	"1.042"	"0.512"	"1.156"	"2.217"	"0.450"	"1.369"	"1.520"	"2.030"	"1.287"	"2.035"	"0.830"	"1.531"	"1.382"	"1.839"	"1.241"	"2.055"	"1.176"	"0.705"	"1.069"	"2.012"	"2.403"	"1.334"	"0.891"	"0.834"	"1.295"	"1.378"	"2.160"	"1.174"	"1.553"	"1.571"	"0.563"	"1.881"	"1.016"	"1.042"	"1.436"	"1.994"	"1.439"	"1.934"	"1.492"	"0.941"	"1.846"	"1.225"	"1.473"	"3.051"	"1.385"	"1.519"	"1.238"	"1.071"	"1.094"	"1.401"	"2.189"	"1.735"	"1.543"	"1.011"	"1.157"	"0.515"	"1.205"	"1.612"	"0.972"	"1.093"	"1.428"	"0.787"	"1.298"	"0.396"	"0.228"	"2.174"	"1.495"	"1.417"	"0.958"	"1.490"	"1.384"	"1.788"	"1.364"	"1.678"	"0.849"	"1.722"	"1.283"	"1.973"	"1.694"	"1.215"	"1.556"	"1.534"	"0.441"	"1.679"	"2.273"	"1.090"	"1.665"	"1.112"	"2.303"	"0.876"	"0.40"	"0.71"	"0.70"	"0.58"	"0.27"	"0.12"	"0.57"	"0.25"	"0.10"	"0.75"	"0.49"	"0.30"	"0.07"	"0.44"	"0.27"	"0.33"	"0.01"	"0.18"	"0.15"	"0.71"	"0.58"	"0.52"	"0.94"	"0.50"	"0.52"	"0.64"	"0.66"	"0.23"	"-0.86"	"-0.83"	"0.71"	"0.38"	"0.43"	"0.37"	"0.87"	"0.89"	"0.34"	"0.44"	"-0.95"	"0.81"	"1.02"	"0.76"	"-0.08"	"0.60"	"0.92"	"0.61"	"0.77"	"0.25"	"0.56"	"0.82"	"0.77"	"1.19"	"0.64"	"0.68"	"0.93"	"0.30"	"0.09"	"0.40"	"0.15"	"0.27"	"1.32"	"0.77"	"0.07"	"0.53"	"0.43"	"0.72"	"0.32"	"0.66"	"0.89"	"1.04"	"-0.07"	"0.38"	"0.33"	"0.81"	"-0.07"	"0.18"	"0.76"	"0.87"	"0.27"	"0.53"	""	""	""	""	""	"0.10"	"0.33"	"0.77"	"0.41"	"0.75"	"0.15"	"0.63"	"0.64"	"0.94"	"-1.93"	"0.51"	"-1.76"	"0.57"	"0.39"	"0.71"	"0.54"	"0.05"	"0.56"	"0.59"	"0.57"	"0.55"	"0.92"	"0.09"	"0.56"	"0.20"	"0.11"	"0.32"	"0.13"	"0.82"	"0.99"	"0.70"	"0.98"	"0.39"	"1.23"	"1.63"	"0.14"	"-1.14"	"-0.18"	"0.11"	"0.47"	"0.03"	"-0.17"	"0.71"	"-0.10"	"-0.12"	"0.30"	"0.39"	"0.73"	"0.20"	"0.51"	"-2.55"	"-0.11"	"0.21"	"0.67"	"-0.69"	"-0.02"	"0.83"	"0.12"	"0.97"	"1.49"	"0.12"	"0.71"	"0.77"	"0.94"	"0.34"	"0.58"	"1.46"	"0.60"	"0.61"	"0.82"	"0.27"	"0.50"	"-1.03"	"0.50"	"0.91"	"0.30"	"0.49"	"0.26"	"0.07"	"-0.82"	"-0.02"	"0.82"	"0.83"	"1.07"	"0.47"	"0.86"	"1.02"	"0.76"	"-0.66"	"1.01"	"1.43"	"0.77"	"0.53"	"0.27"	"-0.83"	"0.06"	"-0.97"	"0.21"	"1.15"	"-1.15"	"0.45"	"0.60"	"1.02"	"0.36"	"1.02"	"-0.27"	"0.61"	"0.47"	"0.88"	"0.31"	"1.04"	"0.23"	"-0.50"	"0.10"	"1.01"	"1.26"	"0.42"	"-0.17"	"-0.26"	"0.37"	"0.46"	"1.11"	"0.23"	"0.64"	"0.65"	"-0.83"	"0.91"	"0.02"	"0.06"	"0.52"	"1.00"	"0.53"	"0.95"	"0.58"	"-0.09"	"0.88"	"0.29"	"0.56"	"1.61"	"0.47"	"0.60"	"0.31"	"0.10"	"0.13"	"0.49"	"1.13"	"0.80"	"0.63"	"0.02"	"0.21"	"-0.96"	"0.27"	"0.69"	"-0.04"	"0.13"	"0.51"	"-0.35"	"0.38"	"-1.34"	"-2.13"	"1.12"	"0.58"	"0.50"	"-0.06"	"0.58"	"0.47"	"0.84"	"0.45"	"0.75"	"-0.24"	"0.78"	"0.36"	"0.98"	"0.76"	"0.28"	"0.64"	"0.62"	"-1.18"	"0.75"	"1.18"	"0.12"	"0.74"	"0.15"	"1.20"	"-0.19"	"69256411.8871044"	"91632978.45286"	"113654258.285058"	"112626564.283158"	"103254471.105226"	"83323469.444879"	"23217597.0831509"	"25168724.1336694"	"34452331.0454176"	"27663054.2162418"	"24809539.1621889"	"38980485.7170754"	"36635413.7984616"	"51463421.9195129"	"45069026.0212606"	"38430133.7817635"	"49815160.7351915"	"44317940.9324476"	"50155899.3992687"	"63232533.7815777"	"50509035.2551719"	"56811762.3494411"	"55721705.6548599"	"82210367.5071036"	"42405891.8381279"	"63608758.7107911"	"60774311.0456774"	"81551006.9300012"	"59853228.215477"	"60760284.4019283"	"56039657.7932566"	"87550123.0359927"	"88585017.3527904"	"65844158.5980055"	"30869995.8432386"	"31482429.8592693"	"32873916.1413064"	"53849360.5813859"	"42787130.2017831"	"44185786.9441679"	"42514593.768498"	"60227113.3919288"	"49916541.9973048"	"92773111.3794055"	"63268549.6799602"	"67507613.0001161"	"25764046.9226831"	"87549104.1910613"	"47130014.9361547"	"95451679.6519965"	"79585000.275917"	"44653828.479072"	"71448695.2026749"	"89228205.4929768"	"30603841.8941203"	"46764374.4557757"	"52163465.6573258"	"36286259.6759172"	"45106454.8716238"	"54026794.1610581"	"35898145.5714627"	"61387635.6887777"	"81981288.0682545"	"56005901.9653793"	"57581651.0267526"	"68312587.9175729"	"67853311.2834636"	"83366067.8685367"	"72176724.2724351"	"89719112.7515211"	"75102081.1456678"	"81947140.1231223"	"48027943.7181577"	"120161704.015622"	"81670545.732194"	"50483885.7897297"	"69258868.6490598"	"64505315.1228726"	"28965997.1741627"	"47568281.9812981"	"36082668.5963904"	"45874729.7174181"	"53643169.0910856"	"59505990.1450605"	"27612997.7513227"	"26260991.7618645"	"36002439.8692327"	"34825864.9407911"	"48379482.8667647"	"26315046.9629575"	"35240488.3348497"	"39915533.7916764"	"59686788.1978146"	"64374809.2012981"	"42359574.0858196"	"50716884.1155685"	""	""	""	""	""	""	"40723419.4482549"	"43736308.7163037"	"51013134.5471516"	"69616890.4583932"	"54039426.9050693"	"68667019.8784684"	"45776266.9459437"	"50729897.5604428"	"71016096.5105783"	"71379393.6806708"	"87579871.2939534"	"12022856.8298429"	"37571598.331503"	"53627818.3940985"	"11119594.084009"	"55855079.3628016"	"49164265.1853408"	"61266407.2070112"	"36670753.4203178"	"53464266.650727"	"37990893.1299454"	"54078941.5200901"	"55047001.1507151"	"54479244.8256972"	"42158870.2950097"	"61588876.2816478"	"79669360.3508311"	"44949709.1432783"	"62244080.4238027"	"48417604.8376518"	"34878490.3778335"	"37710894.2977419"	"43499240.4702316"	"38287726.8388915"	"61476751.2395138"	"69369615.0516252"	"36286721.3028245"	"59032235.8382959"	"71393231.0630226"	"47585496.5902349"	"84853025.4981161"	"112542741.213018"	"46119374.0789469"	"50691348.4475794"	"20946826.6852852"	"40770024.289402"	"49857182.9749956"	"64071211.6373668"	"78743292.5901597"	"80371944.7568166"	"69753742.3012711"	"128448177.179019"	"73369768.3854655"	"72595288.8939896"	"60456680.3745558"	"74304657.9004096"	"78969631.7459"	"100488806.519437"	"69515117.0140336"	"86065370.2007612"	"31548595.5578187"	"5368699.30078125"	"29265414.5604559"	"36560355.3732415"	"50266143.8209172"	"19616410.302884"	"40343126.8453633"	"39849718.979666"	"71733242.4957958"	"43980543.3835858"	"79275560.0244857"	"113012900.566671"	"43066108.9860916"	"46884714.9990203"	"70478397.784921"	"73520065.8343614"	"82595361.0130381"	"54376380.5217098"	"56161715.7124693"	"83742461.715276"	"154153803.770608"	"84926363.3151125"	"85627105.8127047"	"99062651.7246108"	"28875897.2040653"	"34712313.1775969"	"40851520.1794706"	"14163591.6310248"	"40723995.6743223"	"54154324.0584937"	"38404317.6950839"	"47127715.428616"	"54005233.6760552"	"46102516.5900718"	"40413545.0836967"	"21711872.5736058"	"35176235.7205109"	"34588356.7163041"	"62134315.9124698"	"62716521.9271006"	"73629022.2143473"	"48879048.6253956"	"46491406.2216048"	"84373610.3594929"	"94378080.3779626"	"78530971.6676554"	"29325559.3904945"	"93833438.8579376"	"36089782.3606049"	"96976784.4191354"	"61550231.9532363"	"51978732.5088778"	"43432981.5664628"	"20238040.0056962"	"43071562.6779623"	"44873190.0265868"	"22054006.6605254"	"49799177.8299709"	"95477912.3704241"	"19403702.7858575"	"38220225.2908417"	"52328140.629353"	"58080788.5399379"	"77572065.419339"	"49181069.1210208"	"77764552.7078107"	"35018452.5013407"	"29081178.8462202"	"53620320.9290981"	"48383683.5858815"	"64399702.0235313"	"43465566.956338"	"40526310.705789"	"83297580.8291418"	"47672796.4852143"	"28567364.8275658"	"43340444.6599261"	"81521131.1423991"	"40195269.8117417"	"96592572.561541"	"53627404.2031065"	"35832879.3394984"	"33521483.2710325"	"52038205.9744803"	"37675712.2457465"	"51920175.3742931"	"81376936.4906239"	"44248451.9731201"	"58515978.8532953"	"59174896.8012717"	"45664463.2623463"	"25704221.5011422"	"85908149.8073751"	"46401841.8696407"	"47571346.0223007"	"65587447.1531701"	"49380066.3953995"	"98478145.655919"	"71065447.8143276"	"95498529.7323405"	"73696895.4664782"	"46480757.1389657"	"54470221.517781"	"100539373.361652"	"66749017.2491307"	"80234891.2377484"	"166191334.434605"	"75457271.0175888"	"33534764.2641669"	"50930146.3418114"	"41505520.6569742"	"35903517.2598509"	"36675991.0239259"	"46974876.7249088"	"40865618.4196781"	"89463075.8452387"	"70921055.8514009"	"63041476.0144783"	"41324972.5011731"	"47282988.4466011"	"37685483.0921528"	"19413468.4221319"	"45408897.0967072"	"60755532.2734072"	"36617685.0006828"	"41178210.7766333"	"34427107.3173134"	"49150920.3100328"	"27086886.4133859"	"44675957.3125341"	"13636119.7085371"	"7848013.18595311"	"51056766.3732813"	"110975920.891494"	"76352253.9740714"	"72335441.3909672"	"48899972.9618145"	"76058441.0094271"	"34218532.8573561"	"47356785.7625836"	"61178864.6479431"	"46673308.761257"	"57431501.3230303"	"29053824.9218719"	"38387793.4009875"	"66099788.3757003"	"49255247.3974752"	"75751874.8956795"	"65046943.0221777"	"46650954.189192"	"27044637.5949921"	"42084364.0911229"	"41481922.2346665"	"11924943.0690874"	"45416141.7226851"	"61472664.1034226"	"50016306.343484"	"54537342.6709075"	"83292303.2766868"	"55612961.2655627"	"115183045.759104"	"43816781.169144"	""	""	""	""	""	""	""	""	""	""	""	""	""	""	""	""	""	""	""	""	""	""	""	""	""	""	""	""	""	""	""	""	""	""	""	""	""	""	""	""	""	""	""	""	""	""	""	""	""	""	""	""	""	""	""	""	""	""	""	""	""	""	""	""	""	""	""	""	""	""	""	""	""	""	""	""	""	""	""	""	""	""	""	""	""	""	""	""	""	""	""	""	""	""	""	""	""	""	""	""	""	""	""	""	""	""	""	""	""	""	""	""	""	""	""	""	""	""	""	""	""	""	""	""	""	""	""	""	""	""	""	""	""	""	""	""	""	""	""	""	""	""	""	""	""	""	""	""	""	""	""	""	""	""	""	""	""	""	""	""	""	""	""	""	""	""	""	""	""	""	""	""	""	""	""	""	""	""	""	""	""	""	""	""	""	""	""	""	""	""	""	""	""	""	""	""	""	""	""	""	""	""	""	""	""	""	""	""	""	""	""	""	""	""	""	""	""	""	""	""	""	""	""	""	""	""	""	""	""	""	""	""	""	""	""	""	""	""	""	""	""	""	""	""	""	""	""	""	""	""	""	""	""	""	""	""	""	""	""	""	""	""	""	""	""	""	""	""	""	""	""	""	""	""	""	""	""	""	""	""	""	""	""	""	""	""	""	""	""	""	""	""	""	""	""	""	""	""	""	""	""	""	""	""	""	""	""	""	""	""	""	""	""	""	""	""	""	""	""	""	""	""	""	""	"1"	"1"	"1"	"1"	"1"	"1"	"1"	"1"	"1"	"1"	"1"	"1"	"1"	"1"	"1"	"1"	"1"	"1"	"1"	"1"	"1"	"1"	"1"	"1"	"1"	"1"	"1"	"1"	"1"	"1"	"1"	"1"	"1"	"1"	"1"	"1"	"1"	"1"	"1"	"1"	"1"	"1"	"1"	"1"	"1"	"1"	"1"	"1"	"1"	"1"	"1"	"1"	"1"	"1"	"1"	"1"	"1"	"1"	"1"	"1"	"1"	"1"	"1"	"1"	"1"	"1"	"1"	"1"	"1"	"1"	"1"	"1"	"1"	"1"	"1"	"1"	"1"	"1"	"1"	"1"	"1"	"1"	"1"	"1"	"1"	"1"	"1"	"1"	"1"	"1"	"1"	"1"	"1"	"1"	"1"	"1"	""	""	""	""	""	""	"1"	"1"	"1"	"1"	"1"	"1"	"1"	"1"	"1"	"1"	"1"	"1"	"1"	"1"	"1"	"1"	"1"	"1"	"1"	"1"	"1"	"1"	"1"	"1"	"1"	"1"	"1"	"1"	"1"	"1"	"1"	"1"	"1"	"1"	"1"	"1"	"1"	"1"	"1"	"1"	"1"	"1"	"1"	"1"	"1"	"1"	"1"	"1"	"1"	"1"	"1"	"1"	"1"	"1"	"1"	"1"	"1"	"1"	"1"	"1"	"1"	"1"	"1"	"1"	"1"	"1"	"1"	"1"	"1"	"1"	"1"	"1"	"1"	"1"	"1"	"1"	"1"	"1"	"1"	"1"	"1"	"1"	"1"	"1"	"1"	"1"	"1"	"1"	"1"	"1"	"1"	"1"	"1"	"1"	"1"	"1"	"1"	"1"	"1"	"1"	"1"	"1"	"1"	"1"	"1"	"1"	"1"	"1"	"1"	"1"	"1"	"1"	"1"	"1"	"1"	"1"	"1"	"1"	"1"	"1"	"1"	"1"	"1"	"1"	"1"	"1"	"1"	"1"	"1"	"1"	"1"	"1"	"1"	"1"	"1"	"1"	"1"	"1"	"1"	"1"	"1"	"1"	"1"	"1"	"1"	"1"	"1"	"1"	"1"	"1"	"1"	"1"	"1"	"1"	"1"	"1"	"1"	"1"	"1"	"1"	"1"	"1"	"1"	"1"	"1"	"1"	"1"	"1"	"1"	"1"	"1"	"1"	"1"	"1"	"1"	"1"	"1"	"1"	"1"	"1"	"1"	"1"	"1"	"1"	"1"	"1"	"1"	"1"	"1"	"1"	"1"	"1"	"1"	"1"	"1"	"1"	"1"	"1"	"1"	"1"	"1"	"1"	"1"	"1"	"1"	"1"	"1"	"1"	"1"	"1"	"1"	"1"	"1"	"1"	"1"	"1"	"1"	"1"	"1"	"1"	"1"	"1"	"69256411.8871044"	"91632978.45286"	"113654258.285058"	"112626564.283158"	"103254471.105226"	"83323469.444879"	"23217597.0831509"	"25168724.1336694"	"34452331.0454176"	"27663054.2162418"	"24809539.1621889"	"38980485.7170754"	"36635413.7984616"	"51463421.9195129"	"45069026.0212606"	"38430133.7817635"	"49815160.7351915"	"44317940.9324476"	"50155899.3992687"	"63232533.7815777"	"50509035.2551719"	"56811762.3494411"	"55721705.6548599"	"82210367.5071036"	"42405891.8381279"	"63608758.7107911"	"60774311.0456774"	"81551006.9300012"	"59853228.215477"	"60760284.4019283"	"56039657.7932566"	"87550123.0359927"	"88585017.3527904"	"65844158.5980055"	"30869995.8432386"	"31482429.8592693"	"32873916.1413064"	"53849360.5813859"	"42787130.2017831"	"44185786.9441679"	"42514593.768498"	"60227113.3919288"	"49916541.9973048"	"92773111.3794055"	"63268549.6799602"	"67507613.0001161"	"25764046.9226831"	"87549104.1910613"	"47130014.9361547"	"95451679.6519965"	"79585000.275917"	"44653828.479072"	"71448695.2026749"	"89228205.4929768"	"30603841.8941203"	"46764374.4557757"	"52163465.6573258"	"36286259.6759172"	"45106454.8716238"	"54026794.1610581"	"35898145.5714627"	"61387635.6887777"	"81981288.0682545"	"56005901.9653793"	"57581651.0267526"	"68312587.9175729"	"67853311.2834636"	"83366067.8685367"	"72176724.2724351"	"89719112.7515211"	"75102081.1456678"	"81947140.1231223"	"48027943.7181577"	"120161704.015622"	"81670545.732194"	"50483885.7897297"	"69258868.6490598"	"64505315.1228726"	"28965997.1741627"	"47568281.9812981"	"36082668.5963904"	"45874729.7174181"	"53643169.0910856"	"59505990.1450605"	"27612997.7513227"	"26260991.7618645"	"36002439.8692327"	"34825864.9407911"	"48379482.8667647"	"26315046.9629575"	"35240488.3348497"	"39915533.7916764"	"59686788.1978146"	"64374809.2012981"	"42359574.0858196"	"50716884.1155685"	""	""	""	""	""	""	"40723419.4482549"	"43736308.7163037"	"51013134.5471516"	"69616890.4583932"	"54039426.9050693"	"68667019.8784684"	"45776266.9459437"	"50729897.5604428"	"71016096.5105783"	"71379393.6806708"	"87579871.2939534"	"12022856.8298429"	"37571598.331503"	"53627818.3940985"	"11119594.084009"	"55855079.3628016"	"49164265.1853408"	"61266407.2070112"	"36670753.4203178"	"53464266.650727"	"37990893.1299454"	"54078941.5200901"	"55047001.1507151"	"54479244.8256972"	"42158870.2950097"	"61588876.2816478"	"79669360.3508311"	"44949709.1432783"	"62244080.4238027"	"48417604.8376518"	"34878490.3778335"	"37710894.2977419"	"43499240.4702316"	"38287726.8388915"	"61476751.2395138"	"69369615.0516252"	"36286721.3028245"	"59032235.8382959"	"71393231.0630226"	"47585496.5902349"	"84853025.4981161"	"112542741.213018"	"46119374.0789469"	"50691348.4475794"	"20946826.6852852"	"40770024.289402"	"49857182.9749956"	"64071211.6373668"	"78743292.5901597"	"80371944.7568166"	"69753742.3012711"	"128448177.179019"	"73369768.3854655"	"72595288.8939896"	"60456680.3745558"	"74304657.9004096"	"78969631.7459"	"100488806.519437"	"69515117.0140336"	"86065370.2007612"	"31548595.5578187"	"5368699.30078125"	"29265414.5604559"	"36560355.3732415"	"50266143.8209172"	"19616410.302884"	"40343126.8453633"	"39849718.979666"	"71733242.4957958"	"43980543.3835858"	"79275560.0244857"	"113012900.566671"	"43066108.9860916"	"46884714.9990203"	"70478397.784921"	"73520065.8343614"	"82595361.0130381"	"54376380.5217098"	"56161715.7124693"	"83742461.715276"	"154153803.770608"	"84926363.3151125"	"85627105.8127047"	"99062651.7246108"	"28875897.2040653"	"34712313.1775969"	"40851520.1794706"	"14163591.6310248"	"40723995.6743223"	"54154324.0584937"	"38404317.6950839"	"47127715.428616"	"54005233.6760552"	"46102516.5900718"	"40413545.0836967"	"21711872.5736058"	"35176235.7205109"	"34588356.7163041"	"62134315.9124698"	"62716521.9271006"	"73629022.2143473"	"48879048.6253956"	"46491406.2216048"	"84373610.3594929"	"94378080.3779626"	"78530971.6676554"	"29325559.3904945"	"93833438.8579376"	"36089782.3606049"	"96976784.4191354"	"61550231.9532363"	"51978732.5088778"	"43432981.5664628"	"20238040.0056962"	"43071562.6779623"	"44873190.0265868"	"22054006.6605254"	"49799177.8299709"	"95477912.3704241"	"19403702.7858575"	"38220225.2908417"	"52328140.629353"	"58080788.5399379"	"77572065.419339"	"49181069.1210208"	"77764552.7078107"	"35018452.5013407"	"29081178.8462202"	"53620320.9290981"	"48383683.5858815"	"64399702.0235313"	"43465566.956338"	"40526310.705789"	"83297580.8291418"	"47672796.4852143"	"28567364.8275658"	"43340444.6599261"	"81521131.1423991"	"40195269.8117417"	"96592572.561541"	"53627404.2031065"	"35832879.3394984"	"33521483.2710325"	"52038205.9744803"	"37675712.2457465"	"51920175.3742931"	"81376936.4906239"	"44248451.9731201"	"58515978.8532953"	"59174896.8012717"	"45664463.2623463"	"25704221.5011422"	"85908149.8073751"	"46401841.8696407"	"47571346.0223007"	"65587447.1531701"	"49380066.3953995"	"98478145.655919"	"71065447.8143276"	"95498529.7323405"	"73696895.4664782"	"46480757.1389657"	"54470221.517781"	"100539373.361652"	"66749017.2491307"	"80234891.2377484"	"166191334.434605"	"75457271.0175888"	"33534764.2641669"	"50930146.3418114"	"41505520.6569742"	"35903517.2598509"	"36675991.0239259"	"46974876.7249088"	"40865618.4196781"	"89463075.8452387"	"70921055.8514009"	"63041476.0144783"	"41324972.5011731"	"47282988.4466011"	"37685483.0921528"	"19413468.4221319"	"45408897.0967072"	"60755532.2734072"	"36617685.0006828"	"41178210.7766333"	"34427107.3173134"	"49150920.3100328"	"27086886.4133859"	"44675957.3125341"	"13636119.7085371"	"7848013.18595311"	"51056766.3732813"	"110975920.891494"	"76352253.9740714"	"72335441.3909672"	"48899972.9618145"	"76058441.0094271"	"34218532.8573561"	"47356785.7625836"	"61178864.6479431"	"46673308.761257"	"57431501.3230303"	"29053824.9218719"	"38387793.4009875"	"66099788.3757003"	"49255247.3974752"	"75751874.8956795"	"65046943.0221777"	"46650954.189192"	"27044637.5949921"	"42084364.0911229"	"41481922.2346665"	"11924943.0690874"	"45416141.7226851"	"61472664.1034226"	"50016306.343484"	"54537342.6709075"	"83292303.2766868"	"55612961.2655627"	"115183045.759104"	"43816781.169144"	"11414704.7460938"	"10722395.015625"	"15977326.640625"	"18817501.625"	"17690123.53125"	"6382939.7890625"	"3280329.4375"	"2831670.9140625"	"5949493.5625"	"2505052.9296875"	"5230039.65625"	"5230108.6875"	"6008660.28515625"	"6224803.23046875"	"5926310.34765625"	"4375146.36328125"	"9257128"	"5060242.0390625"	"8486223.140625"	"9848222.515625"	"8060702.875"	"8048993.59765625"	"7916732.203125"	"7434708.39453125"	"8210943.28125"	"5667657.46875"	"5433479.12890625"	"8656044.8671875"	"10193818.5664063"	"8300471.2265625"	"10775730.6171875"	"10385761.9140625"	"11970665.8789063"	"14670061.2734375"	"8741247.56640625"	"5819374.47265625"	"6624614.75"	"4236505.0625"	"7161826.3203125"	"4990492.140625"	"10437716.09375"	"7773888.984375"	"8920272.0859375"	"11996478.25"	"5549988.453125"	"4091402.1953125"	"6563002.625"	"11780411.15625"	"9844562.078125"	"12877106.515625"	"10629979.5546875"	"7373051.0390625"	"8791064.59375"	"10174450.609375"	"5615628.23046875"	"6579163.140625"	"7214618.7578125"	"4681377.8515625"	"5370433.4765625"	"6626777.08398438"	"6923419.70507813"	"9330428.296875"	"5658026.64355469"	"6159396.19921875"	"9109331.9140625"	"8927496.47070313"	"11767664.6367188"	"12141429.9140625"	"8922741.3515625"	"19782968.7421875"	"18913144.2734375"	"10233688.3867188"	"9409321.5390625"	"15200595.9453125"	"14091776.515625"	"14737521.203125"	"7792487.5078125"	"10008418.4453125"	"2985420.80859375"	"2122738.16210938"	"1983963.953125"	"2360364.890625"	"5469231.23828125"	"2847489.296875"	"5079446.6953125"	"3992645.1171875"	"310122.289550781"	"7171029.609375"	"5117127.9453125"	"3993052.8984375"	"7357837.01171875"	"4614326.75"	"7475801.08984375"	"8363739.02734375"	"7723734.73046875"	"6724030.74609375"	""	""	""	""	""	""	"9576654.40625"	"7867580.8125"	"6619726.703125"	"7952607.1640625"	"6932203.9609375"	"10933081.5"	"10409405.28125"	"5319561.375"	"8790806.515625"	"12399003.9375"	"9922519.1171875"	"3149093.7578125"	"7021684.40625"	"9467836.7265625"	"4481008.08203125"	"17336290.8203125"	"10634591.125"	"7325419.04296875"	"7323538.390625"	"8065395.2578125"	"6283640.8125"	"6996796.0625"	"15139546.046875"	"5472126.33984375"	"7918675.92578125"	"8339306.125"	"9124522.05078125"	"5194909.20703125"	"6389621.8828125"	"7132645.125"	"8751411.1953125"	"6251795.40234375"	"5342638.55859375"	"6485845.7578125"	"10728692.7421875"	"182709.751464844"	"5860016.69921875"	"6399422.2265625"	"5031477.87109375"	"5544022.91796875"	"485048.081054687"	"12977305.8828125"	"10314270.0390625"	"6629364.09375"	"4897041.125"	"6085530.4921875"	"7446048.875"	"125050.774414063"	"15887276.703125"	"9944494.5234375"	"17302149.4726562"	"19181209.578125"	"16088908.7578125"	"11745523.6328125"	"13360427.8085938"	"10454611.7851563"	"12530797.5859375"	"20363903.4335938"	"15821257.8945312"	"9543790.9140625"	"8143047.015625"	"5368699.30078125"	"4372237.0390625"	"10684568.9921875"	"728648.984375"	"4458353.33203125"	"10355924.953125"	"8281353.4765625"	"15402774.5"	"10985288"	"10041070.9765625"	"199142.139648437"	"6189324.48046875"	"6452657.10546875"	"9548322.578125"	"8666488.17578125"	"13744091.4609375"	"6586583.03515625"	"9408622.1328125"	"12257281.5234375"	"23924575.09375"	"13229917.921875"	"13329848.6875"	"14721928.6953125"	"4622870.75"	"4664235.26171875"	"5944885.2265625"	"3194177.171875"	"6605960.2109375"	"5992605.71484375"	"6672415.078125"	"5884185.1015625"	"6913433.83984375"	"7134442.69140625"	"6111019.79296875"	"5236133.0625"	"4974209.76171875"	"4275883.8984375"	"6706919.3515625"	"6299952.453125"	"8428167.796875"	"6120647.06640625"	"7449939.28125"	"9702765.40234375"	"12240567.5429688"	"9897088.1953125"	"5254362.484375"	"11237223.1875"	"5654362.08203125"	"8690755.9453125"	"7070141.08984375"	"5974975.47265625"	"6587960.70703125"	"6082221.1171875"	"6830623.22265625"	"7637141.765625"	"9074956.125"	"8146871.3359375"	"14179845.515625"	"4629089.3203125"	"6111359.06640625"	"9354478.73046875"	"9354612.7421875"	"8751086.25"	"8064934.578125"	"9311953.66015625"	"6199787.5078125"	"4086998.75390625"	"10218193.8671875"	"8583455.109375"	"11234575.328125"	"7790257.6015625"	"7144587.6328125"	"12596366.9804688"	"10617935.21875"	"5975983.109375"	"6102214.0703125"	"10369943.9453125"	"5674183.6953125"	"14023420.140625"	"9152327.421875"	"6204836.18359375"	"6426250.7890625"	"7479700.921875"	"6733151.44921875"	"9241370.12890625"	"12736138.0820313"	"7305211.77734375"	"10180976.6289062"	"9811615.25390625"	"7158873.140625"	"5789053.23828125"	"12492677.5234375"	"10798033.8164062"	"7860928.26953125"	"11219293.7851562"	"7627331.296875"	"10652542.375"	"14669773.7734375"	"13125016.2265625"	"10532453.03125"	"8778239.7109375"	"6689174.06054688"	"11833202.1132812"	"8685499.671875"	"9396959.75"	"19418147.2890625"	"7668749.71484375"	"2999108.3203125"	"3375949.0390625"	"3530816.8671875"	"4650175.78125"	"3463789.875"	"3951002.9296875"	"6985209.046875"	"14466227.0585937"	"11731073.3671875"	"11026201.3046875"	"7831913.46484375"	"6464371.609375"	"1916564.234375"	"2421054.3515625"	"3081185.625"	"4063431.71875"	"1953196.5"	"1656590.4296875"	"3171080.79492187"	"2618615.15429687"	"2183016.95507812"	"3192911.69140625"	"1515972.90332031"	"10719.7915039063"	"4721730.30273437"	"6363247.03320312"	"8318833.8125"	"8214550.26953125"	"4269676.5078125"	"71738.0588378906"	"4527204.28808594"	"4392943.47363281"	"6255031.15234375"	"4329404.60253906"	"177916.619628906"	"3192909.49169922"	"1310015.01269531"	"1523031.32519531"	"1743942.18554688"	"2244616.2265625"	"1628671.53808594"	"17753.7775878906"	"1782864.28125"	"1726436.28125"	"2119851.71875"	"1214600.46875"	"1836732.21875"	"3883073.625"	"2391566.40332031"	"2237962.92675781"	"4663680.296875"	"2510938.28515625"	"5769886.25"	"2951011.125"	"13"	"13"	"13"	"13"	"13"	"13"	"6"	"6"	"6"	"6"	"6"	"6"	"9"	"9"	"9"	"9"	"9"	"9"	"9"	"9"	"9"	"9"	"9"	"9"	"12"	"12"	"12"	"12"	"12"	"12"	"12"	"12"	"12"	"12"	"12"	"12"	"11"	"11"	"11"	"11"	"11"	"11"	"9"	"9"	"9"	"9"	"9"	"9"	"12"	"12"	"12"	"12"	"12"	"12"	"11"	"11"	"11"	"11"	"11"	"11"	"9"	"9"	"9"	"9"	"9"	"9"	"13"	"13"	"13"	"13"	"13"	"13"	"11"	"11"	"11"	"11"	"11"	"11"	"9"	"9"	"9"	"9"	"9"	"9"	"7"	"7"	"7"	"7"	"7"	"7"	"9"	"9"	"9"	"9"	"9"	"9"	""	""	""	""	""	""	"10"	"10"	"10"	"10"	"10"	"10"	"11"	"11"	"11"	"11"	"11"	"11"	"10"	"10"	"10"	"10"	"10"	"10"	"9"	"9"	"9"	"9"	"9"	"9"	"11"	"11"	"11"	"11"	"11"	"11"	"8"	"8"	"8"	"8"	"8"	"7"	"10"	"10"	"10"	"10"	"10"	"10"	"9"	"9"	"9"	"9"	"9"	"8"	"11"	"11"	"11"	"11"	"11"	"11"	"14"	"14"	"14"	"14"	"14"	"14"	"8"	"8"	"8"	"8"	"8"	"8"	"11"	"11"	"11"	"11"	"11"	"9"	"12"	"12"	"12"	"12"	"12"	"12"	"13"	"13"	"13"	"13"	"13"	"13"	"6"	"6"	"6"	"6"	"6"	"6"	"8"	"8"	"8"	"8"	"8"	"8"	"8"	"8"	"8"	"8"	"8"	"8"	"10"	"10"	"10"	"10"	"10"	"10"	"10"	"10"	"10"	"10"	"10"	"10"	"12"	"12"	"12"	"12"	"12"	"12"	"11"	"11"	"11"	"11"	"11"	"11"	"8"	"8"	"8"	"8"	"8"	"8"	"10"	"10"	"10"	"10"	"10"	"10"	"11"	"11"	"11"	"11"	"11"	"11"	"9"	"9"	"9"	"9"	"9"	"9"	"11"	"11"	"11"	"11"	"11"	"11"	"13"	"13"	"13"	"13"	"13"	"13"	"5"	"5"	"5"	"5"	"5"	"5"	"3"	"3"	"3"	"3"	"3"	"3"	"7"	"7"	"7"	"7"	"7"	"7"	"4"	"4"	"4"	"4"	"4"	"4"	"8"	"8"	"8"	"8"	"8"	"2"	"12"	"12"	"12"	"12"	"12"	"8"	"13"	"13"	"13"	"13"	"12"	"13"	"13"	"13"	"13"	"13"	"13"	"3"	"2"	"2"	"2"	"2"	"2"	"2"	"5"	"5"	"5"	"5"	"5"	"5"	"40.18"	"46.28"	"17.79"	"40.37"	"40.72"	"32.63"	"8.74"	"19.19"	"15.80"	"30.68"	"34.73"	""	"26.63"	"18.59"	"23.35"	"34.75"	"36.67"	"41.90"	"21.99"	"11.34"	"3.06"	"12.07"	"0.94"	""	"3.20"	"15.42"	"42.82"	"6.49"	"35.75"	"23.22"	"22.15"	"23.54"	"38.24"	"25.68"	"42.23"	"40.93"	"44.81"	"38.46"	"31.56"	"39.86"	"33.36"	"37.82"	"17.62"	"19.46"	""	"37.62"	"37.82"	"34.76"	"44.20"	"39.49"	"17.13"	"33.65"	"18.80"	"25.94"	"0"	"0"	"0"	"0"	"0"	"0"	"0"	"0"	"0"	"0"	"0"	""	"0"	"0"	"0"	"0"	"0"	"0"	"0"	"0"	"0"	"0"	"9"	""	"0"	"0"	"0"	"0"	"0"	"0"	"0"	"0"	"0"	"0"	"0"	"0"	"0"	"0"	"0"	"0"	"0"	"0"	"0"	"0"	""	"0"	"0"	"0"	"0"	"0"	"0"	"0"	"0"	"0"	"0"	"0"	"0"	"0"	"0"	"0"	"0"	"0"	"0"	"0"	"0"	""	"0"	"0"	"0"	"0"	"0"	"0"	"0"	"0"	"0"	"0"	"0.0327272727272727"	""	"0"	"0"	"0"	"0"	"0"	"0"	"0"	"0"	"0"	"0"	"0"	"0"	"0"	"0"	"0"	"0"	"0"	"0"	"0"	"0"	""	"0"	"0"	"0"	"0"	"0"	"0"	"0"	"0"	"0"	"3"	"3"	"3"	"3"	"3"	"3"	"3"	"3"	"3"	"3"	"3"	""	"3"	"3"	"3"	"3"	"3"	"3"	"3"	"3"	"3"	"3"	"1"	""	"3"	"3"	"3"	"3"	"3"	"3"	"3"	"3"	"3"	"3"	"3"	"3"	"3"	"3"	"3"	"3"	"3"	"3"	"3"	"3"	""	"3"	"3"	"3"	"3"	"3"	"3"	"3"	"3"	"3"	""
"False"	"IsMasterProteinCandidate"	"-9169618704545618170"	"963"	"P04075"	"Fructose-bisphosphate aldolase A OS=Homo sapiens OX=9606 GN=ALDOA PE=1 SV=2"	"MPYQYPALTPEQKKELSDIAHRIVAPGKGILAADESTGSIAKRLQSIGTENTEENRRFYRQLLLTADDRVNPCIGGVILFHETLYQKADDGRPFPQVIKSKGGVVGIKVDKGVVPLAGTNGETTTQGLDGLSERCAQYKKDGADFAKWRCVLKIGEHTPSALAIMENANVLARYASICQQNGIVPIVEPEILPDGDHDLKRCQYVTEKVLAAVYKALSDHHIYLEGTLLKPNMVTPGHACTQKFSHEEIAMATVTALRRTVPPAVTGITFLSGGQSEEEASINLNAINKCPLLKPWALTFSYGRALQASALKAWGGKKENLKAAQEEYVKRALANSLACQGKYTPSGQAGAAASESLFVSNHAY"	">sp|P04075|ALDOA_HUMAN Fructose-bisphosphate aldolase A OS=Homo sapiens OX=9606 GN=ALDOA PE=1 SV=2"	"42"	"20"	"296"	"0"	"15"	"1"	"364"	"39.4"	"8.09"	"12"	"24"	"29"	"21"	"16"	"10"	"10"	"13"	"10"	"15"	"16"	"8"	"6"	"23"	"15"	"18"	"10"	"4"	"18"	"5"	"2"	"9"	"2"	""	"2"	"8"	"13"	"8"	"6"	""	"16"	"9"	"10"	"11"	"2"	"12"	"6"	"10"	"9"	"17"	"10"	"8"	"12"	"2"	""	"10"	"14"	"12"	"32"	"9"	""	"4"	"4"	"4"	"5"	"12"	"12"	"10"	"7"	"6"	"5"	"11"	"5"	"8"	"9"	"4"	"3"	"11"	"9"	"11"	"7"	"2"	"9"	"3"	"1"	"6"	"1"	""	"2"	"4"	"6"	"5"	"3"	""	"8"	"6"	"5"	"7"	"1"	"6"	"3"	"6"	"4"	"9"	"5"	"5"	"5"	"1"	""	"6"	"6"	"6"	"19"	"5"	""	"2"	"2"	"2"	"5"	"10"	"12"	"9"	"7"	"5"	"5"	"6"	"5"	"7"	"8"	"4"	"3"	"10"	"7"	"8"	"5"	"2"	"8"	"3"	"1"	"5"	"1"	""	"1"	"4"	"6"	"4"	"3"	""	"7"	"5"	"5"	"6"	"1"	"6"	"3"	"5"	"4"	"8"	"5"	"4"	"5"	"1"	""	"5"	"6"	"5"	"15"	"5"	""	"2"	"2"	"2"	"0"	"0.958"	"0.857"	"1.947"	"1.303"	"2.148"	"2.801"	"5.197"	"0.843"	"1.002"	"1.188"	"2.265"	"1.311"	"1.270"	"2.185"	"2.183"	"0.731"	"1.238"	"1.863"	"0.634"	"1.278"	"3.644"	"1.516"	"1.094"	"0.973"	"0.909"	"1.773"	"0.867"	"1.975"	"0.697"	"1.165"	"1.314"	"0.409"	"1.204"	"0.887"	"2.007"	"2.332"	"1.509"	"1.259"	"0.757"	"1.769"	"1.503"	"1.528"	"0.419"	"0.981"	"2.086"	"1.022"	"1.429"	"0.977"	"1.101"	"3.982"	"1.387"	"1.265"	"1.165"	"0.793"	"1.270"	"0.866"	"0.956"	"1.936"	"2.371"	"0.988"	"0.986"	"0.997"	"0.956"	"1.862"	"1.643"	"2.201"	"1.120"	"4.406"	"2.016"	"2.340"	"1.308"	"2.041"	"3.330"	"1.345"	"1.202"	"0.970"	"1.455"	"1.374"	"1.075"	"0.917"	""	""	""	""	""	"0.889"	"1.427"	"1.584"	"0.921"	"1.804"	"1.540"	"1.213"	"1.283"	"0.753"	"1.300"	"1.395"	"0.212"	"1.918"	"1.713"	"5.175"	"1.996"	"2.656"	"1.184"	"2.548"	"2.284"	"1.705"	"1.220"	"2.069"	"2.600"	"1.891"	""	""	""	""	""	"2.337"	"2.303"	"2.760"	"5.426"	"2.997"	"0.625"	"0.406"	"1.147"	"1.852"	"2.404"	"1.175"	"1.331"	"2.642"	"0.756"	"0.920"	"1.168"	"1.454"	"2.196"	"1.112"	"7.040"	"0.312"	"1.774"	"2.851"	"3.267"	"3.334"	"1.329"	"3.115"	"2.335"	"1.890"	"3.839"	"1.370"	"0.791"	"1.182"	"0.967"	"2.209"	"1.158"	"0.940"	"1.650"	"0.745"	"1.236"	"1.772"	"1.071"	"0.832"	"1.053"	"1.721"	"1.394"	"1.007"	"1.613"	"1.698"	"2.132"	"0.538"	"1.753"	"2.298"	"1.279"	"1.239"	"1.316"	"1.408"	"1.680"	"0.470"	"1.615"	"0.710"	"1.054"	"1.275"	"1.488"	"2.079"	"0.600"	"0.942"	"0.793"	"0.642"	"0.603"	"1.160"	"0.997"	"2.993"	"1.385"	"0.959"	"1.089"	"1.834"	"1.218"	"1.419"	"2.503"	"1.966"	"1.312"	"1.487"	"1.505"	"0.831"	"1.369"	"0.899"	"0.834"	"1.466"	"0.701"	"2.528"	"0.901"	"1.041"	"0.883"	"1.802"	"0.617"	"2.360"	"0.632"	"0.634"	"1.230"	"0.648"	"1.132"	"2.430"	"2.842"	"0.851"	"1.254"	"1.255"	"1.021"	"1.501"	"1.062"	"1.155"	"2.329"	"0.929"	"1.426"	"1.206"	"2.430"	"0.709"	"0.843"	"0.730"	"1.538"	"7.174"	"0.975"	"1.392"	"1.359"	"1.866"	"1.026"	"3.750"	"1.397"	"0.481"	"0.439"	"1.667"	"1.228"	"1.180"	"0.721"	"1.833"	"0.938"	"1.842"	"0.548"	"1.231"	"1.206"	""	""	""	""	""	"1.006"	"3.724"	"2.144"	"1.445"	"1.784"	""	""	""	""	""	"-0.06"	"-0.22"	"0.96"	"0.38"	"1.10"	"1.49"	"2.38"	"-0.25"	"0.00"	"0.25"	"1.18"	"0.39"	"0.35"	"1.13"	"1.13"	"-0.45"	"0.31"	"0.90"	"-0.66"	"0.35"	"1.87"	"0.60"	"0.13"	"-0.04"	"-0.14"	"0.83"	"-0.21"	"0.98"	"-0.52"	"0.22"	"0.39"	"-1.29"	"0.27"	"-0.17"	"1.01"	"1.22"	"0.59"	"0.33"	"-0.40"	"0.82"	"0.59"	"0.61"	"-1.26"	"-0.03"	"1.06"	"0.03"	"0.52"	"-0.03"	"0.14"	"1.99"	"0.47"	"0.34"	"0.22"	"-0.33"	"0.35"	"-0.21"	"-0.07"	"0.95"	"1.25"	"-0.02"	"-0.02"	"0.00"	"-0.07"	"0.90"	"0.72"	"1.14"	"0.16"	"2.14"	"1.01"	"1.23"	"0.39"	"1.03"	"1.74"	"0.43"	"0.27"	"-0.04"	"0.54"	"0.46"	"0.10"	"-0.12"	""	""	""	""	""	"-0.17"	"0.51"	"0.66"	"-0.12"	"0.85"	"0.62"	"0.28"	"0.36"	"-0.41"	"0.38"	"0.48"	"-2.24"	"0.94"	"0.78"	"2.37"	"1.00"	"1.41"	"0.24"	"1.35"	"1.19"	"0.77"	"0.29"	"1.05"	"1.38"	"0.92"	""	""	""	""	""	"1.22"	"1.20"	"1.46"	"2.44"	"1.58"	"-0.68"	"-1.30"	"0.20"	"0.89"	"1.27"	"0.23"	"0.41"	"1.40"	"-0.40"	"-0.12"	"0.22"	"0.54"	"1.14"	"0.15"	"2.82"	"-1.68"	"0.83"	"1.51"	"1.71"	"1.74"	"0.41"	"1.64"	"1.22"	"0.92"	"1.94"	"0.45"	"-0.34"	"0.24"	"-0.05"	"1.14"	"0.21"	"-0.09"	"0.72"	"-0.43"	"0.31"	"0.83"	"0.10"	"-0.27"	"0.07"	"0.78"	"0.48"	"0.01"	"0.69"	"0.76"	"1.09"	"-0.89"	"0.81"	"1.20"	"0.36"	"0.31"	"0.40"	"0.49"	"0.75"	"-1.09"	"0.69"	"-0.49"	"0.08"	"0.35"	"0.57"	"1.06"	"-0.74"	"-0.09"	"-0.33"	"-0.64"	"-0.73"	"0.21"	"0.00"	"1.58"	"0.47"	"-0.06"	"0.12"	"0.87"	"0.28"	"0.51"	"1.32"	"0.98"	"0.39"	"0.57"	"0.59"	"-0.27"	"0.45"	"-0.15"	"-0.26"	"0.55"	"-0.51"	"1.34"	"-0.15"	"0.06"	"-0.18"	"0.85"	"-0.70"	"1.24"	"-0.66"	"-0.66"	"0.30"	"-0.63"	"0.18"	"1.28"	"1.51"	"-0.23"	"0.33"	"0.33"	"0.03"	"0.59"	"0.09"	"0.21"	"1.22"	"-0.11"	"0.51"	"0.27"	"1.28"	"-0.50"	"-0.25"	"-0.45"	"0.62"	"2.84"	"-0.04"	"0.48"	"0.44"	"0.90"	"0.04"	"1.91"	"0.48"	"-1.06"	"-1.19"	"0.74"	"0.30"	"0.24"	"-0.47"	"0.87"	"-0.09"	"0.88"	"-0.87"	"0.30"	"0.27"	""	""	""	""	""	"0.01"	"1.90"	"1.10"	"0.53"	"0.83"	""	""	""	""	""	"14060738.5056401"	"13467086.3552074"	"12052357.2692942"	"27379255.8046826"	"18323964.842057"	"30197519.7711914"	"6295160.60285039"	"17631213.1069346"	"32718046.8804094"	"5309533.69589789"	"6310029.85343816"	"7476628.67939953"	"15603417.3727616"	"35340551.0900787"	"20455817.1920607"	"19823147.4682422"	"34091271.7067763"	"34063018.3216093"	"20274545.3737173"	"14827867.0976801"	"25098410.6956191"	"37766368.1200094"	"12857925.0998231"	"25904745.0376782"	"16837722.0738201"	"61355021.9442378"	"25525846.972315"	"18428863.6861586"	"16380053.0635472"	"15310976.10121"	"26515065.7411824"	"47000324.1132594"	"22984421.5764254"	"52370241.4375"	"18469426.9792983"	"30900607.5333839"	"2677777.43245413"	"3518124.49442927"	"1096400.77940902"	"3223802.26173217"	"2374322.67794793"	"5374676.96979347"	"17753371.7914368"	"41408850.3578373"	"26794937.2125222"	"22357744.3709673"	"13446895.4496913"	"31402410.4368196"	"11554641.484887"	"17363110.4666251"	"17658848.7049832"	"4837929.73905861"	"11336735.0031364"	"24100702.8730955"	"18559811.5190152"	"18963580.4715728"	"26524960.1875525"	"18125558.2182094"	"20430912.0451646"	"73904132.7597783"	"5556869.87316592"	"7706152.38545535"	"7031251.51732812"	"6471470.42536721"	"4405850.44680956"	"7060001.50574783"	"17138933.3602064"	"14841859.8484052"	"16382068.6914015"	"33179737.4685487"	"40637141.5009436"	"16930269.1619066"	"12611427.1266887"	"12440206.251832"	"12570909.0270705"	"12054967.0138275"	"23479646.2386242"	"20721044.1432806"	"7589919.74282567"	"16706240.2174937"	"8497998.80864133"	"33443126.0914882"	"15301495.983386"	"17757362.7654324"	"6121604.26064073"	"8005896.5984444"	"12495882.5869545"	"20387591.9862687"	"8233500.28074532"	"7359692.84134839"	"1434593.96668996"	"1391096.71419216"	"2087081.70163001"	"1971212.32827999"	"1542176.38779872"	"1315993.03651612"	""	""	""	""	""	""	"11588463.9540844"	"10304915.8377228"	"16532563.3857957"	"18350857.3657901"	"10674935.2959394"	"20904825.2905477"	"10240115.9047885"	"15764796.8679194"	"12420346.0928272"	"13135899.5854077"	"7710572.37116839"	"13311890.6412019"	"10281342.8071212"	"14338185.6768697"	"2183621.1224895"	"19719386.1583977"	"17609078.1642286"	"53203903.6061509"	"21290219.0351322"	"42492577.8138956"	"56539403.306083"	"25207756.3721916"	"54251457.404545"	"48623506.5189829"	"7386485.5155533"	"12591634.0282053"	"9008533.36040359"	"15283388.5845812"	"19201818.0627134"	"13966730.237167"	""	""	""	""	""	""	"11421819.3403589"	"26697510.8548269"	"26309592.0926433"	"31521341.8639548"	"61976090.6318041"	"34233343.1894997"	"7699014.3676894"	"4812868.41389864"	"3127037.65155933"	"8832565.36181454"	"14258956.5321769"	"18511984.9318383"	"14468707.8184703"	"17005392.8748362"	"19250720.6015644"	"38220233.6896812"	"10931533.869771"	"13315722.7784316"	"21909081.9460656"	"25595996.8875541"	"31852507.7841077"	"48122841.0767433"	"24368849.881593"	"154247329.724723"	"23728196.5501259"	"7399023.46875"	"42101460.0677773"	"67654513.5897726"	"77510648.457339"	"79104647.1502983"	"22424047.8339097"	"29809171.9890596"	"69854351.7826379"	"52352452.5990308"	"42379329.2476951"	"86076738.5720996"	"29644184.6878619"	"40624343.0369483"	"23445482.9796307"	"35030481.185281"	"28663538.5818046"	"65472100.331755"	"16278132.12241"	"18846196.0414427"	"15295310.9758641"	"26852143.0590062"	"12121979.5039657"	"20127310.8871152"	"7408781.88951811"	"13130685.0880304"	"7932169.48741647"	"6163024.41035683"	"7802730.04606206"	"12749947.9517827"	"15645927.1426041"	"21813574.4555536"	"15749599.5765003"	"25237821.9417306"	"26564186.3079379"	"33355112.4700351"	"8982979.22738769"	"4833997.80865109"	"15746399.9611587"	"20639148.344233"	"11489600.5585375"	"11129519.9726734"	"28813330.0577002"	"37913427.1241765"	"40575674.9813577"	"48395062.1026883"	"13534216.1054928"	"46533829.6431618"	"16349129.8146381"	"11609010.9689475"	"17237675.0296641"	"20850950.7057213"	"24335578.6247386"	"33985527.0547373"	"6006161.11968461"	"3602313.34415017"	"5655725.55838837"	"4763733.80536187"	"3854337.24453179"	"3622100.5546454"	"6027525.08345596"	"6991481.60012378"	"6007666.72612343"	"18037703.0801416"	"8350584.88464949"	"5782594.58972663"	"11755114.1476964"	"12797368.7835741"	"21554944.9213189"	"14314446.0544217"	"16685269.7779853"	"29422887.0550266"	"16509848.462187"	"32464897.2545745"	"21666171.7061993"	"24544404.9320728"	"24846244.2880536"	"13727482.430068"	"12447207.9097935"	"17038878.3533934"	"11183845.0385165"	"10382476.1604161"	"18243872.7592338"	"8723976.61925183"	"9918052.76961136"	"25076679.798675"	"8934189.62129771"	"10325374.113153"	"8757299.36899537"	"17874342.1661314"	"9157758.58614645"	"5650859.92273665"	"21612924.4561626"	"5788662.1039821"	"5808670.94626966"	"11261245.9260783"	"20484769.8551387"	"13270752.3964467"	"23189384.4183156"	"49785323.6031071"	"58213116.3335027"	"17424443.787925"	"4972701.31389862"	"6235910.54333428"	"6243171.85040741"	"5074738.25816549"	"7464438.1220462"	"5283380.78961973"	"3257924.73022364"	"3763675.9200699"	"7587128.23176024"	"3027230.08507446"	"4645907.7899573"	"3929745.06177324"	"5838224.73295733"	"14187622.5189629"	"4138818.84682339"	"4923582.68437072"	"4261200.98544861"	"8977145.32924143"	"7094848.3195344"	"50899122.1838396"	"6921000.95407679"	"9872759.77271718"	"9638645.16427803"	"13237730.689325"	"8419244.30373161"	"8636623.37903799"	"31571900.5412304"	"11759515.6741548"	"4045698.76900861"	"3700075.93572716"	"21439905.9692181"	"35744421.2519832"	"26334085.7060864"	"25298341.6404304"	"15467361.4619092"	"39302310.2006808"	"3052230.79278885"	"2862894.94751243"	"5621051.61152209"	"1673581.76218917"	"3756668.67113862"	"3679961.92363637"	""	""	""	""	""	""	"3743342.45931138"	"3766808.0550275"	"13941946.131861"	"8025305.1461396"	"5409944.26671795"	"6676722.14502001"	""	""	""	""	""	""	""	""	""	""	""	""	""	""	""	""	""	""	""	""	""	""	""	""	""	""	""	""	""	""	""	""	""	""	""	""	""	""	""	""	""	""	""	""	""	""	""	""	""	""	""	""	""	""	""	""	""	""	""	""	""	""	""	""	""	""	""	""	""	""	""	""	""	""	""	""	""	""	""	""	""	""	""	""	""	""	""	""	""	""	""	""	""	""	""	""	""	""	""	""	""	""	""	""	""	""	""	""	""	""	""	""	""	""	""	""	""	""	""	""	""	""	""	""	""	""	""	""	""	""	""	""	""	""	""	""	""	""	""	""	""	""	""	""	""	""	""	""	""	""	""	""	""	""	""	""	""	""	""	""	""	""	""	""	""	""	""	""	""	""	""	""	""	""	""	""	""	""	""	""	""	""	""	""	""	""	""	""	""	""	""	""	""	""	""	""	""	""	""	""	""	""	""	""	""	""	""	""	""	""	""	""	""	""	""	""	""	""	""	""	""	""	""	""	""	""	""	""	""	""	""	""	""	""	""	""	""	""	""	""	""	""	""	""	""	""	""	""	""	""	""	""	""	""	""	""	""	""	""	""	""	""	""	""	""	""	""	""	""	""	""	""	""	""	""	""	""	""	""	""	""	""	""	""	""	""	""	""	""	""	""	""	""	""	""	""	""	""	""	""	""	""	""	""	""	""	""	""	""	""	""	""	""	""	""	""	""	""	""	""	""	""	""	""	""	""	""	""	""	""	"1"	"1"	"1"	"1"	"1"	"1"	"1"	"1"	"1"	"1"	"1"	"1"	"1"	"1"	"1"	"1"	"1"	"1"	"1"	"1"	"1"	"1"	"1"	"1"	"1"	"1"	"1"	"1"	"1"	"1"	"1"	"1"	"1"	"1"	"1"	"1"	"1"	"1"	"1"	"1"	"1"	"1"	"1"	"1"	"1"	"1"	"1"	"1"	"1"	"1"	"1"	"1"	"1"	"1"	"1"	"1"	"1"	"1"	"1"	"1"	"1"	"1"	"1"	"1"	"1"	"1"	"1"	"1"	"1"	"1"	"1"	"1"	"1"	"1"	"1"	"1"	"1"	"1"	"1"	"1"	"1"	"1"	"1"	"1"	"1"	"1"	"1"	"1"	"1"	"1"	"1"	"1"	"1"	"1"	"1"	"1"	""	""	""	""	""	""	"1"	"1"	"1"	"1"	"1"	"1"	"1"	"1"	"1"	"1"	"1"	"1"	"1"	"1"	"1"	"1"	"1"	"1"	"1"	"1"	"1"	"1"	"1"	"1"	"1"	"1"	"1"	"1"	"1"	"1"	""	""	""	""	""	""	"1"	"1"	"1"	"1"	"1"	"1"	"1"	"1"	"1"	"1"	"1"	"1"	"1"	"1"	"1"	"1"	"1"	"1"	"1"	"1"	"1"	"1"	"1"	"1"	"1"	"1"	"1"	"1"	"1"	"1"	"1"	"1"	"1"	"1"	"1"	"1"	"1"	"1"	"1"	"1"	"1"	"1"	"1"	"1"	"1"	"1"	"1"	"1"	"1"	"1"	"1"	"1"	"1"	"1"	"1"	"1"	"1"	"1"	"1"	"1"	"1"	"1"	"1"	"1"	"1"	"1"	"1"	"1"	"1"	"1"	"1"	"1"	"1"	"1"	"1"	"1"	"1"	"1"	"1"	"1"	"1"	"1"	"1"	"1"	"1"	"1"	"1"	"1"	"1"	"1"	"1"	"1"	"1"	"1"	"1"	"1"	"1"	"1"	"1"	"1"	"1"	"1"	"1"	"1"	"1"	"1"	"1"	"1"	"1"	"1"	"1"	"1"	"1"	"1"	"1"	"1"	"1"	"1"	"1"	"1"	"1"	"1"	"1"	"1"	"1"	"1"	"1"	"1"	"1"	"1"	"1"	"1"	"1"	"1"	"1"	"1"	"1"	"1"	"1"	"1"	"1"	"1"	"1"	"1"	"1"	"1"	"1"	"1"	"1"	"1"	"1"	"1"	"1"	"1"	"1"	"1"	"1"	"1"	"1"	"1"	"1"	"1"	"1"	"1"	"1"	"1"	"1"	"1"	""	""	""	""	""	""	"1"	"1"	"1"	"1"	"1"	"1"	""	""	""	""	""	""	"14060738.5056401"	"13467086.3552074"	"12052357.2692942"	"27379255.8046826"	"18323964.842057"	"30197519.7711914"	"6295160.60285039"	"17631213.1069346"	"32718046.8804094"	"5309533.69589789"	"6310029.85343816"	"7476628.67939953"	"15603417.3727616"	"35340551.0900787"	"20455817.1920607"	"19823147.4682422"	"34091271.7067763"	"34063018.3216093"	"20274545.3737173"	"14827867.0976801"	"25098410.6956191"	"37766368.1200094"	"12857925.0998231"	"25904745.0376782"	"16837722.0738201"	"61355021.9442378"	"25525846.972315"	"18428863.6861586"	"16380053.0635472"	"15310976.10121"	"26515065.7411824"	"47000324.1132594"	"22984421.5764254"	"52370241.4375"	"18469426.9792983"	"30900607.5333839"	"2677777.43245413"	"3518124.49442927"	"1096400.77940902"	"3223802.26173217"	"2374322.67794793"	"5374676.96979347"	"17753371.7914368"	"41408850.3578373"	"26794937.2125222"	"22357744.3709673"	"13446895.4496913"	"31402410.4368196"	"11554641.484887"	"17363110.4666251"	"17658848.7049832"	"4837929.73905861"	"11336735.0031364"	"24100702.8730955"	"18559811.5190152"	"18963580.4715728"	"26524960.1875525"	"18125558.2182094"	"20430912.0451646"	"73904132.7597783"	"5556869.87316592"	"7706152.38545535"	"7031251.51732812"	"6471470.42536721"	"4405850.44680956"	"7060001.50574783"	"17138933.3602064"	"14841859.8484052"	"16382068.6914015"	"33179737.4685487"	"40637141.5009436"	"16930269.1619066"	"12611427.1266887"	"12440206.251832"	"12570909.0270705"	"12054967.0138275"	"23479646.2386242"	"20721044.1432806"	"7589919.74282567"	"16706240.2174937"	"8497998.80864133"	"33443126.0914882"	"15301495.983386"	"17757362.7654324"	"6121604.26064073"	"8005896.5984444"	"12495882.5869545"	"20387591.9862687"	"8233500.28074532"	"7359692.84134839"	"1434593.96668996"	"1391096.71419216"	"2087081.70163001"	"1971212.32827999"	"1542176.38779872"	"1315993.03651612"	""	""	""	""	""	""	"11588463.9540844"	"10304915.8377228"	"16532563.3857957"	"18350857.3657901"	"10674935.2959394"	"20904825.2905477"	"10240115.9047885"	"15764796.8679194"	"12420346.0928272"	"13135899.5854077"	"7710572.37116839"	"13311890.6412019"	"10281342.8071212"	"14338185.6768697"	"2183621.1224895"	"19719386.1583977"	"17609078.1642286"	"53203903.6061509"	"21290219.0351322"	"42492577.8138956"	"56539403.306083"	"25207756.3721916"	"54251457.404545"	"48623506.5189829"	"7386485.5155533"	"12591634.0282053"	"9008533.36040359"	"15283388.5845812"	"19201818.0627134"	"13966730.237167"	""	""	""	""	""	""	"11421819.3403589"	"26697510.8548269"	"26309592.0926433"	"31521341.8639548"	"61976090.6318041"	"34233343.1894997"	"7699014.3676894"	"4812868.41389864"	"3127037.65155933"	"8832565.36181454"	"14258956.5321769"	"18511984.9318383"	"14468707.8184703"	"17005392.8748362"	"19250720.6015644"	"38220233.6896812"	"10931533.869771"	"13315722.7784316"	"21909081.9460656"	"25595996.8875541"	"31852507.7841077"	"48122841.0767433"	"24368849.881593"	"154247329.724723"	"23728196.5501259"	"7399023.46875"	"42101460.0677773"	"67654513.5897726"	"77510648.457339"	"79104647.1502983"	"22424047.8339097"	"29809171.9890596"	"69854351.7826379"	"52352452.5990308"	"42379329.2476951"	"86076738.5720996"	"29644184.6878619"	"40624343.0369483"	"23445482.9796307"	"35030481.185281"	"28663538.5818046"	"65472100.331755"	"16278132.12241"	"18846196.0414427"	"15295310.9758641"	"26852143.0590062"	"12121979.5039657"	"20127310.8871152"	"7408781.88951811"	"13130685.0880304"	"7932169.48741647"	"6163024.41035683"	"7802730.04606206"	"12749947.9517827"	"15645927.1426041"	"21813574.4555536"	"15749599.5765003"	"25237821.9417306"	"26564186.3079379"	"33355112.4700351"	"8982979.22738769"	"4833997.80865109"	"15746399.9611587"	"20639148.344233"	"11489600.5585375"	"11129519.9726734"	"28813330.0577002"	"37913427.1241765"	"40575674.9813577"	"48395062.1026883"	"13534216.1054928"	"46533829.6431618"	"16349129.8146381"	"11609010.9689475"	"17237675.0296641"	"20850950.7057213"	"24335578.6247386"	"33985527.0547373"	"6006161.11968461"	"3602313.34415017"	"5655725.55838837"	"4763733.80536187"	"3854337.24453179"	"3622100.5546454"	"6027525.08345596"	"6991481.60012378"	"6007666.72612343"	"18037703.0801416"	"8350584.88464949"	"5782594.58972663"	"11755114.1476964"	"12797368.7835741"	"21554944.9213189"	"14314446.0544217"	"16685269.7779853"	"29422887.0550266"	"16509848.462187"	"32464897.2545745"	"21666171.7061993"	"24544404.9320728"	"24846244.2880536"	"13727482.430068"	"12447207.9097935"	"17038878.3533934"	"11183845.0385165"	"10382476.1604161"	"18243872.7592338"	"8723976.61925183"	"9918052.76961136"	"25076679.798675"	"8934189.62129771"	"10325374.113153"	"8757299.36899537"	"17874342.1661314"	"9157758.58614645"	"5650859.92273665"	"21612924.4561626"	"5788662.1039821"	"5808670.94626966"	"11261245.9260783"	"20484769.8551387"	"13270752.3964467"	"23189384.4183156"	"49785323.6031071"	"58213116.3335027"	"17424443.787925"	"4972701.31389862"	"6235910.54333428"	"6243171.85040741"	"5074738.25816549"	"7464438.1220462"	"5283380.78961973"	"3257924.73022364"	"3763675.9200699"	"7587128.23176024"	"3027230.08507446"	"4645907.7899573"	"3929745.06177324"	"5838224.73295733"	"14187622.5189629"	"4138818.84682339"	"4923582.68437072"	"4261200.98544861"	"8977145.32924143"	"7094848.3195344"	"50899122.1838396"	"6921000.95407679"	"9872759.77271718"	"9638645.16427803"	"13237730.689325"	"8419244.30373161"	"8636623.37903799"	"31571900.5412304"	"11759515.6741548"	"4045698.76900861"	"3700075.93572716"	"21439905.9692181"	"35744421.2519832"	"26334085.7060864"	"25298341.6404304"	"15467361.4619092"	"39302310.2006808"	"3052230.79278885"	"2862894.94751243"	"5621051.61152209"	"1673581.76218917"	"3756668.67113862"	"3679961.92363637"	""	""	""	""	""	""	"3743342.45931138"	"3766808.0550275"	"13941946.131861"	"8025305.1461396"	"5409944.26671795"	"6676722.14502001"	""	""	""	""	""	""	"2317463.09375"	"1575845.53125"	"1694300.34375"	"4574490.875"	"3139362.375"	"2313261.21875"	"889420.234375"	"1983644.1875"	"5650004.03125"	"480809.6328125"	"1330202.3125"	"1003157.859375"	"2559153.140625"	"4274647.28125"	"2689818.96875"	"2256801.1875"	"6335165.0625"	"3889330.453125"	"3430390.40625"	"2309382.9375"	"4005438.4375"	"5350674.625"	"1826806.0625"	"2342699.96875"	"3260244.625"	"5466845.375"	"2282118.125"	"1956089.53125"	"2789745.75"	"2091634.65625"	"5098518.03125"	"5575482.46875"	"3105929.640625"	"11668076.0625"	"5229862.5"	"5711827.4375"	"539614.5625"	"276782.34375"	"183518.546875"	"364107.125"	"582917.625"	"693743.0625"	"3172593.703125"	"5354572.734375"	"2350482.078125"	"1355025.3125"	"3425393.9375"	"4225437.9375"	"2413544.4375"	"2342406.375"	"2358650.5"	"798818.46875"	"1394874.59375"	"2748137.875"	"3405618.21875"	"2667938.8125"	"3668611.21875"	"2338421.96875"	"2432531.09375"	"9064876.4375"	"1071713.921875"	"1171273.359375"	"485269.375"	"711716.9609375"	"696999.015625"	"922643.109375"	"2972371.078125"	"2161567.71875"	"2025209.140625"	"7316096.75"	"10233752.625"	"2114278.7734375"	"2470748.5625"	"1573700.625"	"2169037.0625"	"3519149.3125"	"2641753.375"	"3215004.53125"	"782265.640625"	"745517.2265625"	"467252.671875"	"1720729.0625"	"1560075.984375"	"849727.90625"	"1126077.03125"	"1217193.328125"	"107638.5859375"	"4198030"	"870862.4375"	"1116761.9375"	"299527.875"	"160813.953125"	"261408.0625"	"256104.921875"	"281196.4375"	"174474"	""	""	""	""	""	""	"2725181.625"	"1853717.4375"	"2145350.453125"	"2096289.546875"	"1369385.890625"	"3328441.5"	"2328576"	"1653104.15625"	"1537466.359375"	"2281779.96875"	"873583.171875"	"3486724.6875"	"1921460.5625"	"2531365.34375"	"879962.328125"	"6120500"	"3808972.75"	"6361412.5"	"4251882.546875"	"6410252.25"	"9351538.5625"	"3261408.703125"	"14920748.09375"	"4883951.15625"	"1387399.25"	"1704942.46875"	"1031746.21875"	"1766325.46875"	"1971149"	"2057510.5"	""	""	""	""	""	""	"1844532.921875"	"2894158.453125"	"1854183.2109375"	"3672443.375"	"354275.921875"	"3947447.53125"	"1721829.8125"	"629422.140625"	"731052.593750001"	"1318391.3125"	"2129540.4375"	"36130.705078125"	"2919212"	"2104092.875"	"4775067.75"	"5707440.375"	"2397124.25"	"2154411.65625"	"4841726.4375"	"3601338.3046875"	"5054314.15625"	"9752020.375"	"5546216.0625"	"17104490"	"6124514.15625"	"7399023.46875"	"6289935.265625"	"19771671"	"1123580.42578125"	"17978644.5"	"5756166.53125"	"6194781.203125"	"14999333.515625"	"13076390.71875"	"5367781.1015625"	"151677.426269531"	"4260368.125"	"5591053.625"	"3176363.84375"	"4129365.875"	"4769690.34375"	"7930601.875"	"2727031.96875"	"2758494.625"	"2373822.8125"	"4183055"	"1887067.78125"	"2991166"	"1186104.828125"	"1764348.1171875"	"1154322.703125"	"1389887"	"1265704"	"1410882.921875"	"2718343.3125"	"2723558.921875"	"2016171.53125"	"3905595.78125"	"4016828.21875"	"8044069.28125"	"1270267.328125"	"597588.765625"	"1699702.21875"	"2073228.0625"	"1315191.734375"	"1393641.359375"	"4617144.90625"	"4359954.34375"	"5262549.1875"	"6099124.8125"	"2424972.578125"	"5572757.8125"	"2561497.84375"	"1040363.234375"	"1980054.1875"	"2396824.875"	"3691246.375"	"10213809.75"	"952503.71875"	"613091.640625"	"2327262.4375"	"779320.625"	"572424.609375"	"864114.8125"	"963792.59375"	"1249837.375"	"967607.3125"	"2034875.5"	"1369366.75"	"692439.5625"	"2081165.91796875"	"1798511.3515625"	"4107633.1171875"	"2539438.8359375"	"2910757.5703125"	"5273412.625"	"2910604.421875"	"4909383.390625"	"4825603.375"	"5134423.5"	"3498282.09375"	"1746212.5625"	"1757115.8125"	"2473723.84375"	"1908692.265625"	"1797833.859375"	"3497449.703125"	"1253939"	"1772488.09375"	"4463445.625"	"1398271.765625"	"1704670.8125"	"1523649.8125"	"2963692"	"1435672.890625"	"1272675.34375"	"3142929.93359375"	"1347062.2421875"	"959853.9765625"	"1926332.4296875"	"3164113.328125"	"1435519.03125"	"4786897.625"	"6842337.59375"	"8319575.875"	"3290736.9375"	"610668.796875"	"733949.171875"	"812372.515625"	"594343.8125"	"872160.75"	"536951.8984375"	"291365.375"	"249478.53125"	"645426.4375"	"392082.8125"	"438773.375"	"330526.34375"	"997934.73828125"	"2294146.125"	"684603.28125"	"861153.9140625"	"807583.29296875"	"1227325.203125"	"360821.5"	"6347631.375"	"469619.171875"	"660306.703125"	"514127.75"	"532551.015625"	"775496.578125"	"460133.66015625"	"2544478.28125"	"840431.796875"	"449773.82421875"	"5054.0234375"	"1982762.734375"	"2049548.953125"	"2869186.84375"	"2872927.78125"	"1350524.875"	"37069.8032226562"	"403818.375"	"265569.875"	"574705.875"	"155241.03125"	"11637.755859375"	"404414.40625"	""	""	""	""	""	""	"246772.453125"	"154526.609375"	"712475.625"	"817407.625"	"218790.46875"	"421751.75"	""	""	""	""	""	""	"3"	"3"	"3"	"3"	"3"	"3"	"4"	"4"	"4"	"4"	"4"	"4"	"4"	"4"	"4"	"4"	"4"	"4"	"4"	"4"	"4"	"4"	"4"	"4"	"4"	"4"	"4"	"4"	"4"	"4"	"5"	"5"	"5"	"5"	"5"	"5"	"1"	"1"	"1"	"1"	"1"	"1"	"5"	"5"	"5"	"5"	"5"	"5"	"3"	"3"	"3"	"3"	"3"	"3"	"4"	"4"	"4"	"4"	"4"	"4"	"3"	"3"	"3"	"3"	"3"	"3"	"5"	"5"	"5"	"5"	"5"	"5"	"4"	"4"	"4"	"4"	"4"	"4"	"4"	"4"	"4"	"4"	"4"	"4"	"3"	"3"	"3"	"3"	"3"	"3"	"1"	"1"	"1"	"1"	"1"	"1"	""	""	""	""	""	""	"4"	"4"	"4"	"4"	"4"	"4"	"4"	"4"	"4"	"4"	"4"	"4"	"3"	"3"	"3"	"3"	"3"	"3"	"10"	"10"	"10"	"10"	"10"	"10"	"3"	"3"	"3"	"3"	"3"	"3"	""	""	""	""	""	""	"4"	"4"	"4"	"4"	"4"	"4"	"2"	"2"	"2"	"2"	"2"	"2"	"4"	"4"	"4"	"4"	"4"	"4"	"8"	"8"	"8"	"8"	"8"	"8"	"9"	"9"	"9"	"9"	"9"	"9"	"8"	"8"	"8"	"8"	"8"	"8"	"6"	"6"	"6"	"6"	"6"	"6"	"4"	"4"	"4"	"4"	"4"	"4"	"4"	"4"	"4"	"4"	"4"	"4"	"4"	"4"	"4"	"4"	"4"	"4"	"4"	"4"	"4"	"4"	"4"	"4"	"6"	"6"	"6"	"6"	"6"	"6"	"4"	"4"	"4"	"4"	"4"	"4"	"2"	"2"	"2"	"2"	"2"	"2"	"2"	"2"	"2"	"2"	"2"	"2"	"6"	"6"	"6"	"6"	"6"	"6"	"4"	"4"	"4"	"4"	"4"	"4"	"4"	"4"	"4"	"4"	"4"	"4"	"3"	"3"	"3"	"3"	"3"	"3"	"4"	"4"	"4"	"4"	"4"	"4"	"5"	"5"	"5"	"5"	"5"	"5"	"2"	"2"	"2"	"2"	"2"	"2"	"1"	"1"	"1"	"1"	"1"	"1"	"4"	"4"	"4"	"4"	"4"	"4"	"1"	"1"	"1"	"1"	"1"	"1"	"4"	"4"	"4"	"4"	"4"	"1"	"6"	"6"	"6"	"6"	"6"	"5"	"1"	"1"	"1"	"1"	"1"	"1"	""	""	""	""	""	""	"1"	"1"	"1"	"1"	"1"	"1"	""	""	""	""	""	""	"13.54"	"30.68"	"29.17"	"25.26"	"13.63"	"11.51"	"5.81"	"12.80"	"6.42"	"11.83"	"4.46"	"1.91"	"4.86"	"17.85"	"7.44"	"5.66"	"5.95"	"2.20"	"13.64"	"2.10"	"1.43"	"4.34"	"2.36"	""	"2.94"	"9.78"	"10.61"	"10.11"	"4.02"	""	"19.14"	"11.62"	"11.69"	"10.49"	"5.88"	"10.15"	"10.00"	"11.23"	"5.50"	"21.29"	"7.33"	"8.53"	"18.17"	"1.70"	""	"8.67"	"10.16"	"12.64"	"42.32"	"10.48"	""	"5.46"	"9.23"	"9.44"	"0"	"0"	"0"	"0"	"0"	"0"	"0"	"0"	"0"	"0"	"1"	"3"	"0"	"0"	"0"	"0"	"0"	"1"	"0"	"7"	"3"	"0"	"0"	""	"0"	"0"	"0"	"0"	"0"	""	"0"	"0"	"0"	"0"	"0"	"0"	"0"	"0"	"0"	"0"	"0"	"0"	"0"	"3"	""	"0"	"0"	"0"	"0"	"0"	""	"0"	"0"	"0"	"0"	"0"	"0"	"0"	"0"	"0"	"0"	"0"	"0"	"0"	"0.00170940170940171"	"0.00493421052631579"	"0"	"0"	"0"	"0"	"0"	"0.00164744645799012"	"0"	"0.0126582278481013"	"0.00608519269776876"	"0"	"0"	""	"0"	"0"	"0"	"0"	"0"	""	"0"	"0"	"0"	"0"	"0"	"0"	"0"	"0"	"0"	"0"	"0"	"0"	"0"	"0.00455235204855842"	""	"0"	"0"	"0"	"0"	"0"	""	"0"	"0"	"0"	"3"	"3"	"3"	"3"	"3"	"3"	"3"	"3"	"3"	"3"	"2"	"2"	"3"	"3"	"3"	"3"	"3"	"2"	"3"	"1"	"2"	"3"	"3"	""	"3"	"3"	"3"	"3"	"3"	""	"3"	"3"	"3"	"3"	"3"	"3"	"3"	"3"	"3"	"3"	"3"	"3"	"3"	"2"	""	"3"	"3"	"3"	"3"	"3"	""	"3"	"3"	"3"	""
"False"	"IsMasterProtein"	"-9167075430480271222"	"3"	"Q5XKE5"	"Keratin, type II cytoskeletal 79 OS=Homo sapiens OX=9606 GN=KRT79 PE=1 SV=2"	"MRSSVSRQTYSTKGGFSSNSASGGSGSQARTSFSSVTVSRSSGSGGGAHCGPGTGGFGSRSLYNLGGHKSISVSVAGGALLGRALGGFGFGSRAFMGQGAGRQTFGPACPPGGIQEVTVNQSLLTPLHVEIDPEIQRVRTQEREQIKTLNNKFASFIDKVRFLEQQNKVLETKWALLQEQGQNLGVTRNNLEPLFEAYLGSMRSTLDRLQSERGRLDSELRNVQDLVEDFKNKYEDEINKHTAAENEFVVLKKDVDAAYMGRMDLHGKVGTLTQEIDFLQQLYEMELSQVQTHVSNTNVVLSMDNNRNLDLDSIIAEVKAQYELIAQRSRAEAEAWYQTKYEELQVTAGKHGDNLRDTKNEIAELTRTIQRLQGEADAAKKQCQQLQTAIAEAEQRGELALKDAQKKLGDLDVALHQAKEDLTRLLRDYQELMNVKLALDVEIATYRKLLESEESRMSGECPSAVSISVTGNSTTVCGGGAASFGGGISLGGSGGATKGGFSTNVGYSTVKGGPVSAGTSILRKTTTVKTSSQRY"	">sp|Q5XKE5|K2C79_HUMAN Keratin, type II cytoskeletal 79 OS=Homo sapiens OX=9606 GN=KRT79 PE=1 SV=2"	"2"	"2"	"4"	"0"	"0"	"1"	"535"	"57.8"	"7.20"	""	""	""	""	""	""	""	""	""	""	""	""	""	""	""	""	""	""	""	""	""	""	""	""	""	""	""	""	"1"	""	""	""	""	""	""	""	""	""	""	""	""	""	""	""	""	""	""	""	"2"	""	""	""	""	"1"	""	""	""	""	""	""	""	""	""	""	""	""	""	""	""	""	""	""	""	""	""	""	""	""	""	""	""	""	"1"	""	""	""	""	""	""	""	""	""	""	""	""	""	""	""	""	""	""	""	"2"	""	""	""	""	"1"	""	""	""	""	""	""	""	""	""	""	""	""	""	""	""	""	""	""	""	""	""	""	""	""	""	""	""	""	"1"	""	""	""	""	""	""	""	""	""	""	""	""	""	""	""	""	""	""	""	"2"	""	""	""	""	"1"	"0"	""	""	""	""	""	""	""	""	""	""	""	""	""	""	""	""	""	""	""	""	""	""	""	""	""	""	""	""	""	""	""	""	""	""	""	""	""	""	""	""	""	""	""	""	""	""	""	""	""	""	""	""	""	""	""	""	""	""	""	""	""	""	""	""	""	""	""	""	""	""	""	""	""	""	""	""	""	""	""	""	""	""	""	""	""	""	""	""	""	""	""	""	""	""	""	""	""	""	""	""	""	""	""	""	""	""	""	""	""	""	""	""	""	""	""	""	""	""	""	""	""	""	""	""	""	""	""	""	""	""	""	""	""	""	""	""	""	""	""	""	""	""	""	""	""	""	""	""	""	""	""	""	""	""	""	""	""	""	""	""	""	""	""	""	""	""	""	""	""	""	""	""	""	""	""	""	""	""	""	""	""	""	""	""	""	""	""	""	""	""	""	""	""	""	""	""	""	""	""	""	""	""	""	""	""	""	""	""	""	""	""	""	""	""	""	""	""	""	""	""	""	""	""	""	""	""	""	""	""	""	""	""	""	""	""	""	""	""	""	""	""	""	""	""	""	""	""	""	""	""	""	""	""	""	""	""	""	""	""	""	""	""	""	""	""	""	""	""	""	""	""	""	""	""	""	""	""	""	""	""	""	""	""	""	""	""	""	""	""	""	""	""	""	""	""	""	""	""	""	""	""	""	""	""	""	""	""	""	""	""	""	""	""	""	""	""	""	""	""	""	""	""	""	""	""	""	""	""	""	""	""	""	""	""	""	""	""	""	""	""	""	""	""	""	""	""	""	""	""	""	""	""	""	""	""	""	""	""	""	""	""	""	""	""	""	""	""	""	""	""	""	""	""	""	""	""	""	""	""	""	""	""	""	""	""	""	""	""	""	""	""	""	""	""	""	""	""	""	""	""	""	""	""	""	""	""	""	""	""	""	""	""	""	""	""	""	""	""	""	""	""	""	""	""	""	""	""	""	""	""	""	""	""	""	""	""	""	""	""	""	""	""	""	""	""	""	""	""	""	""	""	""	""	""	""	""	""	""	""	""	""	""	""	""	""	""	""	""	""	""	""	""	""	""	""	""	""	""	""	""	""	""	""	""	""	""	""	""	""	""	""	""	""	""	""	""	""	""	""	""	""	""	""	""	""	""	""	""	""	""	""	""	""	""	""	""	""	""	""	""	""	""	""	""	""	""	""	""	""	""	""	""	""	""	""	""	""	""	""	""	""	""	""	""	""	""	""	""	""	""	""	""	""	""	""	""	""	""	""	""	""	""	""	""	""	""	""	""	""	""	""	""	""	""	""	""	""	""	""	""	""	""	""	""	""	""	""	""	""	""	""	""	""	""	""	""	""	""	""	""	""	""	""	""	""	""	""	""	""	""	""	""	""	""	""	""	""	""	""	""	""	""	""	""	""	""	""	""	""	""	""	""	""	""	""	""	""	""	""	""	""	""	""	""	""	""	""	""	""	""	""	""	""	""	""	""	""	""	""	""	""	""	""	""	""	""	""	""	""	""	""	""	""	""	""	""	""	""	""	""	""	""	""	""	""	""	""	""	""	""	""	""	""	""	""	""	""	""	""	""	""	""	""	""	""	""	""	""	""	""	""	""	""	""	""	""	""	""	""	""	""	""	""	""	""	""	""	""	""	""	""	""	""	""	""	""	""	""	""	""	""	""	""	""	""	""	""	""	""	""	""	""	""	""	""	""	""	""	""	""	""	""	""	""	""	""	""	""	""	""	""	""	""	""	""	""	""	""	""	""	""	""	""	""	""	""	""	""	""	""	""	""	""	""	""	""	""	""	""	""	""	""	""	""	""	""	""	""	""	""	""	""	""	""	""	""	""	""	""	""	""	""	""	""	""	""	""	""	""	""	""	""	""	""	""	""	""	""	""	""	""	""	""	""	""	""	""	""	""	""	""	""	""	""	""	""	""	""	""	""	""	""	""	""	""	""	""	""	""	""	""	""	""	""	""	""	""	""	""	""	""	""	""	""	""	""	""	""	""	""	""	""	""	""	""	""	""	""	""	""	""	""	""	""	""	""	""	""	""	""	""	""	""	""	""	""	""	""	""	""	""	""	""	""	""	""	""	""	""	""	""	""	""	""	""	""	""	""	""	""	""	""	""	""	""	""	""	""	""	""	""	""	""	""	""	""	""	""	""	""	""	""	""	""	""	""	""	""	""	""	""	""	""	""	""	""	""	""	""	""	""	""	""	""	""	""	""	""	""	""	""	""	""	""	""	""	""	""	""	""	""	""	""	""	""	""	""	""	""	""	""	""	""	""	""	""	""	""	""	""	""	""	""	""	""	""	""	""	""	""	""	""	""	""	""	""	""	""	""	""	""	""	""	""	""	""	""	""	""	""	""	""	""	""	""	""	""	""	""	""	""	""	""	""	""	""	""	""	""	""	""	""	""	""	""	""	""	""	""	""	""	""	""	""	""	""	""	""	""	""	""	""	""	""	""	""	""	""	""	""	""	""	""	""	""	""	""	""	""	""	""	""	""	""	""	""	""	""	""	""	""	""	""	""	""	""	""	""	""	""	""	""	""	""	""	""	""	""	""	""	""	""	""	""	""	""	""	""	""	""	""	""	""	""	""	""	""	""	""	""	""	""	""	""	""	""	""	""	""	""	""	""	""	""	""	""	""	""	""	""	""	""	""	""	""	""	""	""	""	""	""	""	""	""	""	""	""	""	""	""	""	""	""	""	""	""	""	""	""	""	""	""	""	""	""	""	""	""	""	""	""	""	""	""	""	""	""	""	""	""	""	""	""	""	""	""	""	""	""	""	""	""	""	""	""	""	""	""	""	""	""	""	""	""	""	""	""	""	""	""	""	""	""	""	""	""	""	""	""	""	""	""	""	""	""	""	""	""	""	""	""	""	""	""	""	""	""	""	""	""	""	""	""	""	""	""	""	""	""	""	""	""	""	""	""	""	""	""	""	""	""	""	""	""	""	""	""	""	""	""	""	""	""	""	""	""	""	""	""	""	""	""	""	""	""	""	""	""	""	""	""	""	""	""	""	""	""	""	""	""	""	""	""	""	""	""	""	""	""	""	""	""	""	""	""	""	""	""	""	""	""	""	""	""	""	""	""	""	""	""	""	""	""	""	""	""	""	""	""	""	""	""	""	""	""	""	""	""	""	""	""	""	""	""	""	""	""	""	""	""	""	""	""	""	""	""	""	""	""	""	""	""	""	""	""	""	""	""	""	""	""	""	""	""	""	""	""	""	""	""	""	""	""	""	""	""	""	""	""	""	""	""	""	""	""	""	""	""	""	""	""	""	""	""	""	""	""	""	""	""	""	""	""	""	""	""	""	""	""	""	""	""	""	""	""	""	""	""	""	""	""	""	""	""	""	""	""	""	""	""	""	""	""	""	""	""	""	""	""	""	""	""	""	""	""	""	""	""	""	""	""	""	""	""	""	""	""	""	""	""	""	""	""	""	""	""	""	""	""	""	""	""	""	""	""	""	""	""	""	""	""	""	""	""	""	""	""	""	""	""	""	""	""	""	""	""	""	""	""	""	""	""	""	""	""	""	""	""	""	""	""	""	""	""	""	""	""	""	""	""	""	""	""	""	""	""	""	""	""	""	""	""	""	""	""	""	""	""	""	""	""	""	""	""	""	""	""	""	""	""	""	""	""	""	""	""	""	""	""	""	""	""	""	""	""	""	""	""	""	""	""	""	""	""	""	""	""	""	""	""	""	""	""	""	""	""	""	""	""	""	""	""	""	""	""	""	""	""	""	""	""	""	""	""	""	""	""	""	""	""	""	""	""	""	""	""	""	""	""	""	""	""	""	""	""	""	""	""	""	""	""	""	""	""	""	""	""	""	""	""	""	""	""	""	""	""	""	""	""	""	""	""	""	""	""	""	""	""	""	""	""	""	""	""	""	""	""	""	""	""	""	""	""	""	""	""	""	""	""	""	""	""	""	""	""	""	""	""	""	""	""	""	""	""	""	""	""	""	""	""	""	""	""	""	""	""	""	""	""	""	""	""	""	""	""	""	""	""	""	""	""	""	""	""	""	""	""	""	""	""	""	""	""	""	""	""	""	""	""	""	""	""	""	""	""	""	""	""	""	""	""	""	""	""	""	""	""	""	""	""	""	""	""	""	""	""	""	""	""	""	""	""	""	""	""	""	""	""	""	""	""	""	""	""	""	""	""	""	""	""	""	""	""	""	""	""	""	""	""	""	""	""	""	""	""	""	""	""	""	""	""	""	""	""	""	""	""	""	""	""	""	""	""	""	""	""	""	""	""	""	""	""	""	""	""	""	""	""	""	""	""	""	""	""	""	""	""	""	""	""	""	""	""	""	""	""	""	""	""	""	""	""	""	""	""	""	""	""	""	""	""	""	""	""	""	""	""	""	""	""	""	""	""	""	""	""	""	""	""	""	""	""	""	""	""	""	""	""	""	""	""	""	""	""	""	""	""	""	""	""	""	""	""	""	""	""	""	""	""	""	""	""	""	""	""	""	""	""	""	""	""	""	""	""	""	""	""	""	""	""	""	""	""	""	""	""	""	""	""	""	""	""	""	""	""	""	""	""	""	""	""	""	""	""	""	""	""	""	""	""	""	""	""	""	""	""	""	""	""	""	""	""	""	""	""	""	""	""	""	""	""	""	""	""	""	""	""	""	""	""	""	""	""	""	""	""	""	""	""	""	""	""	""	""	""	""	""	""	""	""	""	""	""	""	""	""	""	""	""	""	""	""	""	""	""	""	""	""	""	""	""	""	""	""	""	""	""	""	""	""	""	""	""	""	""	""	""	""	""	""	""	""	""	""	""	""	""	""	""	""	""	""	""	""	""	""	""	""	""	""	""	""	""	""	""	""	""	""	""	""	""	""	""	""	""	""	""	""	""	""	""	""	""	""	""	""	""	""	""	""	""	""	""	""	""	""	""	""	""	""	""	""	""	""	""	""	""	""	""	""	""	""	""	""	""	""	""	""	""	""	""	""	""	""	""	""	""	""	""	""	""	""	""	""	""	""	""	""	""	""	""	""	""	""	""	""	""	""	""	""	""	""	""	""	""	""	""	""	""	""	""	""	""	""	""	""	""	""	""	""	""	""	""	""	""	""	""	""	""	""	""	""	""	""	""	""	""	""	""	""	""	""	""	""	""	""	""	""	""	""	""	""	""	""	""	""	""	""	""	""	""	""	""	""	""	""	""	""	""	""	""	""	""	""	""	""	""	""	""	""	""	""	""	""	""	""	""	""	""	""	""	""	""	""	""	""	""	""	""	""	""	""	""	""	""	""	""	""	""	""	""	""	""	""	""	""	""	""	""	""	""	""	""	""	""	""	""	""	""	""	""	""	""	""	""	""	""	""	""	""	""	""	""	""	""	""	""	""	""	""	""	""	""	""	""	""	""	""	""	""	""	""	""	""	""	""	""	""	""	""	""	""	""	""	""	""	""	""	""	""	""	""	""	""	""	""	""	""	""	""	""	""	""	""	""	""	""	""	""	""	""	""	""	""	""	""	""	""	""	""	""	""	""	""	""	""	""	""	""	""	""	""	""	""	""	""	""	""	""	""	""	""	""	""	""	""	""	""	""	""	""	""	""	""	""	""	""	""	""	""	""	""	""	""	""	""	""	""	""	""	""	""	""	""	""	""	""	""	""	""	""	""	"1.21"	""	""	""	""	""	""	""	""	""	""	""	""	""	""	""	""	""	""	""	"2.23"	""	""	""	""	"1.29"	""	""	""	""	""	""	""	""	""	""	""	""	""	""	""	""	""	""	""	""	""	""	""	""	""	""	""	""	"14"	""	""	""	""	""	""	""	""	""	""	""	""	""	""	""	""	""	""	""	"4"	""	""	""	""	"14"	""	""	""	""	""	""	""	""	""	""	""	""	""	""	""	""	""	""	""	""	""	""	""	""	""	""	""	""	"0.0207100591715976"	""	""	""	""	""	""	""	""	""	""	""	""	""	""	""	""	""	""	""	"0.00590841949778434"	""	""	""	""	"0.0175"	""	""	""	""	""	""	""	""	""	""	""	""	""	""	""	""	""	""	""	""	""	""	""	""	""	""	""	""	"1"	""	""	""	""	""	""	""	""	""	""	""	""	""	""	""	""	""	""	""	"2"	""	""	""	""	"1"	""
"False"	"IsMasterProtein"	"-9149932697769944856"	"4"	"Q13449"	"Limbic system-associated membrane protein OS=Homo sapiens OX=9606 GN=LSAMP PE=1 SV=2"	"MVRRVQPDRKQLPLVLLRLLCLLPTGLPVRSVDFNRGTDNITVRQGDTAILRCVVEDKNSKVAWLNRSGIIFAGHDKWSLDPRVELEKRHSLEYSLRIQKVDVYDEGSYTCSVQTQHEPKTSQVYLIVQVPPKISNISSDVTVNEGSNVTLVCMANGRPEPVITWRHLTPTGREFEGEEEYLEILGITREQSGKYECKAANEVSSADVKQVKVTVNYPPTITESKSNEATTGRQASLKCEASAVPAPDFEWYRDDTRINSANGLEIKSTEGQSSLTVTNVTEEHYGNYTCVAANKLGVTNASLVLFRPGSVRGINGSISLAVPLWLLAASLLCLLSKC"	">sp|Q13449|LSAMP_HUMAN Limbic system-associated membrane protein OS=Homo sapiens OX=9606 GN=LSAMP PE=1 SV=2"	"21"	"11"	"210"	"9"	"9"	"1"	"338"	"37.4"	"6.98"	"4"	"15"	"6"	"7"	"11"	""	"4"	"7"	"7"	"7"	"6"	"12"	"10"	"6"	"16"	"4"	"8"	"9"	"6"	"4"	"6"	"8"	""	"4"	"4"	"6"	"6"	"2"	"14"	""	""	"4"	"7"	"7"	"10"	"7"	"4"	"4"	"8"	""	"12"	""	"9"	"7"	"2"	"13"	"4"	"6"	"7"	"4"	"4"	"6"	"6"	"4"	"2"	"7"	"4"	"4"	"6"	""	"4"	"7"	"5"	"5"	"3"	"7"	"5"	"3"	"10"	"2"	"7"	"5"	"4"	"2"	"8"	"5"	""	"2"	"2"	"3"	"4"	"1"	"8"	""	""	"2"	"3"	"4"	"6"	"4"	"2"	"2"	"6"	""	"6"	""	"6"	"6"	"1"	"9"	"2"	"6"	"4"	"4"	"2"	"5"	"3"	"2"	"2"	"7"	"3"	"4"	"5"	""	"2"	"4"	"4"	"4"	"3"	"6"	"5"	"3"	"8"	"2"	"4"	"4"	"3"	"2"	"3"	"4"	""	"2"	"2"	"3"	"3"	"1"	"7"	""	""	"2"	"3"	"4"	"5"	"4"	"2"	"2"	"4"	""	"6"	""	"5"	"4"	"1"	"6"	"2"	"3"	"3"	"2"	"2"	"3"	"3"	"2"	"0"	"1.185"	"1.131"	"1.548"	"1.239"	"0.895"	"1.503"	"0.755"	"1.097"	"1.063"	"1.409"	""	""	""	""	""	""	""	""	""	""	"0.865"	"0.821"	"1.228"	"1.234"	"0.798"	"0.846"	"1.175"	"0.645"	"0.411"	"0.467"	"1.197"	"1.153"	"1.841"	"0.907"	"0.871"	"0.861"	"0.898"	"0.907"	"0.237"	"0.682"	"0.806"	"0.975"	"0.618"	"0.684"	"0.826"	"1.163"	"1.371"	"1.122"	"0.645"	"0.750"	"1.794"	"1.385"	"1.035"	"1.556"	"1.191"	""	""	""	""	""	"1.360"	"0.896"	"0.354"	"0.927"	"0.460"	""	""	""	""	""	"1.140"	"6.829"	"1.623"	"2.541"	"1.028"	"1.507"	"1.005"	"0.888"	"0.761"	"0.771"	"1.169"	"0.988"	"0.902"	"0.755"	"1.112"	"0.956"	"1.009"	"1.229"	"0.634"	"0.387"	"1.175"	"0.835"	"0.711"	"2.116"	"0.161"	"1.125"	"0.173"	"0.919"	"0.735"	"0.876"	"0.814"	"0.720"	"0.781"	"0.816"	"0.749"	"0.779"	"2.058"	"1.059"	"0.527"	"0.868"	"1.193"	"0.978"	"1.440"	"1.850"	"0.010"	"1.604"	"1.301"	"1.007"	"2.994"	"1.530"	"0.730"	"0.432"	"0.863"	"0.428"	"1.287"	"0.716"	"1.104"	"1.056"	"1.236"	"1.791"	"0.852"	"1.334"	"0.759"	"1.043"	"1.173"	"0.130"	"0.592"	"0.459"	"0.356"	"0.146"	"1.669"	"0.614"	"0.359"	"0.576"	"0.922"	"0.956"	"1.052"	"1.251"	"1.077"	"1.075"	""	""	""	""	""	"0.416"	"0.829"	"0.666"	"0.602"	"1.118"	"1.144"	"0.701"	"0.398"	"0.838"	"0.217"	"0.553"	"1.089"	"0.525"	"0.919"	"0.463"	"0.831"	"1.050"	"0.594"	"0.511"	"0.561"	"2.273"	"1.218"	"1.176"	"0.690"	"0.278"	"0.597"	"0.412"	"0.881"	"0.692"	"0.291"	"0.944"	"1.050"	"1.767"	"1.100"	"1.294"	"1.005"	"1.418"	"2.294"	"1.412"	"0.950"	"1.405"	"0.883"	"0.963"	"2.357"	"1.190"	"1.083"	"0.486"	"0.935"	"0.663"	"1.284"	"0.740"	"1.596"	"1.143"	"1.697"	"0.759"	"0.465"	"1.713"	"1.090"	"0.711"	"1.023"	"1.744"	"1.692"	"2.150"	"1.453"	"0.655"	"1.634"	"0.760"	"0.939"	"0.966"	"1.140"	"0.984"	"0.969"	"0.859"	"0.474"	"0.873"	"0.694"	"1.277"	"0.926"	"0.806"	"1.209"	"0.351"	"0.495"	"1.123"	"0.856"	"0.565"	"0.779"	"0.716"	"0.524"	"0.236"	"0.265"	"0.991"	"1.201"	"0.800"	"0.473"	"0.010"	"1.209"	"1.829"	"1.115"	"1.663"	"0.913"	""	""	""	""	""	""	""	""	""	""	"1.111"	"1.138"	"1.379"	"1.849"	"1.079"	"0.25"	"0.18"	"0.63"	"0.31"	"-0.16"	"0.59"	"-0.40"	"0.13"	"0.09"	"0.50"	""	""	""	""	""	""	""	""	""	""	"-0.21"	"-0.28"	"0.30"	"0.30"	"-0.33"	"-0.24"	"0.23"	"-0.63"	"-1.28"	"-1.10"	"0.26"	"0.21"	"0.88"	"-0.14"	"-0.20"	"-0.22"	"-0.16"	"-0.14"	"-2.08"	"-0.55"	"-0.31"	"-0.04"	"-0.69"	"-0.55"	"-0.28"	"0.22"	"0.46"	"0.17"	"-0.63"	"-0.42"	"0.84"	"0.47"	"0.05"	"0.64"	"0.25"	""	""	""	""	""	"0.44"	"-0.16"	"-1.50"	"-0.11"	"-1.12"	""	""	""	""	""	"0.19"	"2.77"	"0.70"	"1.35"	"0.04"	"0.59"	"0.01"	"-0.17"	"-0.39"	"-0.37"	"0.23"	"-0.02"	"-0.15"	"-0.41"	"0.15"	"-0.07"	"0.01"	"0.30"	"-0.66"	"-1.37"	"0.23"	"-0.26"	"-0.49"	"1.08"	"-2.64"	"0.17"	"-2.53"	"-0.12"	"-0.44"	"-0.19"	"-0.30"	"-0.47"	"-0.36"	"-0.29"	"-0.42"	"-0.36"	"1.04"	"0.08"	"-0.93"	"-0.20"	"0.25"	"-0.03"	"0.53"	"0.89"	"-6.64"	"0.68"	"0.38"	"0.01"	"1.58"	"0.61"	"-0.45"	"-1.21"	"-0.21"	"-1.23"	"0.36"	"-0.48"	"0.14"	"0.08"	"0.31"	"0.84"	"-0.23"	"0.42"	"-0.40"	"0.06"	"0.23"	"-2.94"	"-0.76"	"-1.12"	"-1.49"	"-2.77"	"0.74"	"-0.70"	"-1.48"	"-0.80"	"-0.12"	"-0.06"	"0.07"	"0.32"	"0.11"	"0.10"	""	""	""	""	""	"-1.27"	"-0.27"	"-0.59"	"-0.73"	"0.16"	"0.19"	"-0.51"	"-1.33"	"-0.26"	"-2.21"	"-0.85"	"0.12"	"-0.93"	"-0.12"	"-1.11"	"-0.27"	"0.07"	"-0.75"	"-0.97"	"-0.83"	"1.18"	"0.29"	"0.23"	"-0.54"	"-1.85"	"-0.74"	"-1.28"	"-0.18"	"-0.53"	"-1.78"	"-0.08"	"0.07"	"0.82"	"0.14"	"0.37"	"0.01"	"0.50"	"1.20"	"0.50"	"-0.07"	"0.49"	"-0.18"	"-0.05"	"1.24"	"0.25"	"0.12"	"-1.04"	"-0.10"	"-0.59"	"0.36"	"-0.43"	"0.67"	"0.19"	"0.76"	"-0.40"	"-1.10"	"0.78"	"0.12"	"-0.49"	"0.03"	"0.80"	"0.76"	"1.10"	"0.54"	"-0.61"	"0.71"	"-0.40"	"-0.09"	"-0.05"	"0.19"	"-0.02"	"-0.05"	"-0.22"	"-1.08"	"-0.20"	"-0.53"	"0.35"	"-0.11"	"-0.31"	"0.27"	"-1.51"	"-1.01"	"0.17"	"-0.22"	"-0.82"	"-0.36"	"-0.48"	"-0.93"	"-2.08"	"-1.91"	"-0.01"	"0.26"	"-0.32"	"-1.08"	"-6.64"	"0.27"	"0.87"	"0.16"	"0.73"	"-0.13"	""	""	""	""	""	""	""	""	""	""	"0.15"	"0.19"	"0.46"	"0.89"	"0.11"	"573383.475523292"	"679732.836153197"	"648639.679082252"	"887724.631507638"	"710389.603568318"	"513073.612675706"	"343605.502266389"	"516378.887573458"	"259520.294646466"	"376923.321996654"	"365088.47893851"	"484268.784504127"	""	""	""	""	""	""	""	""	""	""	""	""	"9997938.48894284"	"8652882.961045"	"8206175.56702714"	"12275559.8499872"	"12334763.6976796"	"7980009.9561073"	"12409212.8717204"	"10498463.2245052"	"14577071.6723622"	"8005731.30511679"	"5096696.16845919"	"5797428.69954023"	"6682840.50739393"	"8000542.76484705"	"7706757.86520188"	"12305305.7549235"	"6059285.61209675"	"5821669.11303601"	"19824980.0983482"	"17069204.6991167"	"17802113.5220019"	"17975623.2567827"	"4693117.03679518"	"13526987.8033529"	"7807420.79714887"	"6290392.46148255"	"7613716.79896426"	"4828425.3278522"	"5341830.65534332"	"6445609.53724972"	"933563.614100196"	"1085935.10537855"	"1279882.37606232"	"1047582.95690008"	"601843.693877892"	"699912.224653931"	"3742511.92766888"	"6713660.56543613"	"5181767.96428573"	"3873478.45337266"	"5821994.68943446"	"4455982.03825921"	""	""	""	""	""	""	"37665472.1680467"	"51231033.7608895"	"33760473.5043957"	"13348842.095839"	"34920224.793028"	"17325427.0950322"	""	""	""	""	""	""	"4160791.28605062"	"4742362.58568219"	"28414562.0956761"	"6751517.33615232"	"10572962.8268364"	"4278256.92486256"	"22040064.0720449"	"33213716.1444719"	"22145309.5083073"	"19570493.3454048"	"16766828.520411"	"17000455.14708"	"2930630.92271353"	"3425769.70460887"	"2896096.03018956"	"2643661.82020662"	"2213072.98751968"	"3258735.17741153"	"22364732.7160029"	"21379413.9459362"	"22575140.7937557"	"27487722.4822812"	"14184694.8944017"	"8650078.2428731"	"576290.19150071"	"677059.327523789"	"481154.003192254"	"409973.667569782"	"1219630.79494998"	"92771.5279110976"	"692207.141538932"	"778866.088919565"	"119810.84723918"	"636049.728837154"	"508563.07040393"	"606567.683092865"	"632451.740034574"	"514925.269969126"	"455398.285586391"	"494102.358330435"	"516188.314237287"	"473600.297003345"	"512948.063026413"	"399714.208227668"	"1055420.29115272"	"543053.027101516"	"270146.082506528"	"445346.617282166"	"431870.898130084"	"515055.688121429"	"422161.698431535"	"621811.85596088"	"798926.806271507"	""	"2528580.00501569"	"4054875.99237652"	"3289081.69356164"	"2546065.47414833"	"7569988.31322229"	"3867654.54746679"	"12671938.4278518"	"9253365.91849369"	"5470471.84335847"	"10940635.1926588"	"5419313.33134327"	"16311788.250179"	"1206709.20791179"	"863906.443454848"	"1332683.78515413"	"1274844.77631633"	"1492080.16565968"	"2160740.95566908"	"10341525.8759268"	"8812395.24455465"	"13797565.6818729"	"7850750.68189966"	"10784255.0030263"	"12135654.6801087"	"17536924.6621922"	"2279037.75"	"10384969.1490333"	"8055496.14392711"	"6246992.56935145"	"2563275.85899149"	"24396403.0393627"	"40718382.9389535"	"14967850.4227811"	"8753998.59186867"	"14055489.7965817"	"22486823.019163"	"4698634.55633255"	"4493199.9319552"	"4941627.3674745"	"5879366.02299077"	"5058315.65787868"	"5050914.96267375"	""	""	""	""	""	""	"721451.287202698"	"299835.657485866"	"597852.087683518"	"480279.766404865"	"433968.367033699"	"806370.093175814"	"19090300.9815723"	"21845413.8463524"	"13373618.7414304"	"7596352.34117419"	"15990668.5959785"	"4139820.14448305"	"14657816.97966"	"8106414.63481745"	"15961809.1693314"	"7695910.67608404"	"13470143.2213251"	"6783313.22643485"	"14923207.8245292"	"12398670.1047184"	"15664130.8664987"	"8870536.9809716"	"7631451.28103029"	"8375360.46801382"	"540033.147428976"	"1227228.38222516"	"658005.614975127"	"635138.677941559"	"372537.446623507"	"149998.773032739"	"21820519.446145"	"13030454.6163804"	"8988264.42497732"	"19225000.3259407"	"15100267.4713683"	"6340087.32541492"	"5835302.55769468"	"5507542.6592518"	"6126099.8767122"	"10311249.6634314"	"6416581.48970764"	"7552316.40470885"	"2644800.0750922"	"2658739.73176412"	"3749610.12945127"	"6066370.64471957"	"3734075.36963477"	"2513071.17960119"	"13262858.0351085"	"18631232.4405795"	"11710702.3650263"	"12767427.3930835"	"31257452.2479752"	"15783249.117185"	"767901.199756869"	"831964.965051928"	"373489.283656021"	"717928.688246564"	"508893.472633365"	"985971.891687851"	"5303729.5576109"	"3925070.25469645"	"8467339.35616061"	"6060538.60985795"	"9001530.03366293"	"4026511.72333679"	"6913643.47368801"	"3216530.30752069"	"11844123.1105408"	"7535735.27667464"	"4916685.53117842"	"7069382.6196009"	"3158513.19794418"	"5508443.86324115"	"5345493.59291967"	"6790204.74927967"	"4589047.14357893"	"2068344.24264047"	"824688.938444111"	"1347913.80085943"	"626574.373789662"	"774556.893366856"	"796778.388508581"	"940070.17853891"	"1925259.86145937"	"1894552.30255019"	"1864795.19241441"	"1653858.21723284"	"912466.412722256"	"1679934.47646488"	"24478084.2093529"	"16978935.2085092"	"31267077.766048"	"22674825.0531076"	"19717596.361677"	"29594468.7346166"	"10208648.48281"	"3579390.39636856"	"5055182.75257048"	"11460295.4924249"	"8739812.91618244"	"5768009.2755195"	"10472952.9688739"	"8162758.95951306"	"7498223.98826236"	"5492147.7922929"	"2473946.14865407"	"2779536.26916248"	"5051563.0958374"	"5007203.65908489"	"6066070.67860786"	"4041776.35781415"	"2390973.0713996"	""	"9752834.9031015"	"11795909.6507052"	"17838628.4201951"	"10870456.4684483"	"16216526.0716558"	"8902644.3986809"	""	""	""	""	""	""	""	""	""	""	""	""	"5084341.71250771"	"5649588.07000859"	"5783696.86653738"	"7008814.44375826"	"9401890.73038386"	"5487781.4611027"	""	""	""	""	""	""	""	""	""	""	""	""	""	""	""	""	""	""	""	""	""	""	""	""	""	""	""	""	""	""	""	""	""	""	""	""	""	""	""	""	""	""	""	""	""	""	""	""	""	""	""	""	""	""	""	""	""	""	""	""	""	""	""	""	""	""	""	""	""	""	""	""	""	""	""	""	""	""	""	""	""	""	""	""	""	""	""	""	""	""	""	""	""	""	""	""	""	""	""	""	""	""	""	""	""	""	""	""	""	""	""	""	""	""	""	""	""	""	""	""	""	""	""	""	""	""	""	""	""	""	""	""	""	""	""	""	""	""	""	""	""	""	""	""	""	""	""	""	""	""	""	""	""	""	""	""	""	""	""	""	""	""	""	""	""	""	""	""	""	""	""	""	""	""	""	""	""	""	""	""	""	""	""	""	""	""	""	""	""	""	""	""	""	""	""	""	""	""	""	""	""	""	""	""	""	""	""	""	""	""	""	""	""	""	""	""	""	""	""	""	""	""	""	""	""	""	""	""	""	""	""	""	""	""	""	""	""	""	""	""	""	""	""	""	""	""	""	""	""	""	""	""	""	""	""	""	""	""	""	""	""	""	""	""	""	""	""	""	""	""	""	""	""	""	""	""	""	""	""	""	""	""	""	""	""	""	""	""	""	""	""	""	""	""	""	""	""	""	""	""	""	""	""	""	""	""	""	""	""	""	""	""	""	""	""	""	""	""	""	""	""	""	""	""	"1"	"1"	"1"	"1"	"1"	"1"	"1"	"1"	"1"	"1"	"1"	"1"	""	""	""	""	""	""	""	""	""	""	""	""	"1"	"1"	"1"	"1"	"1"	"1"	"1"	"1"	"1"	"1"	"1"	"1"	"1"	"1"	"1"	"1"	"1"	"1"	"1"	"1"	"1"	"1"	"1"	"1"	"1"	"1"	"1"	"1"	"1"	"1"	"1"	"1"	"1"	"1"	"1"	"1"	"1"	"1"	"1"	"1"	"1"	"1"	""	""	""	""	""	""	"1"	"1"	"1"	"1"	"1"	"1"	""	""	""	""	""	""	"1"	"1"	"1"	"1"	"1"	"1"	"1"	"1"	"1"	"1"	"1"	"1"	"1"	"1"	"1"	"1"	"1"	"1"	"1"	"1"	"1"	"1"	"1"	"1"	"1"	"1"	"1"	"1"	"1"	"1"	"1"	"1"	"1"	"1"	"1"	"1"	"1"	"1"	"1"	"1"	"1"	"1"	"1"	"1"	"1"	"1"	"1"	"1"	"1"	"1"	"1"	"1"	"1"	""	"1"	"1"	"1"	"1"	"1"	"1"	"1"	"1"	"1"	"1"	"1"	"1"	"1"	"1"	"1"	"1"	"1"	"1"	"1"	"1"	"1"	"1"	"1"	"1"	"1"	"1"	"1"	"1"	"1"	"1"	"1"	"1"	"1"	"1"	"1"	"1"	"1"	"1"	"1"	"1"	"1"	"1"	""	""	""	""	""	""	"1"	"1"	"1"	"1"	"1"	"1"	"1"	"1"	"1"	"1"	"1"	"1"	"1"	"1"	"1"	"1"	"1"	"1"	"1"	"1"	"1"	"1"	"1"	"1"	"1"	"1"	"1"	"1"	"1"	"1"	"1"	"1"	"1"	"1"	"1"	"1"	"1"	"1"	"1"	"1"	"1"	"1"	"1"	"1"	"1"	"1"	"1"	"1"	"1"	"1"	"1"	"1"	"1"	"1"	"1"	"1"	"1"	"1"	"1"	"1"	"1"	"1"	"1"	"1"	"1"	"1"	"1"	"1"	"1"	"1"	"1"	"1"	"1"	"1"	"1"	"1"	"1"	"1"	"1"	"1"	"1"	"1"	"1"	"1"	"1"	"1"	"1"	"1"	"1"	"1"	"1"	"1"	"1"	"1"	"1"	"1"	"1"	"1"	"1"	"1"	"1"	"1"	"1"	"1"	"1"	"1"	"1"	"1"	"1"	"1"	"1"	"1"	"1"	""	"1"	"1"	"1"	"1"	"1"	"1"	""	""	""	""	""	""	""	""	""	""	""	""	"1"	"1"	"1"	"1"	"1"	"1"	"573383.475523292"	"679732.836153197"	"648639.679082252"	"887724.631507638"	"710389.603568318"	"513073.612675706"	"343605.502266389"	"516378.887573458"	"259520.294646466"	"376923.321996654"	"365088.47893851"	"484268.784504127"	""	""	""	""	""	""	""	""	""	""	""	""	"9997938.48894284"	"8652882.961045"	"8206175.56702714"	"12275559.8499872"	"12334763.6976796"	"7980009.9561073"	"12409212.8717204"	"10498463.2245052"	"14577071.6723622"	"8005731.30511679"	"5096696.16845919"	"5797428.69954023"	"6682840.50739393"	"8000542.76484705"	"7706757.86520188"	"12305305.7549235"	"6059285.61209675"	"5821669.11303601"	"19824980.0983482"	"17069204.6991167"	"17802113.5220019"	"17975623.2567827"	"4693117.03679518"	"13526987.8033529"	"7807420.79714887"	"6290392.46148255"	"7613716.79896426"	"4828425.3278522"	"5341830.65534332"	"6445609.53724972"	"933563.614100196"	"1085935.10537855"	"1279882.37606232"	"1047582.95690008"	"601843.693877892"	"699912.224653931"	"3742511.92766888"	"6713660.56543613"	"5181767.96428573"	"3873478.45337266"	"5821994.68943446"	"4455982.03825921"	""	""	""	""	""	""	"37665472.1680467"	"51231033.7608895"	"33760473.5043957"	"13348842.095839"	"34920224.793028"	"17325427.0950322"	""	""	""	""	""	""	"4160791.28605062"	"4742362.58568219"	"28414562.0956761"	"6751517.33615232"	"10572962.8268364"	"4278256.92486256"	"22040064.0720449"	"33213716.1444719"	"22145309.5083073"	"19570493.3454048"	"16766828.520411"	"17000455.14708"	"2930630.92271353"	"3425769.70460887"	"2896096.03018956"	"2643661.82020662"	"2213072.98751968"	"3258735.17741153"	"22364732.7160029"	"21379413.9459362"	"22575140.7937557"	"27487722.4822812"	"14184694.8944017"	"8650078.2428731"	"576290.19150071"	"677059.327523789"	"481154.003192254"	"409973.667569782"	"1219630.79494998"	"92771.5279110976"	"692207.141538932"	"778866.088919565"	"119810.84723918"	"636049.728837154"	"508563.07040393"	"606567.683092865"	"632451.740034574"	"514925.269969126"	"455398.285586391"	"494102.358330435"	"516188.314237287"	"473600.297003345"	"512948.063026413"	"399714.208227668"	"1055420.29115272"	"543053.027101516"	"270146.082506528"	"445346.617282166"	"431870.898130084"	"515055.688121429"	"422161.698431535"	"621811.85596088"	"798926.806271507"	""	"2528580.00501569"	"4054875.99237652"	"3289081.69356164"	"2546065.47414833"	"7569988.31322229"	"3867654.54746679"	"12671938.4278518"	"9253365.91849369"	"5470471.84335847"	"10940635.1926588"	"5419313.33134327"	"16311788.250179"	"1206709.20791179"	"863906.443454848"	"1332683.78515413"	"1274844.77631633"	"1492080.16565968"	"2160740.95566908"	"10341525.8759268"	"8812395.24455465"	"13797565.6818729"	"7850750.68189966"	"10784255.0030263"	"12135654.6801087"	"17536924.6621922"	"2279037.75"	"10384969.1490333"	"8055496.14392711"	"6246992.56935145"	"2563275.85899149"	"24396403.0393627"	"40718382.9389535"	"14967850.4227811"	"8753998.59186867"	"14055489.7965817"	"22486823.019163"	"4698634.55633255"	"4493199.9319552"	"4941627.3674745"	"5879366.02299077"	"5058315.65787868"	"5050914.96267375"	""	""	""	""	""	""	"721451.287202698"	"299835.657485866"	"597852.087683518"	"480279.766404865"	"433968.367033699"	"806370.093175814"	"19090300.9815723"	"21845413.8463524"	"13373618.7414304"	"7596352.34117419"	"15990668.5959785"	"4139820.14448305"	"14657816.97966"	"8106414.63481745"	"15961809.1693314"	"7695910.67608404"	"13470143.2213251"	"6783313.22643485"	"14923207.8245292"	"12398670.1047184"	"15664130.8664987"	"8870536.9809716"	"7631451.28103029"	"8375360.46801382"	"540033.147428976"	"1227228.38222516"	"658005.614975127"	"635138.677941559"	"372537.446623507"	"149998.773032739"	"21820519.446145"	"13030454.6163804"	"8988264.42497732"	"19225000.3259407"	"15100267.4713683"	"6340087.32541492"	"5835302.55769468"	"5507542.6592518"	"6126099.8767122"	"10311249.6634314"	"6416581.48970764"	"7552316.40470885"	"2644800.0750922"	"2658739.73176412"	"3749610.12945127"	"6066370.64471957"	"3734075.36963477"	"2513071.17960119"	"13262858.0351085"	"18631232.4405795"	"11710702.3650263"	"12767427.3930835"	"31257452.2479752"	"15783249.117185"	"767901.199756869"	"831964.965051928"	"373489.283656021"	"717928.688246564"	"508893.472633365"	"985971.891687851"	"5303729.5576109"	"3925070.25469645"	"8467339.35616061"	"6060538.60985795"	"9001530.03366293"	"4026511.72333679"	"6913643.47368801"	"3216530.30752069"	"11844123.1105408"	"7535735.27667464"	"4916685.53117842"	"7069382.6196009"	"3158513.19794418"	"5508443.86324115"	"5345493.59291967"	"6790204.74927967"	"4589047.14357893"	"2068344.24264047"	"824688.938444111"	"1347913.80085943"	"626574.373789662"	"774556.893366856"	"796778.388508581"	"940070.17853891"	"1925259.86145937"	"1894552.30255019"	"1864795.19241441"	"1653858.21723284"	"912466.412722256"	"1679934.47646488"	"24478084.2093529"	"16978935.2085092"	"31267077.766048"	"22674825.0531076"	"19717596.361677"	"29594468.7346166"	"10208648.48281"	"3579390.39636856"	"5055182.75257048"	"11460295.4924249"	"8739812.91618244"	"5768009.2755195"	"10472952.9688739"	"8162758.95951306"	"7498223.98826236"	"5492147.7922929"	"2473946.14865407"	"2779536.26916248"	"5051563.0958374"	"5007203.65908489"	"6066070.67860786"	"4041776.35781415"	"2390973.0713996"	""	"9752834.9031015"	"11795909.6507052"	"17838628.4201951"	"10870456.4684483"	"16216526.0716558"	"8902644.3986809"	""	""	""	""	""	""	""	""	""	""	""	""	"5084341.71250771"	"5649588.07000859"	"5783696.86653738"	"7008814.44375826"	"9401890.73038386"	"5487781.4611027"	"94503.9296874999"	"79538.6562499999"	"91184.6875000001"	"148319.890625"	"121707.8515625"	"39303.66796875"	"48546.765625"	"58096.51171875"	"44815.9609375"	"34132.6328125"	"76963.4296875"	"64975.546875"	""	""	""	""	""	""	""	""	""	""	""	""	"1935875"	"770987.796875"	"733666.625"	"1302961.1875"	"2100777.96875"	"1090150.3125"	"2386137.609375"	"1245395.6171875"	"1969828.078125"	"1783674.8359375"	"1443196.921875"	"1071626.578125"	"1346698.203125"	"629428.828125"	"1289978.109375"	"1389802.828125"	"1487609.25"	"751439.125"	"3542797.828125"	"2207216.5078125"	"1561621.453125"	"1089440.15625"	"1195500.828125"	"1820161.1484375"	"1630821.4375"	"848618.421875"	"1016946.078125"	"797249.140625"	"657260.125"	"734975.3984375"	"171303.53125"	"152777.5"	"177017.828125"	"135151.203125"	"71656.296875"	"85849.2968750001"	"721791.625000001"	"1020422.5625"	"357625.28125"	"425995.96875"	"921030.937499999"	"582334.3125"	""	""	""	""	""	""	"7379173.68750001"	"6480785.625"	"5825172.875"	"3896864.125"	"3928961.3125"	"2688152.5"	""	""	""	""	""	""	"765382.945312501"	"721015.0703125"	"244760.885253906"	"1390211.8671875"	"1118308.84375"	"649183.953125"	"4601729.625"	"3839581.34375"	"2773711.46875"	"2542648.296875"	"3057219.96875"	"2253915.734375"	"157372.875"	"135669.203125"	"81082.0546875"	"97308.640625"	"60179.140625"	"134666.78125"	"5259364.734375"	"3845872.5"	"2929466.375"	"3140029.0546875"	"1819619.55859375"	"1377255.203125"	"131046.90625"	"70996.7656250001"	"59560.18359375"	"71214.7421875"	"138180.265625"	"24299.236328125"	"129365.2734375"	"137506.5625"	"48281.7421875"	"197417.015625"	"110005.921875"	"72525.265625"	"126307.3203125"	"77679.46875"	"75322.2421874999"	"63927.5351562501"	"141966.984375"	"47570.421875"	"96346.734375"	"54122.421875"	"120877.15625"	"62761.5"	"27731.654296875"	"65606.2890625"	"108361.3359375"	"85387.0703125001"	"51850.5"	"105333.3828125"	"139425.71875"	""	"408345.546875"	"439571.078125"	"231799.87109375"	"296633.3515625"	"43272.5678710938"	"445979.328125"	"2833988.9140625"	"1210145.984375"	"1278910.9296875"	"1633051.984375"	"809361.249999999"	"31836.478515625"	"243466.109375"	"106891.9375"	"330567.125"	"190373"	"327191.1875"	"349596.15625"	"2285391.9375"	"1239897.65625"	"2189379.625"	"1590942.65625"	"2454437.0625"	"1345723.03125"	"4526477.3125"	"2279037.75"	"1551508.75"	"2354175.8125"	"90555.28125"	"582572.921875"	"6262462.5"	"8461874.53125"	"3213941.21875"	"2186539.5078125"	"1780273.3984375"	"39624.4501953125"	"675272.84375"	"618390.84375"	"669485.3125"	"693055.09375"	"841717.40625"	"611814.734375"	""	""	""	""	""	""	"115500.34375"	"40288.4140625"	"87001.953125"	"108312.828125"	"70395.296875"	"89231.2500000001"	"3316773.2109375"	"2727534.265625"	"1712012.375"	"1175548.41796875"	"2417983.67578125"	"998377.6875"	"2072736.17578125"	"1002131.67382812"	"1722953.97851562"	"773063.77734375"	"1541900.515625"	"849408.23046875"	"2391345.0078125"	"1425817.703125"	"2031593.046875"	"1117934.5546875"	"1367353.671875"	"1003009.11914063"	"84609.625"	"109980.3671875"	"75583.671875"	"73009.4375"	"56506.875"	"45079.74609375"	"3460467.59375"	"2217703.46875"	"3698561.7421875"	"3145104.21484375"	"2242607.265625"	"1512537.625"	"933056.48828125"	"984559.93359375"	"986682.40234375"	"1163236.20703125"	"1052220.109375"	"904355.75"	"468244.51953125"	"373652.87109375"	"714547.0703125"	"1076197.9296875"	"651412.19140625"	"450413.35546875"	"2338176.109375"	"2817438.859375"	"2608269.0390625"	"2670807.4375"	"4400962.34375"	"2007717.5859375"	"108401.125"	"120785.625"	"63741.59375"	"124316.828125"	"97557.6484374999"	"141718.46875"	"947847.09375"	"698630.671875"	"1325205.984375"	"1000566.484375"	"1566142.59375"	"667624.04296875"	"1083860.25"	"724420.5078125"	"1722360.578125"	"1753618.4140625"	"812457.82421875"	"1209278.359375"	"487869.46484375"	"595857.3984375"	"1103450.1875"	"933224.2890625"	"655847.484375"	"390622.328125"	"101275.296875"	"158645.671875"	"81530.9609375"	"90714.6484375"	"93097.2734375"	"95539.671875"	"172181.40625"	"125582.046875"	"158635.53125"	"214205.515625"	"86176.046875"	"141297.359375"	"4184068.21875"	"2745502.875"	"5171896.8203125"	"3965915.796875"	"3736881.09375"	"4046056.515625"	"519179.5078125"	"446385.90625"	"343015.51953125"	"766483.75"	"466183.8125"	"232045.75390625"	"964663.6796875"	"434887.5703125"	"604305.33984375"	"392514.09375"	"275036.84375"	"3796.63598632812"	"467168.609375"	"287107.9921875"	"660918.71875"	"458991.80859375"	"208766.609375"	""	"1290326.390625"	"1094220.46875"	"1823851.703125"	"1008340.859375"	"50237.0551757813"	"978368.1796875"	""	""	""	""	""	""	""	""	""	""	""	""	"243111.53125"	"231833.236328125"	"323839.203125"	"316449.62109375"	"470970.703125"	"369595.93359375"	"1"	"1"	"1"	"1"	"1"	"1"	"1"	"1"	"1"	"1"	"1"	"1"	""	""	""	""	""	""	""	""	""	""	""	""	"2"	"2"	"2"	"2"	"2"	"2"	"3"	"3"	"3"	"3"	"3"	"3"	"3"	"3"	"3"	"3"	"3"	"3"	"3"	"3"	"3"	"3"	"3"	"3"	"2"	"2"	"2"	"2"	"2"	"2"	"1"	"1"	"1"	"1"	"1"	"1"	"1"	"1"	"1"	"1"	"1"	"1"	""	""	""	""	""	""	"2"	"2"	"2"	"2"	"2"	"2"	""	""	""	""	""	""	"2"	"2"	"2"	"2"	"2"	"2"	"3"	"3"	"3"	"3"	"3"	"3"	"1"	"1"	"1"	"1"	"1"	"1"	"3"	"3"	"3"	"3"	"3"	"3"	"1"	"1"	"1"	"1"	"1"	"1"	"1"	"1"	"1"	"1"	"1"	"1"	"1"	"1"	"1"	"1"	"1"	"1"	"1"	"1"	"1"	"1"	"1"	"1"	"1"	"1"	"1"	"1"	"1"	""	"2"	"2"	"2"	"2"	"2"	"2"	"2"	"2"	"2"	"2"	"2"	"1"	"1"	"1"	"1"	"1"	"1"	"1"	"3"	"3"	"3"	"3"	"3"	"3"	"2"	"2"	"2"	"2"	"2"	"2"	"3"	"3"	"3"	"3"	"3"	"2"	"2"	"2"	"2"	"2"	"2"	"2"	""	""	""	""	""	""	"1"	"1"	"1"	"1"	"1"	"1"	"3"	"3"	"3"	"3"	"3"	"3"	"3"	"3"	"3"	"3"	"3"	"3"	"3"	"3"	"3"	"3"	"3"	"3"	"1"	"1"	"1"	"1"	"1"	"1"	"4"	"4"	"4"	"4"	"4"	"4"	"4"	"4"	"4"	"4"	"4"	"4"	"2"	"2"	"2"	"2"	"2"	"2"	"5"	"5"	"5"	"5"	"5"	"5"	"1"	"1"	"1"	"1"	"1"	"1"	"3"	"3"	"3"	"3"	"3"	"3"	"3"	"3"	"3"	"3"	"3"	"3"	"2"	"2"	"2"	"2"	"2"	"2"	"1"	"1"	"1"	"1"	"1"	"1"	"1"	"1"	"1"	"1"	"1"	"1"	"3"	"3"	"3"	"3"	"3"	"3"	"2"	"2"	"2"	"2"	"2"	"2"	"2"	"2"	"2"	"2"	"2"	"1"	"2"	"2"	"2"	"2"	"2"	""	"4"	"4"	"4"	"4"	"4"	"4"	""	""	""	""	""	""	""	""	""	""	""	""	"2"	"2"	"2"	"2"	"2"	"2"	"1.38"	"10.32"	"1.68"	"2.05"	"5.42"	""	"2.87"	"1.79"	"1.87"	"2.22"	"2.35"	"6.30"	"2.41"	"1.37"	"14.81"	"2.31"	"1.97"	"2.03"	"2.31"	"1.76"	"1.35"	"5.64"	""	"0.50"	"2.60"	"1.02"	"2.08"	"1.41"	"7.52"	""	""	"1.40"	"1.37"	"1.82"	"3.55"	"1.84"	"4.28"	"2.46"	"1.40"	""	"3.10"	""	"1.72"	"1.63"	"0.92"	"12.28"	"2.25"	"4.01"	"2.20"	"1.04"	"1.50"	"4.52"	"1.89"	"1.83"	"11"	"0"	"9"	"4"	"0"	""	"1"	"4"	"3"	"5"	"6"	"0"	"5"	"7"	"0"	"2"	"4"	"2"	"2"	"10"	"3"	"0"	""	"15"	"1"	"6"	"2"	"10"	"0"	""	""	"7"	"8"	"4"	"1"	"6"	"0"	"1"	"8"	""	"1"	""	"3"	"3"	"7"	"0"	"3"	"0"	"4"	"6"	"5"	"0"	"3"	"7"	"0.0143229166666667"	"0"	"0.0138888888888889"	"0.00568181818181818"	"0"	""	"0.00186567164179104"	"0.00626959247648903"	"0.00496688741721854"	"0.00719424460431655"	"0.00894187779433681"	"0"	"0.00746268656716418"	"0.00960219478737997"	"0"	"0.00300751879699248"	"0.00604229607250755"	"0.0032520325203252"	"0.0032258064516129"	"0.0163398692810458"	"0.00596421471172962"	"0"	""	"0.0323974082073434"	"0.0027027027027027"	"0.00964630225080386"	"0.00300751879699248"	"0.0148148148148148"	"0"	""	""	"0.00924702774108322"	"0.0108695652173913"	"0.00536193029490617"	"0.0018348623853211"	"0.009375"	"0"	"0.00161812297734628"	"0.0115273775216138"	""	"0.00160513643659711"	""	"0.00443131462333826"	"0.0045045045045045"	"0.02"	"0"	"0.00479233226837061"	"0"	"0.00589101620029455"	"0.00860832137733142"	"0.00758725341426404"	"0"	"0.00483091787439614"	"0.00957592339261286"	"1"	"3"	"1"	"2"	"3"	""	"2"	"2"	"2"	"2"	"2"	"3"	"2"	"2"	"3"	"2"	"2"	"2"	"2"	"1"	"2"	"3"	""	"1"	"2"	"2"	"2"	"1"	"3"	""	""	"2"	"1"	"2"	"2"	"2"	"3"	"2"	"1"	""	"2"	""	"2"	"2"	"1"	"3"	"2"	"3"	"2"	"2"	"2"	"3"	"2"	"2"	""
"False"	"None"	"-9148835145503818132"	"1563"	"Q7RTR2-2"	"Isoform 2 of NLR family CARD domain-containing protein 3 OS=Homo sapiens OX=9606 GN=NLRC3"	"MEMDAPRPPSLAVPGAASRPGRLLDGGHGRQQVQALSSQLLEVIPDSRKQEVRTGREAGQGHGTGSPAEQVKALMDLLAGKGSQGSQAPQALDRTPDAPLGPCSNDSRIQRHRKALLSKVGGGPELGGPWHRLASLLLVEGLTDLQLREHDFTQVEATRGGGHPARTVALDRLFLPLSRVSVPPRVSITIGVAGMGKTTLVRHFVRLWAHGQVGKDFSLVLPLTFRDLNTHEKLCADRLICSVFPHVGEPSLAVAVPARALLILDGLDECRTPLDFSNTVACTDPKKEIPVDHLITNIIRGNLFPEVSIWITSRPSASGQIPGGLVDRMTEIRGFNEEEIKVCLEQMFPEDQALLGWMLSQVQADRALYLMCTVPAFCRLTGMALGHLWRSRTGPQDAELWPPRTLCELYSWYFRMALSGEGQEKGKASPRIEQVAHGGRKMVGTLGRLAFHGLLKKKYVFYEQDMKAFGVDLALLQGAPCSCFLQREETLASSVAYCFTHLSLQEFVAAAYYYGASRRAIFDLFTESGVSWPRLGFLTHFRSAAQRAMQAEDGRLDVFLRFLSGLLSPRVNALLAGSLLAQGEHQAYRTQVAELLQGCLRPDAAVCARAINVLHCLHELQHTELARSVEEAMESGALARLTGPAHRAALAYLLQVSDACAQEANLSLSLSQGVLQSLLPQLLYCRKLRLDTNQFQDPVMELLGSVLSGKDCRIQKISLAENQISNKGAKALARSLLVNRSLTSLDLRGNSIGPQGAKALADALKINRTLTSLSLQGNTVRDDGARSMAEALASNRTLSMLHLQKNSIGPMGAQRMADALKQNRSLKELMFSSNSIGDGGAKALAEALKVNQGLESLDLQSNSISDAGVAALMGALCTNQTLLSLSLRENSISPEGAQAIAHALCANSTLKNLDLTANLLHDQGARAIAVAVRENRTLTSLHLQWNFIQAGAAQALGQALQLNRSLTSLDLQENAIGDDGACAVARALKVNTALTALYLQVASIGASGAQVLGEALAVNRTLEILDLRGNAIGVAGAKALANALKVNSSLRRLNLQENSLGMDGAICIATALSGNHRLQHINLQGNHIGDSGARMISEAIKTNAPTCTVEM"	">sp|Q7RTR2-2|NLRC3_HUMAN Isoform 2 of NLR family CARD domain-containing protein 3 OS=Homo sapiens OX=9606 GN=NLRC3"	"1"	"1"	"1"	"0"	"1"	"1"	"1111"	"119.3"	"8.24"	""	""	"1"	""	""	""	""	""	""	""	""	""	""	""	""	""	""	""	""	""	""	""	""	""	""	""	""	""	""	""	""	""	""	""	""	""	""	""	""	""	""	""	""	""	""	""	""	""	""	""	""	""	""	""	""	""	"1"	""	""	""	""	""	""	""	""	""	""	""	""	""	""	""	""	""	""	""	""	""	""	""	""	""	""	""	""	""	""	""	""	""	""	""	""	""	""	""	""	""	""	""	""	""	""	""	""	""	""	""	""	""	"1"	""	""	""	""	""	""	""	""	""	""	""	""	""	""	""	""	""	""	""	""	""	""	""	""	""	""	""	""	""	""	""	""	""	""	""	""	""	""	""	""	""	""	""	""	""	""	""	""	""	""	""	"0"	""	""	""	""	""	""	""	""	""	""	""	""	""	""	""	""	""	""	""	""	""	""	""	""	""	""	""	""	""	""	""	""	""	""	""	""	""	""	""	""	""	""	""	""	""	""	""	""	""	""	""	""	""	""	""	""	""	""	""	""	""	""	""	""	""	""	""	""	""	""	""	""	""	""	""	""	""	""	""	""	""	""	""	""	""	""	""	""	""	""	""	""	""	""	""	""	""	""	""	""	""	""	""	""	""	""	""	""	""	""	""	""	""	""	""	""	""	""	""	""	""	""	""	""	""	""	""	""	""	""	""	""	""	""	""	"0.388"	"2.687"	"20.099"	"10.051"	"2.007"	""	""	""	""	""	""	""	""	""	""	"1.462"	"0.578"	"5.266"	"0.660"	"3.550"	""	""	""	""	""	""	""	""	""	""	""	""	""	""	""	""	""	""	""	""	""	""	""	""	""	""	""	""	""	""	""	""	""	""	""	""	""	""	""	""	""	""	""	""	""	""	""	""	""	""	""	""	""	""	""	""	""	""	""	""	""	""	""	""	""	""	""	""	""	""	""	""	""	""	""	""	""	""	""	""	""	""	""	""	""	""	""	""	""	""	""	""	""	""	""	""	""	""	""	""	""	""	""	""	""	""	""	""	""	""	""	""	""	""	""	""	""	""	""	""	""	""	""	""	""	""	""	""	""	""	""	""	""	""	""	""	""	""	""	""	""	""	""	""	""	""	""	""	""	""	""	""	""	""	""	""	""	""	""	""	""	""	""	""	""	""	""	""	""	""	""	""	""	""	""	""	""	""	""	""	""	""	""	""	""	""	""	""	""	""	""	""	""	""	""	""	""	""	""	""	""	""	""	""	""	""	""	""	""	""	""	""	""	""	""	""	""	""	""	""	""	""	""	""	""	""	""	""	""	""	""	""	""	""	""	""	""	""	""	""	""	""	""	""	""	""	""	""	""	""	"-1.37"	"1.43"	"4.33"	"3.33"	"1.01"	""	""	""	""	""	""	""	""	""	""	"0.55"	"-0.79"	"2.40"	"-0.60"	"1.83"	""	""	""	""	""	""	""	""	""	""	""	""	""	""	""	""	""	""	""	""	""	""	""	""	""	""	""	""	""	""	""	""	""	""	""	""	""	""	""	""	""	""	""	""	""	""	""	""	""	""	""	""	""	""	""	""	""	""	""	""	""	""	""	""	""	""	""	""	""	""	""	""	""	""	""	""	""	""	""	""	""	""	""	""	""	""	""	""	""	""	""	""	""	""	""	""	""	""	""	""	""	""	""	""	""	""	""	""	""	""	""	""	""	""	""	""	""	""	""	""	""	""	""	""	""	""	""	""	""	""	""	""	""	""	""	""	""	""	""	""	""	""	""	""	""	""	""	""	""	""	""	""	""	""	""	""	""	""	""	""	""	""	""	""	""	""	""	""	""	""	""	""	""	""	""	""	""	""	""	""	""	""	""	""	""	""	""	""	""	""	""	""	""	""	""	""	""	""	""	""	""	""	""	""	""	""	""	""	""	""	""	""	""	""	""	""	""	""	""	""	""	""	""	""	""	""	""	""	""	""	""	""	""	""	""	""	""	""	""	""	""	""	""	""	""	""	""	""	""	""	""	""	""	""	""	""	""	""	""	""	""	""	""	""	""	""	""	""	""	""	""	""	""	""	""	""	""	"1218002.83772045"	"472201.625"	"3273240.85807055"	"24480916.9635008"	"12242533.3448266"	"2444593.51116153"	""	""	""	""	""	""	""	""	""	""	""	""	"1683995.78122107"	"2462102.78894101"	"973048.332766654"	"8867502.74419525"	"1110704.62943196"	"5978035.98176677"	""	""	""	""	""	""	""	""	""	""	""	""	""	""	""	""	""	""	""	""	""	""	""	""	""	""	""	""	""	""	""	""	""	""	""	""	""	""	""	""	""	""	""	""	""	""	""	""	""	""	""	""	""	""	""	""	""	""	""	""	""	""	""	""	""	""	""	""	""	""	""	""	""	""	""	""	""	""	""	""	""	""	""	""	""	""	""	""	""	""	""	""	""	""	""	""	""	""	""	""	""	""	""	""	""	""	""	""	""	""	""	""	""	""	""	""	""	""	""	""	""	""	""	""	""	""	""	""	""	""	""	""	""	""	""	""	""	""	""	""	""	""	""	""	""	""	""	""	""	""	""	""	""	""	""	""	""	""	""	""	""	""	""	""	""	""	""	""	""	""	""	""	""	""	""	""	""	""	""	""	""	""	""	""	""	""	""	""	""	""	""	""	""	""	""	""	""	""	""	""	""	""	""	""	""	""	""	""	""	""	""	""	""	""	""	""	""	""	""	""	""	""	""	""	""	""	""	""	""	""	""	""	""	""	""	""	""	""	""	""	""	""	""	""	""	""	""	""	""	""	""	""	""	""	""	""	""	""	""	""	""	""	""	""	""	""	""	""	""	""	""	""	""	""	""	""	""	""	""	""	""	""	""	""	""	""	""	""	""	""	""	""	""	""	""	""	""	""	""	""	""	""	""	""	""	""	""	""	""	""	""	""	""	""	""	""	""	""	""	""	""	""	""	""	""	""	""	""	""	""	""	""	""	""	""	""	""	""	""	""	""	""	""	""	""	""	""	""	""	""	""	""	""	""	""	""	""	""	""	""	""	""	""	""	""	""	""	""	""	""	""	""	""	""	""	""	""	""	""	""	""	""	""	""	""	""	""	""	""	""	""	""	""	""	""	""	""	""	""	""	""	""	""	""	""	""	""	""	""	""	""	""	""	""	""	""	""	""	""	""	""	""	""	""	""	""	""	""	""	""	""	""	""	""	""	""	""	""	""	""	""	""	""	""	""	""	""	""	""	""	""	""	""	""	""	""	""	""	""	""	""	""	""	""	""	""	""	""	""	""	""	""	""	""	""	""	""	""	""	""	""	""	""	""	""	""	""	""	""	""	""	""	""	""	""	""	""	""	""	""	""	""	""	""	""	""	""	""	""	""	""	""	""	""	""	""	""	""	""	""	""	""	""	""	""	""	""	""	""	""	""	""	""	""	""	""	""	""	""	""	""	""	""	""	""	""	""	""	""	""	""	""	""	""	""	""	""	""	""	""	""	""	""	""	""	""	""	""	""	""	""	""	""	""	""	""	""	""	""	""	""	""	""	""	""	""	""	""	""	""	""	""	""	""	""	""	""	""	""	""	""	""	""	""	""	""	""	""	""	""	""	""	""	""	""	""	""	""	""	""	""	""	""	""	"1"	"1"	"1"	"1"	"1"	"1"	""	""	""	""	""	""	""	""	""	""	""	""	"1"	"1"	"1"	"1"	"1"	"1"	""	""	""	""	""	""	""	""	""	""	""	""	""	""	""	""	""	""	""	""	""	""	""	""	""	""	""	""	""	""	""	""	""	""	""	""	""	""	""	""	""	""	""	""	""	""	""	""	""	""	""	""	""	""	""	""	""	""	""	""	""	""	""	""	""	""	""	""	""	""	""	""	""	""	""	""	""	""	""	""	""	""	""	""	""	""	""	""	""	""	""	""	""	""	""	""	""	""	""	""	""	""	""	""	""	""	""	""	""	""	""	""	""	""	""	""	""	""	""	""	""	""	""	""	""	""	""	""	""	""	""	""	""	""	""	""	""	""	""	""	""	""	""	""	""	""	""	""	""	""	""	""	""	""	""	""	""	""	""	""	""	""	""	""	""	""	""	""	""	""	""	""	""	""	""	""	""	""	""	""	""	""	""	""	""	""	""	""	""	""	""	""	""	""	""	""	""	""	""	""	""	""	""	""	""	""	""	""	""	""	""	""	""	""	""	""	""	""	""	""	""	""	""	""	""	""	""	""	""	""	""	""	""	""	""	""	""	""	""	""	""	""	""	""	""	""	""	""	""	""	""	""	""	""	""	""	""	""	""	""	""	""	""	""	""	""	""	""	""	""	""	""	""	""	""	""	""	""	""	""	""	""	""	""	""	""	""	""	""	""	""	""	""	""	""	""	""	""	""	""	"1218002.83772045"	"472201.625"	"3273240.85807055"	"24480916.9635008"	"12242533.3448266"	"2444593.51116153"	""	""	""	""	""	""	""	""	""	""	""	""	"1683995.78122107"	"2462102.78894101"	"973048.332766654"	"8867502.74419525"	"1110704.62943196"	"5978035.98176677"	""	""	""	""	""	""	""	""	""	""	""	""	""	""	""	""	""	""	""	""	""	""	""	""	""	""	""	""	""	""	""	""	""	""	""	""	""	""	""	""	""	""	""	""	""	""	""	""	""	""	""	""	""	""	""	""	""	""	""	""	""	""	""	""	""	""	""	""	""	""	""	""	""	""	""	""	""	""	""	""	""	""	""	""	""	""	""	""	""	""	""	""	""	""	""	""	""	""	""	""	""	""	""	""	""	""	""	""	""	""	""	""	""	""	""	""	""	""	""	""	""	""	""	""	""	""	""	""	""	""	""	""	""	""	""	""	""	""	""	""	""	""	""	""	""	""	""	""	""	""	""	""	""	""	""	""	""	""	""	""	""	""	""	""	""	""	""	""	""	""	""	""	""	""	""	""	""	""	""	""	""	""	""	""	""	""	""	""	""	""	""	""	""	""	""	""	""	""	""	""	""	""	""	""	""	""	""	""	""	""	""	""	""	""	""	""	""	""	""	""	""	""	""	""	""	""	""	""	""	""	""	""	""	""	""	""	""	""	""	""	""	""	""	""	""	""	""	""	""	""	""	""	""	""	""	""	""	""	""	""	""	""	""	""	""	""	""	""	""	""	""	""	""	""	""	""	""	""	""	""	""	""	""	""	""	""	""	""	""	""	""	""	""	""	""	""	""	""	""	""	"314380.21875"	"472201.625"	"489020.40625"	"7154417.5"	"177465.5625"	"555599.1875"	""	""	""	""	""	""	""	""	""	""	""	""	"282115.3125"	"360374.96875"	"151016.5"	"1381388.875"	"172906.984375"	"888409.6875"	""	""	""	""	""	""	""	""	""	""	""	""	""	""	""	""	""	""	""	""	""	""	""	""	""	""	""	""	""	""	""	""	""	""	""	""	""	""	""	""	""	""	""	""	""	""	""	""	""	""	""	""	""	""	""	""	""	""	""	""	""	""	""	""	""	""	""	""	""	""	""	""	""	""	""	""	""	""	""	""	""	""	""	""	""	""	""	""	""	""	""	""	""	""	""	""	""	""	""	""	""	""	""	""	""	""	""	""	""	""	""	""	""	""	""	""	""	""	""	""	""	""	""	""	""	""	""	""	""	""	""	""	""	""	""	""	""	""	""	""	""	""	""	""	""	""	""	""	""	""	""	""	""	""	""	""	""	""	""	""	""	""	""	""	""	""	""	""	""	""	""	""	""	""	""	""	""	""	""	""	""	""	""	""	""	""	""	""	""	""	""	""	""	""	""	""	""	""	""	""	""	""	""	""	""	""	""	""	""	""	""	""	""	""	""	""	""	""	""	""	""	""	""	""	""	""	""	""	""	""	""	""	""	""	""	""	""	""	""	""	""	""	""	""	""	""	""	""	""	""	""	""	""	""	""	""	""	""	""	""	""	""	""	""	""	""	""	""	""	""	""	""	""	""	""	""	""	""	""	""	""	""	""	""	""	""	""	""	""	""	""	""	""	""	""	""	""	""	""	""	"1"	"1"	"1"	"1"	"1"	"1"	""	""	""	""	""	""	""	""	""	""	""	""	"1"	"1"	"1"	"1"	"1"	"1"	""	""	""	""	""	""	""	""	""	""	""	""	""	""	""	""	""	""	""	""	""	""	""	""	""	""	""	""	""	""	""	""	""	""	""	""	""	""	""	""	""	""	""	""	""	""	""	""	""	""	""	""	""	""	""	""	""	""	""	""	""	""	""	""	""	""	""	""	""	""	""	""	""	""	""	""	""	""	""	""	""	""	""	""	""	""	""	""	""	""	""	""	""	""	""	""	""	""	""	""	""	""	""	""	""	""	""	""	""	""	""	""	""	""	""	""	""	""	""	""	""	""	""	""	""	""	""	""	""	""	""	""	""	""	""	""	""	""	""	""	"1.48"	""	""	""	""	""	""	""	""	""	""	""	""	""	""	""	""	""	""	""	""	""	""	""	""	""	""	""	""	""	""	""	""	""	""	""	""	""	""	""	""	""	""	""	""	""	""	""	""	""	""	""	""	""	"10"	""	""	""	""	""	""	""	""	""	""	""	""	""	""	""	""	""	""	""	""	""	""	""	""	""	""	""	""	""	""	""	""	""	""	""	""	""	""	""	""	""	""	""	""	""	""	""	""	""	""	""	""	""	"0.0150829562594268"	""	""	""	""	""	""	""	""	""	""	""	""	""	""	""	""	""	""	""	""	""	""	""	""	""	""	""	""	""	""	""	""	""	""	""	""	""	""	""	""	""	""	""	""	""	""	""	""	""	""	""	""	""	"1"	""	""	""	""	""	""	""	""	""	""	""	""	""	""	""	""	""	""	""	""	""	""	""	""	""	""	""	""	""	""	""	""	""	""	""	""	""	""	""	""	""	""	""	""	""	""	""	""	""	""	""	""
"False"	"IsMasterProtein"	"-9142633453092605073"	"5"	"P63104"	"14-3-3 protein zeta/delta OS=Homo sapiens OX=9606 GN=YWHAZ PE=1 SV=1"	"MDKNELVQKAKLAEQAERYDDMAACMKSVTEQGAELSNEERNLLSVAYKNVVGARRSSWRVVSSIEQKTEGAEKKQQMAREYREKIETELRDICNDVLSLLEKFLIPNASQAESKVFYLKMKGDYYRYLAEVAAGDDKKGIVDQSQQAYQEAFEISKKEMQPTHPIRLGLALNFSVFYYEILNSPEKACSLAKTAFDEAIAELDTLSEESYKDSTLIMQLLRDNLTLWTSDTQGDEAEAGEGGEN"	">sp|P63104|1433Z_HUMAN 14-3-3 protein zeta/delta OS=Homo sapiens OX=9606 GN=YWHAZ PE=1 SV=1"	"72"	"21"	"369"	"15"	"15"	"1"	"245"	"27.7"	"4.79"	"26"	"46"	"17"	"44"	"31"	"26"	""	"11"	"25"	"29"	"33"	"27"	"27"	""	"16"	"34"	"21"	"24"	"29"	""	""	"14"	""	""	"12"	"13"	"31"	""	""	"8"	"13"	"24"	""	"42"	""	"18"	"13"	""	""	"34"	"29"	""	"37"	""	""	"19"	"11"	"36"	"39"	""	""	"19"	"18"	"24"	"11"	"21"	"5"	"12"	"12"	"12"	""	"3"	"8"	"12"	"17"	"13"	"12"	""	"7"	"13"	"7"	"11"	"12"	""	""	"6"	""	""	"5"	"6"	"16"	""	""	"3"	"5"	"11"	""	"18"	""	"6"	"5"	""	""	"14"	"10"	""	"11"	""	""	"7"	"4"	"12"	"14"	""	""	"6"	"8"	"14"	"10"	"14"	"5"	"11"	"11"	"9"	""	"3"	"8"	"11"	"12"	"11"	"9"	""	"6"	"12"	"7"	"9"	"10"	""	""	"5"	""	""	"4"	"5"	"11"	""	""	"3"	"5"	"9"	""	"13"	""	"6"	"5"	""	""	"11"	"10"	""	"11"	""	""	"7"	"4"	"11"	"12"	""	""	"6"	"7"	"9"	"8"	"1.118"	"0.859"	"1.597"	"1.145"	"1.563"	"1.827"	"1.651"	"1.515"	"1.210"	"1.292"	"1.715"	"1.631"	"1.601"	"1.941"	"2.939"	"0.911"	"1.479"	"1.608"	"0.927"	"1.413"	"3.814"	"2.214"	"2.271"	"0.972"	"1.614"	"2.041"	"1.268"	"2.591"	"1.154"	"1.453"	"1.735"	"0.832"	"1.323"	"0.993"	"2.182"	"4.060"	"1.422"	"1.453"	"2.038"	"1.511"	"2.870"	"1.731"	"0.794"	"1.661"	"2.057"	"1.132"	"1.569"	"0.682"	"1.487"	"2.174"	"1.487"	"2.015"	"1.581"	"0.961"	"1.040"	"1.558"	"1.417"	"1.681"	"1.632"	"1.248"	"0.961"	"1.251"	"0.869"	"2.487"	"1.903"	"2.121"	"0.971"	"2.606"	"1.466"	"1.459"	"1.374"	"2.503"	"2.455"	"1.146"	"1.461"	"1.110"	"1.794"	"1.234"	"0.893"	"0.900"	""	""	""	""	""	"1.066"	"1.457"	"1.704"	"0.995"	"1.061"	"1.301"	"0.912"	"0.959"	"0.977"	"0.604"	"1.445"	"0.225"	"1.683"	"1.567"	"2.842"	"2.068"	"3.084"	"1.455"	"1.879"	"3.088"	"1.486"	"1.354"	"1.427"	"1.941"	"1.480"	"0.615"	"1.600"	"0.674"	"0.893"	"2.092"	"1.732"	"2.086"	"2.475"	"3.840"	"2.341"	"0.845"	"0.532"	"1.354"	"1.760"	"6.627"	"1.088"	"1.738"	"2.302"	"1.046"	"0.997"	"1.052"	"1.944"	"1.144"	"1.083"	"3.326"	"0.297"	"1.029"	"1.803"	"1.738"	"1.480"	"1.218"	"2.285"	"1.396"	"1.772"	"3.338"	"2.047"	"1.247"	"1.376"	"1.204"	"1.803"	"1.604"	"1.623"	"2.109"	"0.819"	"1.447"	"1.126"	"0.900"	"1.097"	"1.193"	"1.504"	"1.459"	"1.068"	"1.478"	"1.627"	"0.893"	"0.821"	"2.205"	"2.834"	"1.539"	"1.125"	"1.205"	"1.675"	"1.784"	"0.396"	"1.549"	"0.901"	"3.916"	"1.452"	"1.324"	"1.588"	"0.634"	"1.052"	"1.064"	"1.202"	"0.718"	"1.083"	"1.218"	"2.304"	"1.837"	"1.544"	"1.056"	"0.715"	"1.036"	"1.491"	"1.490"	"2.004"	"0.858"	"0.790"	"2.207"	"0.775"	"2.179"	"1.850"	"1.006"	"1.579"	"0.741"	"1.568"	"0.975"	"1.228"	"1.137"	"2.295"	"0.414"	"1.858"	"0.745"	"0.840"	"1.238"	"0.990"	"1.009"	"1.820"	"1.740"	"0.798"	"0.619"	"0.658"	"0.952"	"0.552"	"0.758"	"1.451"	"2.006"	"1.026"	"1.234"	"1.697"	"1.640"	"0.910"	"1.123"	"0.847"	"1.973"	"0.985"	"0.557"	"1.063"	"1.340"	"1.529"	"1.363"	"3.063"	"1.631"	"0.647"	"3.051"	"2.566"	"1.967"	"1.133"	"0.956"	"2.031"	"1.594"	"1.464"	"1.280"	"6.725"	"0.901"	"2.919"	"1.298"	"1.224"	"1.125"	"1.824"	"1.395"	"3.908"	"1.329"	"1.916"	"1.430"	"0.581"	"0.983"	"1.000"	"0.723"	"0.288"	"0.16"	"-0.22"	"0.68"	"0.20"	"0.64"	"0.87"	"0.72"	"0.60"	"0.27"	"0.37"	"0.78"	"0.71"	"0.68"	"0.96"	"1.56"	"-0.13"	"0.56"	"0.69"	"-0.11"	"0.50"	"1.93"	"1.15"	"1.18"	"-0.04"	"0.69"	"1.03"	"0.34"	"1.37"	"0.21"	"0.54"	"0.80"	"-0.26"	"0.40"	"-0.01"	"1.13"	"2.02"	"0.51"	"0.54"	"1.03"	"0.60"	"1.52"	"0.79"	"-0.33"	"0.73"	"1.04"	"0.18"	"0.65"	"-0.55"	"0.57"	"1.12"	"0.57"	"1.01"	"0.66"	"-0.06"	"0.06"	"0.64"	"0.50"	"0.75"	"0.71"	"0.32"	"-0.06"	"0.32"	"-0.20"	"1.31"	"0.93"	"1.08"	"-0.04"	"1.38"	"0.55"	"0.54"	"0.46"	"1.32"	"1.30"	"0.20"	"0.55"	"0.15"	"0.84"	"0.30"	"-0.16"	"-0.15"	""	""	""	""	""	"0.09"	"0.54"	"0.77"	"-0.01"	"0.09"	"0.38"	"-0.13"	"-0.06"	"-0.03"	"-0.73"	"0.53"	"-2.15"	"0.75"	"0.65"	"1.51"	"1.05"	"1.62"	"0.54"	"0.91"	"1.63"	"0.57"	"0.44"	"0.51"	"0.96"	"0.57"	"-0.70"	"0.68"	"-0.57"	"-0.16"	"1.06"	"0.79"	"1.06"	"1.31"	"1.94"	"1.23"	"-0.24"	"-0.91"	"0.44"	"0.82"	"2.73"	"0.12"	"0.80"	"1.20"	"0.06"	"0.00"	"0.07"	"0.96"	"0.19"	"0.11"	"1.73"	"-1.75"	"0.04"	"0.85"	"0.80"	"0.57"	"0.28"	"1.19"	"0.48"	"0.83"	"1.74"	"1.03"	"0.32"	"0.46"	"0.27"	"0.85"	"0.68"	"0.70"	"1.08"	"-0.29"	"0.53"	"0.17"	"-0.15"	"0.13"	"0.25"	"0.59"	"0.55"	"0.09"	"0.56"	"0.70"	"-0.16"	"-0.28"	"1.14"	"1.50"	"0.62"	"0.17"	"0.27"	"0.74"	"0.83"	"-1.34"	"0.63"	"-0.15"	"1.97"	"0.54"	"0.41"	"0.67"	"-0.66"	"0.07"	"0.09"	"0.27"	"-0.48"	"0.11"	"0.28"	"1.20"	"0.88"	"0.63"	"0.08"	"-0.48"	"0.05"	"0.58"	"0.58"	"1.00"	"-0.22"	"-0.34"	"1.14"	"-0.37"	"1.12"	"0.89"	"0.01"	"0.66"	"-0.43"	"0.65"	"-0.04"	"0.30"	"0.19"	"1.20"	"-1.27"	"0.89"	"-0.42"	"-0.25"	"0.31"	"-0.02"	"0.01"	"0.86"	"0.80"	"-0.33"	"-0.69"	"-0.60"	"-0.07"	"-0.86"	"-0.40"	"0.54"	"1.00"	"0.04"	"0.30"	"0.76"	"0.71"	"-0.14"	"0.17"	"-0.24"	"0.98"	"-0.02"	"-0.84"	"0.09"	"0.42"	"0.61"	"0.45"	"1.61"	"0.71"	"-0.63"	"1.61"	"1.36"	"0.98"	"0.18"	"-0.07"	"1.02"	"0.67"	"0.55"	"0.36"	"2.75"	"-0.15"	"1.55"	"0.38"	"0.29"	"0.17"	"0.87"	"0.48"	"1.97"	"0.41"	"0.94"	"0.52"	"-0.78"	"-0.03"	"0.00"	"-0.47"	"-1.79"	"30632311.1806085"	"34237200.3154694"	"26304719.3321981"	"48928789.5572003"	"35083326.9298476"	"47869473.0861063"	"2257109.92752089"	"4123527.99149527"	"3725763.84441471"	"3418971.86350548"	"2730253.07279256"	"2916494.22260071"	"15177819.5377605"	"26032508.1027699"	"24749612.0950088"	"24304252.8307667"	"29459817.1131469"	"44613365.9415167"	"20283247.4202542"	"18482707.7780097"	"29995784.7641877"	"32617433.7902389"	"18801560.6334436"	"28656786.3717531"	"14001012.1573659"	"53404876.8174637"	"30998405.3950666"	"31799702.9202004"	"13608063.7559833"	"22597024.0502556"	"31979475.5036413"	"65282811.9580677"	"40541586.5949128"	"82872684.8979991"	"36910613.9246948"	"46474766.870811"	"14756351.0983934"	"25606542.5222308"	"12281059.7079518"	"19524256.945495"	"14654231.9177459"	"32195390.9103632"	"37628587.4686111"	"152757166.586192"	"53491826.9389285"	"54684235.4599018"	"76688263.0218176"	"56838299.9320846"	"15610780.6685956"	"44801780.6559239"	"27024786.8604701"	"12397411.4829254"	"25925385.4256212"	"32106015.017678"	"22266666.867118"	"25215652.4627419"	"34944904.7629"	"15186276.9932437"	"33106886.5515551"	"48399050.8115607"	"2122383.5408741"	"3155472.0021913"	"4275719.07045569"	"3355379.61112737"	"2040069.46960127"	"2207319.08813155"	"23271273.9170419"	"36263808.5791239"	"32969232.7204118"	"39115662.7012178"	"37969369.934586"	"29035341.6498276"	"18999347.8974647"	"18249754.5603326"	"23765876.5332631"	"16515122.4142239"	"47260752.351837"	"36149841.9776668"	"7510641.80851475"	"15929292.4727192"	"7294240.31848215"	"19569176.5709734"	"11013813.5363757"	"10957712.0540427"	"14473211.0845411"	"19887527.7402709"	"36230270.1970278"	"35533132.7186941"	"16581062.7611467"	"21144144.2249782"	"8217454.7647885"	"9120994.61155216"	"14742732.5392236"	"10143758.1740175"	"7342215.46465219"	"7395032.0457899"	""	""	""	""	""	""	"15856875.2754769"	"16905509.1313225"	"23097271.2096777"	"27012647.8410951"	"15779708.3185901"	"16826929.5920612"	"46586776.5458693"	"60592629.4819018"	"42487351.0220129"	"44696483.6365406"	"45502473.7832731"	"28143209.2271168"	"25188234.2908758"	"36390613.9893215"	"5675533.39263028"	"42390131.6868984"	"39458716.5394"	"71581690.959309"	"19024952.9239795"	"39347707.0204698"	"58666789.2477811"	"27671798.9820164"	"35754925.7187618"	"58741316.9165242"	"3420189.72853356"	"5083276.63259703"	"4629826.0297557"	"4881160.67730852"	"6637897.66461031"	"5063419.59213803"	"14389509.784252"	"8850854.11259299"	"23022716.0620052"	"9704000.85860387"	"12856852.0885166"	"30101878.0475444"	"11398987.4538053"	"19740517.7130649"	"23781078.0954743"	"28217235.7739288"	"43771925.3213136"	"26682445.1724473"	"16283479.7047652"	"13760345.4486176"	"8667619.26668511"	"22050398.2689411"	"28659184.617728"	"107906308.247045"	"18541960.6323348"	"20177661.4459372"	"32222402.5005316"	"42675907.7228295"	"19385666.0433989"	"18478975.3432722"	"39482761.1957167"	"41520124.3012166"	"76759166.6680903"	"45168003.1233033"	"42749382.5318198"	"131313238.342176"	"20580958.0362934"	"6102960.421875"	"21187920.3335437"	"37106987.6960714"	"35776301.7020897"	"30467747.5011636"	"29387329.1160458"	"35804591.8817973"	"67161390.3076425"	"41031052.5330285"	"52078894.5190823"	"98080964.0780199"	"25087156.2892994"	"51364042.7757092"	"31290856.4376873"	"34530389.3420733"	"30216547.9137638"	"45241723.2043591"	"21662483.4317324"	"34736235.1910216"	"35154881.424991"	"45681810.2442161"	"17747357.3875718"	"31339569.1956866"	"2256934.56425244"	"2541577.94297225"	"2030961.45479745"	"2476468.78476366"	"2692810.09949601"	"3394394.77197541"	"17721803.6327741"	"25860128.7337546"	"18925067.6511018"	"26186600.7116976"	"28825124.3456142"	"15820811.7124354"	"8801758.3587905"	"7225888.36807141"	"19404190.6992543"	"24942726.3397314"	"13548907.1061571"	"9904691.07192727"	"21371145.265822"	"25743320.2854748"	"35796504.8585111"	"38117844.4733567"	"8467960.80009393"	"33111534.4324887"	"31357488.9141919"	"28257063.9017707"	"122802779.840487"	"45521520.1501686"	"41529879.4790032"	"49802543.7471045"	"28102015.3506503"	"17805615.0527152"	"29567971.6110562"	"29909926.3493753"	"33774204.8403292"	"20168046.2964589"	"22409808.7480229"	"24260175.3331776"	"27285561.0661607"	"51624398.7944556"	"41167134.129489"	"34603542.5026947"	"1344066.27438764"	"1419052.95929931"	"961448.609269009"	"1391965.70476538"	"2004398.98253472"	"2003009.57917372"	"20744017.0184412"	"41561302.7935271"	"17801048.9583355"	"16380109.2516"	"45780874.5567664"	"16082754.4193825"	"19676890.6856984"	"42877569.4908875"	"36395724.7096375"	"19789949.2770543"	"31068125.8586069"	"14576342.8873215"	"12715726.8869082"	"19941178.163639"	"12395588.9100177"	"15619375.163867"	"14461935.1847798"	"29176921.5219789"	"17435172.0758204"	"7225772.09599965"	"32394093.4346944"	"12992160.261091"	"14644786.3810661"	"21579688.6755155"	"19786467.5719497"	"19581307.4310316"	"19955129.2886417"	"36019872.0903582"	"34419823.5956547"	"15795427.9164335"	"9515246.84588149"	"5894285.60250659"	"6263019.3965495"	"9055074.79893135"	"5249355.10543086"	"7212960.1898057"	"8200034.84497723"	"11902304.2273169"	"16453016.0366996"	"8414186.82371367"	"10122630.873346"	"13912375.0955126"	"10312707.9049071"	"16908725.9470983"	"9380878.27541735"	"11583746.9223543"	"8735740.84632261"	"20349610.4861389"	"38585931.9779848"	"37995484.3032985"	"21489007.5097798"	"41032922.9414887"	"51711500.6964908"	"59011430.7654412"	"12713605.0679671"	"17332678.2958044"	"38941452.009792"	"20737901.4482921"	"8230932.9508852"	"38790642.6363165"	"31870696.3813158"	"81785053.6038188"	"62704332.5765457"	"36119273.0509091"	"30456896.4739912"	"64742332.7638226"	"1525660.70990665"	"2431843.30561784"	"2233249.27257192"	"1953003.18797953"	"10259610.1995729"	"1375288.43328473"	"12914130.4663865"	"37694101.2704712"	"16766492.4464754"	"15807763.4094533"	"14530126.5467179"	"23557591.3306172"	"6345274.01613161"	"8853983.49498159"	"24798887.1583421"	"8434410.16564164"	"12158768.402459"	"9075112.76055229"	"35116066.6366098"	"20418849.266587"	"34502441.3284876"	"35111427.9897661"	"25373396.0140521"	"10122068.944073"	""	""	""	""	""	""	""	""	""	""	""	""	""	""	""	""	""	""	""	""	""	""	""	""	""	""	""	""	""	""	""	""	""	""	""	""	""	""	""	""	""	""	""	""	""	""	""	""	""	""	""	""	""	""	""	""	""	""	""	""	""	""	""	""	""	""	""	""	""	""	""	""	""	""	""	""	""	""	""	""	""	""	""	""	""	""	""	""	""	""	""	""	""	""	""	""	""	""	""	""	""	""	""	""	""	""	""	""	""	""	""	""	""	""	""	""	""	""	""	""	""	""	""	""	""	""	""	""	""	""	""	""	""	""	""	""	""	""	""	""	""	""	""	""	""	""	""	""	""	""	""	""	""	""	""	""	""	""	""	""	""	""	""	""	""	""	""	""	""	""	""	""	""	""	""	""	""	""	""	""	""	""	""	""	""	""	""	""	""	""	""	""	""	""	""	""	""	""	""	""	""	""	""	""	""	""	""	""	""	""	""	""	""	""	""	""	""	""	""	""	""	""	""	""	""	""	""	""	""	""	""	""	""	""	""	""	""	""	""	""	""	""	""	""	""	""	""	""	""	""	""	""	""	""	""	""	""	""	""	""	""	""	""	""	""	""	""	""	""	""	""	""	""	""	""	""	""	""	""	""	""	""	""	""	""	""	""	""	""	""	""	""	""	""	""	""	""	""	""	""	""	""	""	""	""	""	""	""	""	""	""	""	""	""	""	""	""	""	""	""	""	""	""	""	"1"	"1"	"1"	"1"	"1"	"1"	"1"	"1"	"1"	"1"	"1"	"1"	"1"	"1"	"1"	"1"	"1"	"1"	"1"	"1"	"1"	"1"	"1"	"1"	"1"	"1"	"1"	"1"	"1"	"1"	"1"	"1"	"1"	"1"	"1"	"1"	"1"	"1"	"1"	"1"	"1"	"1"	"1"	"1"	"1"	"1"	"1"	"1"	"1"	"1"	"1"	"1"	"1"	"1"	"1"	"1"	"1"	"1"	"1"	"1"	"1"	"1"	"1"	"1"	"1"	"1"	"1"	"1"	"1"	"1"	"1"	"1"	"1"	"1"	"1"	"1"	"1"	"1"	"1"	"1"	"1"	"1"	"1"	"1"	"1"	"1"	"1"	"1"	"1"	"1"	"1"	"1"	"1"	"1"	"1"	"1"	""	""	""	""	""	""	"1"	"1"	"1"	"1"	"1"	"1"	"1"	"1"	"1"	"1"	"1"	"1"	"1"	"1"	"1"	"1"	"1"	"1"	"1"	"1"	"1"	"1"	"1"	"1"	"1"	"1"	"1"	"1"	"1"	"1"	"1"	"1"	"1"	"1"	"1"	"1"	"1"	"1"	"1"	"1"	"1"	"1"	"1"	"1"	"1"	"1"	"1"	"1"	"1"	"1"	"1"	"1"	"1"	"1"	"1"	"1"	"1"	"1"	"1"	"1"	"1"	"1"	"1"	"1"	"1"	"1"	"1"	"1"	"1"	"1"	"1"	"1"	"1"	"1"	"1"	"1"	"1"	"1"	"1"	"1"	"1"	"1"	"1"	"1"	"1"	"1"	"1"	"1"	"1"	"1"	"1"	"1"	"1"	"1"	"1"	"1"	"1"	"1"	"1"	"1"	"1"	"1"	"1"	"1"	"1"	"1"	"1"	"1"	"1"	"1"	"1"	"1"	"1"	"1"	"1"	"1"	"1"	"1"	"1"	"1"	"1"	"1"	"1"	"1"	"1"	"1"	"1"	"1"	"1"	"1"	"1"	"1"	"1"	"1"	"1"	"1"	"1"	"1"	"1"	"1"	"1"	"1"	"1"	"1"	"1"	"1"	"1"	"1"	"1"	"1"	"1"	"1"	"1"	"1"	"1"	"1"	"1"	"1"	"1"	"1"	"1"	"1"	"1"	"1"	"1"	"1"	"1"	"1"	"1"	"1"	"1"	"1"	"1"	"1"	"1"	"1"	"1"	"1"	"1"	"1"	"1"	"1"	"1"	"1"	"1"	"1"	"1"	"1"	"1"	"1"	"1"	"1"	"1"	"1"	"1"	"1"	"1"	"1"	"1"	"1"	"1"	"1"	"1"	"1"	"1"	"1"	"1"	"1"	"1"	"1"	"1"	"1"	"1"	"1"	"1"	"1"	"1"	"1"	"1"	"1"	"1"	"1"	"30632311.1806085"	"34237200.3154694"	"26304719.3321981"	"48928789.5572003"	"35083326.9298476"	"47869473.0861063"	"2257109.92752089"	"4123527.99149527"	"3725763.84441471"	"3418971.86350548"	"2730253.07279256"	"2916494.22260071"	"15177819.5377605"	"26032508.1027699"	"24749612.0950088"	"24304252.8307667"	"29459817.1131469"	"44613365.9415167"	"20283247.4202542"	"18482707.7780097"	"29995784.7641877"	"32617433.7902389"	"18801560.6334436"	"28656786.3717531"	"14001012.1573659"	"53404876.8174637"	"30998405.3950666"	"31799702.9202004"	"13608063.7559833"	"22597024.0502556"	"31979475.5036413"	"65282811.9580677"	"40541586.5949128"	"82872684.8979991"	"36910613.9246948"	"46474766.870811"	"14756351.0983934"	"25606542.5222308"	"12281059.7079518"	"19524256.945495"	"14654231.9177459"	"32195390.9103632"	"37628587.4686111"	"152757166.586192"	"53491826.9389285"	"54684235.4599018"	"76688263.0218176"	"56838299.9320846"	"15610780.6685956"	"44801780.6559239"	"27024786.8604701"	"12397411.4829254"	"25925385.4256212"	"32106015.017678"	"22266666.867118"	"25215652.4627419"	"34944904.7629"	"15186276.9932437"	"33106886.5515551"	"48399050.8115607"	"2122383.5408741"	"3155472.0021913"	"4275719.07045569"	"3355379.61112737"	"2040069.46960127"	"2207319.08813155"	"23271273.9170419"	"36263808.5791239"	"32969232.7204118"	"39115662.7012178"	"37969369.934586"	"29035341.6498276"	"18999347.8974647"	"18249754.5603326"	"23765876.5332631"	"16515122.4142239"	"47260752.351837"	"36149841.9776668"	"7510641.80851475"	"15929292.4727192"	"7294240.31848215"	"19569176.5709734"	"11013813.5363757"	"10957712.0540427"	"14473211.0845411"	"19887527.7402709"	"36230270.1970278"	"35533132.7186941"	"16581062.7611467"	"21144144.2249782"	"8217454.7647885"	"9120994.61155216"	"14742732.5392236"	"10143758.1740175"	"7342215.46465219"	"7395032.0457899"	""	""	""	""	""	""	"15856875.2754769"	"16905509.1313225"	"23097271.2096777"	"27012647.8410951"	"15779708.3185901"	"16826929.5920612"	"46586776.5458693"	"60592629.4819018"	"42487351.0220129"	"44696483.6365406"	"45502473.7832731"	"28143209.2271168"	"25188234.2908758"	"36390613.9893215"	"5675533.39263028"	"42390131.6868984"	"39458716.5394"	"71581690.959309"	"19024952.9239795"	"39347707.0204698"	"58666789.2477811"	"27671798.9820164"	"35754925.7187618"	"58741316.9165242"	"3420189.72853356"	"5083276.63259703"	"4629826.0297557"	"4881160.67730852"	"6637897.66461031"	"5063419.59213803"	"14389509.784252"	"8850854.11259299"	"23022716.0620052"	"9704000.85860387"	"12856852.0885166"	"30101878.0475444"	"11398987.4538053"	"19740517.7130649"	"23781078.0954743"	"28217235.7739288"	"43771925.3213136"	"26682445.1724473"	"16283479.7047652"	"13760345.4486176"	"8667619.26668511"	"22050398.2689411"	"28659184.617728"	"107906308.247045"	"18541960.6323348"	"20177661.4459372"	"32222402.5005316"	"42675907.7228295"	"19385666.0433989"	"18478975.3432722"	"39482761.1957167"	"41520124.3012166"	"76759166.6680903"	"45168003.1233033"	"42749382.5318198"	"131313238.342176"	"20580958.0362934"	"6102960.421875"	"21187920.3335437"	"37106987.6960714"	"35776301.7020897"	"30467747.5011636"	"29387329.1160458"	"35804591.8817973"	"67161390.3076425"	"41031052.5330285"	"52078894.5190823"	"98080964.0780199"	"25087156.2892994"	"51364042.7757092"	"31290856.4376873"	"34530389.3420733"	"30216547.9137638"	"45241723.2043591"	"21662483.4317324"	"34736235.1910216"	"35154881.424991"	"45681810.2442161"	"17747357.3875718"	"31339569.1956866"	"2256934.56425244"	"2541577.94297225"	"2030961.45479745"	"2476468.78476366"	"2692810.09949601"	"3394394.77197541"	"17721803.6327741"	"25860128.7337546"	"18925067.6511018"	"26186600.7116976"	"28825124.3456142"	"15820811.7124354"	"8801758.3587905"	"7225888.36807141"	"19404190.6992543"	"24942726.3397314"	"13548907.1061571"	"9904691.07192727"	"21371145.265822"	"25743320.2854748"	"35796504.8585111"	"38117844.4733567"	"8467960.80009393"	"33111534.4324887"	"31357488.9141919"	"28257063.9017707"	"122802779.840487"	"45521520.1501686"	"41529879.4790032"	"49802543.7471045"	"28102015.3506503"	"17805615.0527152"	"29567971.6110562"	"29909926.3493753"	"33774204.8403292"	"20168046.2964589"	"22409808.7480229"	"24260175.3331776"	"27285561.0661607"	"51624398.7944556"	"41167134.129489"	"34603542.5026947"	"1344066.27438764"	"1419052.95929931"	"961448.609269009"	"1391965.70476538"	"2004398.98253472"	"2003009.57917372"	"20744017.0184412"	"41561302.7935271"	"17801048.9583355"	"16380109.2516"	"45780874.5567664"	"16082754.4193825"	"19676890.6856984"	"42877569.4908875"	"36395724.7096375"	"19789949.2770543"	"31068125.8586069"	"14576342.8873215"	"12715726.8869082"	"19941178.163639"	"12395588.9100177"	"15619375.163867"	"14461935.1847798"	"29176921.5219789"	"17435172.0758204"	"7225772.09599965"	"32394093.4346944"	"12992160.261091"	"14644786.3810661"	"21579688.6755155"	"19786467.5719497"	"19581307.4310316"	"19955129.2886417"	"36019872.0903582"	"34419823.5956547"	"15795427.9164335"	"9515246.84588149"	"5894285.60250659"	"6263019.3965495"	"9055074.79893135"	"5249355.10543086"	"7212960.1898057"	"8200034.84497723"	"11902304.2273169"	"16453016.0366996"	"8414186.82371367"	"10122630.873346"	"13912375.0955126"	"10312707.9049071"	"16908725.9470983"	"9380878.27541735"	"11583746.9223543"	"8735740.84632261"	"20349610.4861389"	"38585931.9779848"	"37995484.3032985"	"21489007.5097798"	"41032922.9414887"	"51711500.6964908"	"59011430.7654412"	"12713605.0679671"	"17332678.2958044"	"38941452.009792"	"20737901.4482921"	"8230932.9508852"	"38790642.6363165"	"31870696.3813158"	"81785053.6038188"	"62704332.5765457"	"36119273.0509091"	"30456896.4739912"	"64742332.7638226"	"1525660.70990665"	"2431843.30561784"	"2233249.27257192"	"1953003.18797953"	"10259610.1995729"	"1375288.43328473"	"12914130.4663865"	"37694101.2704712"	"16766492.4464754"	"15807763.4094533"	"14530126.5467179"	"23557591.3306172"	"6345274.01613161"	"8853983.49498159"	"24798887.1583421"	"8434410.16564164"	"12158768.402459"	"9075112.76055229"	"35116066.6366098"	"20418849.266587"	"34502441.3284876"	"35111427.9897661"	"25373396.0140521"	"10122068.944073"	"5048756.90625"	"4006251.8125"	"3697873.703125"	"8174959.28125"	"6010668.40625"	"3667009.625"	"318898.8125"	"463927.9375"	"643393.5625"	"309608.09375"	"575558.125"	"391313.28125"	"2489349.83984375"	"3148784.796875"	"3254427.6015625"	"2766960.53125"	"5474504.0234375"	"5093973.796875"	"3431862.765625"	"2878610.234375"	"4787007.0625"	"4621182.390625"	"2671255.640625"	"2591581.2890625"	"2710979.8125"	"4758472.8125"	"2771387.875"	"3375306.640625"	"2317638.28125"	"3086982.71875"	"6149256.203125"	"7744269.4375"	"5478463.53515625"	"18464012.46875"	"10451728.4609375"	"8590635.2578125"	"2973638.453125"	"2014550.328125"	"2055637.203125"	"2205135.578125"	"3597746.0625"	"4155659.8125"	"6724368.81640625"	"19753008.1640625"	"4692363.3203125"	"3314221.77539063"	"19535179.1210938"	"7648034.1953125"	"3260794.625"	"6044077"	"3609636.625"	"2047008.078125"	"3189865.640625"	"3660961.9375"	"4085804.765625"	"3547527.21875"	"4833155.96875"	"1959218.2109375"	"3941749.1875"	"5936493.65625"	"409329"	"479606.4375"	"295093.34375"	"369016.6875"	"322735.96875"	"288465.625"	"4035890.6875"	"5281459.25"	"4075772.890625"	"8624961.9375"	"9561921.0625"	"3625979.359375"	"3722228.34375"	"2308615.2734375"	"4100663.4375"	"4821181.3125"	"5317424.75"	"5608882.6875"	"774094.75"	"710845.875"	"401065.3984375"	"1006881.078125"	"1122921.96875"	"524350.03125"	"2662365.921875"	"3023642.109375"	"312084.802734375"	"7316663.84375"	"1753789.3046875"	"3208418.609375"	"1715716.65625"	"1054407.78125"	"1846534.875"	"1317902.875"	"1338760.5"	"980431.34375"	""	""	""	""	""	""	"3728955.390625"	"3041076.46875"	"2997220.703125"	"3085759.4375"	"2024228.65625"	"2679163.78125"	"10593713.078125"	"6353772.171875"	"5259344.015625"	"7764031.71875"	"5155284.6484375"	"7371426.421875"	"4707381.1015625"	"6424657.984375"	"2287143.83007813"	"13157042.4609375"	"8535209.7734375"	"8558782.9609375"	"3799484.87890625"	"5935830.21875"	"9703405.234375"	"3580209.38867188"	"9833657.29296875"	"5900226.93164063"	"642412.234375"	"688289.875"	"530253.40625"	"564123.484375"	"681408.671875"	"745918.25"	"3610492.1875"	"1467314.15625"	"2827682.71875"	"1643833.625"	"2243729.75"	"79284.087890625"	"1840845.75390625"	"2139981.7578125"	"1675984.7734375"	"3287493.3125"	"250214.865722656"	"3076753.3203125"	"3641684.4375"	"1799564.28125"	"2026354.09375"	"3291348.8125"	"4280179.4375"	"210605.778564453"	"3741033.0390625"	"2496600.578125"	"7992643.921875"	"6372807.6796875"	"4250990.82421875"	"2989797.890625"	"8725364.63085937"	"5841851.54882812"	"12180043.8867188"	"9153226.96875"	"9729524.09375"	"14561328.0703125"	"5312176.53125"	"6102960.421875"	"3165463.7890625"	"10844319.375"	"518606.837890625"	"6924609.625"	"7543613.9609375"	"7440717"	"14421092.84375"	"10248575.71875"	"6596331.53125"	"172830.295898437"	"3605446.46875"	"7069138.75"	"4239244.9375"	"4070415.4375"	"5028115.296875"	"5480106.6875"	"3629057.953125"	"5084300.1875"	"5456015.875"	"7116360.296875"	"2762788.5625"	"4657445.515625"	"361322.6875"	"341507.5625"	"295554.0625"	"558493.9375"	"436808.71875"	"375616.71875"	"3079008.73828125"	"3228796.109375"	"2422676.36328125"	"4052420.90625"	"4358709.5625"	"3815418.26953125"	"1244641.203125"	"893279.203125"	"2094532.46875"	"2505527.8125"	"1550916.4609375"	"1240267.96875"	"3424584.1875"	"2960420.875"	"4642704.46875"	"4803909.34375"	"1517233.9921875"	"3965342.28125"	"4912930.60546875"	"2532309.640625"	"14106087.859375"	"5232716.40625"	"6299296.1640625"	"14967362.609375"	"4456636.04296875"	"3030406.4921875"	"12166861.5234375"	"4893099.2890625"	"5015955.99609375"	"4811436.70117188"	"3583296.1953125"	"4336888.171875"	"4394669.28125"	"5823869.25"	"6750773.203125"	"4143617.79296875"	"237958.125"	"199430.28125"	"183219.125"	"246940.171875"	"349668.875"	"358995.90625"	"3657067.34375"	"6284953.5"	"3964742.96875"	"3426541.328125"	"6445819.8125"	"2045816.3359375"	"2777697.296875"	"6225014.5703125"	"6211480.7578125"	"3426835.7890625"	"5955928.8203125"	"2095127.671875"	"2272469.7109375"	"3549367.984375"	"1940008.296875"	"2578685.54296875"	"2516178.09375"	"4837739.375"	"2733333.015625"	"1627373.90625"	"4710716.78125"	"3023366.75"	"2419978.09375"	"3691390.3125"	"3056252.33789062"	"2118142.109375"	"4119262.47265625"	"4950457.42578125"	"4919137.6796875"	"2983085.06835938"	"1168512.640625"	"693740.875"	"814955.11328125"	"1060513.3515625"	"613345.76171875"	"733055.75"	"733352.1875"	"788954.5859375"	"1399635.171875"	"1089794.28125"	"956011.421875"	"1170153.890625"	"1762763.5"	"2734150"	"1551693.921875"	"2026042.75"	"1655598.59375"	"2782130.5"	"1962358.2109375"	"4738418.2265625"	"1458120"	"2744350.5859375"	"2758304.4140625"	"2374016.9765625"	"1171050.140625"	"923433.65625"	"3138413.5"	"1482101.15625"	"915060.265625"	"52985.0793457031"	"2947402.34375"	"4689472.234375"	"6831847.0625"	"4101773.328125"	"2659328.57421875"	"61064.7446289063"	"201849.03125"	"225584.359375"	"228331.203125"	"181160.09375"	"31783.169921875"	"151139.1875"	"440705.3203125"	"868524.671875"	"593638.140625"	"468402.4296875"	"363811.15625"	"8965.2236328125"	"418299.6484375"	"363218.9453125"	"1267298.15625"	"859076.515625"	"491728.2890625"	"573252.0546875"	"1679100.50390625"	"837896.1171875"	"1931851.4375"	"1585289.234375"	"1271034.359375"	"681710.00390625"	"7"	"7"	"7"	"7"	"7"	"7"	"1"	"1"	"1"	"1"	"1"	"1"	"6"	"6"	"6"	"6"	"6"	"6"	"6"	"6"	"6"	"6"	"6"	"6"	"4"	"4"	"4"	"4"	"4"	"4"	"10"	"10"	"10"	"10"	"10"	"10"	"4"	"4"	"4"	"4"	"4"	"4"	"7"	"7"	"7"	"7"	"7"	"7"	"4"	"4"	"4"	"4"	"4"	"4"	"5"	"5"	"5"	"5"	"5"	"5"	"1"	"1"	"1"	"1"	"1"	"1"	"7"	"7"	"7"	"7"	"7"	"7"	"6"	"6"	"6"	"6"	"6"	"6"	"3"	"3"	"3"	"3"	"3"	"3"	"7"	"7"	"7"	"7"	"7"	"7"	"2"	"2"	"2"	"2"	"2"	"2"	""	""	""	""	""	""	"6"	"6"	"6"	"6"	"6"	"6"	"6"	"6"	"6"	"6"	"6"	"6"	"10"	"10"	"10"	"10"	"10"	"10"	"9"	"9"	"9"	"9"	"9"	"9"	"2"	"2"	"2"	"2"	"2"	"2"	"3"	"3"	"3"	"3"	"3"	"3"	"7"	"7"	"7"	"7"	"7"	"7"	"4"	"4"	"4"	"4"	"4"	"4"	"7"	"7"	"7"	"7"	"7"	"7"	"12"	"12"	"12"	"12"	"12"	"12"	"6"	"6"	"6"	"6"	"6"	"6"	"9"	"9"	"9"	"9"	"9"	"8"	"8"	"8"	"8"	"8"	"8"	"8"	"7"	"7"	"7"	"7"	"7"	"7"	"1"	"1"	"1"	"1"	"1"	"1"	"8"	"8"	"8"	"8"	"8"	"8"	"5"	"5"	"5"	"5"	"5"	"5"	"8"	"8"	"8"	"8"	"8"	"8"	"9"	"9"	"9"	"9"	"9"	"9"	"9"	"9"	"9"	"9"	"9"	"9"	"7"	"7"	"7"	"7"	"7"	"7"	"1"	"1"	"1"	"1"	"1"	"1"	"7"	"7"	"7"	"7"	"7"	"7"	"9"	"9"	"9"	"9"	"9"	"9"	"6"	"6"	"6"	"6"	"6"	"6"	"4"	"4"	"4"	"4"	"4"	"4"	"7"	"7"	"7"	"7"	"7"	"7"	"2"	"2"	"2"	"2"	"2"	"2"	"2"	"2"	"2"	"2"	"2"	"2"	"3"	"3"	"3"	"3"	"3"	"3"	"6"	"6"	"6"	"6"	"6"	"6"	"6"	"6"	"6"	"6"	"6"	"5"	"9"	"9"	"9"	"9"	"9"	"5"	"1"	"1"	"1"	"1"	"1"	"1"	"5"	"5"	"5"	"5"	"5"	"2"	"1"	"1"	"1"	"1"	"1"	"1"	"2"	"2"	"2"	"2"	"2"	"2"	"15.48"	"28.89"	"13.04"	"32.32"	"21.21"	"13.48"	""	"7.29"	"12.16"	"18.03"	"17.46"	"7.41"	"13.20"	""	"4.54"	"15.74"	"5.40"	"10.28"	"21.01"	""	""	"5.95"	""	""	"0.49"	"6.02"	"20.09"	""	""	"1.76"	"7.55"	"16.68"	""	"28.85"	""	"3.94"	"2.25"	""	""	"14.64"	"12.59"	""	"26.24"	""	""	"7.96"	"5.29"	"22.12"	"31.51"	""	""	"10.97"	"10.67"	"16.06"	"0"	"0"	"0"	"0"	"0"	"0"	""	"0"	"0"	"0"	"0"	"0"	"0"	""	"0"	"0"	"0"	"0"	"0"	""	""	"0"	""	""	"14"	"0"	"0"	""	""	"4"	"0"	"0"	""	"0"	""	"0"	"4"	""	""	"0"	"0"	""	"0"	""	""	"0"	"0"	"0"	"0"	""	""	"0"	"0"	"0"	"0"	"0"	"0"	"0"	"0"	"0"	""	"0"	"0"	"0"	"0"	"0"	"0"	""	"0"	"0"	"0"	"0"	"0"	""	""	"0"	""	""	"0.0217054263565891"	"0"	"0"	""	""	"0.00754716981132075"	"0"	"0"	""	"0"	""	"0"	"0.0060790273556231"	""	""	"0"	"0"	""	"0"	""	""	"0"	"0"	"0"	"0"	""	""	"0"	"0"	"0"	"3"	"3"	"3"	"3"	"3"	"3"	""	"3"	"3"	"3"	"3"	"3"	"3"	""	"3"	"3"	"3"	"3"	"3"	""	""	"3"	""	""	"1"	"3"	"3"	""	""	"2"	"3"	"3"	""	"3"	""	"3"	"2"	""	""	"3"	"3"	""	"3"	""	""	"3"	"3"	"3"	"3"	""	""	"3"	"3"	"3"	""
"False"	"None"	"-9141843113586831720"	"1717"	"P08195-3"	"Isoform 3 of 4F2 cell-surface antigen heavy chain OS=Homo sapiens OX=9606 GN=SLC3A2"	"MELQPPEASIAVVSIPRQLPGSHSEAGVQGLSAGDDSGTMSQDTEVDMKEVELNELEPEKQPMNAASGAAMSLAGAEKNGLVKIKVAEDEAEAAAAAKFTGLSKEELLKVAGSPGWVRTRWALLLLFWLGWLGMLAGAVVIIVRAPRCRELPAQKWWHTGALYRIGDLQAFQGHGAGNLAGLKGRLDYLSSLKVKGLVLGPIHKNQKDDVAQTDLLQIDPNFGSKEDFDSLLQSAKKKSIRVILDLTPNYRGENSWFSTQVDTVATKVKDALEFWLQAGVDGFQVRDIENLKDASSFLAEWQNITKGFSEDRLLIAGTNSSDLQQILSLLESNKDLLLTSSYLSDSGSTGEHTKSLVTQYLNATGNRWCSWSLSQARLLTSFLPAQLLRLYQLMLFTLPGTPVFSYGDEIGLDAAALPGQPMEAPVMLWDESSFPDIPGAVSANMTVKGQSEDPGSLLSLFRRLSDQRSKERSLLHGDFHAFSAGPGLFSYIRHWDQNERFLVVLNFGDVGLSAGLQASDLPASASLPAKADLLLSTQPGREEGSPLELERLKLEPHEGLLLRFPYAA"	">sp|P08195-3|4F2_HUMAN Isoform 3 of 4F2 cell-surface antigen heavy chain OS=Homo sapiens OX=9606 GN=SLC3A2"	"24"	"14"	"153"	"0"	"14"	"1"	"568"	"61.8"	"5.21"	"3"	"12"	"4"	"2"	""	"6"	"3"	""	"3"	""	""	"3"	"6"	"3"	"3"	"2"	"5"	"3"	"3"	""	""	"5"	""	""	""	""	"5"	"3"	"2"	""	"3"	"5"	"2"	"6"	"3"	"5"	"8"	"7"	"9"	"7"	"2"	""	"4"	"8"	""	"4"	"2"	"5"	"5"	"5"	"4"	"5"	"3"	"7"	"3"	"8"	"3"	"2"	""	"5"	"3"	""	"3"	""	""	"3"	"5"	"3"	"3"	"2"	"4"	"3"	"3"	""	""	"4"	""	""	""	""	"4"	"3"	"2"	""	"3"	"4"	"2"	"5"	"3"	"4"	"6"	"5"	"6"	"5"	"2"	""	"4"	"6"	""	"3"	"2"	"4"	"4"	"4"	"3"	"4"	"3"	"5"	"3"	"7"	"3"	"2"	""	"5"	"3"	""	"3"	""	""	"3"	"5"	"3"	"3"	"2"	"4"	"3"	"3"	""	""	"4"	""	""	""	""	"4"	"3"	"2"	""	"3"	"4"	"2"	"5"	"3"	"4"	"6"	"5"	"6"	"5"	"2"	""	"4"	"6"	""	"3"	"2"	"4"	"4"	"4"	"3"	"4"	"3"	"5"	"0"	"0.885"	"0.766"	"1.152"	"1.101"	"0.814"	"1.187"	"0.810"	"1.144"	"0.721"	"1.304"	"1.203"	"0.762"	"0.823"	"1.174"	"0.919"	"0.876"	"0.649"	"0.927"	"0.801"	"1.205"	"1.165"	"0.927"	"0.615"	"1.268"	"1.128"	"1.311"	"1.216"	"0.960"	"0.619"	"0.688"	"0.909"	"0.837"	"1.220"	"0.466"	"0.932"	"1.176"	"1.263"	"1.203"	"0.412"	"0.988"	"1.286"	"1.138"	"0.745"	"0.842"	"1.114"	"1.153"	"1.147"	"1.023"	"0.792"	"0.768"	"1.257"	"0.945"	"1.234"	"1.273"	"1.364"	"1.175"	"0.977"	"0.886"	"1.003"	"0.823"	"0.826"	"1.186"	"0.563"	"0.818"	"0.694"	""	""	""	""	""	"1.626"	"1.629"	"0.858"	"1.394"	"0.901"	"1.136"	"1.571"	"1.734"	"1.150"	"1.216"	""	""	""	""	""	"0.865"	"0.945"	"1.410"	"1.053"	"0.948"	"1.102"	"0.814"	"0.932"	"0.715"	"0.185"	"1.451"	"0.250"	"1.262"	"1.173"	"1.502"	"0.962"	"0.952"	"1.077"	"1.168"	"1.145"	"1.017"	"1.305"	"0.810"	"0.958"	"1.044"	"1.154"	"1.009"	"1.284"	"1.495"	"1.715"	"1.435"	"1.263"	"1.015"	"1.490"	"1.383"	"0.777"	"0.506"	"1.295"	"1.028"	"1.599"	"0.997"	"1.016"	"1.154"	"1.125"	"1.405"	"1.058"	"1.009"	"1.007"	"0.940"	"1.144"	"0.316"	"0.845"	"0.972"	"1.079"	"0.640"	"0.869"	"1.332"	"0.774"	"1.831"	"3.556"	"0.946"	"0.871"	"1.141"	"1.443"	"0.759"	"0.801"	"1.020"	"1.158"	"1.308"	"0.867"	"0.756"	"1.319"	"0.474"	"1.033"	"0.959"	""	""	""	""	""	"0.965"	"1.276"	"1.351"	"1.100"	"1.030"	""	""	""	""	""	""	""	""	""	""	"1.076"	"0.578"	"1.026"	"0.963"	"0.572"	"1.017"	"1.011"	"1.131"	"1.098"	"0.886"	"0.645"	"0.761"	"0.889"	"0.722"	"1.142"	"1.148"	"0.546"	"0.596"	"1.069"	"0.795"	"1.616"	"0.732"	"0.833"	"0.816"	"0.678"	"0.672"	"0.852"	"1.051"	"0.777"	"0.984"	"0.333"	"1.049"	"0.614"	"0.808"	"1.097"	"0.779"	"0.940"	"1.025"	"1.062"	"0.740"	""	""	""	""	""	""	""	""	""	""	"1.093"	"1.019"	"0.833"	"0.906"	"1.027"	""	""	""	""	""	""	""	""	""	""	"1.484"	"1.020"	"0.922"	"0.589"	"1.699"	"1.095"	"0.872"	"0.674"	"0.808"	"0.700"	""	""	""	""	""	""	""	""	""	""	""	""	""	""	""	"-0.18"	"-0.38"	"0.20"	"0.14"	"-0.30"	"0.25"	"-0.30"	"0.19"	"-0.47"	"0.38"	"0.27"	"-0.39"	"-0.28"	"0.23"	"-0.12"	"-0.19"	"-0.62"	"-0.11"	"-0.32"	"0.27"	"0.22"	"-0.11"	"-0.70"	"0.34"	"0.17"	"0.39"	"0.28"	"-0.06"	"-0.69"	"-0.54"	"-0.14"	"-0.26"	"0.29"	"-1.10"	"-0.10"	"0.23"	"0.34"	"0.27"	"-1.28"	"-0.02"	"0.36"	"0.19"	"-0.43"	"-0.25"	"0.16"	"0.20"	"0.20"	"0.03"	"-0.34"	"-0.38"	"0.33"	"-0.08"	"0.30"	"0.35"	"0.45"	"0.23"	"-0.03"	"-0.18"	"0.00"	"-0.28"	"-0.28"	"0.25"	"-0.83"	"-0.29"	"-0.53"	""	""	""	""	""	"0.70"	"0.70"	"-0.22"	"0.48"	"-0.15"	"0.18"	"0.65"	"0.79"	"0.20"	"0.28"	""	""	""	""	""	"-0.21"	"-0.08"	"0.50"	"0.07"	"-0.08"	"0.14"	"-0.30"	"-0.10"	"-0.48"	"-2.43"	"0.54"	"-2.00"	"0.34"	"0.23"	"0.59"	"-0.06"	"-0.07"	"0.11"	"0.22"	"0.20"	"0.02"	"0.38"	"-0.30"	"-0.06"	"0.06"	"0.21"	"0.01"	"0.36"	"0.58"	"0.78"	"0.52"	"0.34"	"0.02"	"0.58"	"0.47"	"-0.36"	"-0.98"	"0.37"	"0.04"	"0.68"	"0.00"	"0.02"	"0.21"	"0.17"	"0.49"	"0.08"	"0.01"	"0.01"	"-0.09"	"0.19"	"-1.66"	"-0.24"	"-0.04"	"0.11"	"-0.64"	"-0.20"	"0.41"	"-0.37"	"0.87"	"1.83"	"-0.08"	"-0.20"	"0.19"	"0.53"	"-0.40"	"-0.32"	"0.03"	"0.21"	"0.39"	"-0.21"	"-0.40"	"0.40"	"-1.08"	"0.05"	"-0.06"	""	""	""	""	""	"-0.05"	"0.35"	"0.43"	"0.14"	"0.04"	""	""	""	""	""	""	""	""	""	""	"0.11"	"-0.79"	"0.04"	"-0.05"	"-0.81"	"0.02"	"0.02"	"0.18"	"0.14"	"-0.18"	"-0.63"	"-0.39"	"-0.17"	"-0.47"	"0.19"	"0.20"	"-0.87"	"-0.75"	"0.10"	"-0.33"	"0.69"	"-0.45"	"-0.26"	"-0.29"	"-0.56"	"-0.57"	"-0.23"	"0.07"	"-0.36"	"-0.02"	"-1.59"	"0.07"	"-0.70"	"-0.31"	"0.13"	"-0.36"	"-0.09"	"0.03"	"0.09"	"-0.43"	""	""	""	""	""	""	""	""	""	""	"0.13"	"0.03"	"-0.26"	"-0.14"	"0.04"	""	""	""	""	""	""	""	""	""	""	"0.57"	"0.03"	"-0.12"	"-0.76"	"0.76"	"0.13"	"-0.20"	"-0.57"	"-0.31"	"-0.52"	""	""	""	""	""	""	""	""	""	""	""	""	""	""	""	"16074284.0622179"	"14231402.6638884"	"12317747.3322604"	"18512816.7085329"	"17703917.0257638"	"13076824.7605156"	"8395587.94837851"	"9964912.98889896"	"6797229.65017379"	"9608625.11426736"	"6054934.40172629"	"10944138.7912508"	"10145590.8318209"	"12201700.6168321"	"7735823.00055216"	"8352276.28172358"	"11914463.5682406"	"9323690.50774413"	"12262101.9715513"	"10744119.9975185"	"7957253.29637863"	"11363267.1687078"	"9825605.77407695"	"14773649.4409574"	"8519686.11815258"	"9926053.73759148"	"7900938.95462104"	"5238742.52758038"	"10804100.3423689"	"9608966.12521527"	"4868763.62275635"	"6382409.46369079"	"5918936.55816262"	"4676212.30229293"	"3015724.30513099"	"3347314.41762633"	"9146628.16805052"	"8317956.61687928"	"7657797.18529163"	"11158604.3924287"	"4266003.71285453"	"8526111.1047575"	"9429654.6113646"	"11091015.0270123"	"11905085.5443251"	"11347489.4059477"	"3884486.57573041"	"9318618.58054718"	"8178542.41484543"	"10514614.7299386"	"9310100.33593803"	"6089547.10039947"	"6889581.41763772"	"9108529.53075978"	"12469048.1164419"	"14372553.9628595"	"14299805.9179501"	"12751212.5190685"	"9870335.24200324"	"9580641.30109174"	"8232245.83798217"	"10351894.1621338"	"7777830.82376193"	"10157874.714592"	"10482074.0688471"	"11230579.5460541"	"4357733.61888925"	"5120098.95433907"	"4259303.21577274"	"3859806.67329145"	"4370070.61039988"	"3584969.70757162"	"3538339.04809106"	"2922697.56208408"	"4196886.95117717"	"1992208.37765983"	"2895557.79146215"	"2455094.45005448"	""	""	""	""	""	""	"9744783.42871155"	"15848417.4725669"	"15869740.475004"	"8364672.01314786"	"13587659.1000816"	"8778189.94489957"	"6018672.25052713"	"6837351.50790661"	"9453929.40207502"	"10436355.5833564"	"6922514.09478181"	"7319742.67965746"	""	""	""	""	""	""	"7927175.05109867"	"6857263.3415827"	"7487337.25879461"	"11173620.5088138"	"8344574.52790108"	"7515003.43279204"	"4564265.3268923"	"5028133.00896802"	"3716146.11500708"	"4253642.59762846"	"3265589.54376071"	"844311.325816118"	"12189069.6696929"	"17685237.4662769"	"3045414.43679711"	"15384684.1765373"	"14298289.4724426"	"18312256.7602754"	"10561197.0440763"	"10164868.9944632"	"10051625.3165732"	"11373312.9033682"	"12336450.6845892"	"12092073.7395515"	"5858724.93725962"	"5958938.24152238"	"7646359.59683739"	"4747678.33907502"	"5613288.90864269"	"6113826.68426604"	"3681777.31705662"	"4247005.56370513"	"3713217.8483214"	"4726765.50804289"	"5505478.55979045"	"6313615.48499778"	"9055561.33405502"	"12994261.2948287"	"11433966.0355053"	"9192834.89550396"	"13496911.144304"	"12528331.0271194"	"6151374.89352883"	"4781142.54064801"	"3111368.29921038"	"7968003.40938577"	"6326017.09984037"	"9837912.12738092"	"4138161.30026656"	"4126233.4087981"	"4204121.91526575"	"4776568.20211156"	"4653580.77659292"	"5813315.80484353"	"10838633.0846577"	"11467584.0925925"	"10940799.5280376"	"10909821.6240692"	"10187759.4935882"	"12399227.7248424"	"10289885.7056394"	"3252874.8125"	"8699984.88117554"	"10001374.2328039"	"11103232.1387433"	"6582997.5131732"	"3091901.52311554"	"2685564.41898478"	"4119768.35370199"	"2392087.98502041"	"5660941.39213934"	"10993960.0957566"	"11175140.9271431"	"10568257.0371047"	"9729631.89159649"	"12750609.8263024"	"16127699.1035974"	"8479604.14754333"	"3285247.5992983"	"2632719.56685093"	"3350666.3784484"	"3805934.01034859"	"4296288.33277785"	"2849103.75558453"	"6035582.01837044"	"4565524.11341044"	"7962798.30413464"	"2860117.20617941"	"6231984.98328784"	"5787946.27680127"	""	""	""	""	""	""	"7710347.12750833"	"7437240.58903649"	"9839889.34198131"	"10418718.3555014"	"8480051.1248798"	"7941508.32131683"	""	""	""	""	""	""	""	""	""	""	""	""	"4234150.10523894"	"4553970.6311359"	"2445657.93316734"	"4342593.02916206"	"4075870.57143167"	"2422125.31001488"	"5071749.21210784"	"5156646.56715279"	"5129865.36138593"	"5735636.09200435"	"5569469.67305979"	"4492250.47392792"	"8444846.28187261"	"5451020.74935446"	"6426850.17539469"	"7506392.77608559"	"6100294.78231377"	"9641774.40028389"	"11234083.5027856"	"12895540.6184541"	"6132921.36571324"	"6696210.7655534"	"12011172.9779619"	"8935653.5781471"	"5232609.49408963"	"8454107.96945705"	"3831530.55265023"	"4357029.34146064"	"4271481.16475857"	"3549734.90026413"	"3256380.10100416"	"2189481.25606501"	"2774958.0019321"	"3421746.1629515"	"2529300.85186324"	"3205664.48430341"	"3584640.96496134"	"1193595.78524492"	"3759668.95630792"	"2200880.07561616"	"2896457.65938446"	"3933376.47775598"	"3173760.32359099"	"2473634.47005298"	"2982356.92011325"	"3251621.09867475"	"3371076.6441293"	"2348129.01372604"	""	""	""	""	""	""	""	""	""	""	""	""	"8670435.82578128"	"9480124.89777528"	"8836573.93031951"	"7222270.2149122"	"7856870.73738848"	"8902831.15721516"	""	""	""	""	""	""	""	""	""	""	""	""	"11362283.1773433"	"16861815.2813984"	"11594162.3997726"	"10480213.8745616"	"6692351.73004848"	"19300700.1998855"	"6639425.39383007"	"7272166.0346617"	"5787489.63218733"	"4477917.26036601"	"5364354.98868458"	"4644357.52503895"	""	""	""	""	""	""	""	""	""	""	""	""	""	""	""	""	""	""	""	""	""	""	""	""	""	""	""	""	""	""	""	""	""	""	""	""	""	""	""	""	""	""	""	""	""	""	""	""	""	""	""	""	""	""	""	""	""	""	""	""	""	""	""	""	""	""	""	""	""	""	""	""	""	""	""	""	""	""	""	""	""	""	""	""	""	""	""	""	""	""	""	""	""	""	""	""	""	""	""	""	""	""	""	""	""	""	""	""	""	""	""	""	""	""	""	""	""	""	""	""	""	""	""	""	""	""	""	""	""	""	""	""	""	""	""	""	""	""	""	""	""	""	""	""	""	""	""	""	""	""	""	""	""	""	""	""	""	""	""	""	""	""	""	""	""	""	""	""	""	""	""	""	""	""	""	""	""	""	""	""	""	""	""	""	""	""	""	""	""	""	""	""	""	""	""	""	""	""	""	""	""	""	""	""	""	""	""	""	""	""	""	""	""	""	""	""	""	""	""	""	""	""	""	""	""	""	""	""	""	""	""	""	""	""	""	""	""	""	""	""	""	""	""	""	""	""	""	""	""	""	""	""	""	""	""	""	""	""	""	""	""	""	""	""	""	""	""	""	""	""	""	""	""	""	""	""	""	""	""	""	""	""	""	""	""	""	""	""	""	""	""	""	""	""	""	""	""	""	""	""	""	""	""	""	""	""	""	""	""	""	""	""	""	""	""	""	""	""	""	""	""	""	""	""	""	""	""	""	""	""	""	""	""	""	""	""	""	""	""	""	""	""	"1"	"1"	"1"	"1"	"1"	"1"	"1"	"1"	"1"	"1"	"1"	"1"	"1"	"1"	"1"	"1"	"1"	"1"	"1"	"1"	"1"	"1"	"1"	"1"	"1"	"1"	"1"	"1"	"1"	"1"	"1"	"1"	"1"	"1"	"1"	"1"	"1"	"1"	"1"	"1"	"1"	"1"	"1"	"1"	"1"	"1"	"1"	"1"	"1"	"1"	"1"	"1"	"1"	"1"	"1"	"1"	"1"	"1"	"1"	"1"	"1"	"1"	"1"	"1"	"1"	"1"	"1"	"1"	"1"	"1"	"1"	"1"	"1"	"1"	"1"	"1"	"1"	"1"	""	""	""	""	""	""	"1"	"1"	"1"	"1"	"1"	"1"	"1"	"1"	"1"	"1"	"1"	"1"	""	""	""	""	""	""	"1"	"1"	"1"	"1"	"1"	"1"	"1"	"1"	"1"	"1"	"1"	"1"	"1"	"1"	"1"	"1"	"1"	"1"	"1"	"1"	"1"	"1"	"1"	"1"	"1"	"1"	"1"	"1"	"1"	"1"	"1"	"1"	"1"	"1"	"1"	"1"	"1"	"1"	"1"	"1"	"1"	"1"	"1"	"1"	"1"	"1"	"1"	"1"	"1"	"1"	"1"	"1"	"1"	"1"	"1"	"1"	"1"	"1"	"1"	"1"	"1"	"1"	"1"	"1"	"1"	"1"	"1"	"1"	"1"	"1"	"1"	"1"	"1"	"1"	"1"	"1"	"1"	"1"	"1"	"1"	"1"	"1"	"1"	"1"	"1"	"1"	"1"	"1"	"1"	"1"	""	""	""	""	""	""	"1"	"1"	"1"	"1"	"1"	"1"	""	""	""	""	""	""	""	""	""	""	""	""	"1"	"1"	"1"	"1"	"1"	"1"	"1"	"1"	"1"	"1"	"1"	"1"	"1"	"1"	"1"	"1"	"1"	"1"	"1"	"1"	"1"	"1"	"1"	"1"	"1"	"1"	"1"	"1"	"1"	"1"	"1"	"1"	"1"	"1"	"1"	"1"	"1"	"1"	"1"	"1"	"1"	"1"	"1"	"1"	"1"	"1"	"1"	"1"	""	""	""	""	""	""	""	""	""	""	""	""	"1"	"1"	"1"	"1"	"1"	"1"	""	""	""	""	""	""	""	""	""	""	""	""	"1"	"1"	"1"	"1"	"1"	"1"	"1"	"1"	"1"	"1"	"1"	"1"	""	""	""	""	""	""	""	""	""	""	""	""	""	""	""	""	""	""	"16074284.0622179"	"14231402.6638884"	"12317747.3322604"	"18512816.7085329"	"17703917.0257638"	"13076824.7605156"	"8395587.94837851"	"9964912.98889896"	"6797229.65017379"	"9608625.11426736"	"6054934.40172629"	"10944138.7912508"	"10145590.8318209"	"12201700.6168321"	"7735823.00055216"	"8352276.28172358"	"11914463.5682406"	"9323690.50774413"	"12262101.9715513"	"10744119.9975185"	"7957253.29637863"	"11363267.1687078"	"9825605.77407695"	"14773649.4409574"	"8519686.11815258"	"9926053.73759148"	"7900938.95462104"	"5238742.52758038"	"10804100.3423689"	"9608966.12521527"	"4868763.62275635"	"6382409.46369079"	"5918936.55816262"	"4676212.30229293"	"3015724.30513099"	"3347314.41762633"	"9146628.16805052"	"8317956.61687928"	"7657797.18529163"	"11158604.3924287"	"4266003.71285453"	"8526111.1047575"	"9429654.6113646"	"11091015.0270123"	"11905085.5443251"	"11347489.4059477"	"3884486.57573041"	"9318618.58054718"	"8178542.41484543"	"10514614.7299386"	"9310100.33593803"	"6089547.10039947"	"6889581.41763772"	"9108529.53075978"	"12469048.1164419"	"14372553.9628595"	"14299805.9179501"	"12751212.5190685"	"9870335.24200324"	"9580641.30109174"	"8232245.83798217"	"10351894.1621338"	"7777830.82376193"	"10157874.714592"	"10482074.0688471"	"11230579.5460541"	"4357733.61888925"	"5120098.95433907"	"4259303.21577274"	"3859806.67329145"	"4370070.61039988"	"3584969.70757162"	"3538339.04809106"	"2922697.56208408"	"4196886.95117717"	"1992208.37765983"	"2895557.79146215"	"2455094.45005448"	""	""	""	""	""	""	"9744783.42871155"	"15848417.4725669"	"15869740.475004"	"8364672.01314786"	"13587659.1000816"	"8778189.94489957"	"6018672.25052713"	"6837351.50790661"	"9453929.40207502"	"10436355.5833564"	"6922514.09478181"	"7319742.67965746"	""	""	""	""	""	""	"7927175.05109867"	"6857263.3415827"	"7487337.25879461"	"11173620.5088138"	"8344574.52790108"	"7515003.43279204"	"4564265.3268923"	"5028133.00896802"	"3716146.11500708"	"4253642.59762846"	"3265589.54376071"	"844311.325816118"	"12189069.6696929"	"17685237.4662769"	"3045414.43679711"	"15384684.1765373"	"14298289.4724426"	"18312256.7602754"	"10561197.0440763"	"10164868.9944632"	"10051625.3165732"	"11373312.9033682"	"12336450.6845892"	"12092073.7395515"	"5858724.93725962"	"5958938.24152238"	"7646359.59683739"	"4747678.33907502"	"5613288.90864269"	"6113826.68426604"	"3681777.31705662"	"4247005.56370513"	"3713217.8483214"	"4726765.50804289"	"5505478.55979045"	"6313615.48499778"	"9055561.33405502"	"12994261.2948287"	"11433966.0355053"	"9192834.89550396"	"13496911.144304"	"12528331.0271194"	"6151374.89352883"	"4781142.54064801"	"3111368.29921038"	"7968003.40938577"	"6326017.09984037"	"9837912.12738092"	"4138161.30026656"	"4126233.4087981"	"4204121.91526575"	"4776568.20211156"	"4653580.77659292"	"5813315.80484353"	"10838633.0846577"	"11467584.0925925"	"10940799.5280376"	"10909821.6240692"	"10187759.4935882"	"12399227.7248424"	"10289885.7056394"	"3252874.8125"	"8699984.88117554"	"10001374.2328039"	"11103232.1387433"	"6582997.5131732"	"3091901.52311554"	"2685564.41898478"	"4119768.35370199"	"2392087.98502041"	"5660941.39213934"	"10993960.0957566"	"11175140.9271431"	"10568257.0371047"	"9729631.89159649"	"12750609.8263024"	"16127699.1035974"	"8479604.14754333"	"3285247.5992983"	"2632719.56685093"	"3350666.3784484"	"3805934.01034859"	"4296288.33277785"	"2849103.75558453"	"6035582.01837044"	"4565524.11341044"	"7962798.30413464"	"2860117.20617941"	"6231984.98328784"	"5787946.27680127"	""	""	""	""	""	""	"7710347.12750833"	"7437240.58903649"	"9839889.34198131"	"10418718.3555014"	"8480051.1248798"	"7941508.32131683"	""	""	""	""	""	""	""	""	""	""	""	""	"4234150.10523894"	"4553970.6311359"	"2445657.93316734"	"4342593.02916206"	"4075870.57143167"	"2422125.31001488"	"5071749.21210784"	"5156646.56715279"	"5129865.36138593"	"5735636.09200435"	"5569469.67305979"	"4492250.47392792"	"8444846.28187261"	"5451020.74935446"	"6426850.17539469"	"7506392.77608559"	"6100294.78231377"	"9641774.40028389"	"11234083.5027856"	"12895540.6184541"	"6132921.36571324"	"6696210.7655534"	"12011172.9779619"	"8935653.5781471"	"5232609.49408963"	"8454107.96945705"	"3831530.55265023"	"4357029.34146064"	"4271481.16475857"	"3549734.90026413"	"3256380.10100416"	"2189481.25606501"	"2774958.0019321"	"3421746.1629515"	"2529300.85186324"	"3205664.48430341"	"3584640.96496134"	"1193595.78524492"	"3759668.95630792"	"2200880.07561616"	"2896457.65938446"	"3933376.47775598"	"3173760.32359099"	"2473634.47005298"	"2982356.92011325"	"3251621.09867475"	"3371076.6441293"	"2348129.01372604"	""	""	""	""	""	""	""	""	""	""	""	""	"8670435.82578128"	"9480124.89777528"	"8836573.93031951"	"7222270.2149122"	"7856870.73738848"	"8902831.15721516"	""	""	""	""	""	""	""	""	""	""	""	""	"11362283.1773433"	"16861815.2813984"	"11594162.3997726"	"10480213.8745616"	"6692351.73004848"	"19300700.1998855"	"6639425.39383007"	"7272166.0346617"	"5787489.63218733"	"4477917.26036601"	"5364354.98868458"	"4644357.52503895"	""	""	""	""	""	""	""	""	""	""	""	""	""	""	""	""	""	""	"2649331.6875"	"1665281.6875"	"1731608.4375"	"3093097.625"	"3033132.375"	"1001741.59375"	"1186181.9375"	"1121127.71875"	"1173797.90625"	"870117.75"	"1276426.25"	"1468402.3125"	"1664002.1875"	"1475867.375"	"1017214.96875"	"950879.625"	"2214059.1875"	"1064583.09375"	"2074709.75"	"1673355.125"	"1269892.6875"	"1609928.3125"	"1395985.4375"	"1336057.46875"	"1649644.8125"	"884429.65625"	"706377.1875"	"556054.328125"	"1840085.1875"	"1312682.25"	"936202.8125"	"757122.695312501"	"799837.421875"	"1041858.875"	"853942.21875"	"618734.8359375"	"1843190.4375"	"654400.8125"	"1281782.9375"	"1260290.5"	"1047342.375"	"1100518.3125"	"1685114.421875"	"1434177.625"	"1044327.515625"	"687731.9609375"	"989514.40625"	"1253892.421875"	"1708341.671875"	"1418495.875"	"1243528"	"1005480.2265625"	"847695.75"	"1038620.953125"	"2287998.3125"	"2022038.75"	"1977775.953125"	"1645064.671875"	"1175175.015625"	"1175134.953125"	"1587694.6328125"	"1573404.890625"	"536795.34765625"	"1117138.95703125"	"1658248.59375"	"1467679.125"	"755753.062500001"	"745690.953125"	"526550.09375"	"851083.2578125"	"1100525.7734375"	"447696.68359375"	"693208.3125"	"369724.65625"	"724148.375"	"581575.9375"	"325786.40625"	"380923.84375"	""	""	""	""	""	""	"1792565.53125"	"2409547.484375"	"136700.7421875"	"1722378.203125"	"1437175.140625"	"1332005.1015625"	"1256634.38671875"	"790413.4296875"	"1184109.546875"	"1355917.875"	"1262233.2421875"	"970449.5"	""	""	""	""	""	""	"1864180.78125"	"1233530.5625"	"971595.390625"	"1276405.96875"	"1070446.078125"	"1196529.9375"	"1037902.1875"	"527252.4375"	"460007.28125"	"738881.75"	"369980.84375"	"221146.734375"	"2277992"	"3122277.6875"	"1227250.4375"	"4775095.875"	"3092824.875"	"2189535.1875"	"2109183.0625"	"1533429.546875"	"1662524.828125"	"1471492.390625"	"3392887.15625"	"1214579.15625"	"1100440.875"	"806856.90625"	"875736.625"	"548696.71875"	"576228.1875"	"900659.09375"	"923799.9375"	"704077.96875"	"456062.6953125"	"800702.328125"	"960795.53125"	"16629.169921875"	"1462401.0859375"	"1408650.09375"	"805815.1484375"	"1071025.6484375"	"77152.8276367188"	"1444642.1171875"	"1375711.25"	"625273.0625"	"727389.34375"	"1189342.625"	"944775.25"	"19201.1123046875"	"834917"	"510542.6484375"	"1042816.390625"	"713286.5390625"	"1020461.671875"	"940562.937500001"	"2395248.53125"	"1613480.8125"	"1736071.71875"	"2210858.71875"	"2318677.96875"	"1374950.65234375"	"2655935.125"	"3252874.8125"	"1299773.015625"	"2922848.3125"	"160950.45703125"	"1496162.0625"	"793679.1875"	"558099.5"	"884608.874999999"	"597486.375"	"717016.875"	"19372.662109375"	"1606055.78125"	"1454489.78125"	"1318158"	"1503031.96875"	"2683692.75"	"1027130.09375"	"550368.75"	"385347.9375"	"520021.3515625"	"592892.390625"	"668817.109375"	"423411.8671875"	"966263.15625"	"613461.8125"	"1158779.9375"	"645014.4375"	"1010908.78125"	"640482.1875"	""	""	""	""	""	""	"1090306.65625"	"919407"	"1062140.03125"	"1046573.1875"	"970694.59375"	"994437.71875"	""	""	""	""	""	""	""	""	""	""	""	""	"671484.4375"	"775057.875"	"1006358.5625"	"710424.3125"	"605325.5"	"577839.9375"	"810965.406250001"	"921831.734375"	"826226.796875"	"647050.53125"	"913306.874999999"	"537926.6875"	"1495104.6875"	"766073.3125"	"1224737.1875"	"1331663.5"	"1064200.90625"	"1728078.375"	"1980513.21875"	"1950080.1875"	"1365956.40625"	"1400774.71875"	"1691139.75"	"1136665.125"	"738663.71875"	"1227377.0625"	"653908.625"	"754465"	"818866.1875"	"510220.421875"	"581958.484375"	"389709.90625"	"434303.0078125"	"564914.234375"	"440063.609375"	"531521.78125"	"561968.5"	"268819.25"	"546727.3125"	"512160.21875"	"478625.21875"	"672837.6875"	"490224.5625"	"267577.09375"	"615636.75"	"446892.53125"	"481780.21875"	"443461.78125"	""	""	""	""	""	""	""	""	""	""	""	""	"1482047.96875"	"1532941.25"	"1461660.375"	"1263203.375"	"1489035.03125"	"1217165.21875"	""	""	""	""	""	""	""	""	""	""	""	""	"1050784.0703125"	"966839.4296875"	"1263222.828125"	"1190153.015625"	"584339.3203125"	"18204.3537597656"	"878413.90625"	"674585.78125"	"591722.78125"	"415370.5"	"16618.1953125"	"510397.96875"	""	""	""	""	""	""	""	""	""	""	""	""	""	""	""	""	""	""	"3"	"3"	"3"	"3"	"3"	"3"	"2"	"2"	"2"	"2"	"2"	"2"	"2"	"2"	"2"	"2"	"2"	"2"	"2"	"2"	"2"	"2"	"2"	"2"	"2"	"2"	"2"	"2"	"2"	"2"	"2"	"2"	"2"	"2"	"2"	"2"	"2"	"2"	"2"	"2"	"2"	"2"	"3"	"3"	"3"	"3"	"3"	"3"	"3"	"3"	"3"	"3"	"3"	"3"	"4"	"4"	"4"	"4"	"4"	"4"	"5"	"5"	"5"	"5"	"5"	"5"	"2"	"2"	"2"	"2"	"2"	"2"	"1"	"1"	"1"	"1"	"1"	"1"	""	""	""	""	""	""	"4"	"4"	"4"	"4"	"4"	"4"	"4"	"4"	"4"	"4"	"4"	"4"	""	""	""	""	""	""	"3"	"3"	"3"	"3"	"3"	"3"	"1"	"1"	"1"	"1"	"1"	"1"	"2"	"2"	"2"	"2"	"2"	"2"	"3"	"3"	"3"	"3"	"3"	"3"	"2"	"2"	"2"	"2"	"2"	"2"	"2"	"2"	"2"	"2"	"2"	"1"	"4"	"4"	"4"	"4"	"4"	"4"	"2"	"2"	"2"	"2"	"2"	"2"	"2"	"2"	"2"	"2"	"2"	"2"	"5"	"5"	"5"	"5"	"5"	"5"	"3"	"3"	"3"	"3"	"3"	"3"	"1"	"1"	"1"	"1"	"1"	"1"	"3"	"3"	"3"	"3"	"3"	"3"	"2"	"2"	"2"	"2"	"2"	"2"	"2"	"2"	"2"	"2"	"2"	"2"	""	""	""	""	""	""	"3"	"3"	"3"	"3"	"3"	"3"	""	""	""	""	""	""	""	""	""	""	""	""	"1"	"1"	"1"	"1"	"1"	"1"	"2"	"2"	"2"	"2"	"2"	"2"	"2"	"2"	"2"	"2"	"2"	"2"	"3"	"3"	"3"	"3"	"3"	"3"	"2"	"2"	"2"	"2"	"2"	"2"	"2"	"2"	"2"	"2"	"2"	"2"	"1"	"1"	"1"	"1"	"1"	"1"	"1"	"1"	"1"	"1"	"1"	"1"	""	""	""	""	""	""	""	""	""	""	""	""	"3"	"3"	"3"	"3"	"3"	"3"	""	""	""	""	""	""	""	""	""	""	""	""	"4"	"4"	"4"	"4"	"4"	"4"	"2"	"2"	"2"	"2"	"2"	"2"	""	""	""	""	""	""	""	""	""	""	""	""	""	""	""	""	""	""	"1.52"	"14.44"	"5.17"	"2.13"	""	"9.44"	"1.60"	""	"1.86"	""	""	"1.76"	"10.80"	"3.21"	"2.18"	"2.03"	"2.95"	"3.00"	"1.58"	""	""	"1.83"	""	""	""	""	"3.19"	"2.36"	"1.43"	""	"3.32"	"2.86"	"2.15"	"8.62"	"1.53"	"7.61"	"9.39"	"8.89"	"4.52"	"8.42"	"1.06"	""	"1.75"	"7.20"	""	"5.80"	"1.46"	"1.44"	"7.76"	"2.91"	"7.70"	"5.11"	"1.89"	"5.79"	"11"	"0"	"0"	"3"	""	"0"	"5"	""	"3"	""	""	"5"	"0"	"1"	"1"	"5"	"1"	"1"	"6"	""	""	"5"	""	""	""	""	"1"	"0"	"8"	""	"1"	"1"	"3"	"0"	"4"	"0"	"0"	"0"	"0"	"0"	"15"	""	"3"	"0"	""	"0"	"8"	"4"	"0"	"1"	"0"	"0"	"3"	"0"	"0.0147849462365591"	"0"	"0"	"0.00431654676258993"	""	"0"	"0.00816993464052288"	""	"0.00493421052631579"	""	""	"0.00807754442649435"	"0"	"0.00166666666666667"	"0.00152439024390244"	"0.00717360114777618"	"0.00171232876712329"	"0.00175438596491228"	"0.00883652430044183"	""	""	"0.00742942050520059"	""	""	""	""	"0.00171821305841924"	"0"	"0.0128205128205128"	""	"0.0015552099533437"	"0.00161550888529887"	"0.00449101796407186"	"0"	"0.0060882800608828"	"0"	"0"	"0"	"0"	"0"	"0.0182704019488429"	""	"0.00445765230312036"	"0"	""	"0"	"0.0113798008534851"	"0.00587371512481645"	"0"	"0.00182149362477231"	"0"	"0"	"0.00482315112540193"	"0"	"1"	"3"	"3"	"2"	""	"3"	"2"	""	"2"	""	""	"2"	"3"	"2"	"2"	"2"	"2"	"2"	"2"	""	""	"2"	""	""	""	""	"2"	"3"	"1"	""	"2"	"2"	"2"	"3"	"2"	"3"	"3"	"3"	"3"	"3"	"1"	""	"2"	"3"	""	"3"	"1"	"2"	"3"	"2"	"3"	"3"	"2"	"3"	""
[truncated: 58,427,526 more chars]
