# Supplementary material for: The Urinary Proteomic Profile Implicates Key Regulators for Urologic Chronic Pelvic Pain Syndrome (UCPPS): A MAPP Research Network Study
Source: Mol Cell Proteomics. 2021 Nov 11;21(1):100176. doi: 10.1016/j.mcpro.2021.100176 (PMC8733275; doi:10.1016/j.mcpro.2021.100176)
Supplement: Supplemental data 5: Peptide-level quantification. [file mmc5.txt]

Checked	Confidence	Annotated Sequence	Modifications	Modifications in Master Proteins	Number of Protein Groups	Number of Proteins	Number of PSMs	Master Protein Accessions	Positions in Master Proteins	Number of Missed Cleavages	Theo MHplus in Da	Number of Razor Quan Results	Abundance Ratio F67 127C F67 126	Abundance Ratio F67 128C F67 126	Abundance Ratio F67 129C F67 126	Abundance Ratio F67 130C F67 126	Abundance Ratio F67 131 F67 126	Abundance Ratio F68 127C F68 126	Abundance Ratio F68 128C F68 126	Abundance Ratio F68 129C F68 126	Abundance Ratio F68 130C F68 126	Abundance Ratio F68 131 F68 126	Abundance Ratio F69 127C F69 126	Abundance Ratio F69 128C F69 126	Abundance Ratio F69 129C F69 126	Abundance Ratio F69 130C F69 126	Abundance Ratio F69 131 F69 126	Abundance Ratio F70 127C F70 126	Abundance Ratio F70 128C F70 126	Abundance Ratio F70 129C F70 126	Abundance Ratio F70 130C F70 126	Abundance Ratio F70 131 F70 126	Abundance Ratio F72 127C F72 126	Abundance Ratio F72 128C F72 126	Abundance Ratio F72 129C F72 126	Abundance Ratio F72 130C F72 126	Abundance Ratio F72 131 F72 126	Abundance Ratio F73 127C F73 126	Abundance Ratio F73 128C F73 126	Abundance Ratio F73 129C F73 126	Abundance Ratio F73 130C F73 126	Abundance Ratio F73 131 F73 126	Abundance Ratio F74 127C F74 126	Abundance Ratio F74 128C F74 126	Abundance Ratio F74 129C F74 126	Abundance Ratio F74 130C F74 126	Abundance Ratio F74 131 F74 126	Abundance Ratio F75 127C F75 126	Abundance Ratio F75 128C F75 126
False	High	[A].AAAAAAVSGSAAAEAK.[E]	1xTMT6plex [K16]; 1xTMT6plex [N-Term]		1	1	3	O75882-2	O75882-2 [84-99]	0	1775.00633	0						1.491	1.458	1.345	1.080	1.323
False	High	[K].PLLEK.[S]	1xTMT6plex [K5]; 1xTMT6plex [N-Term]		1	1	107	P02768	P02768 [306-310]	0	1057.70215	0	1.727	5.179	1.138	4.242	1.636	1.148	1.837	2.851	9.600	3.360	1.883	2.320	2.947	0.910	1.659	1.376	3.066	1.436	1.030	1.773	0.885	0.629	0.897	3.070	1.481	0.971	0.944	0.602	0.377	0.451	1.036	0.938	0.362	4.076	1.209	0.941	0.949
False	High	[R].PIIHFGSDYEDR.[Y]	1xTMT6plex [N-Term]		1	1	1	P04156	P04156 [137-148]	0	1677.84340	0											1.447	1.301	0.969	1.451	1.307
False	High	[KR].PIILR.[SFT]	1xTMT6plex [N-Term]		3	3	19	Q8TAM1; P08185; Q8NB49	Q8TAM1 [373-377]; P08185 [374-378]; Q8NB49 [1119-1123]	0	840.58684	0	0.551	2.084	1.016	2.710	2.400						1.242	0.686	0.878	0.951	0.770	2.052	1.178	0.799	1.365	0.802	1.602	0.473	0.552	1.001	0.457	0.464	0.913	0.535	0.806	0.611	0.895	0.763	0.449	0.459	0.458	0.539	0.566
False	High	[D].PINDGEWHR.[V]	1xTMT6plex [N-Term]; 1x(De)TMT6plex [N-Term]		1	1	12	P98160	P98160 [4287-4295]	0	1123.52793	0	2.985	0.844	1.262	0.997	0.722						2.827	1.060	1.089	1.370	1.823	1.073	1.119	0.910	0.792	1.556	4.256	1.318	1.109	0.497	0.807	2.807	0.961	1.156	0.965	1.614	1.985	1.586	1.829	0.771	1.879	2.488	1.789
False	High	[P].PLPAEK.[P]	1xTMT6plex [K6]; 1xTMT6plex [N-Term]; 1x(De)TMT6plex [N-Term]		1	1	1	Q9HBR0	Q9HBR0 [653-658]	0	883.54503	0
False	High	[R].PLPATVGVTQPYLDR.[L]	1xTMT6plex [N-Term]		1	1	2	Q8IUL8	Q8IUL8 [827-841]	0	1856.04791	0																																				2.004	1.502
False	High	[R].PLPAVPGELTEATPNR.[Y]	1xTMT6plex [N-Term]		1	1	15	P54802	P54802 [113-128]	0	1891.04864	0											1.664	1.239	1.122	1.081	1.769						1.741	1.011	0.815	0.638	0.543	0.814	0.716	0.899	0.658	0.767	0.941	1.185	0.878	0.464	1.155	0.842	0.852
False	High	[K].PLPR.[E]	1xTMT6plex [N-Term]		1	3	2	Q6ZSJ9-3	Q6ZSJ9-3 [404-407]	0	711.47148	0											2.198	1.951	2.617	4.839	2.787
False	High	[K].PIPTIR.[W]	1xTMT6plex [N-Term]		1	2	5	Q12860	Q12860 [358-363]	0	925.60322	0						1.064	0.959	0.903	2.580	1.449											1.630	1.093	1.135	1.382	1.418
False	High	[K].PLQEAECT.[F]	1xCarbamidomethyl [C7]; 1xTMT6plex [N-Term]		1	1	1	Q07654	Q07654 [86-93]	0	1176.57681	0																1.264	1.069	2.786	1.999	2.225
False	High	[K].PLQEAECTF.[-]	1xCarbamidomethyl [C7]; 1xTMT6plex [N-Term]		1	1	3	Q07654	Q07654 [86-94]	0	1323.64522	0																					2.667	1.332	1.236	0.840	1.586											1.563	1.046
False	High	[D].PLSSSSSNK.[E]	1xTMT6plex [K9]; 1xTMT6plex [N-Term]; 1x(De)TMT6plex [N-Term]		1	1	1	P15144	P15144 [371-379]	0	1135.61563	0
False	High	[R].PITFSR.[Y]	1xTMT6plex [N-Term]		1	1	14	Q16651	Q16651 [143-148]	0	949.56683	0	1.226	0.856	0.860	0.909	0.511	1.061	0.840	0.900	2.022	1.367	1.303	0.929	0.886	0.795	0.923	0.897	0.870	0.719	0.973	0.855	1.661	1.440	1.082	0.820	0.868	1.340	1.068	1.094	0.625	0.973
False	High	[D].PITVTVPVEVSR.[K]	1xTMT6plex [N-Term]; 1x(De)TMT6plex [N-Term]		1	4	8	P10909-2	P10909-2 [466-477]	0	1296.75218	0						1.126	1.138	1.080	4.796	1.777																1.563	1.010	1.076	0.732	1.015	1.539	1.542	2.295	1.006	2.311	1.110	1.100
False	High	[K].PLVEEPQNLIK.[Q]	1xTMT6plex [K11]; 1xTMT6plex [N-Term]		1	1	10	P02768	P02768 [403-413]	0	1738.05149	0	2.000	4.355	1.670	3.765	1.850						2.411	2.428	2.298	1.227	2.144	1.441	2.569	1.279	0.946	2.849	1.393	0.954	1.017	2.311	1.331
False	High	[R].PLVR.[K]	1xTMT6plex [N-Term]		1	1	1	C9JRZ8	C9JRZ8 [87-90]	0	713.48713	0						0.534	0.335	0.470	0.328	12.556
False	High	[R].PIYR.[F]	1xTMT6plex [N-Term]		1	1	1	Q6UVK1	Q6UVK1 [1077-1080]	0	777.48204	0
False	High	[K].PMIIYK.[G]	1xTMT6plex [K6]; 1xTMT6plex [N-Term]		1	1	26	P06396	P06396 [543-548]	0	1222.76337	0	0.478	0.497	0.852	0.747	0.333											0.839	0.479	0.573	0.574	0.262	0.417	0.356	0.305	0.567	0.409	0.419	0.590	0.764	0.495	0.485
False	High	[K].PMIIYK.[G]	1xOxidation [M2]; 1xTMT6plex [K6]; 1xTMT6plex [N-Term]		1	1	1	P06396	P06396 [543-548]	0	1238.75829	0
False	High	[R].PMQK.[E]	1xOxidation [M2]; 1xTMT6plex [K4]; 1xTMT6plex [N-Term]		1	1	1	Q9BXP8	Q9BXP8 [1439-1442]	0	977.58541	0
False	High	[K].PMSR.[G]	1xTMT6plex [N-Term]		1	2	1	P23470	P23470 [700-703]	0	719.40716	0
False	High	[Q].PMVSALNIR.[V]	1xTMT6plex [N-Term]; 1x(De)TMT6plex [N-Term]		1	2	1	P07911-5	P07911-5 [474-482]	0	1000.56081	0																					2.187	0.934	1.149	0.683	0.903
False	High	[Q].PMVSALNIR.[V]	1xOxidation [M2]; 1xTMT6plex [N-Term]; 1x(De)TMT6plex [N-Term]		1	2	19	P07911-5	P07911-5 [474-482]	0	1016.55573	0	1.235	1.032	1.806	1.460	1.132	1.852	1.035	1.082	1.001	1.232	1.665	1.389	1.350	1.368	1.857	0.995	0.884	1.575	1.222	1.370	2.152	1.169	1.059	0.618	0.854	0.713	1.801	2.364	1.993	1.484	0.799	0.376	0.769	1.775	0.533	1.773	1.271
False	High	[K].PLLEK.[S]	1xTMT6plex [K5]; 1xTMT6plex [N-Term]; 1x(De)TMT6plex [N-Term]		1	1	12	P02768	P02768 [306-310]	0	828.53922	0	3.253	3.898	2.209	1.924	3.099	5.711	1.906	3.601	6.216	9.658	4.400	2.354	6.426	1.312	5.299	2.188	3.128	1.485	1.158	5.163	2.616	1.067	1.369	1.568	3.083	2.902	1.327	1.897	0.688	1.970	2.313	1.337	1.711	2.293	3.759	2.451	1.603
False	High	[K].PNDK.[E]	1xTMT6plex [K4]; 1xTMT6plex [N-Term]; 1x(De)TMT6plex [N-Term]		1	1	2	Q9NU22	Q9NU22 [1436-1439]	0	702.39837	0																																				1.927	1.699
False	High	[R].PLICR.[PF]	1xCarbamidomethyl [C4]; 1xTMT6plex [N-Term]		2	4	2	Q9UBX5; Q8TDQ1-5	Q9UBX5 [110-114]; Q8TDQ1-5 [218-222]	0	887.53342	0	1.169	0.862	1.071	0.984	1.128
False	High	[R].PIGASCR.[D]	1xCarbamidomethyl [C6]; 1xTMT6plex [N-Term]; 1x(De)TMT6plex [N-Term]		1	1	1	Q969E1	Q969E1 [49-55]	0	760.37703	0
False	High	[K].PGQPPK.[L]	1xTMT6plex [K6]; 1xTMT6plex [N-Term]		1	1	26	P06312	P06312 [66-71]	0	1081.67700	0	1.342	1.844	2.582	5.693	5.260	2.395	1.675	1.850	1.930	4.281	2.317	1.479	1.461	2.818	1.248	2.788	2.203	2.631	3.894	0.855	0.996	0.711	1.053	1.192	0.695	0.967	1.176	1.084	0.443	1.301	1.519	1.570	0.809	0.312	1.122	0.706	0.844
False	High	[R].PGQPPR.[L]	1xTMT6plex [N-Term]		1	1	10	A0A0C4DH68	A0A0C4DH68 [65-70]	0	880.52022	0											1.107	0.805	0.946	2.928	0.603	1.447	1.503	2.013	2.203	0.822	0.975	0.922	1.210	1.163	0.760	1.094	0.985	0.843	0.695	1.330	1.349	1.041	0.920	0.986	0.925
False	High	[R].PGQSPR.[R]	1xTMT6plex [N-Term]		1	1	23	P06310	P06310 [65-70]	0	870.49948	0	0.759	0.641	1.361	2.030	2.762						1.119	0.772	0.676	1.621	0.690	1.513	1.177	1.710	2.813	1.022	0.600	0.518	0.568	0.679	0.735	0.520	0.569	0.621	0.885	1.283	1.230	0.642	0.702	0.504	0.516	0.453	0.697
False	High	[R].PGSAPTTVIYEDNQRPSGVPDR.[F]	1xTMT6plex [N-Term]		1	1	1	P01721	P01721 [60-81]	0	2585.31571	0											1.617	1.438	1.588	9.327	1.645
False	High	[K].PGSER.[L]	1xTMT6plex [N-Term]		1	2	1	Q92692-2	Q92692-2 [98-102]	0	774.43073	0
False	High	[K].PGSK.[D]	1xTMT6plex [K4]; 1xTMT6plex [N-Term]		1	1	1	Q8WZ42	Q8WZ42 [5139-5142]	0	846.54492	0																					1.320	0.958	1.025	1.603	2.055
False	High	[R].PGSTGTWNPGSSER.[G]	1xTMT6plex [N-Term]; 1x(De)TMT6plex [N-Term]		1	1	7	P02671	P02671 [354-367]	0	1432.64515	0						1.720	1.475	1.830	1.100	2.551	1.699	1.420	1.624	2.585	3.347	0.999	1.302	2.691	1.286	3.682						4.797	0.865	2.948	2.515	2.635						1.311	1.632
False	High	[R].PGSTGTWNPGSSER.[G]	1xTMT6plex [N-Term]		1	1	9	P02671	P02671 [354-367]	0	1661.80808	0						4.505	1.517	3.080	4.747	5.298	4.346	3.063	8.154	16.797	9.304	2.115	2.767	14.479	5.266	10.233						8.190	3.369	8.391	5.811	5.868	3.014	5.623	5.324	0.946	4.982	2.732	6.585
False	High	[R].PGSVR.[G]	1xTMT6plex [N-Term]		1	1	4	Q13449	Q13449 [308-312]	0	744.45655	0																0.958	1.182	1.608	2.060	2.076
False	High	[L].PGTAPK.[L]	1xTMT6plex [K6]; 1xTMT6plex [N-Term]		1	1	7	P01700	P01700 [60-65]	0	1028.65045	0											2.009	1.323	1.703	2.893	1.460	2.995	1.873	2.560	4.836	1.750											1.503	1.784	1.477	1.372	1.018	1.241	2.041
False	High	[S].PGTLSLSPGER.[A]	1xTMT6plex [N-Term]; 1x(De)TMT6plex [N-Term]		1	1	2	P01619	P01619 [28-38]	0	1113.58986	0	1.273	1.373	1.078	1.525	1.591											1.072	0.880	1.168	1.052	1.357
False	High	[T].PGVWK.[A]	1xTMT6plex [K5]; 1xTMT6plex [N-Term]; 1x(De)TMT6plex [N-Term]		1	1	37	Q9H8L6	Q9H8L6 [38-42]	0	815.49769	0	1.342	1.175	1.352	1.782	3.963	1.462	0.552	0.807	0.368	1.028	0.858	0.450	0.589	1.223	0.358	0.890	0.757	0.933	1.567	0.434	0.486	0.708	0.464	0.802	0.633	1.867	1.144	1.922	1.367	1.010	0.801	0.661	0.780	0.631	0.436	0.504	0.571
False	High	[K].PGYQGEGR.[Q]	1xTMT6plex [N-Term]		1	1	1	Q9NQ36	Q9NQ36 [75-82]	0	1092.56354	0																										1.723	1.712	2.653	1.836	1.953
False	High	[R].PGYR.[R]	1xTMT6plex [N-Term]		1	7	15	P08174-2	P08174-2 [131-134]	0	721.41944	0											1.070	0.714	0.995	2.154	1.113											0.998	1.040	1.421	1.699	1.223	0.767	1.068	0.853	0.560	0.850	0.616	0.965
False	High	[K].PGYVSR.[G]	1xTMT6plex [N-Term]		1	1	10	P02749	P02749 [53-58]	0	907.51988	0						1.571	1.164	2.179	1.649	3.017	2.017	1.399	1.344	2.399	1.906																1.100	1.985	0.939	0.922	1.652
False	High	[R].PHCESCR.[H]	2xCarbamidomethyl [C3; C6]; 1xTMT6plex [N-Term]		1	1	18	P26842	P26842 [79-85]	0	1174.52948	0	1.914	2.167	2.036	3.648	1.283						1.542	2.014	0.970	1.812	1.287											4.564	3.591	2.797	0.814	1.263						2.006	2.161
False	High	[R].PHDFENGEYWPR.[S]	1xDeamidated [N6]; 1xTMT6plex [N-Term]		1	1	1	P00751	P00751 [106-117]	0	1776.81791	0	1.133	1.272	1.231	1.105	1.180
False	High	[D].PHECYAK.[V]	1xCarbamidomethyl [C4]; 1xTMT6plex [K7]; 1xTMT6plex [N-Term]; 1x(De)TMT6plex [N-Term]		1	1	63	P02768	P02768 [390-396]	0	1133.56110	0	1.365	2.039	1.675	1.613	1.483	0.999	0.883	0.954	2.470	1.588	0.998	0.844	1.940	0.742	1.256	1.329	1.288	1.093	1.260	1.753	1.306	0.852	1.126	2.783	2.644	1.184	0.944	1.040	0.589	0.966	1.281	0.988	2.373	2.523	2.120	1.157	0.946
False	High	[D].PHECYAK.[V]	1xCarbamidomethyl [C4]; 1xTMT6plex [K7]; 1xTMT6plex [N-Term]		1	1	2	P02768	P02768 [390-396]	0	1362.72403	0
False	High	[M].PKPINVR.[V]	1xTMT6plex [K2]; 1xTMT6plex [N-Term]		1	1	1	P15311	P15311 [2-8]	0	1281.84071	0																					1.532	1.171	2.031	0.269	0.487
False	High	[R].PLDR.[A]	1xTMT6plex [N-Term]		1	2	1	Q9C0D5	Q9C0D5 [1247-1250]	0	729.44565	0
False	High	[K].PLEK.[E]	1xTMT6plex [K4]; 1xTMT6plex [N-Term]; 1x(De)TMT6plex [N-Term]		1	2	5	O60716	O60716 [838-841]	0	715.45516	0
False	High	[R].PLFLEFPK.[D]	1xTMT6plex [K8]; 1xTMT6plex [N-Term]		1	1	8	P10253	P10253 [726-733]	0	1448.89174	0	2.815	2.889	2.945	2.374	1.009																2.633	1.814	1.100	0.697	0.666
False	High	[R].PIGASCR.[D]	1xCarbamidomethyl [C6]; 1xTMT6plex [N-Term]		1	1	10	Q969E1	Q969E1 [49-55]	0	989.53997	0	1.779	1.135	3.184	5.605	0.983	2.540	0.850	2.335	1.647	5.724	2.106	1.221	1.553	4.088	3.609	1.074	0.694	3.383	3.961	3.749						1.839	0.960	2.095	4.355	1.635	3.068	5.766	1.240	0.399	2.460
False	High	[K].PGQPPK.[L]	1xTMT6plex [K6]; 1xTMT6plex [N-Term]; 1x(De)TMT6plex [N-Term]		1	1	2	P06312	P06312 [66-71]	0	852.51407	0						0.436	0.406	0.986	0.387	0.676
False	High	[S].PNDPVTNICQAADK.[Q]	1xCarbamidomethyl [C9]; 1xDeamidated [N2]; 1xTMT6plex [K14]; 1xTMT6plex [N-Term]; 1x(De)TMT6plex [N-Term]		1	2	1	P28702	P28702 [332-345]	0	1772.86863	0
False	High	[Q].PNFQQDK.[F]	1xTMT6plex [K7]; 1xTMT6plex [N-Term]; 1x(De)TMT6plex [N-Term]		1	1	31	P41222	P41222 [32-38]	0	1105.58394	0	1.861	0.377	1.747	4.067	0.409	3.644	1.466	0.630	0.543	2.203	0.860	0.595	0.825	1.588	0.612	1.870	0.431	1.628	1.190	1.011	1.502	0.594	0.625	1.559	1.509	1.338	1.191	1.764	1.342	1.427
False	High	[D].PRPPNPPK.[P]	1xTMT6plex [K8]; 1xTMT6plex [N-Term]; 1x(De)TMT6plex [N-Term]		1	1	5	P14209	P14209 [67-74]	0	1131.68359	0
False	High	[R].PSAK.[H]	1xTMT6plex [K4]; 1xTMT6plex [N-Term]		1	1	5	P20827	P20827 [95-98]	0	860.56057	0	2.196	3.256	6.320	3.131	2.575																															2.766	2.476
False	High	[D].PSCCSGALYYGSK.[V]	2xCarbamidomethyl [C3; C4]; 1xTMT6plex [K13]; 1xTMT6plex [N-Term]; 1x(De)TMT6plex [N-Term]		1	1	16	P19823	P19823 [648-660]	0	1678.77664	0	3.093	2.199	5.971	3.230	2.500	2.761	2.707	3.286	2.717	2.735						1.607	1.786	5.193	3.321	4.968						6.344	2.243	5.431	5.089	5.354						2.985	3.601
False	High	[A].PSDWDSR.[G]	1xTMT6plex [N-Term]; 1x(De)TMT6plex [N-Term]		1	2	2	P10451	P10451 [214-220]	0	862.36897	0																										1.209	1.228	0.579	1.200	0.753
False	High	[K].PSEEK.[E]	1xTMT6plex [K5]; 1xTMT6plex [N-Term]; 1x(De)TMT6plex [N-Term]		1	1	11	Q8WZ42	Q8WZ42 [4255-4259]	0	818.44571	0						2.242	2.506	4.439	2.735	2.482
False	High	[R].PSGAPR.[M]	1xTMT6plex [N-Term]		1	1	1	P21709	P21709 [241-246]	0	813.47802	0
False	High	[K].PSGK.[A]	1xTMT6plex [K4]; 1xTMT6plex [N-Term]		1	2	1	Q08174-2	Q08174-2 [901-904]	0	846.54492	0
False	High	[R].PSGIPDR.[F]	1xTMT6plex [N-Term]		2	2	5	P01701; P01714	P01701 [75-81]; P01714 [73-79]	0	970.55191	0											1.464	1.036	0.834	2.666	0.763	1.656	1.071	1.132	1.571	0.903						0.573	1.361	0.616	0.983	1.036	0.981	1.034	1.414	1.094	0.975	1.021	1.016
False	High	[R].PSGIPER.[F]	1xTMT6plex [N-Term]		1	1	5	P80748	P80748 [73-79]	0	984.56756	0	1.256	1.353	5.756	3.020	5.895						2.132	2.138	10.506	3.195	7.450						1.292	0.691	0.919	1.275	1.639	0.984	1.851	2.422	1.023	1.740
False	High	[R].PSGVPDR.[F]	1xTMT6plex [N-Term]; 1x(De)TMT6plex [N-Term]		4	6	11	P01706; A0A075B6J9; P01709; P01700	P01706 [76-82]; A0A075B6J9 [76-82]; P01709 [76-82]; P01700 [75-81]	0	727.37333	0						1.194	5.647	0.910	0.569	0.972	1.700	1.079	1.146	0.918	1.497	1.859	1.117	1.004	0.814	1.519	1.963	1.477	0.635	0.329	0.955	1.923	0.585	1.252	0.585	0.757	1.969	1.137	1.291	0.381	1.554
False	High	[R].PSGVPDR.[F]	1xTMT6plex [N-Term]		4	6	34	P01706; A0A075B6J9; P01709; P01700	P01706 [76-82]; A0A075B6J9 [76-82]; P01709 [76-82]; P01700 [75-81]	0	956.53626	0	0.893	1.058	1.400	3.303	1.119	1.266	1.093	1.532	1.707	1.891	1.423	0.933	0.910	2.111	0.569	2.070	1.486	1.375	2.449	0.743	0.471	1.614	0.567	1.332	0.923	0.526	1.868	0.678	0.990	1.022	0.900	1.009	1.602	0.822	0.778	0.582	0.902
False	High	[R].PSLAK.[K]	1xTMT6plex [K5]; 1xTMT6plex [N-Term]		1	1	17	P04004	P04004 [363-367]	0	973.64464	0	0.539	0.446	0.257	0.187	0.214	0.851	1.333	1.161	1.123	0.553	1.097	1.374	0.833	0.546	0.795	0.305	0.931	0.881	0.308	0.423	0.428	1.154	0.979	0.368	1.261	1.187	0.833	0.459	0.184	1.063	0.808	0.913	0.486	0.145	0.282	0.563	1.852
False	High	[K].PSLSAQPGPAVSSGGDVTLQCQTR.[Y]	1xCarbamidomethyl [C21]; 1xTMT6plex [N-Term]		2	3	4	Q9HCN6; Q9HCN6-3	Q9HCN6 [114-137]; Q9HCN6-3 [114-137]	0	2642.34054	0						1.263	2.000	1.822	1.793	1.645											1.525	1.597	1.308	0.987	2.788
False	High	[R].PSLYTK.[V]	1xTMT6plex [K6]; 1xTMT6plex [N-Term]		1	1	6	P07288	P07288 [240-245]	0	1166.71853	0																0.928	0.681	0.564	2.317	0.422
False	High	[K].PSMTLEPNK.[D]	1xTMT6plex [K9]; 1xTMT6plex [N-Term]		1	3	1	Q5ZPR3	Q5ZPR3 [145-153]; [363-371]	0	1474.83397	0
False	High	[R].PSNFR.[N]	1xTMT6plex [N-Term]		1	2	1	P24821	P24821 [2188-2192]	0	849.47802	0
False	High	[D].PSNTGK.[G]	1xTMT6plex [K6]; 1xTMT6plex [N-Term]; 1x(De)TMT6plex [N-Term]		1	1	3	O75882-2	O75882-2 [1008-1013]	0	832.47260	0
False	High	[K].PSNTK.[V]	1xTMT6plex [K5]; 1xTMT6plex [N-Term]		3	3	15	P01857; P01859; P01860	P01857 [89-93]; P01859 [89-93]; P01860 [89-93]	0	1004.61407	0	1.384	2.421	2.292	3.077	1.912	1.146	1.740	2.289	4.610	3.215						2.018	2.018	1.653	2.318	1.423	1.190	0.659	1.154	1.704	2.136	1.029	0.925	0.843	0.445	0.951	1.685	1.146	0.864	2.532	1.272	0.889	0.852
False	High	[K].PSPEVK.[I]	1xTMT6plex [K6]; 1xTMT6plex [N-Term]; 1x(De)TMT6plex [N-Term]		1	1	4	Q8N3K9	Q8N3K9 [2122-2127]	0	885.52430	0	1.733	3.524	2.081	2.542	1.409
False	High	[R].PSQGGEAPR.[E]	1xTMT6plex [N-Term]; 1x(De)TMT6plex [N-Term]		1	8	1	P02751-9	P02751-9 [1121-1129]	0	898.43772	0
False	High	[R].PSQGGEAPR.[E]	1xTMT6plex [N-Term]		3	11	15	P02751-14; P02751-9; P02751-17	P02751-14 [1121-1129]; P02751-9 [1121-1129]; P02751-17 [1121-1129]	0	1127.60065	0	1.617	3.378	2.966	2.943	0.820						2.783	2.368	1.904	2.528	2.325	1.097	1.476	1.975	1.901	3.533	1.449	1.483	0.994	0.429	0.264	1.388	0.879	1.161	0.818	0.730
False	High	[K].PSQK.[R]	1xTMT6plex [K4]; 1xTMT6plex [N-Term]		1	1	3	Q9P1Z9	Q9P1Z9 [659-662]	0	917.58204	0																0.626	4.132	0.782	0.429	0.752	5.057	0.653	0.528	0.166	0.883
False	High	[R].PSQWSSIR.[L]	1xTMT6plex [N-Term]		1	1	30	P24855	P24855 [200-207]	0	1189.65269	0	2.374	2.117	1.249	1.940	0.726	1.282	1.664	1.812	3.815	2.090	2.263	2.258	2.637	1.633	2.288	1.445	2.524	2.197	1.147	1.889	1.925	1.195	1.536	1.999	5.175	1.820	1.190	1.430	0.603	1.657	1.989	1.601	2.094	0.948	2.090	2.173	1.643
False	High	[K].PQVTR.[G]	1xTMT6plex [N-Term]		1	1	3	P04004	P04004 [60-64]	0	829.50932	0	1.463	1.983	2.663	3.501	2.065																															2.300	3.208
False	High	[D].PNEDIVER.[N]	1xTMT6plex [N-Term]; 1x(De)TMT6plex [N-Term]		1	1	2	P01591	P01591 [51-58]	0	971.47925	0
False	High	[A].PQTLPSK.[S]	1xTMT6plex [K7]; 1xTMT6plex [N-Term]; 1x(De)TMT6plex [N-Term]		1	1	7	P10451-5	P10451-5 [57-63]	0	999.60361	0	1.383	1.829	2.233	2.439	0.765						1.766	1.847	1.081	1.189	1.774	1.288	2.720	0.876	0.570	1.551	2.359	2.033	2.438	0.388	1.125	2.665	1.797	0.833	0.933	1.901
False	High	[R].PQGPPQQGGHPRPPR.[G]	1xTMT6plex [N-Term]		1	1	2	P02810	P02810 [108-122]	0	1834.99861	0
False	High	[R].PNLK.[V]	1xTMT6plex [K4]; 1xTMT6plex [N-Term]; 1x(De)TMT6plex [N-Term]		1	1	4	Q7Z7G0	Q7Z7G0 [37-40]	0	700.45549	0	1.791	1.440	1.659	1.081	0.193						1.971	2.265	1.138	1.279	1.486	1.015	1.279	0.926	0.781	1.775
False	High	[N].PNLPPETVDSLK.[N]	1xTMT6plex [K12]; 1xTMT6plex [N-Term]		1	1	6	P05090	P05090 [153-164]	0	1768.02567	0	0.714	0.715	0.799	0.864	0.366						1.027	0.662	0.850	1.002	0.586	0.631	0.487	0.641	0.821	0.437	1.094	0.887	0.864	0.447	0.462
False	High	[C].PNPTADCK.[T]	1xCarbamidomethyl [C7]; 1xTMT6plex [K8]; 1xTMT6plex [N-Term]; 1x(De)TMT6plex [N-Term]		1	2	17	P13987-2	P13987-2 [32-39]	0	1131.56657	0	3.089	2.233	3.171	2.687	2.088	1.269	1.138	1.909	0.972	1.481
False	High	[R].PNQIR.[W]	1xTMT6plex [N-Term]		1	1	10	Q8NFZ8	Q8NFZ8 [253-257]	0	856.52022	0	1.880	1.845	2.026	1.825	0.861	1.608	1.980	1.937	2.220	2.555						1.675	2.011	1.611	1.708	2.518						2.073	1.370	1.839	1.477	1.964	2.121	1.822	1.312	0.375	2.327	3.041	2.093
False	High	[R].PPAAAAAK.[P]	1xTMT6plex [K8]; 1xTMT6plex [N-Term]; 1x(De)TMT6plex [N-Term]		1	3	1	P12111	P12111 [2954-2961]	0	925.56683	0
False	High	[L].PPEAQK.[I]	1xTMT6plex [K6]; 1xTMT6plex [N-Term]; 1x(De)TMT6plex [N-Term]		1	1	1	P02753	P02753 [163-168]	0	898.51955	0
False	High	[D].PPEPGSPR.[I]	1xTMT6plex [N-Term]; 1x(De)TMT6plex [N-Term]		1	1	12	P09603	P09603 [397-404]	0	836.42609	0	2.076	2.401	3.390	2.034	2.367						2.321	2.455	2.196	2.225	2.262	1.269	2.011	2.513	1.378	1.894	3.030	1.885	1.785	1.521	1.944	2.742	2.029	2.566	1.731	1.876	1.788	2.378	10.156	1.018	1.828	1.935	2.905
False	High	[D].PPETSEPR.[V]	1xTMT6plex [N-Term]; 1x(De)TMT6plex [N-Term]		1	2	14	Q16363	Q16363 [47-54]	0	912.44214	0	1.505	1.094	2.030	1.210	0.010		100.000			100.000	1.472	1.045	1.053	0.569	1.488	1.016	0.796	1.533	0.855	0.898	1.655	0.722	1.023	0.385	0.627	0.010	0.010	0.010	1.116	0.841	3.445	2.734	2.686	0.770	2.641	2.457	1.923
False	High	[L].PPETVDSLK.[N]	1xTMT6plex [K9]; 1xTMT6plex [N-Term]; 1x(De)TMT6plex [N-Term]		1	1	68	P05090	P05090 [156-164]	0	1214.68298	0	0.855	1.033	1.070	1.320	0.509	0.772	0.449	0.690	0.483	1.100	1.126	0.529	0.867	0.927	0.735	0.886	0.705	0.718	1.322	0.683	0.635	0.881	0.891	0.449	0.534	0.919	1.037	1.283	0.761	1.063	0.942	0.945	1.111	0.470	0.870	0.944	0.883
False	High	[C].PPGFYTSPDGTR.[C]	1xTMT6plex [N-Term]; 1x(De)TMT6plex [N-Term]		1	1	9	P35555	P35555 [316-327]	0	1294.60624	0	1.034	0.532	0.844	0.978	4.041	0.645	1.664	1.289	0.598	0.560	0.933	1.684	0.754	0.736	1.426	0.714	1.529	0.818	0.301	1.339	0.855	1.630	1.799	0.240	0.508
False	High	[S].PPNENVAIYNPFR.[P]	1xTMT6plex [N-Term]; 1x(De)TMT6plex [N-Term]		1	1	8	P04746	P04746 [59-71]	0	1530.76995	0	1.473	2.043	1.980	2.190	1.791											1.592	1.393	1.415	1.220	1.705	1.840	1.078	1.762	1.034	1.204						1.705	1.468	1.288	0.668	1.269
False	High	[T].PPPQLQQQQVK.[Q]	1xTMT6plex [K11]; 1xTMT6plex [N-Term]; 1x(De)TMT6plex [N-Term]		1	1	3	Q9UBC9	Q9UBC9 [12-22]	0	1519.87939	0	1.391	1.477	18.038	2.768	3.207	5.764	12.131	0.415	1.868	0.959
False	High	[D].PPQYPVVPVHLDR.[I]	1xTMT6plex [N-Term]; 1x(De)TMT6plex [N-Term]		1	1	59	P10153	P10153 [147-159]	0	1516.82707	0	1.193	1.245	1.617	1.304	1.089						1.073	0.787	1.002	0.933	1.020	1.079	0.770	0.978	1.509	1.501	1.076	1.189	0.895	0.720	0.966	1.221	1.112	1.483	0.904	1.559	1.800	1.440	1.376	2.621	2.185	1.232	0.995
False	High	[F].PPSDEQLK.[S]	1xTMT6plex [K8]; 1xTMT6plex [N-Term]; 1x(De)TMT6plex [N-Term]		1	1	3	P01834	P01834 [12-19]	0	1142.62547	0	1.077	1.377	2.027	0.786	3.681
False	High	[F].PPSSEELQANK.[A]	1xTMT6plex [K11]; 1xTMT6plex [N-Term]; 1x(De)TMT6plex [N-Term]		2	3	19	B9A064; P0DOY2	B9A064 [121-131]; P0DOY2 [13-23]	0	1428.75319	0	0.566	0.467	0.873	1.220	0.987						0.783	0.486	0.603	1.231	0.340	0.815	0.683	0.780	1.016	0.537	0.509	0.817	0.446	1.000	0.898	0.619	1.360	0.674	0.868	1.133	0.634	0.683	1.045	0.893	0.785	0.684	0.587
False	High	[Q].PPSVSAAPGQK.[V]	1xTMT6plex [K11]; 1xTMT6plex [N-Term]; 1x(De)TMT6plex [N-Term]		1	1	2	P01701	P01701 [26-36]	0	1267.72077	0
False	High	[D].PPSVVVTSHQAPGEK.[K]	1xTMT6plex [K15]; 1xTMT6plex [N-Term]; 1x(De)TMT6plex [N-Term]		1	1	18	P25311	P25311 [206-220]	0	1761.96966	0						1.167	0.763	0.893	0.552	1.060	0.729	0.635	0.513	0.829	0.557	0.816	0.518	0.554	1.123	0.655	0.864	0.795	0.561	0.952	0.476	0.654	1.121	0.855	0.836	0.698	0.495	0.507	0.722	0.178	0.424	0.604	0.504
False	High	[D].PPSVVVTSHQAPGEK.[K]	1xTMT6plex [K15]; 1xTMT6plex [N-Term]		1	1	4	P25311	P25311 [206-220]	0	1991.13260	0	0.592	0.686	1.075	0.732	1.924											0.843	0.667	0.589	1.226	0.772	0.735	0.628	0.512	1.111	0.306
False	High	[N].PPVQENFDVNK.[Y]	1xTMT6plex [K11]; 1xTMT6plex [N-Term]; 1x(De)TMT6plex [N-Term]		1	1	15	P05090	P05090 [31-41]	0	1515.80047	0	0.835	0.983	0.994	1.320	0.364	0.730	0.485	0.786	0.530	1.030						0.752	0.539	0.510	1.196	0.441	0.748	0.845	0.708	0.531	0.537	0.614	1.025	1.371	0.512	0.722	0.710	0.879	1.033	0.418	0.483
False	High	[N].PPVQENFDVNK.[Y]	1xTMT6plex [K11]; 1xTMT6plex [N-Term]		1	1	20	P05090	P05090 [31-41]	0	1744.96341	0	0.743	0.713	0.613	0.932	0.383	0.500	0.391	0.817	0.549	0.454																0.640	1.007	0.743	0.663	0.465	0.765	0.880	0.803	0.338	0.807	1.017	0.765
False	High	[R].PQAPITGYR.[I]	1xTMT6plex [N-Term]		3	6	28	P02751-14; P02751-9; P02751-17	P02751-14 [834-842]; P02751-9 [834-842]; P02751-17 [834-842]	0	1231.69964	0	1.517	1.773	2.075	1.844	0.803	1.193	1.534	1.709	2.812	2.020	1.324	1.676	1.455	1.381	1.395											1.596	1.146	1.015	0.829	0.836						1.392	1.749
False	High	[D].PQGDAAQK.[T]	1xTMT6plex [K8]; 1xTMT6plex [N-Term]; 1x(De)TMT6plex [N-Term]		1	1	19	P01009	P01009 [27-34]	0	1043.56829	0	1.092	1.205	1.235	1.487	0.717	1.117	0.906	0.702	2.495	1.839						0.944	1.010	0.936	0.695	1.655						1.219	0.688	0.727	1.117	0.939	2.694	1.349	5.025	2.785	1.636
False	High	[K].PQGPPQQGGHPPPPQGR.[P]	1xTMT6plex [N-Term]		1	1	7	P02810	P02810 [91-107]	0	1961.03031	0	2.149	0.632	2.063	2.232	1.285						2.954	0.715	2.816	1.320	1.739	1.345	0.906	1.845	0.827	2.159	2.482	0.698	0.716	0.775	1.330	3.084	10.553	1.510	0.993	2.702
False	High	[K].PQNTAEVQK.[V]	1xTMT6plex [K9]; 1xTMT6plex [N-Term]		1	4	8	P15151	P15151 [145-153]	0	1472.84731	0
False	High	[K].PSSTR.[G]	1xTMT6plex [N-Term]		1	1	4	P39059	P39059 [99-103]	0	776.44638	0																					3.206	1.655	1.626	0.835	1.209
False	High	[K].PGQAPR.[L]	1xTMT6plex [N-Term]		2	3	52	P01624; P01619	P01624 [60-65]; P01619 [61-66]	0	854.50457	0	0.923	1.460	1.555	3.095	3.204	1.638	1.392	1.222	1.117	3.340	1.484	0.496	1.044	2.289	0.511	1.984	1.302	2.098	2.736	0.506	0.422	0.584	0.484	0.910	0.956	0.380	0.997	0.740	1.334	1.160	1.090	0.994	0.570	0.839	0.688	0.513	0.916
False	High	[S].PGPNVAVNAK.[G]	1xTMT6plex [K10]; 1xTMT6plex [N-Term]; 1x(De)TMT6plex [N-Term]		1	1	1	P98160	P98160 [4320-4329]	0	1195.69964	0																															1.643	1.155	8.606	0.561	1.423
False	High	[I].PAMLPAAR.[L]	1xTMT6plex [N-Term]; 1x(De)TMT6plex [N-Term]		1	1	5	Q9GZM5	Q9GZM5 [323-330]	0	826.46037	0																					1.618	1.158	1.132	1.062	1.379						0.386	0.434	0.596	0.348	0.374	2.334	2.643
False	High	[I].PAMLPAAR.[L]	1xOxidation [M3]; 1xTMT6plex [N-Term]; 1x(De)TMT6plex [N-Term]		1	1	1	Q9GZM5	Q9GZM5 [323-330]	0	842.45528	0																															0.858	0.857	0.666	0.749	0.469
False	High	[R].PAPEDLTVVLGQER.[R]	1xTMT6plex [N-Term]		1	1	1	P00748	P00748 [418-431]	0	1752.96933	0																					5.444	1.574	1.634	0.965	1.357
False	High	[R].PAPGGAEQR.[W]	1xTMT6plex [N-Term]		1	1	28	O94919	O94919 [86-94]	0	1111.60574	0	0.577	0.650	0.938	1.043	0.746	0.737	0.633	0.921	0.359	0.444	0.634	0.423	0.513	0.907	0.357	0.716	0.736	0.950	1.216	0.643	0.266	0.564	0.312	0.564	0.187	0.479	0.719	0.909	0.921	0.571	0.313	0.753	0.514	0.179	0.218	0.333	0.587
False	High	[L].PAPIEK.[T]	1xTMT6plex [K6]; 1xTMT6plex [N-Term]; 1x(De)TMT6plex [N-Term]		2	2	10	P01857; P01859	P01857 [212-217]; P01859 [208-213]	0	883.54503	0	1.428	1.194	2.095	0.899	5.833	3.630	2.132	1.857	0.690	14.062						1.997	1.228	0.760	0.618	1.836	1.386	1.375	2.753	0.647	5.212						1.105	1.272	8.297	1.924	1.162
False	High	[R].PAPLVAPGNQVTLR.[M]	1xTMT6plex [N-Term]		1	1	13	Q15113	Q15113 [117-130]	0	1661.99001	0	1.442	1.191	1.612	1.319	0.804						1.659	1.402	1.711	1.670	1.084	0.877	1.380	1.088	1.179	0.957	1.259	0.888	0.805	1.000	0.518	1.315	1.221	1.298	1.066	1.362						1.450	1.844
False	High	[R].PAPPEPPADSPPAGPLER.[P]	1xTMT6plex [N-Term]		1	1	20	P0DMQ5	P0DMQ5 [118-135]	0	2024.06502	0											1.130	1.143	1.055	1.507	1.138	1.058	1.058	1.387	1.584	1.181	1.928	1.704	1.226	0.591	0.740	2.472	2.009	1.913	2.348	1.559	2.286	1.507	5.543	1.038	1.863	2.270	2.252
False	High	[R].PAPPEPPADSPPAGPLERPR.[G]	1xTMT6plex [N-Term]		1	1	19	P0DMQ5	P0DMQ5 [118-137]	0	2277.21890	0	1.276	0.956	1.684	1.082	0.851						1.287	1.193	0.814	1.669	0.944	0.720	0.857	1.261	1.006	1.101	1.855	1.657	1.511	0.694	1.166	2.007	1.615	1.439	1.386	1.285						1.830	1.707
False	High	[K].PAPPSYQR.[W]	1xTMT6plex [N-Term]		1	1	11	Q9UGT4	Q9UGT4 [236-243]	0	1144.63122	0						1.675	0.968	1.782	1.389	1.720	1.086	0.881	0.712	0.961	0.966	0.613	0.753	1.006	1.157	0.933	1.900	1.092	0.968	0.370	0.548	1.307	0.739	1.513	0.472	0.771	1.168	1.324	1.018	0.352	0.908	1.375	1.457
False	High	[D].PAQGNPNEEVAR.[F]	1xTMT6plex [N-Term]; 1x(De)TMT6plex [N-Term]		1	1	1	P15328	P15328 [216-227]	0	1281.61820	0
False	High	[R].PAQPLK.[N]	1xTMT6plex [K6]; 1xTMT6plex [N-Term]		1	1	4	P00918	P00918 [246-251]	0	1111.72395	0																1.016	2.000	1.755	1.231	1.931	1.489	0.952	1.229	1.016	0.892
False	High	[E].PAQQAMR.[K]	1xTMT6plex [N-Term]		1	1	1	P10253	P10253 [690-696]	0	1030.56652	0																1.359	6.516	1.299	0.854	9.944
False	High	[R].PARR.[R]	1xTMT6plex [N-Term]		1	1	3	Q8WZ42	Q8WZ42 [32993-32996]	1	728.47287	0																1.300	0.817	1.661	1.328	1.157
False	High	[K].PATPEIQEIVDK.[V]	1xTMT6plex [K12]; 1xTMT6plex [N-Term]		1	1	21	P01040	P01040 [11-22]	0	1798.03624	0	0.619	0.319	1.109	1.032	1.001						0.770	0.881	0.386	0.727	0.980	0.447	0.664	1.116	0.348	0.840	0.798	0.467	1.775	0.156	0.332	0.341	0.501	0.356	2.832	0.444	0.893	0.486	0.970	0.220	1.513	0.613	0.834
False	High	[K].PATTIR.[W]	1xTMT6plex [N-Term]		1	4	15	Q9BY67-3	Q9BY67-3 [173-178]	0	887.55118	0	1.188	1.429	1.408	1.295	0.974	1.174	1.441	0.975	1.136	1.544	1.394	1.167	1.131	1.468	1.124	1.026	0.861	0.969	0.972	1.362	1.653	1.210	1.103	0.630	0.775						1.842	0.997	1.316	0.471	1.315	1.562	1.491
False	High	[R].PCEDLR.[C]	1xCarbamidomethyl [C2]; 1xTMT6plex [N-Term]		1	1	18	Q96FE7-2	Q96FE7-2 [95-100]	0	1018.51890	0						1.576	2.308	2.798	2.404	2.205						0.830	1.054	1.344	1.298	0.711											1.678	1.436	1.411	0.536	2.267
False	High	[R].PCFSALEVDETYVPK.[E]	1xCarbamidomethyl [C2]; 1xTMT6plex [K15]; 1xTMT6plex [N-Term]		1	1	1	P02768	P02768 [510-524]	0	2213.15643	0
False	High	[G].PCGTVLTR.[N]	1xCarbamidomethyl [C2]; 1xTMT6plex [N-Term]; 1x(De)TMT6plex [N-Term]		1	2	1	P07911-5	P07911-5 [421-428]	0	903.47166	0																															1.404	1.057	1.387	0.937	0.817
False	High	[G].PCMGMTSR.[Y]	1xCarbamidomethyl [C2]; 1xTMT6plex [N-Term]; 1x(De)TMT6plex [N-Term]		1	1	2	P02760	P02760 [239-246]	0	939.38450	0
False	High	[G].PCMGMTSR.[Y]	1xCarbamidomethyl [C2]; 2xOxidation [M3; M5]; 1xTMT6plex [N-Term]; 1x(De)TMT6plex [N-Term]		1	1	1	P02760	P02760 [239-246]	0	971.37433	0
False	High	[D].PCPSQPPVFPAAK.[Q]	1xCarbamidomethyl [C2]; 1xTMT6plex [K13]; 1xTMT6plex [N-Term]; 1x(De)TMT6plex [N-Term]		1	1	10	O95998	O95998 [50-62]	0	1624.87186	0	1.133	1.252	1.918	1.193	1.299	1.712	1.431	1.654	1.463	2.086	3.469	1.450	4.100	2.137	5.327											2.650	1.801	1.660	1.542	2.618	1.879	1.561	3.735	0.729	2.562	3.527	2.103
False	High	[D].PCQAHR.[T]	1xCarbamidomethyl [C2]; 1xTMT6plex [N-Term]		1	2	2	P07911-5	P07911-5 [206-211]	0	997.51990	0
False	High	[V].PDACK.[G]	1xCarbamidomethyl [C4]; 1xTMT6plex [K5]; 1xTMT6plex [N-Term]; 1x(De)TMT6plex [N-Term]		1	3	1	Q12805	Q12805 [52-56]	0	819.42321	0
False	High	[A].PALPSCKEDEYPVGSECCPK.[C]	3xCarbamidomethyl [C6; C17; C18]; 2xTMT6plex [K7; K20]; 1xTMT6plex [N-Term]		1	1	1	Q92956	Q92956 [37-56]	1	3010.49273	0											0.799	0.807	0.633	1.883	0.562
False	High	[R].PDCR.[D]	1xCarbamidomethyl [C3]; 1xTMT6plex [N-Term]; 1x(De)TMT6plex [N-Term]		1	1	1	P98160	P98160 [223-226]	0	547.22931	0
False	High	[A].PALPSCK.[E]	1xCarbamidomethyl [C6]; 1xTMT6plex [K7]; 1xTMT6plex [N-Term]		1	1	29	Q92956	Q92956 [37-43]	0	1230.72805	0	2.456	3.446	2.597	3.012	1.365	2.289	2.466	3.299	3.381	2.786	2.961	3.438	2.079	3.751	2.592	2.183	2.243	2.445	2.365	2.247						3.113	2.148	1.641	1.896	1.429	2.407	2.456	1.431	1.413	2.480	3.050	3.076
False	High	[K].PAFFAEK.[L]	1xTMT6plex [K7]; 1xTMT6plex [N-Term]		1	1	10	P04083	P04083 [275-281]	0	1267.74508	0	2.514	1.498	4.467	1.914	3.260																2.477	0.578	4.746	0.396	1.413
False	High	[K].NYAEAK.[D]	1xDeamidated [N1]; 1xTMT6plex [K6]; 1xTMT6plex [N-Term]		1	1	40	P02768	P02768 [342-347]	0	1154.64576	0	1.325	1.049	0.929	0.864	1.460	0.880	0.681	0.788	2.513	1.061	1.127	0.972	2.023	0.570	1.516	0.468	0.854	1.001	0.291	1.760	0.962	0.762	0.969	3.372	3.010	0.996	0.785	0.720	0.406	0.845	1.224	0.770	0.788	3.776	2.009	1.246	0.964
False	High	[K].NYAGQK.[D]	1xTMT6plex [K6]; 1xTMT6plex [N-Term]		1	1	13	Q9UGT4	Q9UGT4 [256-261]	0	1138.66208	0	1.003	1.227	1.345	1.126	0.345	0.562	0.621	0.793	0.777	0.934	1.321	0.827	0.708	0.711	1.180	0.742	0.756	0.738	0.966	0.897	2.106	1.154	0.841	0.353	0.531	1.039	0.727	1.661	0.276	1.062	1.644	1.045	0.777	0.188	0.539	2.079	1.382
False	High	[K].NYEEALR.[L]	1xTMT6plex [N-Term]		1	1	2	Q9UN37	Q9UN37 [24-30]	0	1123.59450	0
False	High	[K].NYFTLK.[T]	1xTMT6plex [K6]; 1xTMT6plex [N-Term]		1	2	2	Q9UN70	Q9UN70 [405-410]	0	1243.74508	0
False	High	[K].NYGQLDIFPAR.[D]	1xTMT6plex [N-Term]		2	13	26	P15941-10; P15941-2	P15941-10 [138-148]; P15941-2 [1199-1209]	0	1522.82154	0	1.532	1.162	1.716	1.342	0.811						1.595	1.973	1.678	1.020	1.480	1.161	0.974	0.873	0.725	0.931	2.105	1.386	2.168	0.398	0.766	1.995	0.738	1.172	0.600	1.317	2.242	1.321	1.332	0.830	1.280	2.097	1.728
False	High	[R].NYHTL.[-]	1xTMT6plex [N-Term]		1	3	1	Q04900	Q04900 [193-197]	0	876.47768	0
False	High	[K].NYLAWYQQK.[P]	1xTMT6plex [K9]; 1xTMT6plex [N-Term]		1	1	25	P06312	P06312 [57-65]	0	1671.92590	0	0.944	1.063	1.785	2.329	3.101						1.456	1.032	1.104	1.571	0.892	1.998	1.759	2.181	2.987	1.051	0.852	0.873	0.790	1.702	1.140						1.360	1.374	1.087	0.303	1.530	0.755	0.774
False	High	[K].NYLAWYQQKPGQPPK.[L]	2xTMT6plex [K9; K15]; 1xTMT6plex [N-Term]		1	1	1	P06312	P06312 [57-71]	0	2505.42213	0
False	High	[K].NYLK.[K]	1xTMT6plex [K4]; 1xTMT6plex [N-Term]		1	1	2	P15144	P15144 [720-723]	0	995.62899	0
False	High	[K].NYQEAK.[D]	1xTMT6plex [K6]; 1xTMT6plex [N-Term]		1	1	16	ALBU_BOVIN	ALBU_BOVIN [341-346]	0	1210.68321	0						1.252	5.792	1.481	1.977	1.819																										8.654	1.659
False	High	[R].NYQR.[K]	1xTMT6plex [N-Term]		2	2	6	Q12873-3; Q12873	Q12873-3 [639-642]; Q12873 [580-583]	0	809.44672	0						5.330	1.683	1.020	0.461	6.752
False	High	[K].NYTGDR.[L]	1xTMT6plex [N-Term]		1	2	3	Q3LXA3	Q3LXA3 [110-115]	0	954.48423	0											2.195	1.566	2.379	1.602	4.203
False	High	[R].NYYER.[I]	1xTMT6plex [N-Term]		1	6	12	Q9UIB8	Q9UIB8 [80-84]	0	973.49406	0	1.392	1.375	1.789	1.196	0.971	1.094	1.360	0.804	1.048	1.224	1.415	1.191	0.846	1.239	1.273	1.033	1.360	1.165	1.098	1.157	1.486	1.322	1.653	0.496	0.892	1.516	1.095	1.141	0.932	1.181						1.271	1.086
False	High	[K].NYYK.[L]	1xTMT6plex [K4]; 1xTMT6plex [N-Term]; 1x(De)TMT6plex [N-Term]		1	1	1	P00738	P00738 [54-57]; [113-116]	0	816.44532	0
False	High	[K].NYYK.[L]	1xTMT6plex [K4]; 1xTMT6plex [N-Term]		1	2	25	P00738	P00738 [54-57]; [113-116]	0	1045.60825	0	1.533	5.266	1.754	5.627	16.729	9.659	0.871	0.863	6.329	3.769						7.957	1.074	1.628	0.383	1.181	1.922	0.812	1.426	3.099	6.224											1.011	1.104
False	High	[R].PAADR.[G]	1xTMT6plex [N-Term]		1	3	12	P05067	P05067 [644-648]	0	758.43582	0	0.999	1.229	0.998	1.239	0.591						1.764	1.851	1.094	2.201	1.671	0.766	1.059	1.263	1.218	1.099	2.004	1.368	1.200	0.448	0.571						1.052	1.749	1.164	0.438	1.055	1.684	2.299
False	High	[D].PAAQITK.[Q]	1xTMT6plex [K7]; 1xTMT6plex [N-Term]; 1x(De)TMT6plex [N-Term]		1	1	7	P25311	P25311 [159-165]	0	957.59305	0	0.599	0.646	1.056	1.024	2.493	1.038	0.709	0.748	0.654	0.912																0.598	1.337	1.001	0.718	1.282
False	High	[R].PACCHCPDPH.[A]	3xCarbamidomethyl [C3; C4; C6]; 1xTMT6plex [N-Term]		1	1	6	P15289	P15289 [497-506]	0	1479.61289	0						0.933	0.527	0.833	1.046	0.751																					1.259	1.783	1.498	0.530	1.360	1.081	1.114
False	High	[D].PACCSPIVPR.[N]	2xCarbamidomethyl [C3; C4]; 1xTMT6plex [N-Term]; 1x(De)TMT6plex [N-Term]		1	1	3	O75594	O75594 [27-36]	0	1156.56016	0																1.173	0.917	1.474	1.771	1.555
False	High	[R].PACGGDKPGVR.[T]	1xCarbamidomethyl [C3]; 1xTMT6plex [K7]; 1xTMT6plex [N-Term]		1	3	2	P16112	P16112 [641-651]	0	1571.87282	0
False	High	[R].PAEDDPHR.[C]	1xTMT6plex [N-Term]		1	1	5	Q9HCU0	Q9HCU0 [302-309]	0	1165.57992	0
False	High	[V].PAEGPEASR.[P]	1xTMT6plex [N-Term]; 1x(De)TMT6plex [N-Term]		1	1	10	O00391	O00391 [597-605]	0	913.43739	0	2.006	1.062	1.400	1.416	0.269	1.742	1.851	1.125	1.202	0.990	1.594	1.928	1.945	2.045	3.712																					1.832	2.852
False	High	[D].PAEGPKPR.[P]	1xTMT6plex [K6]; 1xTMT6plex [N-Term]; 1x(De)TMT6plex [N-Term]		1	2	9	Q8WZ75	Q8WZ75 [254-261]	0	1080.63631	0
False	High	[Q].PAGSLGSYSYR.[S]	1xTMT6plex [N-Term]; 1x(De)TMT6plex [N-Term]		1	1	24	P41222	P41222 [98-108]	0	1157.55856	0	1.530	1.096	1.742	1.282	1.240						2.439	1.277	1.438	1.253	1.805	1.081	1.475	1.369	0.984	1.408	1.140	1.163	1.066	0.908	1.592	1.307	0.825	1.664	0.722	1.031
False	High	[R].PGPTR.[Y]	1xTMT6plex [N-Term]		1	3	8	P16112	P16112 [484-488]	0	756.45655	0	1.806	1.523	1.544	1.569	0.824						1.633	1.697	1.070	1.451	1.273																					1.710	1.849
False	High	[K].PDEK.[S]	1xTMT6plex [K4]; 1xTMT6plex [N-Term]; 1x(De)TMT6plex [N-Term]		1	1	1	Q8NF91	Q8NF91 [266-269]	0	717.39804	0
False	High	[K].PDNK.[E]	1xTMT6plex [K4]; 1xTMT6plex [N-Term]; 1x(De)TMT6plex [N-Term]		1	1	1	Q8WZ42	Q8WZ42 [17085-17088]	0	702.39837	0
False	High	[K].PGADPCLYQNGGCEHICK.[K]	3xCarbamidomethyl [C6; C13; C17]; 1xDeamidated [N10]; 1xTMT6plex [K18]; 1xTMT6plex [N-Term]		1	2	54	P01133	P01133 [740-757]	0	2535.18307	0	0.957	0.803	0.736	0.905	0.251						0.785	1.053	0.673	0.740	0.925	1.171	1.123	0.730	0.309	0.901	1.162	1.227	0.927	0.311	0.407	1.121	1.079	0.851	0.426	1.113	0.852	0.475	0.704	0.357	0.755	1.734	1.184
False	High	[R].PGAPPPQPLDLQHR.[A]	1xTMT6plex [N-Term]; 1x(De)TMT6plex [N-Term]		1	1	8	P98160	P98160 [4366-4379]	0	1522.81249	0	1.280	0.996	1.563	1.193	1.386	1.436	1.587	0.870	1.625	1.671	1.355	1.263	1.070	1.291	1.413	1.049	1.026	1.004	1.502	1.519	2.694	1.705	1.757	0.633	1.135
False	High	[R].PGAPPPQPLDLQHR.[A]	1xTMT6plex [N-Term]		1	1	102	P98160	P98160 [4366-4379]	0	1751.97542	0	0.959	0.889	0.905	0.952	0.390	0.649	0.692	0.767	0.561	0.743	0.832	0.842	0.856	0.839	0.826	0.703	0.809	0.633	1.070	0.762	1.114	0.929	0.649	0.405	0.656	0.688	0.964	1.412	0.647	0.795	0.647	0.828	0.936	0.376	0.511	0.753	0.957
False	High	[E].PGCTK.[V]	1xCarbamidomethyl [C3]; 1xTMT6plex [K5]; 1xTMT6plex [N-Term]; 1x(De)TMT6plex [N-Term]		1	1	7	Q9UBC9	Q9UBC9 [56-60]; [64-68]; [72-76]; [80-84]; [88-92]; [96-100]	0	791.42829	0						2.741	5.497	1.403	1.707	1.365
False	High	[I].PGDDTALNGIR.[L]	1xDeamidated [N8]; 1xTMT6plex [N-Term]; 1x(De)TMT6plex [N-Term]		1	1	3	Q7Z5L0	Q7Z5L0 [73-83]	0	1129.54839	0	1.196	0.655	1.466	0.990	0.956						1.173	1.255	0.906	1.241	1.255
False	High	[V].PGDGDEELLR.[F]	1xTMT6plex [N-Term]; 1x(De)TMT6plex [N-Term]		1	1	138	P02760	P02760 [340-349]	0	1100.52184	0	1.070	0.993	1.340	1.087	1.104	0.817	0.657	1.012	0.627	1.310	1.407	1.018	1.283	1.188	1.345	1.248	0.978	1.335	0.960	1.571	1.302	0.946	1.393	0.600	0.786	0.965	1.073	1.374	0.707	0.972	1.010	1.066	1.299	0.960	0.983	1.341	1.115
False	High	[G].PGEDFR.[M]	1xTMT6plex [N-Term]; 1x(De)TMT6plex [N-Term]		1	1	6	P41222	P41222 [139-144]	0	720.33113	0
False	High	[K].PGEDGEPGR.[N]	1xTMT6plex [N-Term]; 1x(De)TMT6plex [N-Term]		1	1	1	P05997	P05997 [263-271]	0	913.40100	0
False	High	[K].PGELK.[P]	1xTMT6plex [K5]; 1xTMT6plex [N-Term]; 1x(De)TMT6plex [N-Term]		1	1	1	O43597	O43597 [160-164]	0	772.47662	0																															1.226	1.006	1.386	2.751	1.779
False	High	[V].PGEQEPEPILIPR.[V]	1xTMT6plex [N-Term]; 1x(De)TMT6plex [N-Term]		1	1	26	P02760	P02760 [190-202]	0	1474.79002	0	1.103	1.077	1.755	2.451	1.659						1.600	1.461	1.444	1.569	1.680	1.199	1.400	1.502	1.402	1.837	1.108	0.808	0.929	0.884	0.791						1.533	1.382	2.234	0.804	1.522	1.823	1.460
False	High	[F].PGEYANDQER.[R]	1xTMT6plex [N-Term]; 1x(De)TMT6plex [N-Term]		1	1	5	O00187-2	O00187-2 [36-45]	0	1178.50726	0																1.107	0.885	1.368	1.083	1.710						2.013	1.384	1.574	2.128	2.214						1.570	1.540
False	High	[R].PGFDLAQNQK.[D]	1xTMT6plex [K10]; 1xTMT6plex [N-Term]		1	1	1	Q8IWY4	Q8IWY4 [191-200]	0	1575.88951	0																										1.326	1.204	1.398	1.935	1.621
False	High	[R].PGFELAK.[N]	1xTMT6plex [K7]; 1xTMT6plex [N-Term]		1	2	4	Q9NQ36	Q9NQ36 [202-208]	0	1219.74508	0																					1.546	1.149	0.767	0.540	0.626
False	High	[K].PGFQLASDGR.[Y]	1xTMT6plex [N-Term]		1	1	3	P35555	P35555 [600-609]	0	1276.68472	0	1.984	1.932	2.422	1.896	1.555																1.950	1.547	1.272	0.781	0.940	1.631	1.885	2.047	1.453	1.604
False	High	[I].PGGLSEAK.[P]	1xTMT6plex [K8]; 1xTMT6plex [N-Term]; 1x(De)TMT6plex [N-Term]		1	1	1	P01040	P01040 [3-10]	0	987.56723	0
False	High	[K].PGGSLR.[L]	1xTMT6plex [N-Term]		1	1	1	A0A0B4J1V1	A0A0B4J1V1 [33-38]	0	815.49367	0																															1.833	1.081	1.104	2.072	1.400
False	High	[R].PGGSTK.[S]	1xTMT6plex [K6]; 1xTMT6plex [N-Term]		1	5	9	O43493	O43493 [50-55]	0	1004.61407	0	2.123	3.006	2.721	3.182	2.248						2.239	2.609	1.829	2.390	2.475						2.235	1.730	1.246	0.593	0.987	2.911	2.220	1.924	1.832	1.902	3.830	1.749	1.989	0.857	2.279
False	High	[K].PGLAPR.[L]	1xTMT6plex [N-Term]		1	1	11	A0A0C4DH25	A0A0C4DH25 [61-66]	0	839.53005	0	1.202	1.105	1.812	1.579	1.834						1.515	0.726	1.717	2.599	0.785	1.084	1.841	2.339	2.725	0.979	1.087	0.703	0.678	2.263	0.957	0.774	0.766	0.712	1.391	0.971	1.388	0.886	0.648	1.463	0.858	0.542	1.170
False	High	[K].PGLDTYSLGGGGAAR.[V]	1xTMT6plex [N-Term]		1	1	8	P54802	P54802 [60-74]	0	1620.85430	0	1.103	1.060	1.214	0.913	0.815											0.800	0.602	0.731	0.735	0.551	1.340	0.849	0.562	0.493	0.500											0.842	0.843
False	High	[K].PGLK.[V]	1xTMT6plex [K4]; 1xTMT6plex [N-Term]		1	1	7	P08571	P08571 [170-173]	0	872.59696	0	2.276	8.890	3.469	10.375	4.039	0.963	1.814	6.457	4.955	11.974						13.634	3.951	3.316	4.278	1.509
False	High	[R].PGLSLVK.[E]	1xTMT6plex [K7]; 1xTMT6plex [N-Term]		1	1	20	P12109	P12109 [784-790]	0	1171.78147	0											3.572	2.526	2.192	2.341	2.541	2.506	2.513	2.090	1.023	2.240	3.615	1.908	2.441	0.629	0.997	2.057	0.948	1.548	0.441	1.419	2.480	1.878	2.007	0.702	1.775	3.435	2.648
False	High	[K].PGNEAR.[G]	1xTMT6plex [N-Term]		1	4	21	Q6E0U4-16	Q6E0U4-16 [272-277]	0	872.47875	0	1.145	0.798	1.665	3.405	1.305	2.251	1.558	2.147	1.526	4.162	1.571	1.543	1.480	2.548	1.964	1.369	1.178	2.946	1.789	1.942	3.743	3.115	1.349	1.218	2.070	4.329	6.135	4.466	3.554	4.096	2.272	3.932	2.331	0.659	3.111	3.050	3.122
False	High	[R].PGPIYAEDGDR.[G]	1xTMT6plex [N-Term]		1	3	4	Q9HBB8	Q9HBB8 [271-281]	0	1418.71132	0	1.852	3.089	2.655	4.304	1.245
False	High	[K].PGADPCLYQNGGCEHICK.[K]	3xCarbamidomethyl [C6; C13; C17]; 1xTMT6plex [K18]; 1xTMT6plex [N-Term]		1	2	3	P01133	P01133 [740-757]	0	2534.19905	0																																				2.182	2.012
False	High	[K].PDLK.[T]	1xTMT6plex [K4]; 1xTMT6plex [N-Term]; 1x(De)TMT6plex [N-Term]		1	1	4	P35555	P35555 [800-803]	0	701.43951	0
False	High	[K].PFYCLSSEDLR.[N]	1xCarbamidomethyl [C4]; 1xTMT6plex [N-Term]		1	5	3	P36896-4	P36896-4 [81-91]	0	1615.79876	0	2.158	1.930	2.324	2.039	1.661																2.261	2.099	1.209	0.660	0.922
False	High	[R].PFEVK.[D]	1xTMT6plex [K5]; 1xTMT6plex [N-Term]		1	1	45	P01009	P01009 [221-225]	0	1077.67085	0	1.295	2.713	1.426	3.476	1.078	2.150	2.583	2.996	4.326	4.148	2.016	1.599	1.894	1.378	1.728	1.729	2.219	1.579	0.812	1.519	1.778	0.741	1.158	1.784	2.187	1.110	0.731	0.643	0.508	0.684	1.873	1.112	0.649	1.781	0.906	1.255	1.265
False	High	[N].PDPAVSR.[V]	1xTMT6plex [N-Term]		1	1	3	Q14624	Q14624 [704-710]	0	970.55191	0											0.654	0.510	0.660	1.089	0.511
False	High	[N].PDPSQK.[Q]	1xTMT6plex [K6]; 1xTMT6plex [N-Term]		2	3	14	P10451-5; P10451	P10451-5 [46-51]; P10451 [46-51]	0	1129.66174	0	1.326	0.877	1.598	1.342	0.439	0.879	1.099	0.989	0.972	0.610	1.440	2.027	0.827	1.332	1.010	0.797	2.132	1.211	0.501	1.317	2.063	1.843	1.622	0.321	0.466	2.196	1.954	0.786	0.575	1.040	0.536	1.866	0.659	0.430	0.838	1.593	1.626
False	High	[L].PDPYQK.[Q]	1xTMT6plex [K6]; 1xTMT6plex [N-Term]; 1x(De)TMT6plex [N-Term]		1	1	1	P07602	P07602 [444-449]	0	976.53011	0																1.110	1.168	1.053	1.694	0.660
False	High	[N].PDSSTTGPWCYTTDPTVR.[R]	1xCarbamidomethyl [C10]; 1xTMT6plex [N-Term]		1	1	2	P00734	P00734 [160-177]	0	2270.05968	0											1.620	1.229	1.333	2.058	1.264																					0.927	1.402
False	High	[A].PDVATLTGGR.[F]	1xTMT6plex [N-Term]; 1x(De)TMT6plex [N-Term]		1	1	6	P98160	P98160 [4338-4347]	0	986.52653	0	2.142	1.789	1.519	1.574	1.186											0.504	0.734	0.881	1.539	0.730	1.526	1.759	1.166	0.795	1.433											1.492	0.912
False	High	[D].PDVTER.[C]	1xTMT6plex [N-Term]; 1x(De)TMT6plex [N-Term]		1	1	9	P02790	P02790 [44-49]	0	716.35734	0	1.057	0.536	0.594	0.342	0.373						8.112	2.037	1.666	0.972	1.611	3.508	1.138	1.824	1.102	1.731	7.331	1.172	0.887	0.378	0.986	1.015	0.530	0.628	0.445	0.628	3.268	2.346	5.974	0.850	2.781
False	High	[R].PEAIIVTR.[N]	1xTMT6plex [N-Term]; 1x(De)TMT6plex [N-Term]		1	1	1	Q8WZ42	Q8WZ42 [23372-23379]	0	898.53564	0
False	High	[I].PEDSIFTMADR.[G]	1xOxidation [M8]; 1xTMT6plex [N-Term]; 1x(De)TMT6plex [N-Term]		1	1	14	P02760	P02760 [175-185]	0	1297.57289	0	1.203	0.985	1.506	1.252	1.736						1.403	1.069	1.232	1.409	1.318	0.777	0.916	0.876	0.923	1.289	0.803	0.573	0.637	0.349	0.458	3.479	1.065	1.622	1.376	1.745	1.268	1.395	1.884	0.912	1.456	1.558	1.444
False	High	[TVKI].PEEK.[KIV]	1xTMT6plex [K4]; 1xTMT6plex [N-Term]; 1x(De)TMT6plex [N-Term]		1	1	7	Q8WZ42	Q8WZ42 [9899-9902]; [10252-10255]; [10280-10283]; [10363-10366]; [10600-10603]; [10747-10750]; [10886-10889]; [10912-10915]; [10940-10943]; [10996-10999]; [11227-11230]	0	731.41369	0																										4.236	1.484	2.658	1.805	2.234
False	High	[R].PEFR.[F]	1xTMT6plex [N-Term]		1	1	1	P98160	P98160 [3733-3736]	0	777.44565	0
False	High	[R].PELK.[E]	1xTMT6plex [K4]; 1xTMT6plex [N-Term]; 1x(De)TMT6plex [N-Term]		1	1	25	A6H8Y1	A6H8Y1 [505-508]	0	715.45516	0	1.129	1.297	1.114	1.115	1.224	1.395	0.763	1.047	0.382	1.075	1.340	0.681	0.873	1.195	0.539	1.264	0.647	0.855	1.754	0.659	0.636	0.899	0.489	0.781	0.589	0.664	1.067	1.726	1.042	1.003	0.813	0.934	1.017	0.275	0.613	0.884	0.902
False	High	[D].PELPDK.[N]	1xTMT6plex [K6]; 1xTMT6plex [N-Term]; 1x(De)TMT6plex [N-Term]		1	1	7	P12830	P12830 [309-314]	0	927.53486	0	0.877	1.304	1.599	1.431	1.494	1.564	1.880	2.091	1.242	1.378	1.147	0.818	0.882	1.582	0.725	1.187	1.087	1.021	1.347	0.905	0.897	1.066	1.048	1.231	1.001
False	High	[IV].PEPGCTK.[V]	1xCarbamidomethyl [C5]; 1xTMT6plex [K7]; 1xTMT6plex [N-Term]; 1x(De)TMT6plex [N-Term]		1	1	16	Q9UBC9	Q9UBC9 [54-60]; [62-68]; [70-76]; [78-84]; [86-92]; [94-100]	0	1017.52365	0	1.389	1.113	6.582	1.041	3.360	3.558	5.147	1.829	1.653	1.585											0.998	1.249	2.592	0.453	1.447						2.565	1.463	6.931	0.747	2.485
False	High	[V].PEPGSIK.[V]	1xTMT6plex [K7]; 1xTMT6plex [N-Term]; 1x(De)TMT6plex [N-Term]		1	1	5	Q9UBC9	Q9UBC9 [110-116]	0	956.56141	0																															1.303	1.081	11.271	1.547	1.179
False	High	[E].PEPILIPR.[V]	1xTMT6plex [N-Term]; 1x(De)TMT6plex [N-Term]		1	1	33	P02760	P02760 [195-202]	0	934.57203	0	1.422	1.274	1.381	1.184	1.137						1.501	0.751	0.834	0.949	1.037	1.006	0.956	1.112	0.911	1.117	2.303	1.076	1.123	0.680	0.890	1.385	0.985	1.422	1.001	1.272	1.656	1.021	1.466	0.686	1.348	1.778	1.753
False	High	[D].PEQGVEVTGQYER.[E]	1xTMT6plex [N-Term]; 1x(De)TMT6plex [N-Term]		1	3	21	Q14624	Q14624 [763-775]	0	1491.70741	0	3.462	2.001	19.331	10.662	7.655	2.603	0.958	1.501	1.282	2.175	2.031	1.075	3.529	7.739	5.461	1.823	1.090	12.384	4.490	6.953	9.598	2.162	1.945	1.141	2.021	3.609	1.116	2.719	2.445	1.778	1.655	3.921	7.544	1.226	2.847	1.674	3.262
False	High	[D].PEQVVQR.[H]	1xTMT6plex [N-Term]; 1x(De)TMT6plex [N-Term]		1	1	13	O95998	O95998 [155-161]	0	855.46829	0											1.332	1.049	0.995	1.651	1.029	1.275	0.976	1.574	1.595	1.113	1.130	0.879	0.644	0.861	0.940						1.228	1.409	1.584	0.426	1.055	0.773	1.343
False	High	[D].PESLQDR.[G]	1xTMT6plex [N-Term]; 1x(De)TMT6plex [N-Term]		1	2	34	P05155-3	P05155-3 [39-45]	0	844.41592	0	0.761	0.587	0.851	0.782	0.586	1.076	1.214	0.811	0.510	0.547	1.018	1.010	0.695	0.872	1.206	0.303	1.091	0.805	0.541	0.643	0.810	1.080	0.931	0.359	0.499	1.365	0.574	1.012	0.670	0.706	1.421	1.332	4.209	0.420	0.765	0.793	1.225
False	High	[D].PESLQDR.[G]	1xTMT6plex [N-Term]		1	2	10	P05155-3	P05155-3 [39-45]	0	1073.57885	0																1.287	2.365	1.138	0.703	1.020	3.515	1.094	1.354	0.287	2.336	4.315	0.908	0.876	0.808	3.949
False	High	[V].PETIELEVR.[T]	1xTMT6plex [N-Term]; 1x(De)TMT6plex [N-Term]		1	1	5	P98160	P98160 [4227-4235]	0	1085.58372	0	1.015	1.029	1.880	1.126	1.480						1.458	1.193	1.631	1.438	1.686	1.150	1.365	1.501	1.329	1.658
False	High	[R].PEVK.[L]	1xTMT6plex [K4]; 1xTMT6plex [N-Term]; 1x(De)TMT6plex [N-Term]		1	2	4	Q9NYF8	Q9NYF8 [545-548]	0	701.43951	0						0.262	0.162	0.221	0.380	0.243																					0.869	0.838	1.888	2.442	1.008	0.794	0.680
False	High	[K].PFATPTGYRPQDR.[T]	1xTMT6plex [N-Term]		1	1	1	P19835	P19835 [466-478]	0	1734.91248	0																					2.809	1.641	2.063	0.404	0.907
False	High	[C].PFEDHVK.[L]	1xTMT6plex [K7]; 1xTMT6plex [N-Term]; 1x(De)TMT6plex [N-Term]		1	1	5	P02768	P02768 [59-65]	0	1100.59378	0	2.980	5.056	2.419	3.632	2.509											2.339	3.476	2.381	1.841	5.307	1.120	1.156	0.943	1.841	2.350
False	High	[R].PFISQYNV.[-]	1xTMT6plex [N-Term]		1	1	6	P05156	P05156 [576-583]	0	1196.65129	0	1.913	1.324	2.274	1.567	1.464						2.096	1.778	1.503	1.609	1.643						2.893	3.001	1.591	1.131	1.204											1.486	1.899
False	High	[K].NYAEAK.[D]	1xTMT6plex [K6]; 1xTMT6plex [N-Term]		1	1	290	P02768	P02768 [342-347]	0	1153.66174	0	1.269	1.538	0.836	1.194	1.263	0.979	0.807	0.708	2.504	1.645	1.129	0.907	1.966	0.491	1.476	0.676	1.230	0.949	0.406	1.754	0.959	0.715	0.880	3.206	2.879	1.011	0.843	0.680	0.356	0.735	1.216	0.643	0.507	3.527	1.745	1.159	0.971
False	High	[D].PSSVEGTCEECSIDEDCK.[S]	3xCarbamidomethyl [C8; C11; C17]; 1xTMT6plex [K18]; 1xTMT6plex [N-Term]; 1x(De)TMT6plex [N-Term]		1	3	77	P07911-5	P07911-5 [323-340]	0	2330.96241	0	1.142	0.304	0.354	0.214	0.620	0.501	1.570	1.488	0.484	0.217	0.857	1.738	0.709	0.688	1.304	0.536	1.507	0.753	0.215	1.225	0.665	1.548	1.753	0.191	0.474	1.512	0.846	0.907	0.966	1.308	0.988	1.335	3.696	0.204	0.924	0.652	0.830
False	High	[R].PSTAH.[-]	1xTMT6plex [N-Term]		1	3	4	P16112	P16112 [2526-2530]	0	741.40927	0
False	High	[K].QEINSHVEMQTK.[G]	1xTMT6plex [K12]; 1xTMT6plex [N-Term]		1	1	10	P05543	P05543 [171-182]	0	1902.01552	0	0.982	1.627	1.420	1.627	1.809						1.122	0.622	0.953	1.180	0.656						1.385	1.106	0.869	0.995	0.929											1.145	0.987
False	High	[K].QEINSHVEMQTK.[G]	1xOxidation [M9]; 1xTMT6plex [K12]; 1xTMT6plex [N-Term]		1	1	6	P05543	P05543 [171-182]	0	1918.01043	0																3.008	0.781	1.294	1.179	0.818						0.905	1.454	1.163	1.368	1.602	1.209	1.086	2.290	0.384	0.805	1.165	1.212
False	High	[K].QELSEAEQATR.[T]	1xTMT6plex [N-Term]		1	1	1	P01024	P01024 [429-439]	0	1490.76482	0																															2.390	1.407	1.738	2.204	1.429
False	High	[R].QEMSK.[D]	1xTMT6plex [K5]; 1xTMT6plex [N-Term]		1	1	15	P02647	P02647 [108-112]	0	1080.61235	0	2.138	1.168	1.592	1.780	0.555	1.857	1.529	2.796	18.170	1.657	2.440	1.281	4.497	1.110	2.311	1.237	3.000	2.830	0.554	1.333	1.841	0.798	1.212	3.638	11.043	2.752	1.153	0.972	1.076	1.044	2.807	1.960	1.632	5.713	1.395	1.310	1.169
False	High	[R].QEMSK.[D]	1xOxidation [M3]; 1xTMT6plex [K5]; 1xTMT6plex [N-Term]		1	1	10	P02647	P02647 [108-112]	0	1096.60727	0																					3.530	1.626	2.017	1.868	8.070
False	High	[K].QEPER.[N]	1xTMT6plex [N-Term]		1	1	70	P02768	P02768 [118-122]	0	887.47841	0	2.463	3.650	2.577	3.690	2.703	2.660	2.643	4.958	11.673	9.205	2.146	1.681	3.853	1.468	3.154	1.456	2.343	2.393	1.580	2.985	1.391	0.832	1.023	3.687	3.395	1.662	1.011	1.696	0.774	1.140	1.466	1.094	1.324	4.464	2.404	1.268	1.029
False	High	[K].QEPERNECFLQHK.[D]	1xCarbamidomethyl [C8]; 1xTMT6plex [K13]; 1xTMT6plex [N-Term]		1	1	85	P02768	P02768 [118-130]	1	2173.12244	0	0.649	0.222	0.549	0.190	0.353						0.341	0.229	0.617	0.467	0.455	0.188	0.217	0.502	0.204	0.528	0.739	0.758	0.684	1.541	1.610	0.667	0.681	0.720	0.579	0.638	0.475	0.404	0.807	2.109	0.674	0.683	0.651
False	High	[K].QEPERNECFLQHK.[D]	1xCarbamidomethyl [C8]; 1xDeamidated [N6]; 1xTMT6plex [K13]; 1xTMT6plex [N-Term]		1	1	20	P02768	P02768 [118-130]	1	2174.10646	0	1.036	0.417	1.062	0.644	0.889						0.885	0.735	1.265	0.906	1.057	0.610	0.581	1.166	0.796	1.064	1.033	1.044	1.035	2.143	2.115	1.033	0.762	1.161	0.755	0.821						1.163	1.049
False	High	[K].QEPGENSEILPTLK.[Y]	1xTMT6plex [K14]; 1xTMT6plex [N-Term]		1	1	11	P22352	P22352 [107-120]	0	2013.12684	0											2.114	1.422	1.595	1.515	1.431						1.325	1.093	0.926	0.708	0.722	1.203	0.604	1.290	0.416	1.076	2.063	1.266	1.052	0.492	1.836	2.005	1.675
False	High	[R].QEPSQGTTTFAVTSILR.[V]	1xTMT6plex [N-Term]; 1x(De)TMT6plex [N-Term]		1	1	1	P01876	P01876 [283-299]	0	1835.94977	0
False	High	[R].QEPSQGTTTFAVTSILR.[V]	1xTMT6plex [N-Term]		1	1	40	P01876	P01876 [283-299]	0	2065.11270	0	0.900	0.583	0.883	0.734	0.441						0.923	0.875	0.624	1.005	0.761	0.470	0.959	0.732	0.450	0.791	0.836	0.759	0.812	0.579	0.615	1.031	0.822	0.967	0.628	1.142	1.093	0.876	1.476	0.622	1.024	1.333	1.064
False	High	[K].QEPVKPEEGR.[D]	1xTMT6plex [K5]; 1xTMT6plex [N-Term]		1	1	5	P61586	P61586 [136-145]	0	1626.92154	0	1.788	1.130	2.131	1.817	0.868						2.262	1.825	1.697	1.899	2.242
False	High	[K].QEPWHGENAK.[G]	1xTMT6plex [K10]; 1xTMT6plex [N-Term]		1	1	16	P04279	P04279 [395-404]	0	1653.87493	0											0.095	0.019	0.119	0.030	0.033	0.116	0.066	0.119	0.103	0.100						0.172	0.049	0.067	0.050	0.051	0.100	0.091	0.107	0.056	0.078	0.105	0.074
False	High	[K].QEPWHGENAK.[G]	1xDeamidated [N8]; 1xTMT6plex [K10]; 1xTMT6plex [N-Term]		1	1	11	P04279	P04279 [395-404]	0	1654.85894	0	0.118	0.097	0.098	0.077	0.166						0.101	0.111	0.226	0.116	0.184											0.258	0.184	0.185	0.127	0.236	0.144	0.148	0.196	0.195	0.172	0.258	0.212
False	High	[K].QEPWHGENAKGESGQSTNR.[E]	1xDeamidated [N8]; 1xTMT6plex [K10]; 1xTMT6plex [N-Term]		1	1	2	P04279	P04279 [395-413]	1	2571.25881	0											0.094	0.070	0.076	0.066	0.085
False	High	[R].QEQER.[K]	1xTMT6plex [N-Term]		1	6	1	Q15811	Q15811 [399-403]	0	918.48423	0	2.207	2.344	6.016	28.837	2.812
False	High	[R].QEQR.[R]	1xTMT6plex [N-Term]		1	2	2	Q7Z7M0	Q7Z7M0 [2680-2683]	0	789.44163	0
False	High	[K].QESDQCVMEVSDR.[R]	1xCarbamidomethyl [C6]; 1xTMT6plex [N-Term]		1	1	12	Q03403	Q03403 [76-88]	0	1811.81013	0						2.192	1.208	1.360	2.053	2.187	1.833	1.252	2.038	3.765	3.711	1.097	0.745	1.432	1.623	2.287	3.605	2.768	3.458	0.442	0.693	1.487	1.344	2.078	2.018	1.418	2.496	1.186	1.112	1.012	3.824	2.580	1.087
False	High	[K].QESDQCVMEVSDR.[R]	1xCarbamidomethyl [C6]; 1xOxidation [M8]; 1xTMT6plex [N-Term]		1	1	3	Q03403	Q03403 [76-88]	0	1827.80504	0																2.452	3.435	2.833	3.278	6.207
False	High	[R].QESEQGPCR.[R]	1xCarbamidomethyl [C8]; 1xTMT6plex [N-Term]		1	1	2	P24593	P24593 [185-193]	0	1319.62113	0																					1.726	0.880	1.530	0.325	1.100
False	High	[R].QESIIK.[Y]	1xTMT6plex [K6]; 1xTMT6plex [N-Term]		1	3	9	Q13332	Q13332 [550-555]	0	1175.73999	0
False	High	[T].QESQSEEIDCNDK.[D]	1xCarbamidomethyl [C10]; 1xTMT6plex [K13]; 1xTMT6plex [N-Term]; 1x(De)TMT6plex [N-Term]		1	1	1	P01042-2	P01042-2 [19-31]	0	1810.79625	0
False	High	[T].QESQSEEIDCNDKDLFK.[A]	1xCarbamidomethyl [C10]; 2xTMT6plex [K13; K17]; 1xTMT6plex [N-Term]; 1x(De)TMT6plex [N-Term]		1	1	47	P01042-2	P01042-2 [19-35]	1	2543.23357	0	1.543	1.696	1.710	1.823	0.615	1.104	0.909	1.006	1.183	1.391	1.907	1.422	1.053	1.971	2.268	0.981	1.207	0.842	0.482	1.893	2.659	1.703	1.619	0.788	0.523	1.872	0.917	1.207	0.795	1.118	1.614	1.490	1.753	0.420	2.248	2.783	1.821
False	High	[K].QEILAALEK.[G]	1xTMT6plex [K9]; 1xTMT6plex [N-Term]		1	1	8	P07602	P07602 [430-438]	0	1472.90885	0																					3.332	1.284	1.301	0.655	0.932	1.038	0.790	1.207	0.847	0.781						1.823	1.356
False	High	[T].QESQSEEIDCNDKDLFK.[A]	1xCarbamidomethyl [C10]; 1xDeamidated [N11]; 2xTMT6plex [K13; K17]; 1xTMT6plex [N-Term]; 1x(De)TMT6plex [N-Term]		1	1	1	P01042-2	P01042-2 [19-35]	1	2544.21758	0
False	High	[R].QEIGGPR.[S]	1xTMT6plex [N-Term]		1	1	4	P06280	P06280 [357-363]	0	985.56281	0											1.469	1.035	0.866	1.209	1.163											1.070	0.857	1.746	0.956	0.951						1.790	1.410
False	High	[K].QEIAEINR.[M]	1xTMT6plex [N-Term]		2	3	10	P02538; P48668	P02538 [379-386]; P48668 [379-386]	0	1201.67382	0						0.860	1.493	0.977	0.443	0.514	1.121	0.974	0.701	1.196	1.711						1.438	0.785	5.963	0.573	1.425	1.649	0.596	0.540	3.774	0.969	1.209	1.107	4.316	0.837	1.329
False	High	[R].QEAEEAK.[E]	1xTMT6plex [K7]; 1xTMT6plex [N-Term]		1	1	2	P26038	P26038 [394-400]	0	1262.69925	0																					2.747	1.207	3.827	0.594	1.388											2.206	1.983
False	High	[R].QEAEQLK.[N]	1xTMT6plex [K7]; 1xTMT6plex [N-Term]		1	2	1	P62873	P62873 [9-15]	0	1303.76219	0											1.603	1.467	1.424	1.222	1.705
False	High	[R].QEAEQLR.[N]	1xTMT6plex [N-Term]		1	2	4	P62879	P62879 [9-15]	0	1102.60540	0																															0.815	0.866	1.118	0.243	0.964
False	High	[R].QEALR.[E]	1xTMT6plex [N-Term]		1	3	4	Q9UNZ2-5	Q9UNZ2-5 [6-10]	0	845.50423	0	1.621	1.315	2.733	1.600	1.265																					1.271	0.680	1.724	1.708	1.728
False	High	[K].QEAQLELPEQQVGQPK.[H]	1xTMT6plex [K16]; 1xTMT6plex [N-Term]		1	1	4	P07476	P07476 [486-501]	0	2280.25998	0						2.798	5.967	0.949	1.414	1.356																2.049	1.216	1.436	5.002	2.415
False	High	[K].QECCCALK.[G]	3xCarbamidomethyl [C3; C4; C5]; 1xTMT6plex [K8]; 1xTMT6plex [N-Term]; 1x(De)TMT6plex [N-Term]		1	1	14	P35555	P35555 [2081-2088]	0	1297.59003	0
False	High	[K].QECCCALK.[G]	3xCarbamidomethyl [C3; C4; C5]; 1xTMT6plex [K8]; 1xTMT6plex [N-Term]		1	1	12	P35555	P35555 [2081-2088]	0	1526.75296	0	1.509	0.916	3.435	2.645	1.363	1.966	0.989	1.988	1.004	1.780						0.806	0.746	1.203	1.601	1.024	1.354	1.278	1.038	0.487	0.454	1.099	1.063	1.456	1.898	1.567	1.245	1.787	2.483	0.527	2.407	0.830	1.530
False	High	[R].QECSIPVCGQDQVTVAMTPR.[S]	2xCarbamidomethyl [C3; C8]; 1xTMT6plex [N-Term]		1	1	31	P00734	P00734 [179-198]	0	2505.20973	0	1.545	1.346	1.838	1.776	1.878	1.615	1.968	3.135	2.717	3.684	1.005	1.033	1.209	0.947	1.227						1.375	0.709	0.986	0.444	0.581	1.575	1.591	1.519	1.871	1.451	1.009	1.942	1.472	0.320	1.301	1.547	1.535
False	High	[R].QECSIPVCGQDQVTVAMTPR.[S]	2xCarbamidomethyl [C3; C8]; 1xOxidation [M17]; 1xTMT6plex [N-Term]		1	1	15	P00734	P00734 [179-198]	0	2521.20464	0	2.150	1.912	3.707	2.149	2.934	2.017	1.363	1.691	1.221	1.700	2.693	2.596	1.317	2.386	2.665	2.269	2.892	3.507	1.224	3.105	3.417	1.617	1.889	0.589	0.789	2.606	1.324	1.612	1.073	2.269	2.078	2.099	3.918	0.622	2.741	2.533	1.961
False	High	[K].QEDDLANINQWVK.[E]	1xTMT6plex [K13]; 1xTMT6plex [N-Term]		1	1	5	P08697	P08697 [197-209]	0	2031.09113	0																															1.214	1.014	0.950	1.027	0.993
False	High	[R].QEDEAEK.[A]	1xTMT6plex [K7]; 1xTMT6plex [N-Term]		1	1	5	P22732	P22732 [252-258]	0	1306.68908	0	1.102	0.793	1.305	1.025	0.225																					2.264	1.513	1.512	0.259	0.792						3.948	1.185
False	High	[K].QEEGES.[-]	1xTMT6plex [N-Term]		2	2	16	P02763; P19652	P02763 [196-201]; P19652 [196-201]	0	907.42062	0	0.621	0.539	0.676	0.643	3.589	0.895	0.766	0.552	0.416	1.256	0.972	0.808	0.833	0.907	0.707	1.378	0.885	0.748	1.277	0.838	0.823	0.644	0.533	1.163	0.493						0.644	0.679	1.509	0.306	0.508	0.554	0.447
False	High	[R].QEELCLAR.[Q]	1xCarbamidomethyl [C5]; 1xTMT6plex [N-Term]; 1x(De)TMT6plex [N-Term]		1	1	4	P02753	P02753 [174-181]	0	1018.49861	0						1.005	0.755	0.620	0.569	1.028						1.036	0.829	1.226	0.837	0.884
False	High	[R].QEELCLAR.[Q]	1xCarbamidomethyl [C5]; 1xTMT6plex [N-Term]		1	1	40	P02753	P02753 [174-181]	0	1247.66154	0	1.013	1.518	0.834	1.506	0.511	0.582	0.782	1.270	0.905	1.334	1.067	1.023	1.225	0.947	1.167	1.216	1.677	0.865	1.792	1.427	1.004	0.610	0.641	0.338	0.470	0.644	0.631	1.556	0.590	0.532	0.912	1.060	0.928	0.537	1.459	1.343	0.880
False	High	[K].QEFLDIEDP.[-]	1xTMT6plex [N-Term]		1	1	10	P16035	P16035 [212-220]	0	1334.66773	0											1.630	1.807	1.646	1.305	2.149																1.207	1.339	1.381	0.504	1.273
False	High	[K].QEGCR.[L]	1xCarbamidomethyl [C4]; 1xTMT6plex [N-Term]		1	1	3	P20333-2	P20333-2 [131-135]	0	878.43517	0																2.536	0.770	2.745	1.182	1.221						1.246	1.707	1.670	2.460	2.626
False	High	[R].QEGEQR.[R]	1xTMT6plex [N-Term]		1	3	3	Q7Z406-2	Q7Z406-2 [1306-1311]	0	975.50569	0											1.968	1.373	3.339	4.582	6.043	1.082	1.032	7.029	2.923	3.637
False	High	[R].QEGGNSR.[L]	1xTMT6plex [N-Term]		1	2	4	Q13316	Q13316 [127-133]	0	976.50094	0	2.308	1.662	3.324	2.312	0.976																										0.632	1.382	1.495	0.359	1.441	1.643	1.386
False	High	[R].QEGGNSR.[L]	1xDeamidated [N5]; 1xTMT6plex [N-Term]		1	2	6	Q13316	Q13316 [127-133]	0	977.48495	0	4.407	2.510	5.219	3.490	1.124						2.412	1.928	2.362	2.555	5.404											3.026	1.197	4.848	1.458	1.954						2.728	2.409
False	High	[R].QEGMEAFLK.[T]	1xTMT6plex [K9]; 1xTMT6plex [N-Term]		1	1	6	P14384	P14384 [25-33]	0	1510.83397	0																1.022	0.969	1.133	1.432	1.528	3.833	2.133	1.380	0.456	0.457
False	High	[K].QEGR.[D]	1xTMT6plex [N-Term]		1	1	2	P04279	P04279 [111-114]	0	718.40452	0
False	High	[K].QEGRDHDK.[S]	1xTMT6plex [K8]; 1xTMT6plex [N-Term]		1	1	5	P04279	P04279 [111-118]	1	1442.77521	0																0.114	0.133	0.135	0.070	0.119
False	High	[R].QEHLK.[Y]	1xTMT6plex [K5]; 1xTMT6plex [N-Term]		1	2	7	P15291	P15291 [188-192]	0	1112.68281	0																					2.756	1.322	1.630	0.606	0.716											1.718	1.758
False	High	[K].QELER.[E]	1xTMT6plex [N-Term]; 1x(De)TMT6plex [N-Term]		1	3	1	Q99996	Q99996 [3446-3450]	0	674.34678	0
False	High	[K].QDVVNAVR.[Q]	1xTMT6plex [N-Term]		1	3	13	P12111	P12111 [1089-1096]	0	1129.65269	0						1.412	0.813	1.365	1.322	1.688																1.362	0.817	1.986	1.071	0.760	1.602	1.593	1.368	0.560	2.160	1.629	1.658
False	High	[A].QETEDPACCSPIVPR.[N]	2xCarbamidomethyl [C8; C9]; 1xTMT6plex [N-Term]; 1x(De)TMT6plex [N-Term]		1	1	2	O75594	O75594 [22-36]	0	1758.77855	0
False	High	[K].QETLPSK.[S]	1xTMT6plex [K7]; 1xTMT6plex [N-Term]		1	2	117	P10451	P10451 [71-77]	0	1260.75637	0	2.284	5.139	3.928	6.852	1.318	2.048	3.566	4.404	5.489	4.133	5.673	6.870	2.984	2.694	4.452	3.517	9.290	1.967	0.775	6.241	2.649	2.225	1.619	0.395	0.580	4.160	3.016	1.301	0.718	2.237	1.180	3.658	1.598	0.741	3.025	2.470	1.972
False	High	[K].QGGSQSSYVLQTEELVANK.[Q]	1xTMT6plex [K19]; 1xTMT6plex [N-Term]		1	1	22	P04279	P04279 [187-205]	0	2496.33460	0	0.099	0.029	0.063	0.043	0.047	0.084	0.056	0.064	0.033	0.088	0.089	0.039	0.069	0.046	0.051	0.059	0.027	0.046	0.039	0.043	0.115	0.104	0.104	0.049	0.065	0.158	0.056	0.066	0.048	0.055	0.187	0.126	1.499	0.217	0.171	0.100	0.091
False	High	[R].QGHNSVFLIK.[G]	1xTMT6plex [K10]; 1xTMT6plex [N-Term]		1	1	1	P02790	P02790 [103-112]	0	1600.95753	0																0.688	0.674	0.593	1.090	0.736
False	High	[C].QGLAPSQGR.[P]	1xTMT6plex [N-Term]		1	1	13	P12109	P12109 [775-783]	0	1142.64794	0	4.821	6.398	5.093	7.015	0.894	2.041	2.233	3.457	3.705	5.022											6.972	2.736	2.720	0.653	1.333	1.624	1.438	1.918	1.478	1.831	2.818	2.040	1.889	0.590	2.455	3.306	2.716
False	High	[R].QGLEELQK.[V]	1xTMT6plex [K8]; 1xTMT6plex [N-Term]		1	5	5	Q9H6X2	Q9H6X2 [104-111]	0	1402.83060	0																0.956	0.899	0.971	1.114	0.861	0.276	0.459	0.254	0.690	0.457
False	High	[K].QGIR.[E]	1xTMT6plex [N-Term]		1	2	6	O00560	O00560 [110-113]	0	702.44599	0																															2.082	1.336	1.324	0.427	2.213
False	High	[K].QGLSR.[P]	1xTMT6plex [N-Term]		1	1	1	A6NNM3	A6NNM3 [979-983]	0	789.47802	0
False	High	[H].QGLSSPVTK.[S]	1xTMT6plex [K9]; 1xTMT6plex [N-Term]		1	1	26	P01834	P01834 [92-100]	0	1374.83569	0	0.798	2.018	1.888	4.710	3.896	2.140	1.596	2.579	1.680	4.844	2.016	1.013	1.144	2.079	0.735	2.280	1.807	2.185	3.833	0.903	0.610	0.571	0.535	1.306	0.733	1.158	1.439	1.204	1.309	1.670	1.304	1.463	1.265	0.990	1.171	0.484	0.644
False	High	[F].QGNQFLR.[F]	1xTMT6plex [N-Term]		1	1	2	P02790	P02790 [202-208]	0	1091.61591	0
False	High	[R].QGNTK.[Q]	1xTMT6plex [K5]; 1xTMT6plex [N-Term]		1	1	14	P15311	P15311 [573-577]	0	1005.60932	0	1.239	1.103	2.107	1.541	0.802	2.241	1.759	1.223	0.807	1.855	1.679	1.711	2.014	1.736	2.038	0.910	1.859	1.706	0.635	1.463	1.921	1.023	2.275	0.591	0.737	2.300	1.003	1.241	0.972	1.202	2.118	1.720	2.401	0.699	2.219	2.210	2.888
False	High	[L].QGPGLTTTESR.[Q]	1xTMT6plex [N-Term]		1	1	16	P10253	P10253 [827-837]	0	1375.73787	0						2.538	2.085	3.917	4.872	7.627	4.027	2.942	2.222	2.253	7.653	1.690	2.408	2.083	1.955	9.038						1.652	1.005	4.663	0.958	1.897	3.304	2.693	2.482	1.649	8.836	3.617	1.564
False	High	[K].QGPGPSR.[D]	1xTMT6plex [N-Term]		1	1	1	P08727	P08727 [119-125]	0	927.52095	0
False	High	[K].QGPIR.[I]	1xTMT6plex [N-Term]		1	1	1	O15204	O15204 [196-200]	0	799.49875	0
False	High	[R].QGPPLGGQQSQPSAGDGNQDDGPQQGPPQQGGQQQQGPPPPQGK.[P]	1xTMT6plex [K44]; 1xTMT6plex [N-Term]		1	1	2	P02810	P02810 [47-90]	0	4813.33148	0																										4.143	18.698	2.262	3.014	3.892
False	High	[K].QGPPR.[S]	1xTMT6plex [N-Term]		1	4	4	Q6GTX8-2	Q6GTX8-2 [177-181]	0	783.46745	0
False	High	[K].QGPSGASGER.[G]	1xTMT6plex [N-Term]		1	1	15	P02452	P02452 [985-994]	0	1174.60138	0	1.909	1.380	7.581	8.691	2.323	1.126	0.202	0.601	0.279	0.895	0.298	0.147	0.682	1.019	0.908	0.510	0.246	2.445	1.480	2.015	14.705	1.786	1.412	1.490	4.330	0.469	0.239	0.837	0.474	0.497	0.392	0.910	2.232	0.239	0.549	0.180	0.325
False	High	[R].QGPVNLLSDPEQGVEVTGQYER.[E]	1xTMT6plex [N-Term]; 1x(De)TMT6plex [N-Term]		1	1	18	Q14624	Q14624 [754-775]	0	2415.17866	0											0.531	0.951	1.219	0.246	0.728						1.626	0.877	1.015	0.544	0.702						0.541	1.703	1.120	0.180	0.692	2.268	0.962
False	High	[R].QGPVNLLSDPEQGVEVTGQYER.[E]	1xTMT6plex [N-Term]		1	3	79	Q14624	Q14624 [754-775]	0	2644.34159	0	1.547	0.973	1.307	0.571	0.777	1.208	0.766	0.465	0.832	0.829	0.951	0.743	0.778	2.010	1.158	1.228	0.702	1.411	1.416	0.417	1.689	0.972	0.760	0.419	1.095	0.727	0.588	1.883	0.504	0.843	1.868	1.292	1.465	0.233	0.552	1.287	1.884
False	High	[R].QGPVNLLSDPEQGVEVTGQYER.[E]	1xDeamidated [N5]; 1xTMT6plex [N-Term]		1	1	12	Q14624	Q14624 [754-775]	0	2645.32561	0	2.271	1.324	2.267	1.513	1.245	1.438	1.276	1.329	2.704	1.732	1.482	1.038	1.241	2.059	1.692																1.492	1.429	2.193	2.058	1.526	1.719	1.699
False	High	[R].QGQETIMK.[K]	1xTMT6plex [K8]; 1xTMT6plex [N-Term]		1	2	11	Q9HAT2	Q9HAT2 [63-70]	0	1392.79211	0	1.423	1.595	1.635	1.617	0.539	1.133	0.628	0.565	0.910	1.613						0.829	1.394	0.754	0.996	2.001	2.391	1.001	1.081	0.466	0.650	0.817	0.514	1.697	0.461	1.038	1.873	1.255	0.896	0.410	1.931	2.029	1.143
False	High	[R].QGQGQSEPGEYEQR.[L]	1xTMT6plex [N-Term]		1	1	1	P43121	P43121 [78-91]	0	1821.85648	0
False	High	[R].QGQIIYNWQGAQSTQDEVAASAILTAQLDEELGGTPVQSR.[V]	1xTMT6plex [N-Term]		1	1	4	P06396	P06396 [486-525]	0	4502.26368	0											0.586	1.018	0.557	0.543	0.658	1.062	0.638	0.955	0.866	0.494	0.764	0.445	0.412	0.571	0.480
False	High	[K].QGQMDAVR.[I]	1xTMT6plex [N-Term]		1	1	7	O43633	O43633 [53-60]	0	1133.59346	0	1.746	0.912	1.899	1.287	0.396	1.437	1.131	0.905	1.169	1.257											2.889	1.446	1.594	0.384	0.881						1.697	1.541	1.942	0.417	2.319	3.396	2.852
False	High	[K].QGQMDAVR.[I]	1xOxidation [M4]; 1xTMT6plex [N-Term]		1	1	5	O43633	O43633 [53-60]	0	1149.58837	0
False	High	[K].QGGFLGLSNIK.[F]	1xTMT6plex [K11]; 1xTMT6plex [N-Term]		1	7	4	P15941-2	P15941-2 [1092-1102]	0	1591.95720	0																					1.767	1.478	1.749	0.384	0.705
False	High	[K].QETLPSK.[S]	1xTMT6plex [K7]; 1xTMT6plex [N-Term]; 1x(De)TMT6plex [N-Term]		1	2	5	P10451	P10451 [71-77]	0	1031.59344	0																																				1.807	1.463
False	High	[R].QGFSYQCPQGQVIVAVR.[S]	1xCarbamidomethyl [C7]; 1xTMT6plex [N-Term]		1	1	29	Q07507	Q07507 [44-60]	0	2166.13272	0	1.213	1.095	1.651	1.227	0.788	1.081	1.067	0.965	0.985	1.227	0.893	1.080	0.680	1.131	1.005	1.190	0.788	1.244	1.608	0.865	1.610	0.732	1.184	0.847	0.928											0.653	0.894
False	High	[K].QGFGSR.[L]	1xTMT6plex [N-Term]		2	2	10	Q15485; Q15485-2	Q15485 [164-169]; Q15485-2 [126-131]	0	880.48383	0											0.350	0.269	1.439	1.083	1.555						0.628	0.222	0.700	0.149	0.275	1.137	0.423	0.810	0.698	1.625	1.783	1.205	0.516	0.061	1.000	1.647	0.763
False	High	[R].QEVNPVR.[Q]	1xTMT6plex [N-Term]		1	1	2	P13611	P13611 [2101-2107]	0	1070.61557	0																										2.319	1.459	2.211	2.128	2.012
False	High	[R].QEVYVR.[S]	1xTMT6plex [N-Term]		1	1	14	P11117	P11117 [98-103]	0	1022.58321	0	1.973	1.387	2.162	1.591	0.837						1.264	1.907	0.813	1.605	1.848	1.362	2.128	1.519	1.028	2.099	3.975	1.577	1.216	0.536	0.859	1.078	0.690	2.561	0.559	1.610	3.031	2.448	1.248	0.547	2.606	2.861	1.527
False	High	[K].QEYDESGPSIVHR.[K]	1xTMT6plex [N-Term]		1	2	3	P60709	P60709 [360-372]	0	1745.86559	0											1.411	1.148	2.237	1.066	2.257
False	High	[R].QEYEQLIAK.[N]	1xTMT6plex [K9]; 1xTMT6plex [N-Term]		1	1	13	P35527	P35527 [328-336]	0	1579.90958	0											1.884	8.223	1.357	1.647	1.750	1.239	1.130	0.891	1.106	2.293	4.083	1.123	0.881	0.698	0.812	2.634	2.260	1.274	1.703	1.498
False	High	[K].QFACR.[D]	1xCarbamidomethyl [C4]; 1xTMT6plex [N-Term]		1	1	1	Q07954	Q07954 [31-35]	0	910.47664	0
False	High	[K].QFLR.[N]	1xTMT6plex [N-Term]		1	1	2	Q5CZC0	Q5CZC0 [3484-3487]	0	792.49294	0																					2.277	1.004	1.344	1.876	3.115
False	High	[R].QFQNGNDVNDWVGPPNNNGVIK.[E]	1xDeamidated [N]; 1xTMT6plex [K22]; 1xTMT6plex [N-Term]		1	1	21	P04746	P04746 [362-383]	0	2885.45824	0																1.814	0.839	1.220	1.023	1.290	1.212	0.664	0.809	0.736	0.857	1.126	1.249	1.515	0.741	1.581	0.365	0.993	1.141	0.374	0.721
False	High	[R].QFQRR.[K]	1xTMT6plex [N-Term]; 1x(De)TMT6plex [N-Term]		1	2	1	Q8IWU5	Q8IWU5 [844-848]	1	734.40563	0											1.772	2.803	1.689	2.734	3.023
False	High	[R].QFSSR.[S]	1xTMT6plex [N-Term]		2	2	8	P04264; K2C1_HUMAN	P04264 [4-8]; K2C1_HUMAN [3-7]	0	853.47293	0																0.736	0.578	1.037	1.011	1.308
False	High	[R].QFSSSYLSR.[S]	1xTMT6plex [N-Term]		1	1	3	P35527	P35527 [5-13]	0	1303.68438	0											1.713	13.994	1.914	2.389	2.232	0.604	0.874	0.775	0.486	1.481	2.846	0.803	1.007	0.715	1.177
False	High	[Y].QFTCPSGR.[C]	1xCarbamidomethyl [C4]; 1xTMT6plex [N-Term]		1	1	4	P98164	P98164 [226-233]	0	1181.59346	0																																				2.517	1.925
False	High	[K].QFTSSTSYNR.[G]	1xTMT6plex [N-Term]		1	1	1	P02671	P02671 [582-591]	0	1419.70657	0						2.319	1.889	2.396	10.976	2.390
False	High	[K].QFTTLDR.[D]	1xTMT6plex [N-Term]		1	1	6	Q9UKU9	Q9UKU9 [415-421]	0	1109.61524	0																										0.881	0.575	1.081	0.585	0.731						0.659	0.951
False	High	[R].QFVCDSDR.[D]	1xCarbamidomethyl [C4]; 1xTMT6plex [N-Term]		1	2	3	P01130	P01130 [125-132]	0	1255.59385	0	1.305	7.719	6.439	3.641	2.312
False	High	[N].QFVLYR.[I]	1xTMT6plex [N-Term]		1	1	12	P01042-2	P01042-2 [53-58]	0	1054.62468	0	1.283	2.291	1.652	1.496	0.962						2.136	1.738	1.288	1.855	2.862	1.701	1.723	1.529	0.886	2.332	2.569	1.588	1.750	0.774	1.046						2.650	2.302	1.364	0.643	2.994	2.724	2.109
False	High	[R].QGALELIK.[K]	1xTMT6plex [K8]; 1xTMT6plex [N-Term]		1	1	4	P01024	P01024 [1043-1050]	0	1329.85061	0											1.535	1.608	1.843	1.438	1.967
False	High	[K].QGCDCECLGGGR.[I]	3xCarbamidomethyl [C3; C5; C7]; 1xTMT6plex [N-Term]		1	2	8	Q9NRX4	Q9NRX4 [67-78]	0	1597.67186	0	0.306	0.974	0.977	0.419	0.255											0.490	0.720	0.624	1.372	0.582	1.013	0.595	0.596	0.269	0.384	1.518	0.611	1.326	0.713	0.710	0.795	0.874	1.258	0.273	0.656
False	High	[R].QGCEALMNK.[F]	1xCarbamidomethyl [C3]; 1xTMT6plex [K9]; 1xTMT6plex [N-Term]		2	2	2	O75084; Q14332	O75084 [129-137]; Q14332 [119-127]	0	1508.79654	0																										1.439	1.033	1.508	1.224	1.496
False	High	[R].QGCEALMNK.[F]	1xCarbamidomethyl [C3]; 1xOxidation [M7]; 1xTMT6plex [K9]; 1xTMT6plex [N-Term]		1	1	1	O75084	O75084 [129-137]	0	1524.79146	0
False	High	[R].QGDVECQR.[T]	1xCarbamidomethyl [C6]; 1xTMT6plex [N-Term]		1	1	6	P13671	P13671 [694-701]	0	1220.58910	0	4.870	1.432	2.328	1.561	0.292	3.071	1.092	1.835	1.485	0.617																					2.846	0.975	0.764	0.720	0.833
False	High	[R].QGEEVQER.[A]	1xTMT6plex [N-Term]		1	1	15	Q9UNA0	Q9UNA0 [47-54]	0	1203.61670	0	3.240	3.241	12.427	6.904	4.332	6.577	3.795	6.866	5.149	5.741	4.394	4.586	3.227	11.469	5.935	2.047	1.548	7.219	5.467	7.812	16.701	6.596	4.773	2.114	3.731	10.730	4.891	6.078	7.129	3.598	3.676	6.795	7.451	1.110	8.013	3.898	11.464
False	High	[R].QGESATLR.[C]	1xTMT6plex [N-Term]		1	4	19	Q14982-4	Q14982-4 [49-56]	0	1090.60540	0	1.862	2.116	1.724	1.634	0.915	1.421	1.314	1.491	1.252	1.235	1.572	1.312	0.929	1.789	1.771	1.574	1.151	1.392	1.548	1.692	1.943	1.108	1.300	0.341	0.640	1.640	1.197	1.899	1.710	1.979	1.257	1.183	2.804	0.447	1.664	1.664	1.633
False	High	[K].QGFGNVATNTDGK.[N]	1xTMT6plex [K13]; 1xTMT6plex [N-Term]		1	1	1	P02675	P02675 [301-313]	0	1766.94373	0
False	High	[R].QGFPVGK.[G]	1xTMT6plex [K7]; 1xTMT6plex [N-Term]		1	1	12	P19440	P19440 [166-172]	0	1190.72976	0						1.355	0.993	1.277	0.885	1.303											2.068	1.584	1.423	0.559	1.062	1.169	0.950	1.163	0.573	1.149	1.267	1.271	1.373	0.753	1.490	1.830	1.427
False	High	[D].PSSVEGTCEECSIDEDCK.[S]	3xCarbamidomethyl [C8; C11; C17]; 1xTMT6plex [K18]; 1xTMT6plex [N-Term]		1	2	13	P07911-5	P07911-5 [323-340]	0	2560.12534	0	0.103	0.054	0.090	0.088	0.061						0.077	0.673	0.053	0.085	0.554	0.101	0.811	0.093	0.058	0.098	0.422	0.152	0.097	0.029	0.199	0.538	0.166	0.089	0.102	0.729						0.131	0.668
False	High	[A].QDSTSDLIPAPPLSK.[V]	1xTMT6plex [K15]; 1xTMT6plex [N-Term]; 1x(De)TMT6plex [N-Term]		1	2	1	P80188	P80188 [21-35]	0	1797.97956	0
False	High	[K].QDSQLQK.[A]	1xTMT6plex [K7]; 1xTMT6plex [N-Term]; 1x(De)TMT6plex [N-Term]		1	1	6	P25311	P25311 [85-91]	0	1075.59450	0						2.213	0.786	2.358	0.617	1.526						1.337	1.080	1.090	2.350	0.857						1.002	1.479	1.467	1.311	1.197
False	High	[K].PVSLTGK.[Q]	1xTMT6plex [K7]; 1xTMT6plex [N-Term]		1	1	10	P08697	P08697 [190-196]	0	1159.74508	0	0.715	0.972	0.821	0.848	0.446	1.049	1.202	1.252	1.767	1.261	1.182	1.111	0.930	0.836	0.978	0.813	0.913	0.665	0.746	0.738											1.115	0.822	0.679	1.077	0.760	1.078	1.088
False	High	[R].PVSSR.[S]	1xTMT6plex [N-Term]		1	2	2	Q6UWH4	Q6UWH4 [237-241]	0	774.46712	0																0.486	1.311	1.237	1.925	1.679																1.989	2.419
False	High	[R].PVTGPR.[E]	1xTMT6plex [N-Term]		1	1	7	O95967	O95967 [404-409]	0	855.52497	0	1.035	0.798	0.854	0.655	0.413	0.998	0.808	0.759	0.514	0.793	0.772	0.813	0.776	0.812	0.861																					0.959	1.376
False	High	[K].PVTLR.[C]	1xTMT6plex [N-Term]		1	1	2	Q9HCN6-3	Q9HCN6-3 [43-47]	0	814.53480	0
False	High	[R].PVVR.[E]	1xTMT6plex [N-Term]		1	1	3	Q6EMK4	Q6EMK4 [363-366]	0	699.47148	0
False	High	[M].PXLAVAR.[D]	1xTMT6plex [N-Term]; 1x(De)TMT6plex [N-Term]		1	1	2	O00468-2	O00468-2 [2-8]	0	626.39842	0																0.880	0.608	0.601	1.478	0.204
False	High	[R].PYAK.[H]	1xTMT6plex [K4]; 1xTMT6plex [N-Term]; 1x(De)TMT6plex [N-Term]		1	2	1	P78527-2	P78527-2 [2159-2162]	0	707.42894	0
False	High	[R].PYDEGLR.[R]	1xTMT6plex [N-Term]		1	1	11	P10253	P10253 [457-463]	0	1078.57304	0	2.022	3.806	2.348	3.303	1.208						1.390	1.100	0.619	1.220	0.779	1.353	2.308	1.455	1.669	1.510	2.392	1.195	1.229	0.530	0.695	0.982	0.794	2.722	0.498	1.001	2.187	2.053	1.184	0.763	2.487	2.621	1.562
False	High	[F].PYGGCQGNGNK.[F]	1xCarbamidomethyl [C5]; 1xTMT6plex [K11]; 1xTMT6plex [N-Term]; 1x(De)TMT6plex [N-Term]		1	1	1	P02760	P02760 [316-326]	0	1380.65276	0
False	High	[F].PYGGCQGNGNK.[F]	1xCarbamidomethyl [C5]; 1xDeamidated [N8]; 1xTMT6plex [K11]; 1xTMT6plex [N-Term]; 1x(De)TMT6plex [N-Term]		1	1	113	P02760	P02760 [316-326]	0	1381.63678	0	0.532	0.637	0.585	0.478	0.550	0.877	0.761	0.784	0.414	0.674	0.456	0.450	0.695	1.188	0.199	1.789	0.595	0.833	2.363	0.315	0.890	0.433	0.454	0.443	0.261	0.458	1.372	1.346	1.716	0.725	0.474	0.880	0.858	0.158	0.330	0.469	0.946
False	High	[K].PYIR.[H]	1xTMT6plex [N-Term]		1	3	2	Q12830	Q12830 [454-457]	0	777.48204	0
False	High	[K].QAADK.[A]	1xTMT6plex [K5]; 1xTMT6plex [N-Term]		1	3	3	Q8N0X2	Q8N0X2 [176-180]	0	990.59842	0																															2.135	1.377	1.249	3.818	2.746
False	High	[R].QAAEEACILR.[G]	1xCarbamidomethyl [C7]; 1xTMT6plex [N-Term]		1	1	13	Q86T13	Q86T13 [48-57]	0	1389.73577	0	1.149	0.964	1.231	1.001	0.299	1.152	1.249	1.148	1.260	0.985	1.229	0.932	1.220	1.683	1.297	0.739	0.595	1.202	0.780	0.856	1.453	1.218	0.824	0.404	0.630
False	High	[R].QAAFR.[F]	1xTMT6plex [N-Term]		1	2	1	P19801-2	P19801-2 [564-568]	0	821.48310	0																					1.057	0.969	0.594	0.342	0.578
False	High	[K].QAALAGNDR.[N]	1xTMT6plex [N-Term]		1	2	21	Q8NBJ4	Q8NBJ4 [365-373]	0	1144.62720	0	1.808	2.114	2.542	2.960	0.852	1.940	3.330	2.976	4.531	5.618	1.966	2.127	1.413	1.768	2.421	2.506	3.746	1.843	1.181	3.710	4.009	1.064	1.616	0.351	0.752	3.103	1.480	0.901	0.962	1.972	3.444	1.604	1.672	0.568	2.608	2.633	2.257
False	High	[K].QAALAGNDR.[N]	1xDeamidated [N7]; 1xTMT6plex [N-Term]		1	2	3	Q8NBJ4	Q8NBJ4 [365-373]	0	1145.61122	0	1.603	1.247	3.293	1.830	1.607											1.578	2.633	4.945	2.062	5.217
False	High	[S].QAALGL.[-]	1xTMT6plex [N-Term]		1	1	10	P02768	P02768 [604-609]	0	801.50317	0	2.022	4.085	1.720	2.889	2.557	1.459	1.303	1.169	1.887	1.594	1.504	1.729	5.143	0.801	2.291	1.600	2.110	1.946	1.088	2.156	1.411	0.695	1.144	1.599	2.570
False	High	[R].QADEDYSHDLMLLR.[L]	1xTMT6plex [N-Term]		1	1	4	P06870	P06870 [112-125]	0	1934.94794	0	1.453	1.869	0.889	0.365	0.338																1.503	0.825	0.771	0.366	0.696
False	High	[R].QADEDYSHDLMLLR.[L]	1xOxidation [M11]; 1xTMT6plex [N-Term]		1	1	14	P06870	P06870 [112-125]	0	1950.94286	0											1.336	1.167	0.658	0.922	1.327	0.972	1.255	0.685	0.880	0.845	2.075	1.099	1.077	0.364	0.713
False	High	[K].QADSGSSEEK.[Q]	1xTMT6plex [K10]; 1xTMT6plex [N-Term]; 1x(De)TMT6plex [N-Term]		2	3	30	P10451-5; P10451	P10451-5 [21-30]; P10451 [21-30]	0	1266.60111	0	1.606	2.006	2.988	2.082	0.814	1.454	1.328	1.452	2.068	1.337	7.068	3.977	3.845	3.916	2.869	1.126	2.564	1.044	0.579	3.430	2.989	2.620	1.254	0.506	0.621	5.052	3.295	2.182	1.232	2.373	1.774	2.490	3.001	0.854	2.469	2.681	2.426
False	High	[K].QADSGSSEEK.[Q]	1xTMT6plex [K10]; 1xTMT6plex [N-Term]		2	3	112	P10451-5; P10451	P10451-5 [21-30]; P10451 [21-30]	0	1495.76404	0	1.199	2.540	2.121	2.988	0.449	1.276	1.453	1.000	1.890	1.018	2.424	2.576	1.433	1.360	1.011	1.149	3.159	0.791	0.344	2.577	1.984	2.469	0.969	0.287	0.327	3.964	3.206	1.368	0.758	2.093	1.045	2.702	1.244	0.441	1.676	1.699	1.678
False	High	[R].QAEEDR.[Q]	1xTMT6plex [N-Term]		1	3	5	Q8NHJ6-3	Q8NHJ6-3 [391-396]	0	976.48970	0																					0.738	0.557	1.737	0.149	0.288
False	High	[R].QAELTVQVK.[GE]	1xTMT6plex [K9]; 1xTMT6plex [N-Term]		1	4	42	P15151	P15151 [322-330]	0	1473.90410	0						0.871	1.336	0.931	1.539	1.537																2.069	1.434	1.537	1.324	2.289	1.842	1.187	1.522	0.395	1.788	2.853	1.417
False	High	[P].PVQENFDVNK.[Y]	1xTMT6plex [K10]; 1xTMT6plex [N-Term]; 1x(De)TMT6plex [N-Term]		1	1	1	P05090	P05090 [32-41]	0	1418.74771	0
False	High	[R].QAESQSQER.[I]	1xTMT6plex [N-Term]		1	1	15	Q9UBG3	Q9UBG3 [170-178]	0	1291.64397	0	0.010	0.521	29.651	0.616	1.575	6.952	42.977	1.401	2.024	1.096	1.363	1.248	0.010	17.912	23.956	0.931	5.706	10.494	0.010	5.243	9.274	0.662	31.811	0.409	5.532	6.555	0.700	1.202	19.511	21.455	37.119	3.584	15.703	0.522	1.299	7.985	7.637
False	High	[R].PVPSNPR.[R]	1xTMT6plex [N-Term]		1	1	18	P26992	P26992 [214-220]	0	995.58355	0	1.242	1.719	1.159	1.294	0.844						1.459	0.810	1.099	1.386	0.820	0.771	0.859	0.858	0.870	0.901	0.957	1.131	0.758	1.414	1.200	0.820	1.195	1.490	0.843	0.864	0.895	0.859	0.793	0.412	0.675	1.079	1.183
False	High	[K].PVPQESETQWIQNGTR.[L]	1xTMT6plex [N-Term]; 1x(De)TMT6plex [N-Term]		1	1	13	Q9NPH3-5	Q9NPH3-5 [644-659]	0	1869.90897	0											0.787	0.307	0.817	1.011	0.527	0.776	0.483	0.553	1.315	0.400
False	High	[K].PSVAPK.[P]	1xTMT6plex [K6]; 1xTMT6plex [N-Term]; 1x(De)TMT6plex [N-Term]		1	5	4	Q13332	Q13332 [1126-1131]	0	827.51882	0											1.599	1.109	1.135	1.946	0.747
False	High	[R].PSYQEEAVTK.[F]	1xTMT6plex [K10]; 1xTMT6plex [N-Term]		1	2	14	O14773	O14773 [419-428]	0	1609.88376	0	1.416	1.161	1.434	1.291	0.435	1.776	1.342	1.663	1.582	1.525	1.321	1.561	1.098	2.181	1.206	1.217	2.174	2.326	0.778	1.199	2.545	0.996	1.218	0.687	0.684	0.717	0.600	1.228	0.503	0.724	1.421	1.223	0.455	0.369	0.508
False	High	[N].PTADCK.[T]	1xCarbamidomethyl [C5]; 1xTMT6plex [K6]; 1xTMT6plex [N-Term]; 1x(De)TMT6plex [N-Term]		1	2	9	P13987-2	P13987-2 [34-39]	0	920.47088	0	1.715	1.243	1.861	1.740	1.023	1.165	1.074	1.396	0.971	1.658	1.043	0.934	1.072	1.288	1.282
False	High	[N].PTADCK.[T]	1xCarbamidomethyl [C5]; 1xTMT6plex [K6]; 1xTMT6plex [N-Term]		1	2	14	P13987-2	P13987-2 [34-39]	0	1149.63382	0						1.085	0.952	1.623	0.801	0.858
False	High	[K].PTCSGTR.[F]	1xCarbamidomethyl [C3]; 1xTMT6plex [N-Term]; 1x(De)TMT6plex [N-Term]		1	2	2	P07911-5	P07911-5 [613-619]	0	778.35121	0
False	High	[K].PTCSGTR.[F]	1xCarbamidomethyl [C3]; 1xTMT6plex [N-Term]		1	2	10	P07911-5	P07911-5 [613-619]	0	1007.51415	0
False	High	[F].PTDPIK.[E]	1xTMT6plex [K6]; 1xTMT6plex [N-Term]; 1x(De)TMT6plex [N-Term]		1	1	1	P15309	P15309 [54-59]	0	899.53995	0																					1.026	2.744	0.607	0.203	0.279
False	High	[A].PTECS.[-]	1xCarbamidomethyl [C4]; 1xTMT6plex [N-Term]; 1x(De)TMT6plex [N-Term]		1	2	3	P0DOY2	P0DOY2 [102-106]	0	593.22355	0
False	High	[T].PTLVEVSR.[N]	1xTMT6plex [N-Term]; 1x(De)TMT6plex [N-Term]		1	1	9	P02768	P02768 [445-452]	0	900.51491	0	1.311	1.218	1.647	1.222	0.654	0.943	1.200	0.010	1.089	0.971											1.607	1.000	1.469	0.529	0.889						1.400	1.461	1.826	0.994	1.489	2.218	1.923
False	High	[K].PTLYYK.[D]	1xTMT6plex [K6]; 1xTMT6plex [N-Term]		1	1	9	P02749	P02749 [222-227]	0	1242.74983	0	0.940	1.132	0.960	1.058	0.341																0.838	1.045	1.012	0.575	0.586	0.753	0.945	1.311	1.024	0.652	0.953	2.352	0.843	0.700	1.416	1.314	1.332
False	High	[D].PTTDGPTK.[E]	1xTMT6plex [K8]; 1xTMT6plex [N-Term]; 1x(De)TMT6plex [N-Term]		1	1	4	Q99715	Q99715 [61-68]	0	1045.57271	0	1.955	1.105	3.032	1.672	1.270																															2.574	2.348
False	High	[I].PTTFENGR.[C]	1xDeamidated [N6]; 1xTMT6plex [N-Term]; 1x(De)TMT6plex [N-Term]		1	1	6	P05090	P05090 [53-60]	0	922.42649	0						0.943	0.972	1.088	1.658	1.371	1.895	1.694	0.912	1.326	1.766
False	High	[R].PTYEAVQEVTGQR.[G]	1xTMT6plex [N-Term]		1	1	1	O43451	O43451 [1492-1504]	0	1706.89108	0
False	High	[K].PVDPIVGYR.[I]	1xTMT6plex [N-Term]		1	1	20	Q99715	Q99715 [48-56]	0	1244.72004	0	1.807	1.198	2.084	1.618	0.913						1.095	1.071	0.620	1.261	0.846	0.829	0.529	1.022	1.217	0.808	1.175	1.458	1.376	0.438	0.617	0.710	0.604	1.591	1.203	0.800	1.110	1.597	0.945	0.567	0.871	1.671	1.624
False	High	[R].PVDR.[E]	1xTMT6plex [N-Term]		1	2	19	Q02487	Q02487 [200-203]	0	715.43000	0	1.584	2.452	1.658	2.693	2.214	1.723	1.706	2.326	1.662	2.174	1.628	1.185	1.238	1.991	0.872	1.261	1.090	1.115	1.980	0.697	0.735	0.802	0.594	0.482	0.296	1.050	0.991	1.298	1.003	0.854	1.074	1.032	0.598	0.225	0.426	0.699	0.872
False	High	[R].PVFLCGGDVK.[G]	1xCarbamidomethyl [C5]; 1xTMT6plex [K10]; 1xTMT6plex [N-Term]		1	1	3	Q15113	Q15113 [33-42]	0	1549.88126	0	2.760	3.295	3.906	4.443	1.256																1.793	1.042	0.829	0.652	0.632
False	High	[R].PVGGR.[G]	1xTMT6plex [N-Term]		1	2	10	Q8NBJ4	Q8NBJ4 [284-288]	0	714.44599	2																																				2.340	1.851
False	High	[F].PVGTVVEYECR.[P]	1xCarbamidomethyl [C10]; 1xTMT6plex [N-Term]; 1x(De)TMT6plex [N-Term]		1	7	1	P08174-2	P08174-2 [120-130]	0	1308.62526	0
False	High	[K].PVIEK.[I]	1xTMT6plex [K5]; 1xTMT6plex [N-Term]; 1x(De)TMT6plex [N-Term]		1	1	1	Q8WZ42	Q8WZ42 [10111-10115]	0	814.52357	0																																				1.193	3.452
False	High	[R].PVIR.[R]	1xTMT6plex [N-Term]; 1x(De)TMT6plex [N-Term]		1	1	1	Q68DN1	Q68DN1 [1187-1190]	0	484.32419	0											1.879	2.187	1.993	2.070	2.934
False	High	[D].PVNFK.[L]	1xTMT6plex [K5]; 1xTMT6plex [N-Term]; 1x(De)TMT6plex [N-Term]		1	2	4	P69905	P69905 [96-100]	0	833.50826	0
False	High	[R].PVNR.[F]	1xTMT6plex [N-Term]		1	2	2	Q8IWU5	Q8IWU5 [395-398]	0	714.44599	0																					4.993	1.714	2.717	6.009	7.220
False	High	[K].PVPEPR.[D]	1xTMT6plex [N-Term]		1	1	1	P23142-4	P23142-4 [647-652]	0	923.55118	0
False	High	[R].PVPQLR.[V]	1xTMT6plex [N-Term]		1	1	13	P02750	P02750 [114-119]	0	938.59847	0	0.347	1.194	1.127	1.031	1.798	1.624	0.873	1.011	0.828	1.692											0.455	0.587	0.311	0.831	0.210	0.403	0.852	1.051	0.752	0.669	0.482	0.992	0.451	0.144	0.502	0.406	0.521
False	High	[K].QDSQLQK.[A]	1xTMT6plex [K7]; 1xTMT6plex [N-Term]		1	1	79	P25311	P25311 [85-91]	0	1304.75744	0	0.198	0.492	0.532	0.438	2.441	1.202	0.441	0.445	0.237	0.976	0.353	0.157	0.305	0.497	0.151	0.922	0.428	0.223	1.534	0.146	0.237	0.328	0.198	1.258	0.125	0.147	1.093	0.635	0.709	0.492	0.178	0.329	0.194	0.100	0.173	0.160	0.161
False	High	[K].QAFGEK.[I]	1xTMT6plex [K6]; 1xTMT6plex [N-Term]		1	3	14	O00560	O00560 [180-185]	0	1137.66683	0	1.642	0.969	1.290	1.197	0.553	1.110	1.533	1.115	1.294	1.524	1.300	1.162	0.891	1.070	1.226	1.131	0.796	0.955	1.008	1.055	2.089	1.542	1.500	0.536	1.423						1.861	1.121	1.092	1.160	1.943	1.550	1.423
False	High	[KR].QAFR.[PE]	1xTMT6plex [N-Term]		2	2	9	Q9NU22; P16444	Q9NU22 [3314-3317]; P16444 [127-130]	0	750.44599	0						0.556	0.603	0.771	0.568	0.691	1.068	0.697	0.925	0.534	0.730	0.374	0.484	0.542	0.525	0.518	0.708	0.782	0.632	0.235	0.349	1.132	0.739	1.218	0.349	0.674	0.447	0.688	1.078	0.197	0.545
False	High	[KV].QCLK.[DT]	1xCarbamidomethyl [C2]; 1xTMT6plex [K4]; 1xTMT6plex [N-Term]; 1x(De)TMT6plex [N-Term]		1	1	2	Q8NF91	Q8NF91 [2502-2505]; [7032-7035]	0	777.44903	0
False	High	[Q].QCPFEDHVK.[L]	1xCarbamidomethyl [C2]; 1xTMT6plex [K9]; 1xTMT6plex [N-Term]; 1x(De)TMT6plex [N-Term]		1	1	2	P02768	P02768 [57-65]	0	1388.68300	0																1.639	2.368	1.809	1.118	3.711
False	High	[Q].QCPFEDHVK.[L]	1xCarbamidomethyl [C2]; 1xTMT6plex [K9]; 1xTMT6plex [N-Term]		1	1	3	P02768	P02768 [57-65]	0	1617.84593	0	1.985	3.534	1.949	4.039	1.859																2.394	1.350	1.731	1.531	2.149
False	High	[R].QCPR.[D]	1xCarbamidomethyl [C2]; 1xTMT6plex [N-Term]		2	6	3	P24821-3; P24821	P24821-3 [500-503]; P24821 [500-503]	0	789.42387	0											3.478	2.775	3.272	6.064	5.252	1.344	1.316	4.019	3.890	4.109						6.127	3.875	7.665	4.723	5.545
False	High	[R].QCQLQR.[P]	1xCarbamidomethyl [C2]; 1xTMT6plex [N-Term]		1	1	19	Q9HCU0	Q9HCU0 [93-98]	0	1061.57233	0	1.873	2.652	2.927	1.940	1.252	2.087	1.472	1.933	1.914	3.280	2.118	1.884	1.454	1.968	1.836	1.501	1.212	1.694	1.878	1.760	3.165	1.277	1.153	0.558	0.953	1.220	1.096	2.141	1.360	1.444	1.286	1.574	1.626	0.581	1.654	1.372	2.096
False	High	[R].QCVAEGSPQR.[V]	1xCarbamidomethyl [C2]; 1xTMT6plex [N-Term]		1	2	10	P14543	P14543 [424-433]	0	1360.68406	0	1.901	2.225	2.286	1.403	1.106											1.188	1.220	1.343	1.448	1.680	2.614	1.433	1.240	0.387	0.729						1.716	2.054	2.209	0.503	1.907
False	High	[K].QCVPHDQCACGVLTSEK.[R]	3xCarbamidomethyl [C2; C8; C10]; 1xTMT6plex [K17]; 1xTMT6plex [N-Term]		1	2	16	P22891-2	P22891-2 [186-202]	0	2447.18816	0	1.032	0.721	1.324	1.874	0.867						1.360	1.547	1.233	1.053	1.483	1.348	1.098	1.438	0.483	1.274	1.551	2.090	0.873	0.461	0.675						0.652	1.893	2.393	0.638	1.596	1.882	1.734
False	High	[R].QCVWGHNK.[E]	1xCarbamidomethyl [C2]; 1xTMT6plex [K8]; 1xTMT6plex [N-Term]		1	1	18	Q6UXB8	Q6UXB8 [73-80]	0	1486.79892	0	0.455	0.489	0.892	0.601	1.017	1.052	0.349	0.453	0.226	0.824						0.704	1.082	0.674	1.138	0.394	0.794	0.540	0.499	0.885	0.626	1.004	0.991	0.971	0.901	1.106
False	High	[R].QDEHGYISR.[C]	1xTMT6plex [N-Term]		1	1	5	P04792	P04792 [128-136]	0	1333.66979	0
False	High	[R].QDFNMMEQK.[K]	1xTMT6plex [K9]; 1xTMT6plex [N-Term]; 1x(De)TMT6plex [N-Term]		1	6	1	P35611-3	P35611-3 [47-55]	0	1399.65474	0
False	High	[R].QDGEEVLQCMPVCGR.[P]	2xCarbamidomethyl [C9; C13]; 1xTMT6plex [N-Term]		1	1	2	Q9NZP8	Q9NZP8 [220-234]	0	2006.92953	0	1.025	1.525	0.755	1.383	0.531	1.375	1.740	1.974	2.109	1.628
False	High	[K].QDGSEK.[Y]	1xTMT6plex [K6]; 1xTMT6plex [N-Term]		1	1	6	P01780	P01780 [72-77]	0	1121.62027	0																					1.662	0.959	0.938	0.572	0.825	1.018	0.479	0.838	0.587	1.549	1.134	1.006	1.003	0.981	1.644
False	High	[R].QDGSVDFGR.[K]	1xTMT6plex [N-Term]		1	1	2	P02675	P02675 [286-294]	0	1209.60613	0						1.045	0.906	1.251	3.313	1.096
False	High	[R].QDIAFAYQR.[R]	1xTMT6plex [N-Term]		1	1	2	P07355-2	P07355-2 [87-95]	0	1340.71602	0						4.954	4.127	2.181	2.263	2.042
False	High	[K].QDLAR.[L]	1xTMT6plex [N-Term]		2	3	7	P02538; P48668	P02538 [439-443]; P48668 [439-443]	0	831.48858	0						1.008	1.959	0.661	0.622	1.004	1.669	1.426	0.882	1.117	2.514						1.334	0.575	7.202	0.246	1.267
False	High	[K].QDLGPVP.[M]	1xTMT6plex [N-Term]		1	2	29	P04233	P04233 [289-295]	0	954.54576	0	1.719	2.048	1.984	2.135	1.587	1.381	1.472	1.266	1.277	1.665	2.160	1.629	1.725	1.695	2.700	1.200	1.230	1.205	1.213	1.905	1.753	0.990	1.186	1.271	1.326	1.437	0.953	0.942	0.778	0.904						2.219	1.799
False	High	[K].QDLGPVPM.[-]	1xTMT6plex [N-Term]		1	2	27	P04233	P04233 [289-296]	0	1085.58625	0	1.538	2.329	2.397	2.278	2.254	0.866	1.088	1.886	1.425	1.860	1.896	1.339	1.848	1.676	2.075	2.197	1.925	2.009	2.302	3.502	2.404	1.182	2.108	0.782	0.900	1.849	1.499	1.848	1.466	1.412	1.851	1.816	1.999	1.196	1.967	1.628	1.780
False	High	[K].QDLGPVPM.[-]	1xOxidation [M8]; 1xTMT6plex [N-Term]		1	2	27	P04233	P04233 [289-296]	0	1101.58116	0																0.860	1.120	1.042	1.078	1.613											1.053	1.160	1.258	0.634	0.847	0.999	0.998
False	High	[K].QDLLSHEQK.[G]	1xTMT6plex [K9]; 1xTMT6plex [N-Term]		1	1	30	Q02383	Q02383 [535-543]	0	1555.88443	0	0.187	0.152	0.162	0.145	0.184	0.082	0.093	0.112	0.058	0.063	0.145	0.136	0.214	0.126	0.115	0.077	0.068	0.091	0.084	0.060	0.088	0.046	0.049	0.016	0.023	0.116	0.046	0.074	0.036	0.054	0.213	0.181	0.187	0.070	0.206	0.074	0.071
False	High	[K].QDMAR.[QL]	1xTMT6plex [N-Term]		2	3	3	P05787-2; P13647	P05787-2 [393-397]; P13647 [444-448]	0	849.44500	0
False	High	[R].QDPPETSEPR.[V]	1xTMT6plex [N-Term]		1	2	43	Q16363	Q16363 [45-54]	0	1384.69059	0	2.063	2.244	4.147	2.486	2.856	2.466	2.202	1.827	2.219	2.752	2.325	2.274	1.868	4.663	4.042	2.001	2.037	3.135	2.678	3.361	4.074	2.289	2.117	0.489	0.795	4.224	2.021	3.082	4.204	2.992	3.279	2.871	3.041	0.480	4.274	3.104	4.400
False	High	[R].QDPPSVVVTSHQAPGEK.[K]	1xTMT6plex [K17]; 1xTMT6plex [N-Term]		1	1	106	P25311	P25311 [204-220]	0	2234.21812	0	0.287	0.499	0.586	0.505	2.264						0.417	0.252	0.340	0.549	0.227	0.875	0.468	0.377	1.479	0.309	0.535	0.445	0.412	1.036	0.206	0.249	1.050	0.669	0.766	0.551	0.343	0.494	0.480	0.148	0.308	0.272	0.303
False	High	[K].QDSISSK.[I]	1xTMT6plex [K7]; 1xTMT6plex [N-Term]		1	1	17	P43652	P43652 [292-298]	0	1222.70434	0	1.667	3.482	1.374	2.911	2.088	1.180	1.091	1.416	4.093	2.998	1.743	1.638	2.855	0.801	2.374	1.427	2.105	1.347	0.976	2.563	1.310	0.710	1.156	3.382	2.788	1.391	1.162	0.900	0.549	0.960	1.572	1.073	1.031	4.535	2.709	1.476	1.135
False	High	[F].QCGGILVHR.[Q]	1xCarbamidomethyl [C2]; 1xTMT6plex [N-Term]		1	1	16	P06870	P06870 [49-57]	0	1268.70949	0											1.984	2.169	2.318	1.451	2.632	1.243	1.540	1.607	0.922	2.406						0.697	0.520	0.660	0.452	0.554						1.674	1.327
False	High	[G].QAFHLGK.[C]	1xTMT6plex [K7]; 1xTMT6plex [N-Term]		1	1	13	P05090	P05090 [21-27]	0	1258.76721	0	2.899	0.626	0.304	0.449	1.294						0.899	0.332	1.544	0.339	0.551	0.785	0.358	0.469	1.575	0.366	0.206	1.914	0.674	0.275	0.323	0.703	4.297	0.729	0.825	1.914	0.743	0.729	1.885	0.184	0.295
False	High	[K].QCFSLP.[-]	1xCarbamidomethyl [C2]; 1xTMT6plex [N-Term]		1	1	8	P27487	P27487 [761-766]	0	980.50727	0											1.002	0.477	1.003	0.967	0.728						1.641	1.224	0.890	0.574	0.688	1.242	1.110	1.364	0.850	1.601	1.445	1.289	3.476	0.911	1.445	1.804	1.537
False	High	[N].QCAVPAK.[D]	1xCarbamidomethyl [C2]; 1xTMT6plex [K7]; 1xTMT6plex [N-Term]		1	1	13	Q07654	Q07654 [45-51]	0	1231.72330	0	2.085	5.847	5.729	10.175	4.533						3.038	2.015	2.678	3.760	2.648						30.815	4.455	2.969	3.027	26.279											1.471	1.389
False	High	[R].QAGAAGSR.[M]	1xTMT6plex [N-Term]		1	1	5	Q14624	Q14624 [650-657]	0	946.52676	0						1.350	0.788	0.907	2.837	1.150											1.599	0.916	1.091	1.379	5.139						0.764	1.088	1.347	0.478	0.500	1.142	1.528
False	High	[C].QAGDDSNSNKK.[N]	2xTMT6plex [K10; K11]; 1xTMT6plex [N-Term]		1	1	2	P01833	P01833 [221-231]	1	1851.01752	0
False	High	[F].QALAQYQK.[D]	1xTMT6plex [K8]; 1xTMT6plex [N-Term]		1	1	2	P01024	P01024 [1277-1284]	0	1407.83602	0																															2.775	2.273	2.334	2.748	1.901
False	High	[C].QAILDETK.[G]	1xTMT6plex [K8]; 1xTMT6plex [N-Term]		1	1	1	P04083	P04083 [325-332]	0	1375.81970	0
False	High	[K].QALNTDYLDSDYQR.[G]	1xTMT6plex [N-Term]		1	1	27	O94919	O94919 [128-141]	0	1930.93440	0	1.231	1.174	1.745	1.955	1.656	0.895	0.748	1.106	0.759	1.146	1.341	1.085	1.463	1.451	1.736	1.040	0.758	1.382	1.146	1.551						1.210	1.022	1.288	0.975	1.108	1.166	1.175	1.700	1.723	1.310	1.490	1.321
False	High	[K].QALR.[Q]	1xTMT6plex [N-Term]		1	1	1	Q9C0F0	Q9C0F0 [159-162]	0	716.46164	0
False	High	[K].QANTEER.[K]	1xTMT6plex [N-Term]		1	1	15	P06396	P06396 [349-355]	0	1076.55337	0						1.244	1.138	0.960	2.535	0.645	2.136	2.363	1.788	1.433	2.785	0.712	1.989	1.235	0.398	1.222	2.338	0.937	1.799	1.014	2.558	1.631	0.650	1.395	0.414	0.979	4.054	1.587	1.473	1.190	1.607	2.214	2.112
False	High	[K].QAPGEK.[G]	1xTMT6plex [K6]; 1xTMT6plex [N-Term]		1	4	1	Q5T4S7-2	Q5T4S7-2 [629-634]	0	1087.65118	0
False	High	[R].QAPGK.[G]	1xTMT6plex [K5]; 1xTMT6plex [N-Term]		2	3	25	A0A0B4J1X5; P01780	A0A0B4J1X5 [58-62]; P01780 [58-62]	0	958.60859	0	0.749	1.076	1.165	1.207	1.797	0.737	0.888	0.606	1.006	1.669	1.164	0.412	0.634	0.650	0.456	1.257	1.236	0.842	1.051	0.624	0.657	0.643	1.070	1.110	1.312	0.669	0.520	0.479	0.377	1.448	1.655	0.656	0.720	1.663	0.833	0.717	0.671
False	High	[R].QAPGQR.[L]	1xTMT6plex [N-Term]		1	1	1	A0A0C4DH29	A0A0C4DH29 [58-63]	0	885.51038	0
False	High	[R].QAPKPR.[K]	1xTMT6plex [K4]; 1xTMT6plex [N-Term]		1	2	6	P81605-2	P81605-2 [54-59]	0	1154.74100	0	2.332	1.294	1.587	2.166	1.071																2.062	1.782	0.897	0.630	0.666						1.709	3.474	5.769	0.937	1.315
False	High	[A].QAQCTNGFDLDR.[Q]	1xCarbamidomethyl [C4]; 1xDeamidated [N6]; 1xTMT6plex [N-Term]; 1x(De)TMT6plex [N-Term]		1	1	1	Q9UBX5	Q9UBX5 [24-35]	0	1425.60632	0
False	High	[R].QAQEK.[F]	1xTMT6plex [K5]; 1xTMT6plex [N-Term]		1	2	11	P02788	P02788 [292-296]	0	1061.63553	0											0.557	0.351	0.361	0.648	0.308	0.106	0.218	0.469	0.233	0.278	0.288	0.357	0.524	0.102	0.406	0.288	0.160	0.555	0.407	0.169	0.335	0.452	0.258	0.065	1.790	0.227	0.178
False	High	[K].QASEGPLK.[G]	1xTMT6plex [K8]; 1xTMT6plex [N-Term]		1	1	14	P04406	P04406 [264-271]	0	1287.76727	0	1.664	0.794	2.530	1.543	0.658	2.091	2.871	0.966	1.308	1.158						0.834	1.336	1.723	0.396	2.202	3.032	1.359	2.283	0.608	1.503	1.183	0.600	0.877	0.907	1.206	2.726	1.558	1.538	0.708	3.138	2.508	2.410
False	High	[R].QASETGSDSK.[K]	1xTMT6plex [K10]; 1xTMT6plex [N-Term]		1	2	6	Q08174-2	Q08174-2 [444-453]	0	1467.76912	0	1.109	1.737	1.561	1.625	1.126	2.035	1.031	1.634	0.857	2.971																					1.743	1.067	1.700	0.260	1.546
False	High	[R].QASLK.[C]	1xTMT6plex [K5]; 1xTMT6plex [N-Term]		1	1	4	Q13449	Q13449 [234-238]	0	1004.65045	0	1.076	0.645	0.559	0.432	0.514																					1.339	0.783	0.738	0.645	0.615
False	High	[K].QASNGVLIR.[I]	1xTMT6plex [N-Term]		1	1	1	P15144	P15144 [293-301]	0	1186.71054	0
False	High	[K].QASNGVLIR.[I]	1xDeamidated [N4]; 1xTMT6plex [N-Term]		1	1	17	P15144	P15144 [293-301]	0	1187.69455	0	1.073	1.154	1.309	0.887	0.858	1.282	1.044	1.007	0.912	0.995	1.329	1.200	0.980	0.974	1.196						1.339	1.567	0.972	0.415	0.840	1.357	0.999	1.303	0.372	1.569	1.046	1.392	1.039	0.380	1.322	1.936	1.596
False	High	[GR].QASSAVR.[D]	1xTMT6plex [N-Term]		1	1	5	P20930	P20930 [729-735]; [1053-1059]; [1377-1383]; [2026-2032]; [2350-2356]; [2674-2680]; [2998-3004]; [3322-3328]; [3646-3652]	0	947.54716	0																0.843	1.213	2.645	1.605	0.667						1.626	1.325	0.832	2.080	1.507
False	High	[H].QASVAR.[V]	1xTMT6plex [N-Term]		1	2	13	O14773	O14773 [254-259]	0	860.51513	0	2.066	1.919	2.072	1.786	0.561	2.706	1.295	1.945	1.657	2.644	2.295	1.725	1.398	1.247	1.732	2.001	1.872	3.375	0.828	1.737	3.278	1.217	1.242	0.601	0.894	1.806	0.841	1.720	0.679	1.506	1.898	1.123	0.960	0.384	0.905	2.987	1.421
False	High	[K].QATVGDINTERPGMLDFTGK.[A]	1xOxidation [M14]; 1xTMT6plex [K20]; 1xTMT6plex [N-Term]		1	5	1	P07108-5	P07108-5 [95-114]	0	2624.37542	0
False	High	[R].QAVDQIK.[S]	1xTMT6plex [K7]; 1xTMT6plex [N-Term]		1	1	1	P15311	P15311 [406-412]	0	1259.77236	0
False	High	[K].QCANLQAAIADAEQR.[G]	1xCarbamidomethyl [C2]; 1xTMT6plex [N-Term]		1	1	1	P02538	P02538 [401-415]	0	1887.95442	0
False	High	[N].QCETR.[T]	1xCarbamidomethyl [C2]; 1xTMT6plex [N-Term]		1	1	3	P41222	P41222 [88-92]	0	922.46138	0
False	High	[K].NYAEAK.[D]	1xDeamidated [N1]; 1xTMT6plex [K6]; 1xTMT6plex [N-Term]; 1x(De)TMT6plex [N-Term]		1	1	8	P02768	P02768 [342-347]	0	925.48283	0						1.275	1.531	0.988	1.747	2.603						1.139	1.157	0.703	0.485	1.178											1.401	1.182	1.744	2.734	1.713	1.428	1.271
False	High	[K].NYAEAK.[D]	1xTMT6plex [K6]; 1xTMT6plex [N-Term]; 1x(De)TMT6plex [N-Term]		1	1	23	P02768	P02768 [342-347]	0	924.49881	0	3.332	2.159	1.668	1.463	4.463	1.090	1.079	2.732	4.134	1.646	2.073	1.461	3.089	1.072	2.153	1.185	2.141	1.290	0.918	2.912	1.453	0.874	0.962	1.798	1.851	2.422	1.192	1.298	0.736	1.343	1.772	1.344	1.093	5.984	2.310	1.651	1.146
False	High	[F].NWVSR.[L]	1xTMT6plex [N-Term]		1	4	15	P10909-2	P10909-2 [419-423]	0	890.50457	0
False	High	[K].NLNQDQQHGR.[K]	1xDeamidated [N]; 1xTMT6plex [N-Term]		1	1	50	P04279	P04279 [272-281]	0	1439.71887	0	0.186	0.691	0.899	0.196	0.132						0.758	1.646	3.097	0.760	0.615	0.217	0.259	0.535	0.345	0.351	0.097	0.129	0.137	0.026	0.044	0.362	0.404	0.404	0.305	0.237	0.277	0.977	1.510	0.169	0.244
False	High	[H].NLNSNWFPAGSK.[P]	1xTMT6plex [K12]; 1xTMT6plex [N-Term]		1	1	1	P04746	P04746 [231-242]	0	1792.97464	0																										2.556	4.742	2.866	1.761	2.025
False	High	[K].NLPK.[A]	1xTMT6plex [K4]; 1xTMT6plex [N-Term]		2	4	8	Q06481; Q69YH5	Q06481 [421-424]; Q69YH5 [690-693]	0	929.61842	0	1.095	0.874	3.113	0.938	0.701											0.780	1.038	0.827	0.412	1.939						1.489	0.859	0.950	1.558	1.494	1.373	1.174	1.067	0.513	1.387	1.795	1.781
False	High	[Y].NLPLPGGVVPR.[M]	1xTMT6plex [N-Term]		1	1	8	P17931	P17931 [119-129]	0	1347.83099	0																															1.869	1.067	2.017	0.540	1.471	1.422	1.148
False	High	[C].NLPIVR.[G]	1xTMT6plex [N-Term]; 1x(De)TMT6plex [N-Term]		1	1	21	P02760	P02760 [288-293]	0	711.45119	0	0.991	1.380	1.987	1.255	1.419	1.206	0.799	0.970	0.672	2.585	1.001	0.936	1.133	1.412	1.015	1.206	0.880	0.879	2.061	0.695	1.150	0.787	0.779	0.820	0.847	1.215	0.927	1.329	0.988	0.992	1.158	1.399	1.691	0.527	1.462	1.805	1.515
False	High	[C].NLPIVR.[G]	1xTMT6plex [N-Term]		1	1	105	P02760	P02760 [288-293]	0	940.61412	0	0.930	2.639	1.091	1.732	1.366	1.564	2.654	2.991	1.865	2.737	1.286	1.515	1.960	2.373	0.583	4.726	1.533	2.382	6.064	0.408	1.112	0.451	0.466	0.501	0.266	0.321	1.803	1.598	2.461	0.790	0.474	1.517	0.339	0.155	0.386	0.165	0.919
False	High	[M].NIPLVSDPK.[R]	1xTMT6plex [K9]; 1xTMT6plex [N-Term]		1	1	1	Q06830	Q06830 [101-109]	0	1440.88264	0
False	High	[P].NLPPETVDSLK.[N]	1xTMT6plex [K11]; 1xTMT6plex [N-Term]		1	1	32	P05090	P05090 [154-164]	0	1670.97291	0	0.933	1.110	1.185	1.090	0.790	0.852	0.582	0.973	0.696	0.936	1.026	0.612	1.162	0.967	0.796	0.696	0.761	0.650	1.228	0.670	0.967	0.750	0.816	0.527	0.529	1.165	1.175	1.782	0.948	1.017
False	High	[K].NLPPVLLVR.[G]	1xTMT6plex [N-Term]		1	2	1	Q13621	Q13621 [1080-1088]	0	1249.81936	0
False	High	[K].NIPR.[L]	1xTMT6plex [N-Term]		1	1	2	O75874	O75874 [116-119]	0	728.46164	0
False	High	[K].NIPTVNENLENYYLEVNQLEK.[F]	1xTMT6plex [K21]; 1xTMT6plex [N-Term]		1	1	2	P51884	P51884 [268-288]	0	2994.58244	0																					0.377	0.277	0.336	0.309	0.297
False	High	[K].NIQDALK.[W]	1xTMT6plex [K7]; 1xTMT6plex [N-Term]		1	1	2	A8K2U0	A8K2U0 [1058-1064]	0	1259.77236	0																					1.958	0.740	3.740	0.461	1.619
False	High	[F].NIQHCK.[K]	1xCarbamidomethyl [C5]; 1xTMT6plex [K6]; 1xTMT6plex [N-Term]		1	1	22	P01009	P01009 [252-257]	0	1257.71380	0	2.443	2.347	1.945	3.626	1.316	1.748	3.612	3.380	4.527	4.037	2.291	3.567	3.426	2.653	3.326	1.400	0.989	1.094	1.563	2.081	2.795	1.135	1.886	2.081	3.764	1.922	1.654	1.608	0.980	1.387	2.814	2.075	3.041	3.070	2.624	2.565	3.885
False	High	[F].NIQTFGETK.[M]	1xTMT6plex [K9]; 1xTMT6plex [N-Term]		1	1	36	P24855	P24855 [29-37]	0	1495.85206	0	1.708	1.781	0.814	1.690	0.885	1.820	3.028	3.048	4.953	2.979	2.028	2.792	1.565	1.361	2.290	1.709	2.293	1.689	1.428	3.225	1.990	1.514	1.606	0.497	0.672						1.447	1.633	1.551	0.289	1.429	2.048	1.970
False	High	[R].NLSCR.[V]	1xCarbamidomethyl [C4]; 1xTMT6plex [N-Term]		1	1	19	P05154	P05154 [249-253]	0	878.47155	0	0.965	0.590	1.139	0.551	0.543						1.136	1.063	0.935	1.110	1.065						1.628	1.187	1.781	0.497	0.995	1.322	0.931	1.043	0.544	1.310
False	High	[K].NLSEAQLR.[K]	1xTMT6plex [N-Term]		1	1	14	Q9NZT1	Q9NZT1 [43-50]	0	1159.66325	0						2.737	2.028	1.864	4.484	1.464																2.138	1.162	1.553	2.668	3.491	7.392	1.557	2.819	1.529	3.212	2.886	2.511
False	High	[R].NISFNDK.[K]	1xTMT6plex [K7]; 1xTMT6plex [N-Term]		1	1	11	P15311	P15311 [247-253]	0	1295.73597	0	1.667	1.197	2.089	1.524	0.637						3.174	2.205	2.716	1.873	2.941	1.081	1.266	1.487	0.448	1.266	2.042	1.182	2.322	0.512	1.021	1.579	0.909	1.525	0.795	1.261	1.970	1.735	1.648	0.624	2.050	2.169	1.726
False	High	[R].NLSGPDK.[R]	1xTMT6plex [K7]; 1xTMT6plex [N-Term]		1	1	27	Q6EMK4	Q6EMK4 [500-506]	0	1188.69886	0	2.756	2.804	3.028	1.926	0.506	1.978	1.787	3.160	3.409	5.179	3.056	1.809	2.313	2.345	2.244	1.733	1.244	1.907	1.331	2.493	1.780	1.654	1.569	1.121	0.998	1.172	0.998	1.313	0.357	1.365	2.130	1.358	0.935	0.841	1.582	2.047	2.351
False	High	[R].NLSGPDK.[R]	1xDeamidated [N1]; 1xTMT6plex [K7]; 1xTMT6plex [N-Term]		1	1	2	Q6EMK4	Q6EMK4 [500-506]	0	1189.68287	0																																				1.843	2.129
False	High	[R].NLSGPDKR.[L]	1xTMT6plex [K7]; 1xTMT6plex [N-Term]		1	1	16	Q6EMK4	Q6EMK4 [500-507]	1	1344.79997	0											0.837	0.433	0.657	0.892	0.599	0.396	0.272	0.640	0.313	0.700																1.048	1.211
False	High	[R].NLSGQTDK.[T]	1xTMT6plex [K8]; 1xTMT6plex [N-Term]		1	1	5	A8K2U0	A8K2U0 [281-288]	0	1320.75235	0						3.237	6.077	0.485	1.051	0.681	6.486	0.871	0.627	3.072	4.443						3.337	0.882	5.362	0.716	2.092
False	High	[KR].NLSLR.[YL]	1xTMT6plex [N-Term]		2	3	21	P19022; Q96AP7	P19022 [190-194]; Q96AP7 [108-112]	0	831.52497	0	1.256	1.575	1.472	1.004	0.993	1.215	0.853	0.948	0.953	1.567	1.197	0.698	1.113	1.198	1.169	1.098	0.604	0.918	1.217	1.594	0.994	1.234	0.856	0.397	0.587	0.975	0.829	1.149	0.806	1.348	1.219	0.987	1.188	0.465	1.259	2.083	1.620
False	High	[Q].NISNCR.[Y]	1xCarbamidomethyl [C5]; 1xTMT6plex [N-Term]		1	1	8	P10153	P10153 [119-124]	0	992.51448	0	2.161	1.518	2.211	2.167	1.339																2.468	1.210	1.646	0.454	1.068						2.740	2.008	2.182	0.687	3.363
False	High	[K].NLNQDQQHGR.[K]	1xTMT6plex [N-Term]		1	1	41	P04279	P04279 [272-281]	0	1438.73485	0	0.087	0.019	0.025	0.013	0.010	0.116	0.078	0.174	0.073	0.111	0.093	0.061	0.102	0.039	0.038	0.064	0.045	0.061	0.057	0.069	0.076	0.021	0.019	0.010	0.014	0.153	0.034	0.065	0.020	0.034	0.236	0.172	0.211	0.082	0.186	0.221	0.138
False	High	[K].NLSQDQEHGR.[K]	1xTMT6plex [N-Term]		1	1	7	Q02383	Q02383 [272-281]	0	1412.70797	0	0.361	0.828	0.673	0.739	0.538						0.716	0.416	0.607	0.489	0.506											1.006	0.380	0.731	0.512	0.431
False	High	[K].NLNQDQQHGR.[K]	1xTMT6plex [N-Term]; 1x(De)TMT6plex [N-Term]		1	1	1	P04279	P04279 [272-281]	0	1209.57192	0
False	High	[K].NLNEKDYELLCLDGTR.[K]	1xCarbamidomethyl [C11]; 1xTMT6plex [K5]; 1xTMT6plex [N-Term]		1	1	3	TRFE_HUMAN	TRFE_HUMAN [572-587]	1	2411.26408	0
False	High	[K].NLLDK.[D]	1xTMT6plex [K5]; 1xTMT6plex [N-Term]; 1x(De)TMT6plex [N-Term]		1	1	1	P09603	P09603 [158-162]	0	831.51373	0																															1.029	1.039	28.231	1.176	1.371
False	High	[K].NLLDK.[D]	1xTMT6plex [K5]; 1xTMT6plex [N-Term]		1	1	2	P09603	P09603 [158-162]	0	1060.67667	0
False	High	[K].NILDNCPK.[F]	1xCarbamidomethyl [C6]; 1xTMT6plex [K8]; 1xTMT6plex [N-Term]		1	1	3	P35443	P35443 [577-584]	0	1431.80301	0						1.250	1.701	1.631	1.200	1.393						1.144	1.115	1.446	1.256	1.560						1.859	0.934	1.352	1.356	1.028
False	High	[RK].NILDR.[DEQS]	1xTMT6plex [N-Term]		3	4	80	P15924; P25311; Q15149-6	P15924 [2114-2118]; P25311 [199-203]; Q15149-6 [4216-4220]	0	859.51988	0	0.215	0.416	0.502	0.432	2.348	1.023	0.345	0.362	0.125	0.759	0.345	0.158	0.263	0.514	0.115	0.852	0.358	0.246	1.306	0.138	0.262	0.295	0.195	1.215	0.136	0.136	1.096	0.673	0.739	0.538	0.204	0.324	0.162	0.081	0.161	0.246	0.250
False	High	[KR].NLLETR.[L]	1xTMT6plex [N-Term]		1	3	1	Q6ZSS7	Q6ZSS7 [200-205]	0	974.58321	0																										3.598	1.770	0.400	0.288	2.057
False	High	[K].NLLFNDNTECLAR.[L]	1xCarbamidomethyl [C10]; 1xTMT6plex [N-Term]		1	2	1	P02788	P02788 [659-671]	0	1808.91625	0																					0.355	0.423	1.057	0.153	0.334
False	High	[K].NLLK.[T]	1xTMT6plex [K4]; 1xTMT6plex [N-Term]		1	1	2	Q6PL18	Q6PL18 [1335-1338]	0	945.64972	0
False	High	[K].NIILEEGK.[E]	1xTMT6plex [K8]; 1xTMT6plex [N-Term]		1	1	11	P23528	P23528 [46-53]	0	1373.84044	0	1.397	1.293	1.735	1.875	0.664						1.766	1.824	1.573	1.511	2.351						2.293	1.461	2.559	0.701	1.339	1.786	0.834	0.979	0.996	1.281	1.676	1.523	2.049	0.973	3.103	1.912	1.468
False	High	[RK].NIIQK.[FI]	1xTMT6plex [K5]; 1xTMT6plex [N-Term]		2	5	21	Q8IVF5-2; P16278	Q8IVF5-2 [642-646]; P16278 [352-356]	0	1073.70830	0	1.275	0.798	1.535	0.671	0.685	0.794	0.597	0.880	1.148	1.615	1.087	1.552	0.640	0.991	0.769	0.769	0.972	0.474	0.327	0.958	2.270	1.083	0.605	0.532	0.467	0.819	0.778	1.472	0.874	0.879	1.512	1.596	0.818	0.504	1.500	1.428	0.990
False	High	[R].NLLSVAYK.[N]	1xTMT6plex [K8]; 1xTMT6plex [N-Term]		2	2	15	P63104; P31947	P63104 [42-49]; P31947 [42-49]	0	1365.85061	0	1.495	1.098	1.879	1.417	1.778						1.633	1.415	1.517	1.518	2.238	0.817	1.642	1.663	0.701	1.263	2.161	1.342	2.719	0.461	1.307
False	High	[K].NLLTK.[T]	1xTMT6plex [K5]; 1xTMT6plex [N-Term]		1	3	30	Q13510-2	Q13510-2 [284-288]	0	1046.69740	0	1.415	0.993	1.379	1.213	0.557	0.838	0.680	1.005	0.739	1.409	1.212	1.524	0.850	1.218	1.190	0.669	0.994	0.551	0.295	0.975	2.464	1.077	1.447	0.630	0.682	0.871	0.732	0.953	0.862	0.863	1.686	1.380	0.821	0.424	1.766	1.679	1.098
False	High	[K].NILTSNNIDVK.[K]	1xTMT6plex [K11]; 1xTMT6plex [N-Term]; 1x(De)TMT6plex [N-Term]		1	1	26	P05090	P05090 [165-175]	0	1459.83177	0	1.757	1.459	2.260	1.604	1.063	1.038	0.880	2.287	0.679	0.998	1.606	0.845	1.498	1.556	1.171	1.114	1.284	1.181	2.142	1.453						1.552	1.399	2.234	1.126	1.475	0.713	1.199	1.020	0.456	0.538	1.211	1.060
False	High	[K].NILTSNNIDVK.[K]	1xDeamidated [N]; 1xTMT6plex [K11]; 1xTMT6plex [N-Term]; 1x(De)TMT6plex [N-Term]		1	1	3	P05090	P05090 [165-175]	0	1460.81579	0						1.493	2.056	3.222	1.576	1.466																										0.897	0.813
False	High	[K].NILTSNNIDVK.[K]	1xTMT6plex [K11]; 1xTMT6plex [N-Term]		1	1	106	P05090	P05090 [165-175]	0	1688.99471	0	0.719	0.831	0.784	1.049	0.227						0.803	0.284	0.641	0.790	0.418	0.743	0.514	0.456	1.219	0.266	0.430	0.764	0.584	0.472	0.433	0.545	1.072	1.230	0.428	0.704	0.696	0.898	0.609	0.338	0.384	0.692	0.634
False	High	[K].NILTSNNIDVK.[K]	1xDeamidated [N]; 1xTMT6plex [K11]; 1xTMT6plex [N-Term]		1	1	151	P05090	P05090 [165-175]	0	1689.97872	0	0.873	0.725	0.920	0.872	0.375	0.668	0.434	0.660	0.365	0.786	0.923	0.550	0.769	0.994	0.655	0.689	0.518	0.579	1.107	0.414	0.463	0.810	0.603	0.487	0.455	0.680	1.130	1.255	0.552	0.813	0.587	0.776	0.542	0.249	0.305	0.869	0.814
False	High	[R].NILVSSAGSR.[I]	1xTMT6plex [N-Term]		1	3	12	P12111	P12111 [1118-1127]	0	1232.71602	0											1.271	0.986	1.038	1.506	1.908	1.078	0.951	0.990	1.259	1.385						1.167	0.976	1.849	0.955	0.837	1.371	1.440	1.405	0.523	1.707	1.836	1.792
False	High	[K].NIMALSDGGK.[L]	1xTMT6plex [K10]; 1xTMT6plex [N-Term]		1	1	4	P05937	P05937 [237-246]	0	1463.82922	0
False	High	[R].NLMIDIQK.[D]	1xTMT6plex [K8]; 1xTMT6plex [N-Term]		1	4	14	Q9BY67-3	Q9BY67-3 [146-153]	0	1432.85979	0	1.215	1.392	1.543	1.311	1.144						1.160	0.962	0.913	1.209	1.006	0.952	0.707	0.627	0.739	1.264	1.571	1.264	1.108	0.530	0.569
False	High	[R].NLMIDIQK.[D]	1xOxidation [M3]; 1xTMT6plex [K8]; 1xTMT6plex [N-Term]		1	4	20	Q9BY67-3	Q9BY67-3 [146-153]	0	1448.85471	0	1.533	1.779	1.602	1.524	1.068						1.714	1.328	1.029	1.396	1.240	1.309	1.828	1.996	2.405	2.054	2.054	1.547	1.128	0.580	0.656	1.377	1.085	1.310	1.191	1.787	1.621	0.885	1.844	1.893	1.765	2.135	2.006
False	High	[K].NINDAWVCTNDMFR.[L]	1xCarbamidomethyl [C8]; 1xTMT6plex [N-Term]		1	1	17	P61970	P61970 [107-120]	0	1984.92068	0	1.069	1.136	0.910	0.918	0.868						0.854	1.079	0.823	1.563	1.073						2.104	1.062	1.449	0.402	1.232						1.228	1.051	0.829	0.340	0.534	1.181	1.265
False	High	[K].NINDAWVCTNDMFR.[L]	1xCarbamidomethyl [C8]; 1xDeamidated [N10]; 1xTMT6plex [N-Term]		1	1	1	P61970	P61970 [107-120]	0	1985.90470	0
False	High	[K].NINDAWVCTNDMFR.[L]	1xCarbamidomethyl [C8]; 1xOxidation [M12]; 1xTMT6plex [N-Term]		1	1	14	P61970	P61970 [107-120]	0	2000.91560	0	1.183	1.283	1.547	1.208	0.943	0.759	0.803	1.656	1.831	0.888	1.066	1.651	1.198	1.220	1.093	1.549	1.146	1.426	1.459	1.418	2.166	1.443	1.666	0.531	0.875						1.422	0.967	2.486	0.706	1.169
False	High	[K].NLNEK.[D]	1xTMT6plex [K5]; 1xTMT6plex [N-Term]		1	2	19	TRFE_HUMAN	TRFE_HUMAN [572-576]	0	1075.65118	0	2.611	3.419	7.045	5.704	5.078	2.509	2.006	2.392	7.652	6.045	2.080	2.028	3.221	1.258	2.684	1.344	2.410	1.724	1.391	1.997	1.960	0.581	1.023	3.517	4.059						1.189	0.600	0.342	3.333	0.997	1.902	1.490
False	High	[K].NINGHQAK.[F]	1xDeamidated [N3]; 1xTMT6plex [K8]; 1xTMT6plex [N-Term]		1	1	12	P16035	P16035 [182-189]	0	1340.76867	0						0.965	0.720	0.847	0.998	1.020																					1.712	1.452	1.084	0.569	1.702	2.190	2.314
False	High	[K].NLKK.[A]	2xTMT6plex [K3; K4]; 1xTMT6plex [N-Term]		1	1	1	P05997	P05997 [1418-1421]	1	1189.82355	0
False	High	[K].NLSQDQEHGR.[K]	1xDeamidated [N1]; 1xTMT6plex [N-Term]		1	1	1	Q02383	Q02383 [272-281]	0	1413.69199	0																1.266	0.764	0.902	1.136	1.058
False	High	[K].NLSVEDAAR.[L]	1xTMT6plex [N-Term]		1	1	1	P04040	P04040 [244-252]	0	1203.65308	0
False	High	[R].NMTQGR.[C]	1xOxidation [M2]; 1xTMT6plex [N-Term]		1	1	7	P07998	P07998 [62-67]	0	951.48793	0						0.648	0.912	0.773	0.557	0.791											1.087	0.645	0.637	0.301	0.723	1.212	1.210	0.957	0.896	1.033						0.895	1.278
False	High	[K].NMVK.[Q]	1xTMT6plex [K4]; 1xTMT6plex [N-Term]		1	2	11	Q9NZZ3	Q9NZZ3 [59-62]	0	949.59049	0
False	High	[K].NMVK.[Q]	1xOxidation [M2]; 1xTMT6plex [K4]; 1xTMT6plex [N-Term]		1	2	6	Q9NZZ3	Q9NZZ3 [59-62]	0	965.58541	0																					2.052	1.279	1.131	0.301	0.852											2.081	1.977
False	High	[R].NMVIFR.[N]	1xTMT6plex [N-Term]		1	1	86	P04746	P04746 [408-413]	0	1008.58619	0	1.301	1.511	1.263	1.298	1.023						1.202	0.600	0.803	0.514	0.630	1.781	0.646	0.972	0.757	1.319	1.108	0.625	0.870	0.472	0.543	0.600	0.689	1.520	0.345	1.650	0.152	0.867	0.785	0.310	0.741	1.763	0.933
False	High	[R].NMVIFR.[N]	1xDeamidated [N1]; 1xTMT6plex [N-Term]		1	1	3	P04746	P04746 [408-413]	0	1009.57020	0
False	High	[R].NMVIFR.[N]	1xOxidation [M2]; 1xTMT6plex [N-Term]		1	1	18	P04746	P04746 [408-413]	0	1024.58110	0
False	High	[R].NMVNFR.[N]	1xTMT6plex [N-Term]		1	2	36	P04745	P04745 [408-413]	0	1009.54505	0						1.052	0.797	0.828	0.779	1.109
False	High	[R].NMVNFR.[N]	1xDeamidated [N1]; 1xTMT6plex [N-Term]		1	1	3	P04745	P04745 [408-413]	0	1010.52907	0
False	High	[R].NMVNFR.[N]	1xOxidation [M2]; 1xTMT6plex [N-Term]		1	2	15	P04745	P04745 [408-413]	0	1025.53997	0	1.209	0.878	1.004	1.092	0.997	0.849	1.223	1.077	1.039	1.173	1.162	0.890	0.958	0.698	0.923	1.026	0.954	1.042	0.909	1.120	1.031	1.219	1.065	0.388	0.707	0.673	0.760	0.885	0.507	1.724	1.004	1.211	1.446	0.549	0.758	1.185	1.357
False	High	[R].NMVTR.[C]	1xTMT6plex [N-Term]		2	2	30	P04745; P04746	P04745 [96-100]; P04746 [96-100]	0	849.48139	0	1.147	1.280	1.297	1.163	1.086	0.620	0.749	0.507	1.009	1.199	1.116	0.635	0.835	0.393	0.601	1.673	0.612	0.910	0.715	1.161						0.587	0.745	1.323	0.649	1.466	0.349	0.908	0.776	0.272	0.658	1.442	0.914
False	High	[R].NMVTR.[C]	1xDeamidated [N1]; 1xTMT6plex [N-Term]		2	2	4	P04745; P04746	P04745 [96-100]; P04746 [96-100]	0	850.46540	0
False	High	[R].NMVTR.[C]	1xOxidation [M2]; 1xTMT6plex [N-Term]		2	2	28	P04745; P04746	P04745 [96-100]; P04746 [96-100]	0	865.47630	0	1.314	1.824	1.548	1.203	1.223	0.909	1.116	0.723	1.083	1.336	1.383	1.047	1.001	0.565	0.774	1.694	1.724	2.568	0.918	1.628	1.493	0.982	0.952	0.362	0.552	0.780	1.416	1.746	0.469	1.793						1.654	1.581
False	High	[R].NMVTR.[C]	1xDeamidated [N1]; 1xOxidation [M2]; 1xTMT6plex [N-Term]		2	2	8	P04745; P04746	P04745 [96-100]; P04746 [96-100]	0	866.46032	0	0.907	0.591	0.661	0.643	0.536	1.280	0.991	0.703	0.765	0.828						1.326	0.656	0.934	1.301	0.699	1.404	0.506	0.490	0.403	0.406
False	High	[R].NNAQR.[Q]	1xTMT6plex [N-Term]		1	1	4	P04083	P04083 [73-77]	0	831.46343	0	0.608	0.427	13.928	2.762	0.899																7.013	0.567	15.154	0.279	4.587	2.230	0.498	1.186	4.563	4.889						4.535	3.274
False	High	[K].NNEGTYYSPNYNPQSR.[S]	1xTMT6plex [N-Term]		1	1	5	P00450	P00450 [485-500]	0	2132.98348	0						1.639	3.475	0.902	1.529	1.980						1.001	0.980	1.026	0.872	1.031	1.476	1.214	0.915	1.409	1.612
False	High	[N].NNEIEK.[K]	1xTMT6plex [K6]; 1xTMT6plex [N-Term]		1	1	4	Q5CZC0	Q5CZC0 [5561-5566]	0	1204.69377	0
False	High	[R].NNFVIR.[R]	1xTMT6plex [N-Term]		1	4	14	Q12805	Q12805 [135-140]	0	991.58863	0	1.360	1.446	2.136	1.736	0.721						2.027	1.494	1.246	1.831	1.845						2.647	1.080	1.548	0.647	0.902	1.464	1.312	1.394	1.272	1.395						2.086	2.041
False	High	[R].NNFVIR.[R]	1xDeamidated [N1]; 1xTMT6plex [N-Term]		1	4	11	Q12805	Q12805 [135-140]	0	992.57265	0	1.594	1.394	2.110	1.568	0.946						1.869	1.731	1.656	2.124	2.083											1.388	1.126	1.206	0.812	1.396	2.189	1.614	1.910	0.740	1.936	2.378	1.887
False	High	[G].NNFVTEK.[E]	1xTMT6plex [K7]; 1xTMT6plex [N-Term]; 1x(De)TMT6plex [N-Term]		1	1	1	P02760	P02760 [269-275]	0	1080.58869	0																1.940	1.346	1.542	2.546	0.777
False	High	[G].NNFVTEK.[E]	1xTMT6plex [K7]; 1xTMT6plex [N-Term]		1	1	1	P02760	P02760 [269-275]	0	1309.75162	0																										0.914	1.251	1.532	2.118	1.056
False	High	[L].NNFYPR.[E]	1xTMT6plex [N-Term]		1	1	10	P01834	P01834 [30-35]	0	1039.55225	0						0.863	0.998	1.298	1.080	2.220	1.112	0.744	1.004	1.244	0.702
False	High	[L].NNFYPR.[E]	1xDeamidated [N1]; 1xTMT6plex [N-Term]		1	1	5	P01834	P01834 [30-35]	0	1040.53626	0	1.172	1.375	2.811	2.592	3.256						2.020	0.973	1.448	2.205	1.411	1.564	1.101	2.114	2.683	1.142
False	High	[S].NNIDVK.[K]	1xTMT6plex [K6]; 1xTMT6plex [N-Term]		1	1	1	P05090	P05090 [170-175]	0	1160.70394	0
False	High	[R].NMTQGR.[C]	1xDeamidated [N1]; 1xTMT6plex [N-Term]		1	1	1	P07998	P07998 [62-67]	0	936.47703	0
False	High	[K].NISSAQIVGPGPKPEASAK.[L]	2xTMT6plex [K13; K19]; 1xTMT6plex [N-Term]		1	4	5	P53990-5	P53990-5 [306-324]	0	2538.48585	0																					2.953	1.644	2.094	0.329	0.947						2.288	1.839	1.369	0.492	2.295	2.632	1.999
False	High	[R].NMTQGR.[C]	1xTMT6plex [N-Term]		1	1	21	P07998	P07998 [62-67]	0	935.49302	0	0.743	0.747	1.514	0.976	0.619	1.394	1.135	0.815	0.783	1.027	1.448	1.146	0.955	1.694	1.242						1.696	0.830	1.292	0.574	1.035	1.189	1.145	1.157	2.185	1.064	0.931	1.449	0.992	0.369	1.417	0.903	1.182
False	High	[K].NMQDMVEDYR.[N]	1xOxidation [M]; 1xTMT6plex [N-Term]		2	2	18	P04264; K2C1_HUMAN	P04264 [258-267]; K2C1_HUMAN [257-266]	0	1545.68749	0	4.378	2.956	1.985	1.971	3.919	2.082	5.484	1.599	1.781	1.810	2.705	6.289	2.025	2.292	4.599	1.358	1.328	1.130	0.667	2.455						3.939	2.648	1.602	3.329	2.207	1.527	3.368	4.051	1.640	2.008	2.322	1.791
False	High	[K].NLTFEGPLPEK.[I]	1xDeamidated [N1]; 1xTMT6plex [K11]; 1xTMT6plex [N-Term]		1	2	1	Q9HAT2	Q9HAT2 [401-411]	0	1703.96201	0
False	High	[K].NLTIK.[T]	1xTMT6plex [K5]; 1xTMT6plex [N-Term]		1	1	33	Q01469	Q01469 [51-55]	0	1046.69740	0	0.728	0.608	7.596	2.155	1.489	10.664	11.071	0.600	1.721	1.242	0.868	0.654	0.481	5.264	5.288	1.192	2.144	2.023	0.349	2.708	2.990	0.575	9.647	0.290	3.062	1.200	0.502	0.987	3.386	1.999	6.675	1.314	1.631	0.866	2.462	1.359	1.712
False	High	[R].NLVGK.[S]	1xTMT6plex [K5]; 1xTMT6plex [N-Term]		1	1	1	P40189	P40189 [404-408]	0	988.65554	0
False	High	[LK].NLVK.[RF]	1xTMT6plex [K4]; 1xTMT6plex [N-Term]		1	3	20	P12111	P12111 [901-904]; [2847-2850]	0	931.63407	0	1.630	1.161	1.988	1.343	0.894	1.663	1.364	1.503	1.389	2.276											2.011	1.208	1.666	0.648	1.110						2.242	1.779	1.217	0.714	2.495
False	High	[K].NLVLHSAR.[P]	1xTMT6plex [N-Term]		1	1	107	P98160	P98160 [4358-4365]	0	1138.68941	0	0.866	0.817	0.684	0.825	0.387	0.742	0.573	0.660	0.551	1.227	0.691	0.462	0.775	0.803	0.760	1.002	0.426	0.711	1.285	0.741	1.521	0.825	0.727	0.408	0.646	0.591	0.566	1.282	0.731	0.745	0.548	0.591	0.656	0.262	0.614	0.496	1.011
False	High	[K].NLVLHSAR.[P]	1xDeamidated [N1]; 1xTMT6plex [N-Term]		1	1	10	P98160	P98160 [4358-4365]	0	1139.67342	0	0.948	0.834	1.166	0.761	0.469						0.839	0.648	0.920	0.967	0.794	0.831	0.497	0.802	0.996	0.724	1.452	0.871	1.177	0.508	0.875	1.175	0.818	1.404	0.878	1.162						1.164	1.428
False	High	[R].NLVLK.[E]	1xTMT6plex [K5]; 1xTMT6plex [N-Term]		1	1	1	Q96Q15	Q96Q15 [3287-3291]	0	1044.71814	0
False	High	[K].NLVQIK.[S]	1xTMT6plex [K6]; 1xTMT6plex [N-Term]		1	1	73	P12830	P12830 [174-179]	0	1172.77671	0	0.543	0.986	1.320	1.201	1.267	1.644	0.678	0.777	0.474	1.007	0.917	0.420	0.681	1.902	0.369	1.183	0.883	1.042	1.782	0.509	0.443	0.770	0.543	0.699	0.540	0.469	1.440	1.126	1.701	1.471	0.614	0.725	0.566	0.255	0.420	0.477	0.628
False	High	[R].NIVR.[A]	1xTMT6plex [N-Term]		1	1	1	Q96M86	Q96M86 [3818-3821]	0	730.47729	1																2.025	0.879	2.219	1.557	2.068
False	High	[R].NLYK.[I]	1xTMT6plex [K4]; 1xTMT6plex [N-Term]		1	1	13	P27487	P27487 [430-433]	0	995.62899	0						1.569	1.045	0.788	0.640	0.715																1.011	0.902	1.123	0.646	1.238	1.298	1.143	0.844	0.446	1.580	2.204	1.831
False	High	[R].NLYSTNPR.[T]	1xTMT6plex [N-Term]		1	1	17	P98164	P98164 [1834-1841]	0	1193.64760	0	1.340	1.064	1.831	1.415	0.779						1.150	1.197	1.024	1.802	1.677	1.441	1.277	1.642	1.123	1.557	1.867	1.282	0.929	0.572	0.959						2.284	1.563	1.508	0.468	2.091
False	High	[R].NMAAGCR.[L]	1xCarbamidomethyl [C6]; 1xTMT6plex [N-Term]		1	1	12	Q6UVK1	Q6UVK1 [375-381]	0	1008.49164	0											1.924	1.981	1.457	1.859	2.406
False	High	[R].NMAAGCR.[L]	1xCarbamidomethyl [C6]; 1xOxidation [M2]; 1xTMT6plex [N-Term]		1	1	6	Q6UVK1	Q6UVK1 [375-381]	0	1024.48655	0	1.952	1.686	1.873	1.270	0.657						1.229	1.550	0.910	1.294	1.853	0.541	1.372	0.905	0.424	1.095
False	High	[K].NMATR.[P]	1xTMT6plex [N-Term]		1	1	31	P00450	P00450 [826-830]	0	821.45009	0	0.633	0.920	1.229	0.797	0.907	1.638	2.450	0.654	1.446	2.123	0.881	0.590	0.951	0.716	0.839	1.475	0.948	1.040	0.921	1.216	0.814	0.586	0.875	1.607	1.622	1.172	0.944	0.928	0.834	1.594	1.066	0.798	0.625	0.760	0.534	1.073	0.812
False	High	[K].NMATR.[P]	1xOxidation [M2]; 1xTMT6plex [N-Term]		1	1	3	P00450	P00450 [826-830]	0	837.44500	0																					2.780	1.294	1.112	1.442	1.502
False	High	[K].NMEAGAGR.[A]	1xOxidation [M2]; 1xTMT6plex [N-Term]		1	1	2	Q3LXA3	Q3LXA3 [536-543]	0	1050.51996	0
False	High	[K].NMFTINR.[N]	1xTMT6plex [N-Term]		1	1	39	P12830	P12830 [315-321]	0	1124.60838	0	0.633	0.920	1.296	1.104	1.227	1.460	0.836	0.918	0.533	1.073	0.835	0.471	0.667	1.541	0.411	1.219	0.853	0.933	1.595	0.503	0.701	0.823	0.532	0.724	0.730	0.780	1.183	0.964	1.386	1.167	0.666	0.828	0.730	0.541	0.629	0.555	0.665
False	High	[K].NMFTINR.[N]	1xOxidation [M2]; 1xTMT6plex [N-Term]		1	1	17	P12830	P12830 [315-321]	0	1140.60329	0						2.325	1.417	0.950	1.604	2.162	1.186	0.767	1.046	2.023	0.894	1.239	1.014	1.384	1.958	1.268	3.134	0.993	0.743	0.586	0.788	4.021	1.277	2.253	2.318	2.574
False	High	[A].NMFYIVACDNR.[D]	1xCarbamidomethyl [C8]; 1xTMT6plex [N-Term]		1	1	1	P10153	P10153 [131-141]	0	1631.78715	0
False	High	[K].NMGEILK.[A]	1xTMT6plex [K7]; 1xTMT6plex [N-Term]		1	1	1	P52758	P52758 [61-67]	0	1262.75426	0
False	High	[RK].NMLK.[MA]	1xTMT6plex [K4]; 1xTMT6plex [N-Term]		2	4	10	P54108-3; Q5T655	P54108-3 [82-85]; Q5T655 [392-395]	0	963.60614	0	0.394	0.625	1.822	0.502	1.594	1.160	1.913	0.473	0.522	0.512	1.690	0.567	0.562	1.090	1.368	0.568	0.531	0.537	1.657	0.924	1.214	0.562	3.496	0.326	0.331
False	High	[K].NMINTFVPSGK.[I]	1xTMT6plex [K11]; 1xTMT6plex [N-Term]		1	1	1	Q13510-2	Q13510-2 [98-108]	0	1665.93983	0																					9.577	1.854	4.093	1.478	2.036
False	High	[K].NMQDMVEDYR.[N]	1xTMT6plex [N-Term]		1	1	8	P04264	P04264 [258-267]	0	1529.69258	0											2.578	6.058	2.689	2.075	5.272											4.939	3.388	1.848	2.451	3.757						2.176	2.931
False	High	[K].NMQDMVEDYR.[N]	2xOxidation [M2; M5]; 1xTMT6plex [N-Term]		1	1	4	P04264	P04264 [258-267]	0	1561.68241	0											5.073	6.390	2.113	4.273	6.370	2.963	2.216	2.088	1.316	4.914	11.401	0.983	1.798	0.546	0.618
False	High	[K].NNLEALEDFEK.[A]	1xTMT6plex [K11]; 1xTMT6plex [N-Term]		1	1	1	P31025	P31025 [140-150]	0	1779.95290	0
False	High	[R].NLHQEK.[V]	1xTMT6plex [K6]; 1xTMT6plex [N-Term]		1	2	1	Q8N271	Q8N271 [667-672]	0	1226.72574	0
False	High	[C].NLHINDLGLTVNCKER.[G]	1xCarbamidomethyl [C13]; 1xDeamidated [N5]; 1xTMT6plex [K14]; 1xTMT6plex [N-Term]; 1x(De)TMT6plex [K14]		1	1	3	O94933	O94933 [380-395]	1	2126.12255	0																					1.728	1.281	1.093	0.559	0.534
False	High	[K].NGDILTLK.[T]	1xDeamidated [N1]; 1xTMT6plex [K8]; 1xTMT6plex [N-Term]		1	1	7	P05413	P05413 [46-53]	0	1332.81389	0	0.973	0.444	1.125	1.020	1.008						0.975	0.916	0.955	0.842	0.835	0.757	0.744	0.583	0.866	1.316	1.626	0.913	0.906	0.796	0.824	1.405	0.699	1.169	0.541	0.834	0.890	1.431	1.351	0.466	2.209
False	High	[D].NGDVCQDCIQMVTDIQTAVR.[T]	2xCarbamidomethyl [C5; C8]; 1xTMT6plex [N-Term]		1	1	1	P07602	P07602 [194-213]	0	2552.21046	0																															1.312	0.869	3.980	0.494	1.432
False	High	[D].NGDVCQDCIQMVTDIQTAVR.[T]	2xCarbamidomethyl [C5; C8]; 1xDeamidated [N1]; 1xTMT6plex [N-Term]		1	1	1	P07602	P07602 [194-213]	0	2553.19447	0																1.169	1.164	1.215	1.780	1.506
False	High	[R].NGECVNDR.[G]	1xCarbamidomethyl [C4]; 1xDeamidated [N1]; 1xTMT6plex [N-Term]		1	1	2	P35555	P35555 [2415-2422]	0	1193.54182	0																1.578	0.814	1.363	2.531	1.259						1.734	1.830	2.265	2.324	1.951
False	High	[R].NGELLDR.[E]	1xDeamidated [N1]; 1xTMT6plex [N-Term]		1	1	8	Q9BYE9	Q9BYE9 [542-548]	0	1046.56796	0						1.091	0.918	0.967	0.697	1.642
False	High	[E].NGESSQGR.[F]	1xDeamidated [N1]; 1xTMT6plex [N-Term]		1	3	5	P07911-5	P07911-5 [573-580]	0	1064.51698	0																															1.080	1.150	2.599	0.228	6.962
False	High	[R].NGFDQCDYGWLSDASVR.[H]	1xCarbamidomethyl [C6]; 1xDeamidated [N1]; 1xTMT6plex [N-Term]; 1x(De)TMT6plex [N-Term]		1	1	1	P13611-5	P13611-5 [289-305]	0	1990.82358	0
False	High	[R].NGFPVALAR.[A]	1xDeamidated [N1]; 1xTMT6plex [N-Term]		1	3	1	P05164-3	P05164-3 [252-260]	0	1174.67817	0
False	High	[K].NGFSITGGEFTR.[Q]	1xDeamidated [N1]; 1xTMT6plex [N-Term]		1	2	2	P14543	P14543 [507-518]	0	1515.76409	0																1.001	1.115	1.545	1.402	1.736
False	High	[R].NGGSPESPIIGQYCGNSNPR.[T]	1xCarbamidomethyl [C14]; 1xDeamidated [N1]; 1xTMT6plex [N-Term]		1	1	2	O60494	O60494 [2751-2770]	0	2334.09819	0
False	High	[R].NGGTFEK.[Q]	1xDeamidated [N1]; 1xTMT6plex [K7]; 1xTMT6plex [N-Term]		1	1	2	P78423	P78423 [99-105]	0	1211.66722	0						1.237	1.385	1.407	1.362	1.401
False	High	[R].NGHCIPR.[D]	1xCarbamidomethyl [C4]; 1xDeamidated [N1]; 1xTMT6plex [N-Term]		1	1	1	P98160	P98160 [294-300]	0	1083.55668	0
False	High	[P].NGLPPEAQK.[I]	1xDeamidated [N1]; 1xTMT6plex [K9]; 1xTMT6plex [N-Term]		1	1	1	P02753	P02753 [160-168]	0	1412.81495	0
False	High	[K].NGISTK.[L]	1xDeamidated [N1]; 1xTMT6plex [K6]; 1xTMT6plex [N-Term]		1	1	7	P01024	P01024 [784-789]	0	1078.65085	0						1.459	1.961	1.330	6.304	1.262	1.550	1.647	2.254	1.833	2.591	0.830	1.216	2.562	0.691	1.503	1.987	1.334	2.035	3.140	9.795						2.415	1.399	1.503	2.958	1.118	2.398	2.179
False	High	[K].NGITCQK.[W]	1xCarbamidomethyl [C5]; 1xDeamidated [N1]; 1xTMT6plex [K7]; 1xTMT6plex [N-Term]		1	1	12	P00747	P00747 [120-126]	0	1279.70804	0	0.355	0.446	0.573	0.270	0.274	0.495	0.429	0.659	1.016	0.716	0.525	0.348	0.608	0.588	0.485	0.737	0.651	0.569	0.518	0.324	0.643	0.369	0.654	0.820	0.975	0.730	0.783	0.877	0.261	0.421	0.583	0.578	0.626	0.643	0.467	0.422	0.520
False	High	[K].NGMLHGDK.[V]	1xDeamidated [N1]; 1xTMT6plex [K8]; 1xTMT6plex [N-Term]		1	1	17	P02749	P02749 [288-295]	0	1330.71894	0	1.819	1.687	1.984	2.056	0.582	1.922	1.152	1.219	2.682	2.974	1.717	2.055	1.576	1.136	1.270	1.001	1.732	0.968	0.797	1.643	1.452	0.959	1.203	1.535	1.795
False	High	[K].NGMLHGDK.[V]	1xDeamidated [N1]; 1xOxidation [M3]; 1xTMT6plex [K8]; 1xTMT6plex [N-Term]		1	1	6	P02749	P02749 [288-295]	0	1346.71386	0																															1.309	1.408	1.474	0.890	1.405	1.771	2.167
False	High	[G].NGNNFVTEK.[E]	1xDeamidated [N]; 1xTMT6plex [K9]; 1xTMT6plex [N-Term]; 1x(De)TMT6plex [N-Term]		1	1	6	P02760	P02760 [267-275]	0	1252.63710	0						1.299	1.066	1.044	0.977	1.276																1.395	1.150	1.195	1.324	1.158
False	High	[R].NGNPAPK.[I]	1xDeamidated [N1]; 1xTMT6plex [K7]; 1xTMT6plex [N-Term]		1	1	17	P50895	P50895 [176-182]	0	1156.67264	0	1.262	1.005	1.526	1.003	0.833	0.880	0.709	0.923	0.880	1.088	1.311	0.816	1.057	1.073	1.170	0.681	0.767	0.935	1.049	1.056	2.327	1.276	1.356	0.369	0.661	1.258	0.750	1.443	0.454	1.116	1.983	1.071	1.586	0.270	0.691	2.235	1.756
False	High	[K].NGPEQWSK.[L]	1xTMT6plex [K8]; 1xTMT6plex [N-Term]		1	1	2	P00915	P00915 [12-19]	0	1403.76833	0																0.365	0.748	1.906	0.702	0.379
False	High	[K].NGPEQWSK.[L]	1xDeamidated [N1]; 1xTMT6plex [K8]; 1xTMT6plex [N-Term]		1	1	3	P00915	P00915 [12-19]	0	1404.75235	0																0.300	0.542	2.549	0.520	0.427
False	High	[K].NGPGPTK.[T]	1xDeamidated [N1]; 1xTMT6plex [K7]; 1xTMT6plex [N-Term]		3	6	13	P02751-14; P02751-9; P02751-17	P02751-14 [1580-1586]; P02751-9 [1580-1586]; P02751-17 [1580-1586]	0	1129.66175	0	0.427	0.457	0.983	0.527	0.311	0.684	0.492	0.434	0.640	0.597	0.728	0.475	0.588	0.787	0.494	0.455	0.395	0.631	0.803	0.512	0.735	0.826	0.622	0.304	0.351	0.905	0.623	0.612	0.489	0.460	0.662	0.814	0.766	0.170	0.703	0.479	0.887
False	High	[F].NGQDPVK.[G]	1xDeamidated [N1]; 1xTMT6plex [K7]; 1xTMT6plex [N-Term]		1	1	2	P19957	P19957 [42-48]	0	1216.69377	0	0.788	0.355	4.390	1.085	0.576
False	High	[RK].NGDGQPK.[AV]	1xDeamidated [N1]; 1xTMT6plex [K7]; 1xTMT6plex [N-Term]		1	3	36	P22105	P22105 [2023-2029]; [2230-2236]; [2339-2345]; [2664-2670]; [2880-2886]; [3096-3102]	0	1174.64682	0	1.534	1.482	2.391	1.985	1.186	1.808	0.947	1.800	1.242	1.467	1.319	1.295	1.008	2.084	1.484	0.896	1.172	1.470	1.812	1.659	2.816	1.851	1.104	0.553	0.745	2.818	1.343	1.940	2.181	1.811	1.470	1.617	1.639	0.433	1.683	1.640	1.744
False	High	[K].NGQGNCYK.[S]	1xCarbamidomethyl [C6]; 1xTMT6plex [K8]; 1xTMT6plex [N-Term]; 1x(De)TMT6plex [N-Term]		1	1	16	P07998	P07998 [95-102]	0	1169.55707	0	1.639	3.087	1.853	3.293	0.760	1.662	2.141	5.864	1.112	2.330	1.569	2.419	1.203	2.256	1.922	2.737	2.847	1.958	3.919	2.379	1.934	1.597	1.018	0.448	1.096	2.502	2.243	1.555	1.602	1.865	1.077	1.383	1.848	0.535	1.874	1.314	1.471
False	High	[K].NGDDGEAGKPGR.[P]	1xDeamidated [N1]; 1xTMT6plex [K9]; 1xTMT6plex [N-Term]		1	1	3	P02452	P02452 [229-240]	0	1631.83893	0						2.224	1.240	5.275	1.632	4.297																					3.621	14.725	25.289	5.121	8.187
False	High	[R].NGCGK.[V]	1xCarbamidomethyl [C3]; 1xDeamidated [N1]; 1xTMT6plex [K5]; 1xTMT6plex [N-Term]		1	1	113	Q14508	Q14508 [112-116]	0	994.53919	0	1.701	1.567	2.638	1.793	1.106	1.106	1.260	1.125	1.454	1.141	1.898	3.224	1.556	2.004	2.442	1.162	2.205	1.516	1.787	2.924	3.608	2.097	1.891	0.492	0.913	3.251	2.307	2.567	2.334	2.376	3.106	2.026	2.764	0.393	3.816	4.670	3.212
False	High	[R].NFDEILR.[V]	1xTMT6plex [N-Term]		1	1	2	P30041	P30041 [156-162]	0	1135.63089	0																					1.914	1.343	1.784	0.960	1.127
False	High	[K].NFDIPK.[S]	1xTMT6plex [K6]; 1xTMT6plex [N-Term]		1	1	85	P12273	P12273 [39-44]	0	1191.71378	0	0.401	0.534	0.381	0.434	0.375	0.291	0.213	0.269	0.289	0.273	0.321	0.224	0.466	0.229	0.327	0.403	0.213	0.249	0.256	0.357	0.666	0.605	0.376	0.164	0.216	0.367	0.315	0.518	0.211	0.339	0.583	0.366	0.374	0.240	0.279	0.495	0.536
False	High	[K].NFDIPK.[S]	1xDeamidated [N1]; 1xTMT6plex [K6]; 1xTMT6plex [N-Term]		1	1	5	P12273	P12273 [39-44]	0	1192.69780	0																																				0.436	0.548
False	High	[K].NFDNGDSR.[L]	1xTMT6plex [N-Term]		1	1	1	Q12841	Q12841 [155-162]	0	1153.54353	0
False	High	[K].NFDNGDSR.[L]	1xDeamidated [N4]; 1xTMT6plex [N-Term]		1	2	12	Q12841	Q12841 [155-162]	0	1154.52755	0	1.571	1.801	1.705	1.020	0.666	1.165	1.442	0.961	1.062	2.093	1.777	1.430	0.999	1.731	1.774	1.188	1.148	1.328	1.172	2.112	2.661	1.288	0.636	0.204	0.348	2.464	1.126	1.661	1.150	1.480						2.501	2.471
False	High	[V].NFGDTEEAK.[K]	1xTMT6plex [K9]; 1xTMT6plex [N-Term]		1	1	1	P01009	P01009 [170-178]	0	1468.76839	0																					3.395	1.311	3.547	0.797	5.624
False	High	[K].NFGGK.[W]	1xTMT6plex [K5]; 1xTMT6plex [N-Term]		1	1	1	Q99523	Q99523 [244-248]	0	980.59294	0
False	High	[R].NFGK.[E]	1xTMT6plex [K4]; 1xTMT6plex [N-Term]		1	1	1	P02042	P02042 [118-121]	0	923.57147	0
False	High	[K].NFLK.[D]	1xTMT6plex [K4]; 1xTMT6plex [N-Term]		1	1	3	P05937	P05937 [125-128]	0	979.63407	0																					2.286	0.911	1.350	0.459	0.968
False	High	[C].NFNDVTTR.[L]	1xTMT6plex [N-Term]; 1x(De)TMT6plex [N-Term]		1	2	4	P13987-2	P13987-2 [71-78]	0	966.46393	0	1.138	1.005	3.502	1.502	1.881											0.774	0.718	1.854	0.555	1.447
False	High	[C].NFNDVTTR.[L]	1xTMT6plex [N-Term]		1	2	13	P13987-2	P13987-2 [71-78]	0	1195.62687	0						1.098	1.501	1.784	1.347	1.433	2.804	2.278	2.731	2.420	2.800	2.564	1.846	3.025	3.380	2.722	0.625	0.372	0.324	0.203	0.357	0.521	0.300	0.335	0.280	0.309	2.188	1.646	2.642	1.287	2.685	1.683	1.578
False	High	[R].NFPDLDR.[I]	1xTMT6plex [N-Term]		1	2	12	P16870	P16870 [190-196]	0	1105.58394	0	1.463	1.505	1.225	1.318	0.699	1.233	0.881	1.110	0.835	1.203						1.066	0.689	1.018	1.096	1.054	1.732	1.175	0.973	0.433	0.666	1.127	0.822	1.820	0.594	1.168	2.322	1.187	1.164	0.540	1.317	1.827	1.534
False	High	[R].NFPPSQDASGDLYTTSSQLTLPATQCLAGK.[S]	1xCarbamidomethyl [C26]; 1xTMT6plex [K30]; 1xTMT6plex [N-Term]		1	1	118	P01876	P01876 [52-81]	0	3626.84125	0	1.091	0.808	1.616	0.730	0.682	0.763	0.695	0.552	0.069	0.527	1.096	1.193	0.853	1.243	0.724	0.505	0.964	0.832	0.623	0.837	0.966	0.711	0.941	0.783	0.805	0.707	0.617	0.658	0.352	1.354	1.257	1.000	1.174	0.717	1.277	1.390	1.030
False	High	[R].NFPPSQDASGDLYTTSSQLTLPATQCPDGK.[S]	1xCarbamidomethyl [C26]; 1xTMT6plex [K30]; 1xTMT6plex [N-Term]		1	1	13	P01877	P01877 [52-81]	0	3654.79978	0											1.649	1.491	0.937	1.345	1.152	0.866	1.651	0.849	1.135	1.508	1.750	1.161	0.873	0.813	0.712
False	High	[K].NFPSPVDAAFR.[Q]	1xTMT6plex [N-Term]		1	1	44	P02790	P02790 [92-102]	0	1449.76878	0	0.947	1.139	1.061	0.814	0.601	0.996	0.939	0.794	1.879	1.256	1.217	1.113	1.206	1.077	0.902	1.092	1.073	1.126	1.526	1.307	1.386	0.799	0.852	1.682	2.435	0.960	1.017	0.993	0.736	0.971	1.533	1.202	0.994	1.420	0.866	1.482	1.392
False	High	[M].NFQDWATASR.[Q]	1xTMT6plex [N-Term]		1	1	1	P08185	P08185 [159-168]	0	1424.71199	0
False	High	[N].NFVTEK.[E]	1xTMT6plex [K6]; 1xTMT6plex [N-Term]; 1x(De)TMT6plex [N-Term]		1	1	3	P02760	P02760 [270-275]	0	966.54576	0						1.206	1.202	1.392	1.061	1.218	1.406	1.234	1.575	1.642	1.375
False	High	[N].NFVTEK.[E]	1xTMT6plex [K6]; 1xTMT6plex [N-Term]		1	1	15	P02760	P02760 [270-275]	0	1195.70869	0	0.816	2.131	0.886	1.495	0.735	0.979	1.124	1.048	0.573	1.089	0.885	0.868	0.991	1.527	0.467	2.648	1.036	1.114	3.110	0.475	1.114	0.659	0.602	0.492	0.321	0.527	1.831	1.586	2.375	0.844	0.548	1.426	0.338	0.141	0.411	0.266	0.997
False	High	[N].NFVTEK.[E]	1xDeamidated [N1]; 1xTMT6plex [K6]; 1xTMT6plex [N-Term]		1	1	3	P02760	P02760 [270-275]	0	1196.69271	0																1.657	0.778	1.252	2.118	0.651
False	High	[R].NFYK.[K]	1xTMT6plex [K4]; 1xTMT6plex [N-Term]		1	1	2	P29622	P29622 [309-312]	0	1029.61334	0																					1.137	1.053	1.250	0.563	0.713
False	High	[K].NGAYK.[V]	1xDeamidated [N1]; 1xTMT6plex [K5]; 1xTMT6plex [N-Term]		1	1	1	P11717	P11717 [647-651]	0	1011.58752	0																																				0.396	1.808
False	High	[R].NGCGK.[V]	1xCarbamidomethyl [C3]; 1xDeamidated [N1]; 1xTMT6plex [K5]; 1xTMT6plex [N-Term]; 1x(De)TMT6plex [N-Term]		1	1	10	Q14508	Q14508 [112-116]	0	765.37626	0	1.341	0.786	1.879	0.633	0.883	1.782	1.280	1.118	0.942	0.638	1.588	2.066	1.022	1.069	2.389	0.959	2.216	1.601	0.984	1.594	1.405	0.924	0.893	0.513	0.573											2.230	1.980
False	High	[R].NGCGK.[V]	1xCarbamidomethyl [C3]; 1xTMT6plex [K5]; 1xTMT6plex [N-Term]		1	1	27	Q14508	Q14508 [112-116]	0	993.55517	0	1.755	3.365	2.414	4.074	1.084	1.134	5.465	0.995	1.328	2.716	1.988	2.682	1.310	1.567	2.177	2.783	4.978	0.961	3.024	1.835	3.077	1.558	1.471	0.492	0.815	2.383	2.255	1.778	1.295	1.957	3.527	1.788	1.804	0.364	3.572	2.951	2.248
False	High	[K].NGDDGEAGK.[P]	1xDeamidated [N1]; 1xTMT6plex [K9]; 1xTMT6plex [N-Term]		1	1	9	P02452	P02452 [229-237]	0	1321.66360	0	4.621	2.672	26.776	26.184	4.643	8.283	3.137	18.905	7.919	17.422	4.791	1.884	10.189	15.612	25.555	1.849	1.587	15.374	7.321	8.784						33.120	2.562	33.562	13.799	11.041	4.468	14.879	23.390	4.302	8.298	3.900	4.125
False	High	[R].NLHLVSR.[Q]	1xTMT6plex [N-Term]		1	2	25	P30530	P30530 [230-236]	0	1067.65229	0	1.832	2.165	1.747	1.324	1.287						0.911	0.938	0.900	1.092	1.035	0.637	0.463	0.575	0.717	0.861	1.798	2.523	1.343	0.569	0.999	1.640	1.176	1.826	1.302	2.039	2.315	1.431	1.505	0.369	2.524	2.522	2.110
False	High	[K].NGQGNCYK.[S]	1xCarbamidomethyl [C6]; 1xDeamidated [N1]; 1xTMT6plex [K8]; 1xTMT6plex [N-Term]; 1x(De)TMT6plex [N-Term]; 1x(De)TMT6plex [K8]		1	1	14	P07998	P07998 [95-102]	0	1170.54109	0	1.204	0.677	1.361	0.603	1.052	1.113	1.057	1.480	0.912	1.332	1.804	1.715	1.007	2.088	2.362	1.303	0.985	1.419	1.083	1.752	2.136	1.046	1.094	0.345	0.922	2.637	1.300	2.989	1.273	1.994
False	High	[K].NGQGNCYK.[S]	1xCarbamidomethyl [C6]; 1xDeamidated [N]; 1xTMT6plex [K8]; 1xTMT6plex [N-Term]		1	1	204	P07998	P07998 [95-102]	0	1399.70402	0	1.036	1.084	1.457	0.928	0.204	0.697	0.921	0.993	0.723	0.734	0.858	1.571	0.621	1.663	1.124	0.864	0.908	0.873	1.292	1.043	1.176	0.906	0.928	0.336	0.714	1.284	1.277	1.138	1.393	1.157	0.995	1.208	1.548	0.231	1.577	1.307	1.555
False	High	[R].NLDK.[E]	1xTMT6plex [K4]; 1xTMT6plex [N-Term]		1	2	1	Q5THJ4	Q5THJ4 [2214-2217]	0	947.59260	0																										4.173	1.625	3.174	3.478	3.073
False	High	[R].NLDLK.[S]	1xTMT6plex [K5]; 1xTMT6plex [N-Term]		1	3	2	Q9ULB1-3	Q9ULB1-3 [1059-1063]	0	1060.67667	0
False	High	[R].NIDQAVTAALETR.[H]	1xTMT6plex [N-Term]		1	1	1	P19440	P19440 [518-530]	0	1630.89616	0
False	High	[R].NIDSEEVGK.[I]	1xTMT6plex [K9]; 1xTMT6plex [N-Term]		1	3	1	P12111	P12111 [1780-1788]	0	1448.79969	0																					1.091	0.797	0.577	0.533	0.550
False	High	[R].NLDTTDTGYFQCVATNGK.[E]	1xCarbamidomethyl [C12]; 1xDeamidated [N16]; 1xTMT6plex [K18]; 1xTMT6plex [N-Term]		1	2	2	Q01973	Q01973 [120-137]	0	2464.20663	0	1.536	1.400	2.058	1.433	1.178
False	High	[R].NIDVFNVEDQK.[R]	1xTMT6plex [K11]; 1xTMT6plex [N-Term]		1	2	23	Q8NBJ4	Q8NBJ4 [374-384]	0	1778.96888	0	2.067	2.159	2.398	2.470	1.081						2.094	2.142	1.273	1.679	1.642						3.231	1.463	1.649	0.487	0.933	2.257	1.240	1.440	0.791	1.899	3.041	1.750	1.487	0.507	2.262	2.282	1.948
False	High	[K].NLDVK.[G]	1xTMT6plex [K5]; 1xTMT6plex [N-Term]		1	1	4	Q8WUY3	Q8WUY3 [1512-1516]	0	1046.66102	0
False	High	[F].NLEDAVK.[E]	1xTMT6plex [K7]; 1xTMT6plex [N-Term]		1	4	12	Q8TCZ2	Q8TCZ2 [31-37]	0	1246.74072	0	1.874	1.537	1.606	1.961	1.284	1.704	1.851	2.219	1.471	2.336	1.721	1.308	1.490	1.461	2.290	1.203	1.052	1.911	2.308	1.982	2.328	1.420	1.425	0.719	0.894	2.385	1.647	2.051	1.765	1.567	1.518	1.353	1.029	0.636	3.057	2.182	1.734
False	High	[K].NLEEAK.[R]	1xTMT6plex [K6]; 1xTMT6plex [N-Term]		1	2	1	P08183	P08183 [280-285]	0	1161.68796	0
False	High	[KNR].NLEK.[DVA]	1xTMT6plex [K4]; 1xTMT6plex [N-Term]		3	3	4	A4UGR9; Q8WZ42; Q9Y646	A4UGR9 [337-340]; [2829-2832]; Q8WZ42 [4104-4107]; Q9Y646 [83-86]	0	961.60825	0																					1.388	1.297	1.586	1.316	2.252
False	High	[K].NLEPVSWSSLNPK.[F]	1xTMT6plex [K13]; 1xTMT6plex [N-Term]		1	1	4	P98172	P98172 [31-43]	0	1929.08458	0	1.336	1.265	1.771	1.251	0.954						1.178	0.783	0.931	1.188	0.910	1.141	0.732	1.156	1.235	0.845
False	High	[K].NLEQEEK.[Q]	1xTMT6plex [K7]; 1xTMT6plex [N-Term]		1	1	13	P07476	P07476 [462-468]	0	1347.75202	0	0.975	0.764	13.451	2.519	6.798	12.252	29.457	1.623	4.137	1.903	4.350	2.928	1.816	13.575	16.701	1.455	2.646	3.917	0.940	5.787	6.035	1.197	17.714	0.733	4.067	5.138	1.113	1.558	25.041	9.511	15.481	4.045	10.452	3.256	7.375	4.777	2.860
False	High	[R].NLEQSK.[E]	1xTMT6plex [K6]; 1xTMT6plex [N-Term]		1	1	24	Q9UBD6	Q9UBD6 [203-208]	0	1176.69886	0						0.621	1.341	0.972	0.726	0.748	0.825	1.058	0.602	1.178	1.124						0.830	0.695	1.542	0.319	0.592	0.998	0.871	0.909	1.157	1.005	0.666	0.833	0.618	0.359	0.765	1.527	1.627
False	High	[R].NIETIINTFHQYSVK.[L]	1xTMT6plex [K15]; 1xTMT6plex [N-Term]		1	1	1	P06702	P06702 [11-25]	0	2265.26434	0
False	High	[Y].NIFANDR.[E]	1xTMT6plex [N-Term]		1	1	1	P14543	P14543 [237-243]	0	1078.58427	0
False	High	[R].NIFK.[R]	1xTMT6plex [K4]; 1xTMT6plex [N-Term]		1	3	2	P12111	P12111 [1322-1325]	0	979.63407	0																																				1.323	1.500
False	High	[R].NLFYVER.[D]	1xTMT6plex [N-Term]		1	2	29	Q02487	Q02487 [184-190]	0	1169.65162	0	0.885	0.899	1.310	1.171	1.012						0.907	0.679	0.669	1.089	0.641	0.914	0.849	0.982	1.099	0.758	0.724	0.902	0.667	0.537	0.460	0.751	0.992	1.060	1.061	0.981	0.921	0.801	0.658	0.258	0.347	0.695	0.905
False	High	[H].NIGFSDSGK.[Y]	1xTMT6plex [K9]; 1xTMT6plex [N-Term]		1	3	6	Q9NQS3-2	Q9NQS3-2 [137-145]	0	1382.76800	0	2.115	3.274	2.453	3.076	1.744																															2.462	1.696
False	High	[R].NLGK.[VG]	1xTMT6plex [K4]; 1xTMT6plex [N-Term]		3	5	84	Q7Z333; Q12873-3; Q12873	Q7Z333 [177-180]; Q12873-3 [1395-1398]; Q12873 [1336-1339]	0	889.58712	0	1.261	1.641	0.836	1.222	1.319	0.979	0.788	0.703	2.607	1.756											1.182	0.990	1.032	2.780	2.391	1.062	0.845	0.671	0.313	0.755	1.380	0.773	0.676	3.681	1.864	1.318	1.066
False	High	[R].NLGKVGSK.[C]	2xTMT6plex [K4; K8]; 1xTMT6plex [N-Term]; 1x(De)TMT6plex [K4]		1	1	2	P02768	P02768 [453-460]	1	1260.80399	0																															2.172	1.929	2.142	1.564	8.969
False	High	[R].NLGPLDR.[E]	1xTMT6plex [N-Term]		1	1	9	Q9BYE9	Q9BYE9 [644-650]	0	1013.59411	0
False	High	[R].NLGSLR.[Y]	1xTMT6plex [N-Term]		1	2	1	Q8TF66-2	Q8TF66-2 [105-110]	0	888.54643	0											1.766	1.678	1.026	1.473	1.318
False	High	[R].NLHDLDVSDNQLER.[V]	1xTMT6plex [N-Term]		1	1	65	Q6EMK4	Q6EMK4 [217-230]	0	1896.96128	0	1.381	1.603	1.846	1.384	1.019	1.183	0.860	0.847	0.874	1.227	1.351	0.812	1.186	1.288	1.031	1.347	1.488	1.453	1.473	2.126	1.460	1.070	1.086	0.709	0.798	1.156	0.825	1.215	0.516	1.409	1.860	1.431	1.063	0.621	1.126	1.196	1.279
False	High	[K].NLDGISHAPNAVK.[T]	1xTMT6plex [K13]; 1xTMT6plex [N-Term]		1	1	8	Q92820	Q92820 [254-266]	0	1794.02740	0											1.073	1.022	0.809	1.293	0.912						2.423	1.154	0.931	0.490	0.546	1.238	0.778	1.213	0.707	1.023	1.455	1.279	1.914	0.512	1.632	1.177	0.958
False	High	[K].NGQGNCYK.[S]	1xCarbamidomethyl [C6]; 1xTMT6plex [K8]; 1xTMT6plex [N-Term]		1	1	52	P07998	P07998 [95-102]	0	1398.72000	0	1.130	4.032	1.394	3.299	0.568	0.888	2.138	1.832	0.823	2.733	1.061	2.055	0.847	1.660	1.566	2.608	2.405	0.817	3.202	1.403	1.110	0.757	0.663	0.322	0.516	1.555	2.010	1.329	1.317	1.366	0.973	1.421	0.867	0.295	1.563	0.981	1.746
False	High	[K].NLDENYCR.[N]	1xCarbamidomethyl [C7]; 1xTMT6plex [N-Term]		1	1	13	P00747	P00747 [318-325]	0	1312.61532	0	0.379	0.564	0.679	0.242	0.224	0.480	0.413	0.708	1.128	0.833	0.606	0.495	0.665	0.608	0.713	0.676	0.856	0.639	0.395	0.423	0.876	0.351	0.686	0.841	1.166	1.066	0.836	1.142	0.419	0.595	0.675	0.694	0.530	0.679	0.389	0.558	0.667
False	High	[R].NICAMSMER.[R]	1xCarbamidomethyl [C3]; 1xDeamidated [N1]; 1xTMT6plex [N-Term]		1	1	1	Q8NF91	Q8NF91 [7982-7990]	0	1341.61624	0
False	High	[R].NGSDCPDK.[F]	1xCarbamidomethyl [C5]; 1xDeamidated [N1]; 1xTMT6plex [K8]; 1xTMT6plex [N-Term]		1	2	6	P02788	P02788 [642-649]	0	1351.65640	0																										0.769	0.321	0.849	1.038	0.478	0.803	0.913	0.690	0.332	2.679
False	High	[K].NGVAQEPVHLDSPAIK.[H]	1xDeamidated [N1]; 1xTMT6plex [K16]; 1xTMT6plex [N-Term]		1	1	15	P04217	P04217 [63-78]	0	2134.19084	0	0.411	0.716	0.902	0.679	1.249						0.534	0.331	0.520	1.081	0.501	0.836	0.582	0.670	1.002	0.692	0.540	0.518	0.567	1.677	0.711						0.900	0.679	0.669	1.527	0.888	0.830	0.724
False	High	[K].NGVELSATR.[K]	1xDeamidated [N1]; 1xTMT6plex [N-Term]		1	5	3	Q9Y639	Q9Y639 [187-195]	0	1176.64218	0																																				1.613	1.589
False	High	[R].NGWQCR.[D]	1xCarbamidomethyl [C5]; 1xTMT6plex [N-Term]		1	1	12	P26842	P26842 [108-113]	0	1049.51481	0	0.972	1.697	1.161	3.102	0.824	1.403	1.928	0.803	0.978	1.677	1.939	1.478	0.957	1.814	1.355	1.774	1.729	0.725	1.774	0.646	1.145	1.315	0.800	0.454	0.672	1.437	1.693	1.050	1.364	2.058	2.140	1.391	1.800	0.377	2.293	1.504	1.601
False	High	[R].NGWQCR.[D]	1xCarbamidomethyl [C5]; 1xDeamidated [N1]; 1xTMT6plex [N-Term]		1	1	29	P26842	P26842 [108-113]	0	1050.49883	0	1.851	1.550	2.465	2.106	1.597	1.676	1.588	2.179	1.246	2.120	1.910	1.682	1.120	2.328	1.661	1.230	1.098	1.890	1.543	1.732	1.914	1.876	0.739	0.565	0.800						6.197	2.463	2.321	0.550	2.279	2.295	3.204
False	High	[K].NGYAYHK.[G]	1xDeamidated [N1]; 1xTMT6plex [K7]; 1xTMT6plex [N-Term]		1	2	4	Q12860	Q12860 [367-373]	0	1311.70976	0
False	High	[V].NGYEAK.[V]	1xTMT6plex [K6]; 1xTMT6plex [N-Term]; 1x(De)TMT6plex [N-Term]		1	1	4	Q8IZ07	Q8IZ07 [262-267]	0	910.48316	0											4.591	1.665	12.037	1.397	13.876	2.683	1.373	2.587	0.327	14.328	3.657	1.263	3.275	1.018	25.299
False	High	[P].NHAVVTR.[K]	1xTMT6plex [N-Term]		1	2	4	TRFE_HUMAN	TRFE_HUMAN [603-609]	0	1025.60534	0	0.294	0.286	0.454	0.314	0.511											0.366	0.802	0.274	0.508	0.598
False	High	[K].NHEEEMK.[DE]	1xTMT6plex [K7]; 1xTMT6plex [N-Term]		2	4	17	P13645; P13646	P13645 [286-292]; P13646 [242-248]	0	1374.70877	0																1.806	0.850	2.161	0.601	2.974	2.456	0.732	10.635	0.545	1.107						1.429	1.383	4.462	1.645	1.914
False	High	[K].NHEEEMK.[DE]	1xOxidation [M6]; 1xTMT6plex [K7]; 1xTMT6plex [N-Term]		2	4	13	P13645; P13646	P13645 [286-292]; P13646 [242-248]	0	1390.70369	0											4.481	2.731	1.900	1.730	6.231	5.663	2.605	1.662	1.019	3.197
False	High	[K].NHEEEMKDLR.[N]	1xOxidation [M6]; 1xTMT6plex [K7]; 1xTMT6plex [N-Term]		1	1	5	P13645	P13645 [286-295]	1	1774.91580	0																1.213	1.405	0.964	0.850	1.155	2.226	0.534	0.487	0.461	0.347						1.339	3.114	1.821	1.444	1.676
False	High	[K].NHGPR.[G]	1xTMT6plex [N-Term]		1	2	3	Q9NQ84-2	Q9NQ84-2 [160-164]	0	809.45795	0
False	High	[R].NHGVDDDGDDDGDDGGTDGPR.[H]	1xTMT6plex [N-Term]; 1x(De)TMT6plex [N-Term]		1	2	8	Q14515	Q14515 [334-354]	0	2100.76092	0		100.000	100.000	100.000																	100.000				100.000				100.000
False	High	[R].NHGVDDDGDDDGDDGGTDGPR.[H]	1xTMT6plex [N-Term]		1	1	14	Q14515	Q14515 [334-354]	0	2329.92385	0	1.980	2.795	4.317	4.182	2.164	2.922	2.887	5.885	3.232	4.750	2.889	2.103	3.525	4.358	4.366	1.410	1.963	5.633	6.113	3.890	1.809	1.688	1.849	1.619	1.544	5.360	1.679	4.202	1.328	2.588	2.121	3.240	5.319	0.855	2.961	2.511	3.347
False	High	[R].NHGVDDDGDDDGDDGGTDGPR.[H]	1xDeamidated [N1]; 1xTMT6plex [N-Term]		1	1	6	Q14515	Q14515 [334-354]	0	2330.90786	0						1.833	1.058	2.853	1.874	1.616	2.045	1.215	2.330	3.127	3.772											4.550	1.128	4.104	2.330	2.656
False	High	[R].NHNALLASLTTQK.[K]	1xTMT6plex [K13]; 1xTMT6plex [N-Term]		1	1	1	O75882-2	O75882-2 [818-830]	0	1869.09582	0
False	High	[K].NKDDELTGF.[-]	1xTMT6plex [K2]; 1xTMT6plex [N-Term]		1	1	29	P01040	P01040 [90-98]	1	1496.79969	0						3.723	0.911	0.275	0.168	1.201																0.281	0.354	0.469	0.549	0.457	0.787	0.570	0.972	0.197	0.355	0.297	0.616
False	High	[K].NKGK.[K]	2xTMT6plex [K2; K4]; 1xTMT6plex [N-Term]; 1x(De)TMT6plex [N-Term]		1	1	1	P01042	P01042 [508-511]	1	904.59802	0
False	High	[K].NKPGVYTK.[V]	2xTMT6plex [K2; K8]; 1xTMT6plex [N-Term]		1	1	10	TRYP_PIG	TRYP_PIG [209-216]	0	1593.99314	0	1.614	1.991	1.711	1.869	1.893											1.023	1.027	1.344	1.124	1.981						2.431	1.155	1.557	0.935	1.650	1.464	2.025	0.935	0.931	1.387
False	High	[R].NLAR.[V]	1xTMT6plex [N-Term]		1	1	1	P05060	P05060 [588-591]	0	702.44599	0
False	High	[K].NLASR.[P]	1xTMT6plex [N-Term]		1	1	22	P00450	P00450 [111-115]	0	789.47802	0	0.457	0.530	0.787	0.329	0.862	0.935	1.299	0.479	1.007	1.238	0.400	0.217	0.362	0.334	0.323	1.776	0.881	0.925	0.622	0.888	0.667	0.452	0.451	0.898	1.008	0.809	1.038	0.968	1.022	1.994	0.741	0.490	0.424	0.381	0.301	1.231	0.800
False	High	[R].NLAVSQVVHK.[A]	1xTMT6plex [K10]; 1xTMT6plex [N-Term]		1	1	31	P01011	P01011 [351-360]	0	1552.95753	0	0.480	0.807	0.713	0.780	1.295						0.724	0.426	0.828	0.701	0.473	1.448	0.606	0.711	0.744	0.635	0.604	0.819	0.648	1.131	0.699	0.567	0.780	0.672	0.629	0.906
False	High	[S].NLAWYQQK.[P]	1xTMT6plex [K8]; 1xTMT6plex [N-Term]		1	1	2	P01624	P01624 [52-59]	0	1508.86257	0																										0.950	1.913	1.282	1.075	1.509
False	High	[K].NICK.[V]	1xCarbamidomethyl [C3]; 1xTMT6plex [K4]; 1xTMT6plex [N-Term]		1	2	2	P14618	P14618 [163-166]	0	992.59631	0
False	High	[K].NNIEWLK.[Q]	1xTMT6plex [K7]; 1xTMT6plex [N-Term]		1	1	3	Q07075	Q07075 [934-940]	0	1374.81456	0																1.023	1.887	0.983	1.141	1.010	1.006	0.865	1.017	1.128	0.639
False	High	[G].NNISLTCIATGR.[P]	1xCarbamidomethyl [C7]; 1xTMT6plex [N-Term]		1	4	1	Q9P121-4	Q9P121-4 [151-162]	0	1548.83654	0	1.630	1.776	2.014	1.692	1.404
False	High	[R].NNMDFSIR.[I]	1xTMT6plex [N-Term]		1	2	2	P78324-2	P78324-2 [100-107]	0	1225.61967	0						1.171	1.173	0.643	1.163	1.769						1.522	0.635	1.471	1.462	1.325
False	High	[K].NTCPGDR.[S]	1xCarbamidomethyl [C3]; 1xTMT6plex [N-Term]		2	3	2	P34897; P34896	P34897 [410-416]; P34896 [387-393]	0	1048.50431	0											1.400	1.641	1.858	1.337	2.622																					3.808	3.188
False	High	[K].NTDTLSK.[K]	1xTMT6plex [K7]; 1xTMT6plex [N-Term]		1	1	5	P20930	P20930 [24-30]	0	1236.71999	0																1.959	2.466	2.993	0.828	3.886											3.542	2.803	1.891	0.577	5.719
False	High	[K].NTEISFK.[L]	1xTMT6plex [K7]; 1xTMT6plex [N-Term]		1	1	3	P05413	P05413 [60-66]	0	1296.75637	0											1.705	1.752	1.660	1.377	1.579	1.082	1.218	0.991	1.017	1.976
False	High	[R].NTFK.[R]	1xTMT6plex [K4]; 1xTMT6plex [N-Term]		1	3	1	P12111	P12111 [2497-2500]	0	967.59769	0
False	High	[R].NTGVISVVTTGLDR.[E]	1xTMT6plex [N-Term]; 1x(De)TMT6plex [N-Term]		1	1	1	P12830	P12830 [322-335]	0	1431.78018	0											1.253	0.793	0.833	1.329	0.713
False	High	[R].NTGVISVVTTGLDR.[E]	1xTMT6plex [N-Term]		1	1	23	P12830	P12830 [322-335]	0	1660.94312	0	0.821	1.314	2.007	1.490	1.533						1.179	0.552	0.854	1.768	0.618	1.317	0.894	0.986	1.992	0.504	0.543	0.901	0.612	0.572	0.491	1.508	1.434	1.371	1.557	1.656						1.237	1.218
False	High	[K].NTGVSVGQK.[G]	1xTMT6plex [K9]; 1xTMT6plex [N-Term]		1	3	17	Q14982-4	Q14982-4 [231-239]	0	1347.79963	0	1.571	1.943	1.459	1.664	0.916	1.154	1.081	1.032	1.327	1.210	1.176	1.247	0.919	1.294	1.136	1.145	1.138	1.024	1.105	1.516	1.598	1.111	1.307	0.373	0.524	1.373	1.005	1.385	1.331	1.682	1.039	1.144	1.143	0.766	1.615	1.480	1.450
False	High	[R].NTHCCYTDYCNR.[I]	3xCarbamidomethyl [C4; C5; C10]; 1xTMT6plex [N-Term]		1	5	15	P36896-4	P36896-4 [92-103]	0	1892.76755	0	1.660	1.294	2.260	1.650	0.943	2.315	1.247	2.245	2.719	2.805	1.759	1.132	1.952	2.956	2.930	0.637	0.788	1.983	1.578	1.965	4.648	2.688	2.201	0.954	1.529	1.672	0.938	3.631	1.864	1.263	1.977	2.927	2.584	0.912	2.963	1.564	2.220
False	High	[K].NTLYLQMNSLR.[A]	1xOxidation [M7]; 1xTMT6plex [N-Term]		1	1	1	A0A0B4J1X5	A0A0B4J1X5 [96-106]	0	1597.85694	0																1.246	1.318	0.973	1.294	2.313
False	High	[K].NTNNK.[I]	1xTMT6plex [K5]; 1xTMT6plex [N-Term]		1	2	34	P05155-3	P05155-3 [274-278]	0	1048.61513	0	1.415	1.845	1.102	1.545	0.153	1.019	0.519	0.511	1.334	1.323	1.650	1.093	0.893	0.991	1.608	1.166	1.315	0.785	0.966	0.959	2.195	0.954	1.083	0.286	0.533	1.795	0.946	1.447	0.452	0.927	2.420	1.310	0.894	0.550	1.393	2.478	1.713
False	High	[K].NTNNK.[I]	1xDeamidated [N]; 1xTMT6plex [K5]; 1xTMT6plex [N-Term]		1	2	43	P05155-3	P05155-3 [274-278]	0	1049.59914	1	1.156	0.941	1.025	0.955	0.244	0.918	0.505	0.611	0.996	0.914	1.549	1.176	0.877	1.149	1.600	0.859	1.031	0.820	0.714	1.001	2.103	1.079	1.178	0.308	0.592	1.771	0.869	1.498	0.500	0.934						1.135	0.937
False	High	[K].NTPAFFAER.[L]	1xTMT6plex [N-Term]		1	2	8	P50995	P50995 [431-439]	0	1281.67890	0	1.491	1.075	2.074	1.959	0.765						1.442	0.999	1.082	0.806	1.352						1.610	1.425	0.952	0.669	0.675
False	High	[C].NTPASCQQQAR.[N]	1xCarbamidomethyl [C6]; 1xTMT6plex [N-Term]		1	1	9	O75594	O75594 [68-78]	0	1489.73789	0	2.602	3.433	2.160	5.800	0.010											2.456	1.223	2.766	2.907	2.085						0.793	0.846	2.385	0.366	1.225	1.626	1.635	1.190	0.238	1.696	2.773	1.961
False	High	[R].NTPEYEELCPR.[G]	1xCarbamidomethyl [C9]; 1xTMT6plex [N-Term]		1	1	3	P35555	P35555 [1000-1010]	0	1636.78384	0	1.732	1.357	2.832	1.855	1.761																					1.972	1.257	1.612	1.434	1.509
False	High	[R].NTPR.[N]	1xTMT6plex [N-Term]		1	2	1	Q16363	Q16363 [1450-1453]	0	716.42525	0
False	High	[K].NTSR.[L]	1xTMT6plex [N-Term]		1	1	1	Q9BZJ0	Q9BZJ0 [22-25]	0	706.40452	0
False	High	[R].NTTIPTK.[Q]	1xTMT6plex [K7]; 1xTMT6plex [N-Term]		1	1	10	P11142	P11142 [417-423]	0	1232.76146	0	0.526	0.941	1.060	1.014	4.073						0.913	0.776	0.846	1.067	1.096						0.865	0.546	0.784	1.476	0.506	0.917	1.333	0.822	1.463	1.242
False	High	[K].NTVISVNPSTK.[L]	1xTMT6plex [K11]; 1xTMT6plex [N-Term]		1	3	15	P19320	P19320 [225-235]	0	1617.95759	0	0.655	0.672	1.343	0.983	1.104											1.453	1.057	0.764	1.076	0.744	1.045	0.728	0.350	0.704	0.477	0.660	0.734	1.170	1.089	0.872	0.525	0.809	1.021	0.457	0.633	0.520	0.554
False	High	[R].NTVVPTK.[K]	1xTMT6plex [K7]; 1xTMT6plex [N-Term]		1	1	9	P11021	P11021 [440-446]	0	1216.76654	0						1.670	1.727	1.104	1.194	1.331	1.440	1.134	0.827	1.376	1.940						1.346	0.553	1.169	0.406	0.846	1.297	0.433	0.934	1.019	1.120	1.887	1.217	1.958	0.606	1.581	1.873	1.514
False	High	[R].NTYEK.[Y]	1xTMT6plex [K5]; 1xTMT6plex [N-Term]; 1x(De)TMT6plex [N-Term]		1	1	2	TRFE_HUMAN	TRFE_HUMAN [664-668]	0	883.47226	0																					1.562	1.012	1.374	4.053	3.610
False	High	[R].NTYEK.[Y]	1xTMT6plex [K5]; 1xTMT6plex [N-Term]		1	2	41	TRFE_HUMAN	TRFE_HUMAN [664-668]	0	1112.63520	0	1.116	1.033	0.721	0.906	1.614	1.411	0.927	0.659	2.235	1.798	0.923	0.757	1.282	0.635	1.056	0.693	1.087	1.001	0.877	1.095	1.564	0.794	1.212	2.229	2.626	0.889	1.088	0.709	0.436	0.578	1.157	0.633	0.506	3.783	0.977	1.472	0.831
False	High	[L].NTYNDK.[A]	1xTMT6plex [K6]; 1xTMT6plex [N-Term]; 1x(De)TMT6plex [K6]		1	1	1	Q99715	Q99715 [2379-2384]	0	983.49954	0
False	High	[K].NTYR.[L]	1xTMT6plex [N-Term]		1	1	10	P27487	P27487 [51-54]	0	782.43582	0	1.615	0.960	2.420	1.979	0.669	1.221	0.966	1.050	0.841	0.876																										2.496	1.810
False	High	[K].NTALHK.[V]	1xDeamidated [N1]; 1xTMT6plex [K6]; 1xTMT6plex [N-Term]		2	2	8	P08637; O75015	P08637 [133-138]; O75015 [133-138]	0	1142.69338	0	1.606	1.775	2.233	1.373	1.067																										2.823	1.230	2.124	0.465	1.805	2.264	2.072
False	High	[K].NVALPK.[G]	1xTMT6plex [K6]; 1xTMT6plex [N-Term]		1	1	8	Q14914	Q14914 [76-81]	0	1099.72395	0						1.178	1.928	1.092	1.190	0.964
False	High	[K].NTALHK.[V]	1xTMT6plex [K6]; 1xTMT6plex [N-Term]		2	2	22	P08637; O75015	P08637 [133-138]; O75015 [133-138]	0	1141.70936	0	1.636	1.489	2.255	1.487	0.895	0.904	1.785	0.929	1.208	1.825	1.187	0.749	1.792	0.831	1.810	1.916	0.550	0.832	1.468	1.934	1.630	2.700	1.521	0.999	1.018	2.048	1.121	1.747	0.571	2.139	3.870	1.239	1.288	0.720	2.298	3.157	2.729
False	High	[R].NSYK.[E]	1xTMT6plex [K4]; 1xTMT6plex [N-Term]; 1x(De)TMT6plex [N-Term]		1	1	2	P24855	P24855 [96-99]	0	740.41402	0
False	High	[K].NRPTSISWDGLDSGK.[L]	1xTMT6plex [K15]; 1xTMT6plex [N-Term]		1	1	7	P30086	P30086 [48-62]	0	2091.12349	0	1.432	0.854	1.646	3.022	0.959											0.900	0.927	1.001	0.931	1.717
False	High	[K].NSCPPTSELLGTSDR.[L]	1xCarbamidomethyl [C3]; 1xTMT6plex [N-Term]		1	1	9	P22352	P22352 [154-168]	0	1862.91156	0											2.352	1.305	1.293	1.785	1.775	1.330	0.984	1.220	1.298	2.809	2.438	1.072	1.195	0.430	0.690	1.563	0.679	1.286	0.576	1.213	1.924	1.472	2.011	0.641	2.484
False	High	[R].NSEK.[E]	1xTMT6plex [K4]; 1xTMT6plex [N-Term]		1	1	1	A6H8Y1	A6H8Y1 [1372-1375]	0	935.55622	0
False	High	[L].NSGQIEVIMDR.[R]	1xTMT6plex [N-Term]		1	1	3	Q16706	Q16706 [946-956]	0	1490.78344	0																					61.158	3.202	3.910	2.846	8.890											4.126	24.295
False	High	[K].NSHQNK.[G]	1xTMT6plex [K6]; 1xTMT6plex [N-Term]; 1x(De)TMT6plex [N-Term]		1	1	1	P04279	P04279 [212-217]	0	956.51111	0
False	High	[K].NSHQNK.[G]	1xTMT6plex [K6]; 1xTMT6plex [N-Term]		1	1	35	P04279	P04279 [212-217]	0	1185.67404	0						0.091	0.079	0.120	0.050	0.052						0.052	0.023	0.035	0.039	0.018						0.140	0.015	0.025	0.014	0.024
False	High	[K].NSHQNK.[G]	1xDeamidated [N]; 1xTMT6plex [K6]; 1xTMT6plex [N-Term]		1	1	51	P04279	P04279 [212-217]	0	1186.65806	0	0.058	0.016	0.025	0.017	0.015	0.060	0.019	0.032	0.014	0.030	0.057	0.030	0.057	0.031	0.032	0.054	0.034	0.049	0.038	0.043	0.071	0.024	0.021	0.012	0.021	0.107	0.017	0.026	0.019	0.021	0.073	0.061	0.107	0.025	0.067	0.065	0.052
False	High	[K].NSIAK.[K]	1xTMT6plex [K5]; 1xTMT6plex [N-Term]		1	1	5	Q9BXT5	Q9BXT5 [2077-2081]	0	990.63480	0						1.634	1.350	1.343	3.129	1.629																					1.327	1.291	2.006	1.375	1.822
False	High	[K].NSLFEYQK.[N]	1xTMT6plex [K8]; 1xTMT6plex [N-Term]		1	1	1	P02671	P02671 [90-97]	0	1486.83060	0
False	High	[R].NSLPDTVQIR.[R]	1xTMT6plex [N-Term]		1	1	14	P56537	P56537 [86-95]	0	1371.77934	0	1.195	1.723	1.911	1.808	1.275	1.478	1.334	1.259	1.242	1.756	1.281	1.271	1.109	1.611	1.402	1.497	1.164	1.296	1.055	1.400	1.735	1.108	1.206	0.420	0.764											1.966	1.757
False	High	[P].NSPLDEENLTQENQDR.[G]	1xTMT6plex [N-Term]		1	1	24	P01011	P01011 [26-41]	0	2131.01008	0	0.432	0.812	0.895	0.577	0.782	1.310	1.866	2.241	1.535	2.049	0.401	0.282	0.486	0.586	0.498	0.751	0.733	0.548	0.801	0.579	0.585	0.510	0.439	0.530	0.427	0.738	0.646	0.764	0.642	0.698	1.295	1.515	1.633	0.705	1.417	1.102	1.257
False	High	[P].NSPLDEENLTQENQDR.[G]	1xDeamidated [N1]; 1xTMT6plex [N-Term]		1	1	2	P01011	P01011 [26-41]	0	2131.99410	0						1.148	0.997	1.408	1.175	1.631
False	High	[K].NSPR.[V]	1xTMT6plex [N-Term]		1	1	2	A6NC78	A6NC78 [24-27]	0	702.40960	0
False	High	[K].NSQEK.[Y]	1xTMT6plex [K5]; 1xTMT6plex [N-Term]		1	1	8	P53634	P53634 [158-162]	0	1063.61479	0	1.632	1.937	2.442	2.764	1.537											1.259	1.694	1.660	1.108	2.524	2.702	1.128	1.565	0.587	1.181						2.880	1.482	0.887	0.555	2.959	3.140	2.337
False	High	[G].NSQESVTEQDSK.[D]	1xTMT6plex [K12]; 1xTMT6plex [N-Term]; 1x(De)TMT6plex [N-Term]		1	1	1	P01834	P01834 [51-62]	0	1580.76012	0
False	High	[R].NSTIPTK.[Q]	1xDeamidated [N1]; 1xTMT6plex [K7]; 1xTMT6plex [N-Term]; 1x(De)TMT6plex [K7]		1	2	2	P0DMV9	P0DMV9 [417-423]	0	990.56689	0
False	High	[R].NSTIPTK.[Q]	1xTMT6plex [K7]; 1xTMT6plex [N-Term]		1	2	6	P0DMV9	P0DMV9 [417-423]	0	1218.74581	0						2.320	3.439	0.987	1.325	1.747											1.993	1.391	2.139	0.460	0.957	1.706	0.904	1.296	0.776	1.539						2.629	1.830
False	High	[R].NSTVSR.[L]	1xTMT6plex [N-Term]		1	4	1	Q96SA4-4	Q96SA4-4 [43-48]	0	892.50496	0
False	High	[K].NSVGK.[S]	1xTMT6plex [K5]; 1xTMT6plex [N-Term]		1	1	1	Q8WZ42	Q8WZ42 [7648-7652]	0	962.60350	0
False	High	[K].NSVGR.[W]	1xTMT6plex [N-Term]		3	11	10	P02751-14; P02751-9; P02751-17	P02751-14 [649-653]; P02751-9 [649-653]; P02751-17 [649-653]	0	761.44672	0	0.713	0.561	0.810	0.651	0.365	0.638	0.515	0.695	0.746	0.490	1.022	0.632	0.748	1.072	0.872											1.072	0.627	1.057	0.773	0.860	1.061	0.882	1.828	0.259	0.920
False	High	[K].NSVIK.[FV]	1xTMT6plex [K5]; 1xTMT6plex [N-Term]; 1x(De)TMT6plex [N-Term]		2	4	19	Q9UJX3; P05155-3	Q9UJX3 [289-293]; P05155-3 [322-326]	0	789.50317	0	1.934	1.407	2.328	1.621	0.905	1.863	1.882	2.545	1.659	1.698	2.039	1.514	1.479	1.599	2.403	1.056	1.724	1.247	1.196	1.475	3.080	1.511	1.856	0.492	1.294	2.536	1.090	1.783	0.971	1.629	1.633	1.887	3.207	0.752	1.648	2.193	1.745
False	High	[K].NSVIK.[FV]	1xTMT6plex [K5]; 1xTMT6plex [N-Term]		2	4	53	Q9UJX3; P05155-3	Q9UJX3 [289-293]; P05155-3 [322-326]	0	1018.66610	0	1.305	1.541	1.336	1.447	0.385	0.860	0.601	0.601	1.291	1.337	1.506	1.177	0.937	1.097	1.638	1.058	1.226	0.826	0.973	1.082	2.142	1.010	1.183	0.290	0.522	1.661	0.901	1.451	0.563	0.941	2.213	1.355	1.193	0.461	1.503	2.433	1.861
False	High	[R].NSVTLQWK.[K]	1xTMT6plex [K8]; 1xTMT6plex [N-Term]; 1x(De)TMT6plex [N-Term]		1	1	1	Q8WZ42	Q8WZ42 [23380-23387]	0	1204.68874	0
False	High	[R].NSYK.[E]	1xTMT6plex [K4]; 1xTMT6plex [N-Term]		1	1	25	P24855	P24855 [96-99]	0	969.57695	0						0.780	0.960	0.856	1.147	1.782	1.423	1.448	1.043	1.076	1.398	1.171	1.158	0.740	1.226	1.422	1.327	1.181	1.086	0.397	0.438	1.455	0.934	1.086	0.346	1.385	1.154	1.112	0.796	0.256	1.287	2.265	1.884
False	High	[N].NRPTQPLK.[G]	1xTMT6plex [K8]; 1xTMT6plex [N-Term]		1	1	2	P00915	P00915 [246-253]	0	1411.87855	0																0.760	1.590	3.029	1.065	0.734
False	High	[K].NVAVDELSR.[Q]	1xTMT6plex [N-Term]		1	1	4	P16083	P16083 [24-32]	0	1231.68438	0																																				1.817	1.459
False	High	[P].NVAVNAK.[G]	1xDeamidated [N5]; 1xTMT6plex [K7]; 1xTMT6plex [N-Term]		1	1	3	P98160	P98160 [4323-4329]	0	1174.71959	0																0.319	0.713	0.398	2.199	0.429
False	High	[R].NVSTGDVNVEMNAAPGVDLTQLLNNMR.[S]	2xOxidation [M11; M26]; 1xTMT6plex [N-Term]		1	1	1	P13645	P13645 [296-322]	0	3133.54553	0																					1.342	1.238	1.105	0.575	0.572
False	High	[R].NVSWATGR.[S]	1xTMT6plex [N-Term]		1	1	2	P08571	P08571 [151-158]	0	1119.61082	0																										1.306	0.991	1.433	0.719	1.179
False	High	[N].NVTCTR.[I]	1xCarbamidomethyl [C4]; 1xTMT6plex [N-Term]		1	1	1	Q01469	Q01469 [124-129]	0	979.51923	0
False	High	[K].NVTLLSR.[Y]	1xTMT6plex [N-Term]; 1x(De)TMT6plex [N-Term]		1	1	1	Q07075	Q07075 [828-834]	0	802.47813	0																															2.234	1.431	1.881	2.445	3.034
False	High	[K].NVTNNLK.[S]	1xTMT6plex [K7]; 1xTMT6plex [N-Term]		1	1	1	P67936-2	P67936-2 [199-205]	0	1260.76761	0																					4.396	1.224	4.507	0.482	3.099
False	High	[R].NVTR.[L]	1xTMT6plex [N-Term]		1	2	1	P05556-3	P05556-3 [269-272]	0	718.44090	0
False	High	[R].NVVDGQPFTNWYDNGSNQVAFGR.[G]	1xTMT6plex [N-Term]		2	2	12	P04745; P04746	P04745 [414-436]; P04746 [414-436]	0	2814.34332	0	1.114	1.345	0.982	1.249	1.104						1.215	0.723	0.814	1.267	0.826	1.466	0.863	0.875	0.971	1.094	1.053	0.792	0.789	0.450	0.580	0.652	0.873	1.099	0.582	1.462	0.644	1.122	1.581	0.466	0.620	1.012	0.773
False	High	[R].NVVDGQPFTNWYDNGSNQVAFGR.[G]	1xDeamidated [N14]; 1xTMT6plex [N-Term]		2	2	33	P04745; P04746	P04745 [414-436]; P04746 [414-436]	0	2815.32734	0	0.984	0.635	0.972	0.587	0.969						0.817	0.540	0.672	0.565	0.571	0.979	0.487	0.843	0.619	0.804	1.021	0.874	0.825	0.418	0.458	0.604	0.906	0.924	0.880	1.167	0.465	0.718	1.076	0.357	0.471	1.141	0.965
False	High	[Q].NVVDVR.[E]	1xTMT6plex [N-Term]		1	1	1	Q02383	Q02383 [222-227]	0	930.55700	0
False	High	[Q].NVVEVR.[E]	1xTMT6plex [N-Term]		1	1	1	P04279	P04279 [222-227]	0	944.57265	0
False	High	[K].NVVFVIDK.[S]	1xTMT6plex [K8]; 1xTMT6plex [N-Term]		1	1	1	Q14624	Q14624 [274-281]	0	1391.86626	0																					1.793	1.171	0.972	0.955	1.993
False	High	[K].NVVGAR.[R]	1xTMT6plex [N-Term]		2	3	16	P63104; P31946	P63104 [50-55]; P31946 [52-57]	0	844.52022	0	1.481	1.043	2.334	1.424	2.268	1.297	1.044	0.699	0.642	0.877	2.269	2.559	2.222	1.330	3.669	0.793	1.812	1.382	0.489	1.306	2.890	1.280	2.459	1.110	2.370	1.775	0.864	1.268	0.581	2.086	2.781	1.968	2.740	1.470	2.530	2.431	1.703
False	High	[K].NVVGGQR.[A]	1xTMT6plex [N-Term]		1	1	12	P31947	P31947 [50-56]	0	958.56314	0	1.215	0.516	2.368	1.100	6.400	3.047	3.888	1.058	0.794	0.588	6.718	1.344	0.973	1.739	7.328						2.082	2.097	5.619	0.230	2.930	1.742	0.728	0.730	2.247	3.860	3.205	1.836	9.911	1.005	1.994
False	High	[R].NWACFTGK.[K]	1xCarbamidomethyl [C4]; 1xTMT6plex [K8]; 1xTMT6plex [N-Term]		1	1	17	P53634	P53634 [133-140]	0	1441.76623	0	0.974	0.804	1.325	0.801	0.721						1.156	1.045	0.618	1.062	0.691	0.793	1.331	0.582	0.749	0.878	2.045	0.745	0.859	0.675	0.580	0.756	0.692	0.901	1.185	1.006	1.130	0.980	0.690	0.335	1.632	1.221	0.821
False	High	[K].NWETEITAQPDGGK.[T]	1xTMT6plex [K14]; 1xTMT6plex [N-Term]		1	1	43	P05452	P05452 [156-169]	0	2004.04384	0	1.526	1.400	1.637	1.748	0.491						1.688	1.518	0.946	1.584	1.429	1.006	1.691	0.789	0.908	1.343	3.086	1.337	1.443	0.474	0.722	1.573	0.898	1.426	1.005	1.172	1.849	1.309	0.936	0.429	1.162	2.521	1.856
False	High	[R].NWETYK.[Q]	1xTMT6plex [K6]; 1xTMT6plex [N-Term]		1	1	34	Q9UKU9	Q9UKU9 [332-337]	0	1298.71451	0	0.993	0.814	1.286	0.716	0.340						1.162	0.844	1.037	1.967	1.285	1.063	0.717	1.329	1.111	0.794	1.115	0.987	1.326	0.480	0.643	0.698	0.753	1.551	0.403	1.101	1.135	1.421	1.399	0.246	0.628	1.179	2.001
False	High	[K].NWGEGWGFMPSDR.[A]	1xTMT6plex [N-Term]		1	2	3	P04745	P04745 [294-306]	0	1767.81106	0
False	High	[K].NWGEGWGFMPSDR.[A]	1xOxidation [M9]; 1xTMT6plex [N-Term]		1	2	8	P04745	P04745 [294-306]	0	1783.80597	0	0.944	0.701	1.655	1.528	1.075						1.304	0.765	0.818	0.773	0.727	2.971	1.148	1.268	0.890	1.009	1.282	1.120	1.111	0.457	2.261
False	High	[K].NWGEGWGFVPSDR.[A]	1xTMT6plex [N-Term]		1	1	14	P04746	P04746 [294-306]	0	1735.83898	0	1.251	1.440	1.261	1.267	1.105						1.131	0.769	0.785	0.472	0.795	2.044	0.729	1.116	0.891	1.250	1.094	0.530	0.892	0.378	0.470											1.977	1.284
False	High	[K].NWGLSFYADKPETTK.[E]	2xTMT6plex [K10; K15]; 1xTMT6plex [N-Term]		1	1	6	P19652	P19652 [139-153]	0	2444.34287	0	0.574	1.523	1.098	2.260	8.172											5.421	1.623	0.995	3.117	0.898
False	High	[K].NWGLSVYADKPETTK.[E]	2xTMT6plex [K10; K15]; 1xTMT6plex [N-Term]		1	1	18	P02763	P02763 [139-153]	0	2396.34287	0	0.166	0.552	0.628	0.493	5.811						0.211	0.323	0.401	0.911	0.255	1.820	0.706	0.380	1.505	0.456	0.194	0.360	0.218	2.074	0.244	0.292	1.631	0.385	1.723	0.597	0.289	0.376	0.233	0.337	0.391	0.131	0.208
False	High	[K].NWIR.[D]	1xTMT6plex [N-Term]		1	2	5	P42785-2	P42785-2 [504-507]	0	817.48819	0
False	High	[K].NWVCDTDNDCGDGSDEK.[N]	2xCarbamidomethyl [C4; C10]; 1xTMT6plex [K17]; 1xTMT6plex [N-Term]		1	1	9	P98164	P98164 [1125-1141]	0	2445.03349	0	3.245	3.693	3.813	4.158	0.991	2.381	2.344	3.404	4.504	5.665											3.234	1.609	1.363	0.751	1.080						3.480	1.993	1.795	0.634	3.928	3.456	2.048
False	High	[K].NVQR.[K]	1xTMT6plex [N-Term]		1	1	1	Q8WZ42	Q8WZ42 [31617-31620]	0	745.45180	0
False	High	[P].NVAVNAK.[G]	1xTMT6plex [K7]; 1xTMT6plex [N-Term]		1	1	16	P98160	P98160 [4323-4329]	0	1173.73558	0	0.157	0.153	0.241	0.139	0.085						0.206	0.250	0.166	0.312	0.238	0.186	0.637	0.267	2.396	0.258						0.847	0.846	6.594	0.811	0.727
False	High	[R].NVQHYHMK.[T]	1xOxidation [M7]; 1xTMT6plex [K8]; 1xTMT6plex [N-Term]		1	1	22	O75594	O75594 [79-86]	0	1530.82514	0	1.567	0.713	1.290	1.188	0.607	0.952	0.805	0.725	0.497	0.973	1.172	0.803	0.790	1.053	1.117	0.622	0.471	0.715	0.636	0.627	0.730	0.741	0.643	1.072	0.740						0.866	0.668	1.080	0.289	1.067	1.696	1.004
False	High	[R].NVQELK.[E]	1xTMT6plex [K6]; 1xTMT6plex [N-Term]		1	1	33	P12109	P12109 [683-688]	0	1188.73524	0	1.373	1.221	1.272	1.070	0.261	0.950	0.783	0.845	1.133	1.600	1.917	1.522	1.023	1.369	1.551	1.065	0.937	1.033	0.891	0.888	2.713	1.299	1.451	0.287	0.583	2.212	0.679	1.377	0.351	1.275	2.130	1.457	1.097	0.575	2.103	3.615	2.419
False	High	[Q].NVCFQEK.[V]	1xCarbamidomethyl [C3]; 1xTMT6plex [K7]; 1xTMT6plex [N-Term]		1	1	13	P07998	P07998 [84-90]	0	1382.75024	0	1.126	2.449	1.699	1.406	0.970	1.203	1.690	2.149	1.658	2.477	1.811	5.716	7.181	2.027	1.148	1.560	1.453	1.064	1.869	1.972						1.580	1.702	1.283	1.322	1.162
False	High	[R].NVDGVNYASITR.[N]	1xTMT6plex [N-Term]		1	1	12	Q9UBR2	Q9UBR2 [70-81]	0	1537.81719	0	1.089	1.221	1.222	1.287	1.556	1.038	0.630	0.992	0.745	1.184	0.883	1.106	0.897	1.067	0.864	0.704	1.224	0.738	1.365	0.919						0.764	0.754	0.832	0.758	0.777
False	High	[C].NVDHKPSNTK.[V]	2xTMT6plex [K5; K10]; 1xTMT6plex [N-Term]		1	1	1	P01859	P01859 [84-93]	0	1827.06916	0
False	High	[K].NVDR.[V]	1xTMT6plex [N-Term]		1	1	1	P01833	P01833 [668-671]	0	732.42017	0																					1.884	1.121	0.887	0.747	1.028
False	High	[K].NVDTNQDR.[L]	1xTMT6plex [N-Term]		1	1	15	Q02818	Q02818 [303-310]	0	1190.59629	0	0.628	1.338	0.935	0.252	0.257	0.819	0.832	0.972	0.887	1.263	1.338	1.305	0.832	0.999	1.338	0.928	0.939	0.640	0.199	0.836	2.185	1.068	1.491	0.211	0.357	1.873	0.593	1.290	0.263	0.777	3.193	1.203	1.193	0.353	1.317	2.297	1.607
False	High	[R].NVHGINFVSPVR.[N]	1xTMT6plex [N-Term]		1	1	3	P53634	P53634 [239-250]	0	1567.89063	0	2.179	1.749	2.846	1.447	4.045						1.748	1.431	1.543	1.718	1.659	1.157	1.219	1.479	1.119	1.837
False	High	[R].NVLELTDVK.[D]	1xTMT6plex [K9]; 1xTMT6plex [N-Term]		1	5	1	Q13332	Q13332 [296-304]	0	1488.90377	0																0.962	1.141	1.188	1.122	1.564
False	High	[R].NVLGTK.[N]	1xTMT6plex [K6]; 1xTMT6plex [N-Term]		1	1	1	P27105	P27105 [153-158]	0	1089.70322	0																					1.917	1.477	1.699	0.390	0.711
False	High	[LK].NVLK.[SE]	1xTMT6plex [K4]; 1xTMT6plex [N-Term]; 1x(De)TMT6plex [N-Term]		1	3	2	Q99996	Q99996 [1100-1103]; [2414-2417]	0	702.47114	0																															0.839	0.850	60.570	0.944	0.776	2.204	1.664
False	High	[LK].NVLK.[SE]	1xTMT6plex [K4]; 1xTMT6plex [N-Term]		1	3	1	Q99996	Q99996 [1100-1103]; [2414-2417]	0	931.63407	0
False	High	[K].NVLINK.[D]	1xTMT6plex [K6]; 1xTMT6plex [N-Term]		1	1	7	P27797	P27797 [154-159]	0	1158.76106	0						1.018	0.977	0.839	1.104	0.956	0.959	0.925	0.753	0.718	1.083	1.583	1.028	0.853	0.914	1.167	1.487	0.879	1.270	0.660	0.686						1.199	1.127	1.210	0.521	1.466
False	High	[R].NVIPETSSR.[Y]	1xTMT6plex [N-Term]		1	1	14	P08473	P08473 [95-103]	0	1231.68438	0	1.105	0.637	2.232	0.751	0.306	0.933	0.703	1.188	0.805	0.848						0.753	0.628	0.820	0.686	0.913	1.305	1.681	1.344	0.481	0.636	1.055	1.201	0.852	0.396	1.157	1.020	1.389	1.977	0.377	0.882	1.505	1.220
False	High	[K].NVLTFYS.[-]	1xTMT6plex [N-Term]		1	2	3	Q13621	Q13621 [1093-1099]	0	1072.58763	0																																				1.032	1.122
False	High	[R].NVNFQK.[A]	1xTMT6plex [K6]; 1xTMT6plex [N-Term]		1	1	1	P0C0L4	P0C0L4 [680-685]	0	1207.71993	0
False	High	[R].NVNIFK.[F]	1xTMT6plex [K6]; 1xTMT6plex [N-Term]		1	4	2	P00338-3	P00338-3 [142-147]	0	1192.74541	0																					1.601	0.814	1.640	0.467	0.971
False	High	[R].NVNVFK.[F]	1xTMT6plex [K6]; 1xTMT6plex [N-Term]		1	1	21	P07195	P07195 [114-119]	0	1178.72976	0	1.296	0.963	1.772	1.447	0.530						1.667	1.119	1.972	1.342	1.966	0.747	0.782	0.722	0.377	1.109	1.948	1.196	1.409	0.565	0.734	1.077	0.710	0.880	0.463	0.956	1.317	1.356	1.118	0.556	1.717	2.169	1.634
False	High	[R].NVPDDVLR.[L]	1xTMT6plex [N-Term]		1	1	21	P16444	P16444 [247-254]	0	1156.65235	0	1.074	1.332	1.676	1.048	0.828	0.768	0.728	0.984	0.860	0.984	1.577	1.151	1.268	0.961	1.020	0.404	0.647	0.645	0.705	1.211	1.155	1.167	0.897	0.313	0.427	1.213	0.719	1.338	0.243	0.769	0.633	0.883	1.352	0.254	0.742	1.818	1.658
False	High	[SK].NVPK.[V]	1xTMT6plex [K4]; 1xTMT6plex [N-Term]		1	1	10	Q99715	Q99715 [540-543]; [2424-2427]	0	915.60277	0	1.530	0.880	1.766	1.014	0.671	0.723	0.816	0.595	0.655	0.662	1.794	0.878	1.100	0.924	1.259																					1.848	1.849
False	High	[K].NVPLPVIAELPPK.[V]	1xTMT6plex [K13]; 1xTMT6plex [N-Term]		1	2	12	P01871-2	P01871-2 [100-112]	0	1845.16138	0	0.890	0.870	1.465	1.061	1.460						1.373	0.884	0.774	1.040	1.222																1.059	1.190	0.818	0.555	1.323	1.388	1.042
False	High	[K].NVPNCGR.[G]	1xCarbamidomethyl [C5]; 1xTMT6plex [N-Term]		1	1	9	P23142-4	P23142-4 [337-343]	0	1045.54103	0	2.813	1.920	1.969	1.022	0.832	2.160	1.375	3.180	2.036	2.049	3.397	1.239	3.290	4.179	5.613											3.857	0.990	4.597	1.298	2.586	3.666	2.544	4.613	1.410	1.690
False	High	[K].NVPR.[R]	1xTMT6plex [N-Term]		1	1	1	Q12934	Q12934 [369-372]	0	714.44599	0											1.574	1.209	1.112	1.238	2.131
False	High	[R].NVQAR.[M]	1xTMT6plex [N-Term]		1	3	7	Q13332	Q13332 [432-436]	0	816.48892	0						1.591	1.367	1.688	1.289	1.684											2.731	1.324	1.238	0.675	0.909	2.856	1.432	2.422	1.211	1.051	2.055	1.891	1.627	0.539	1.866
False	High	[K].NVQDAIADAEQR.[G]	1xTMT6plex [N-Term]		1	2	5	P35908	P35908 [419-430]	0	1558.80226	0																4.682	2.105	1.621	1.877	2.299						1.928	1.013	1.129	1.593	1.924	0.791	1.885	1.179	0.452	0.985	1.471	1.235
False	High	[R].NVQHYHMK.[T]	1xTMT6plex [K8]; 1xTMT6plex [N-Term]		1	1	17	O75594	O75594 [79-86]	0	1514.83022	0	0.431	0.245	0.348	0.286	0.155						0.825	0.383	0.600	0.682	0.983	0.532	0.302	0.700	0.632	0.616	1.656	0.881	0.907	0.437	0.749
False	High	[S].NRPSGVPDR.[F]	1xTMT6plex [N-Term]		1	1	3	A0A075B6J9	A0A075B6J9 [74-82]	0	1226.68030	0	1.922	1.741	3.551	2.622	1.054																															1.459	1.631
False	High	[R].NRGER.[R]	1xTMT6plex [N-Term]		1	1	4	A6H8Y1	A6H8Y1 [1826-1830]	1	860.48998	0	1.495	0.072	4.153	0.194	0.788																										1.489	1.330	6.344	0.513	1.472
False	High	[F].NRGEC.[-]	1xCarbamidomethyl [C5]; 1xTMT6plex [N-Term]		1	1	9	P01834	P01834 [103-107]	1	864.41952	0	0.102	0.139	0.170	0.114	0.162	0.069	0.065	0.044	0.037	0.068																					0.176	0.146	0.253	0.062	0.118
False	High	[R].NPDAVAAPYCYTR.[D]	1xCarbamidomethyl [C10]; 1xTMT6plex [N-Term]		1	1	7	P08519	P08519 [79-91]; [193-205]; [307-319]; [421-433]; [535-547]; [649-661]; [763-775]; [877-889]; [991-1003]; [1105-1117]; [1219-1231]; [1333-1345]; [1447-1459]; [1561-1573]; [1675-1687]; [1789-1801]; [1903-1915]; [2017-2029]; [2131-2143]; [2245-2257]; [2359-2371]; [2473-2485]; [2587-2599]; [2701-2713]; [2815-2827]; [2929-2941]; [3043-3055]; [3157-3169]; [3271-3283]	0	1726.84202	0	1.552	1.153	2.342	0.865	1.899	1.027	1.772	1.654	1.134	1.072						0.997	1.179	1.509	0.501	0.878
False	High	[R].NPDEDPR.[G]	1xTMT6plex [N-Term]; 1x(De)TMT6plex [N-Term]		2	2	17	Q96FE7-2; Q96FE7	Q96FE7-2 [72-78]; Q96FE7 [72-78]	0	842.36389	0	2.107	1.670	1.906	1.108	1.550	100.000	100.000			100.000	100.000	100.000	100.000	100.000	100.000	100.000	100.000	100.000	100.000	100.000	6.054	2.086	4.010	1.069	2.604	2.842	1.796	2.003	1.660	1.761	2.808	2.200	6.277	0.585	1.637	3.961	2.766
False	High	[R].NPDEDPR.[G]	1xTMT6plex [N-Term]		2	2	138	Q96FE7-2; Q96FE7	Q96FE7-2 [72-78]; Q96FE7 [72-78]	0	1071.52682	0	2.537	2.493	2.767	2.111	1.186	1.758	2.226	2.292	3.126	2.001	1.884	2.147	1.191	2.082	2.548	1.407	2.021	1.339	1.532	2.220	2.618	1.835	1.002	0.376	0.679	3.146	1.887	1.546	1.458	1.651	2.431	1.778	0.896	0.343	3.246	3.611	2.472
False	High	[R].NPDEDPR.[G]	1xDeamidated [N1]; 1xTMT6plex [N-Term]		2	2	11	Q96FE7-2; Q96FE7	Q96FE7-2 [72-78]; Q96FE7 [72-78]	0	1072.51083	0	1.630	1.353	1.571	0.921	0.909						1.188	1.322	1.186	1.102	1.367	0.977	1.382	0.991	1.092	1.377	1.981	1.386	0.940	0.404	0.510	1.957	1.086	1.027	0.808	0.930	1.135	0.943	0.795	1.852	1.687	1.381	1.043
False	High	[R].NPDEDPRGPWCYVSGEAGVPEK.[R]	1xCarbamidomethyl [C11]; 1xTMT6plex [K22]; 1xTMT6plex [N-Term]		1	1	12	Q96FE7-2	Q96FE7-2 [72-93]	1	2917.41908	0	0.209	0.063	0.170	0.068	0.089	0.530	0.217	0.049	0.066	0.046	0.244	0.214	0.195	0.379	0.243	0.079	0.093	0.124	0.085	0.142
False	High	[Q].NPDEN.[E]	1xDeamidated [N5]; 1xTMT6plex [N-Term]		1	1	11	P46109	P46109 [298-302]	0	818.37294	0	1.632	1.192	1.854	1.238	0.922						1.803	1.843	1.392	1.783	2.248						2.711	1.371	1.230	0.447	0.932	2.950	1.217	1.279	1.006	1.236	2.223	1.799	1.409	0.415	2.482	2.849	2.396
False	High	[R].NPDGCLK.[C]	1xCarbamidomethyl [C5]; 1xTMT6plex [K7]; 1xTMT6plex [N-Term]		1	1	11	P98160	P98160 [917-923]	0	1261.69748	0	1.716	1.572	1.577	1.799	1.205	1.188	1.190	1.171	1.324	1.440	1.023	0.973	0.582	0.712	0.832						1.754	1.355	1.147	0.380	0.662	2.403	1.135	2.141	1.170	1.901	1.857	1.653	1.271	0.395	1.983
False	High	[R].NPDGDEEGVWCYVAGK.[P]	1xCarbamidomethyl [C11]; 1xTMT6plex [K16]; 1xTMT6plex [N-Term]		1	1	11	P00734	P00734 [264-279]	0	2254.08505	0											1.381	0.661	1.214	2.473	0.795	1.763	0.920	1.412	0.456	0.642	1.563	0.470	1.001	0.937	1.160	0.683	0.583	0.555	0.476	0.795						0.541	1.172
False	High	[R].NPDGDVGGPWCYTTNPR.[K]	1xCarbamidomethyl [C11]; 1xTMT6plex [N-Term]		1	1	10	P00747	P00747 [533-549]	0	2134.98137	0	1.462	1.005	2.296	2.336	1.175	1.145	1.607	1.699	0.797	1.110	1.251	1.344	1.171	1.857	1.658	1.197	1.126	1.939	2.131	1.407						1.554	1.513	2.120	1.560	1.476						1.512	1.466
False	High	[R].NPDGK.[R]	1xTMT6plex [K5]; 1xTMT6plex [N-Term]		1	1	13	P00747	P00747 [326-330]	0	988.58277	0	0.378	0.462	0.627	0.375	0.237	0.580	0.420	0.616	0.987	0.742	0.525	0.359	0.602	0.694	0.461	0.712	0.720	0.681	0.657	0.353	0.907	0.406	0.675	0.961	1.040	0.728	0.706	0.832	0.329	0.399	1.343	0.612	0.323	0.638	0.225	0.535	0.534
False	High	[R].NPDNR.[R]	1xTMT6plex [N-Term]		1	2	16	P00749	P00749 [124-128]	0	844.44745	0	0.506	0.356	0.347	0.144	0.071	1.622	0.609	0.420	0.856	0.327	1.434	1.446	0.471	0.853	1.383	0.559	0.924	0.895	0.063	0.516	1.505	0.560	1.299	0.245	0.580						3.211	1.473	0.618	0.123	0.381	2.860	3.231
False	High	[L].NPDPSQK.[Q]	1xTMT6plex [K7]; 1xTMT6plex [N-Term]		1	2	2	P10451	P10451 [45-51]	0	1243.70467	0	1.015	0.909	3.507	1.184	0.865						1.029	1.134	0.770	1.290	0.854
False	High	[K].NPDPWAK.[N]	1xTMT6plex [K7]; 1xTMT6plex [N-Term]; 1x(De)TMT6plex [N-Term]		1	2	2	TRFE_HUMAN	TRFE_HUMAN [565-571]	0	1056.56756	0						1.897	2.010	1.570	2.905	1.829											2.485	1.268	1.709	2.114	2.328
False	High	[K].NPDPWAK.[N]	1xTMT6plex [K7]; 1xTMT6plex [N-Term]		1	2	87	TRFE_HUMAN	TRFE_HUMAN [565-571]	0	1285.73049	0	1.153	1.210	0.986	1.092	1.842	1.459	0.878	0.690	2.512	1.872	1.097	0.914	1.634	0.706	1.237	0.731	0.996	1.031	0.678	1.250	1.052	0.546	0.888	3.397	3.688	1.099	1.097	0.698	0.437	0.625	1.259	0.780	0.852	3.219	1.164	1.539	0.779
False	High	[R].NPDR.[E]	1xTMT6plex [N-Term]		1	1	6	P00747	P00747 [236-239]	0	730.40452	0											0.734	0.422	0.682	0.665	0.741											2.386	1.485	1.734	1.213	1.459	1.683	1.344	1.942	0.445	1.830	2.507	2.228
False	High	[R].NPDSSTTGPWCYTTDPTVR.[R]	1xCarbamidomethyl [C11]; 1xTMT6plex [N-Term]		1	1	183	P00734	P00734 [159-177]	0	2384.10261	0	1.145	1.174	2.477	1.501	1.275	1.689	0.841	0.917	1.422	1.688	1.476	1.667	1.157	1.937	1.567	1.564	1.233	1.484	0.575	2.430	3.287	2.190	1.353	0.328	0.835	2.005	1.402	1.407	0.784	1.799	1.989	1.369	1.710	0.469	3.027	0.921	2.335
False	High	[R].NPDSSTTGPWCYTTDPTVR.[R]	1xCarbamidomethyl [C11]; 1xDeamidated [N1]; 1xTMT6plex [N-Term]		1	1	1	P00734	P00734 [159-177]	0	2385.08662	0
False	High	[K].NPEEPVR.[F]	1xTMT6plex [N-Term]		1	1	4	P55017	P55017 [129-135]	0	1069.58394	0						1.676	1.609	3.153	2.244	2.941																										2.259	1.870
False	High	[K].NPEESK.[S]	1xTMT6plex [K6]; 1xTMT6plex [N-Term]; 1x(De)TMT6plex [N-Term]		1	1	7	Q9Y5Y7	Q9Y5Y7 [303-308]	0	932.48864	0						0.150	0.073	0.257	0.035	0.082						0.233	0.167	0.320	0.183	0.323	0.630	0.240	0.538	0.063	0.161						0.367	0.196	0.492	0.050	0.376
False	High	[K].NPEK.[E]	1xTMT6plex [K4]; 1xTMT6plex [N-Term]; 1x(De)TMT6plex [N-Term]		1	1	1	Q96EK5	Q96EK5 [27-30]	0	716.41402	0	0.461	0.182	0.308	0.165	0.202
False	High	[K].NPFGIEIR.[R]	1xTMT6plex [N-Term]		1	1	6	O43451	O43451 [1090-1097]	0	1174.67817	0	1.240	1.078	1.604	1.134	1.250						1.219	0.871	0.821	1.530	1.012	1.030	0.886	0.828	0.793	1.686
False	High	[R].NPGNQK.[E]	1xTMT6plex [K6]; 1xTMT6plex [N-Term]		1	2	7	Q01973	Q01973 [364-369]	0	1115.65733	0
False	High	[R].NPLAK.[-]	1xTMT6plex [K5]; 1xTMT6plex [N-Term]		1	1	15	P06733	P06733 [430-434]	0	1000.65554	0	1.822	0.917	2.598	1.208	0.612	1.779	2.659	0.938	1.166	1.620	1.982	2.938	3.057	2.029	2.690	0.636	0.696	1.749	0.525	1.269	2.293	1.448	1.766	0.560	1.014	1.008	0.804	1.456	0.348	1.142	2.156	2.218	1.193	0.515	2.697	3.065	2.502
False	High	[R].NPDADKGPWCFTTDPSVR.[W]	1xCarbamidomethyl [C10]; 1xTMT6plex [K6]; 1xTMT6plex [N-Term]		1	1	3	P00747	P00747 [428-445]	1	2521.25458	0																0.725	0.528	0.754	0.697	0.794	1.470	0.568	0.664	0.681	0.983
False	High	[R].NPLDGSVLLR.[N]	1xTMT6plex [N-Term]		1	1	11	Q96NY8	Q96NY8 [106-115]	0	1312.77862	0	1.779	2.185	2.235	1.746	1.129						1.039	0.770	0.805	1.060	0.596						2.069	1.512	1.476	0.582	1.193						1.485	1.476	1.014	0.617	1.296	2.066	1.687
False	High	[R].NPDADK.[G]	1xTMT6plex [K6]; 1xTMT6plex [N-Term]		1	1	22	P00747	P00747 [428-433]	0	1117.62536	0	1.707	1.197	3.030	2.060	0.596																					2.022	1.308	1.392	0.622	1.356	1.515	1.902	1.113	2.347	1.401	1.660	1.467
False	High	[R].NPCPMDSR.[P]	1xCarbamidomethyl [C3]; 1xTMT6plex [N-Term]		1	3	5	Q53RD9	Q53RD9 [321-328]	0	1205.56044	0	1.380	0.927	1.928	1.373	0.678						1.157	0.688	1.237	1.728	1.657											1.402	0.874	1.884	1.205	1.570	1.232	1.304	2.216	0.597	1.608
False	High	[R].NNNEK.[D]	1xTMT6plex [K5]; 1xTMT6plex [N-Term]		1	1	15	P01024	P01024 [1135-1139]	0	1076.61004	0	0.954	0.935	1.097	0.377	0.514	3.662	10.761	2.159	7.449	0.864	1.268	1.876	1.797	1.546	3.267	0.892	1.548	2.727	0.379	1.720	1.656	0.734	4.260	2.562	9.088						3.512	0.995	5.594	2.994	1.443	1.778	1.679
False	High	[R].NNQIDHIDEK.[A]	1xTMT6plex [K10]; 1xTMT6plex [N-Term]; 1x(De)TMT6plex [N-Term]		1	1	3	P51884	P51884 [75-84]	0	1454.74369	0											1.375	1.152	0.887	1.144	1.532	1.633	1.081	1.214	1.060	1.208	1.865	1.647	1.137	0.478	1.114
False	High	[R].NNQIDHIDEK.[A]	1xTMT6plex [K10]; 1xTMT6plex [N-Term]		1	1	10	P51884	P51884 [75-84]	0	1683.90662	0						1.033	0.789	1.054	0.939	1.087	0.760	0.597	0.875	1.503	1.389						1.279	0.632	0.613	0.527	0.832
False	High	[R].NNQIDHIDEK.[A]	1xDeamidated [N]; 1xTMT6plex [K10]; 1xTMT6plex [N-Term]		1	1	3	P51884	P51884 [75-84]	0	1684.89064	0
False	High	[K].NNQITNNQR.[I]	1xTMT6plex [N-Term]		1	1	6	P00558	P00558 [31-39]	0	1330.70249	0	1.650	0.732	2.813	1.259	0.969						2.131	0.725	1.829	1.815	3.572	0.671	1.174	1.847	0.595	1.559	2.171	1.797	1.849	0.364	0.898
False	High	[R].NNQLVAGYLQGPNVNLEEK.[I]	1xTMT6plex [K19]; 1xTMT6plex [N-Term]		1	4	4	P18510-3	P18510-3 [55-73]	0	2558.39787	0	1.125	0.886	3.114	1.620	2.706											1.185	0.860	1.142	0.812	0.873
False	High	[S].NNQRPSGVPDR.[F]	1xTMT6plex [N-Term]		1	1	12	P01700	P01700 [71-81]	0	1468.78180	0	2.497	2.346	3.424	5.390	1.971																4.900	1.372	1.927	0.815	2.169
False	High	[S].NNQRPSGVPDR.[F]	1xDeamidated [N2]; 1xTMT6plex [N-Term]		1	1	2	P01700	P01700 [71-81]	0	1469.76582	0
False	High	[K].NNRPSGIPDR.[F]	1xTMT6plex [N-Term]		1	1	7	P01714	P01714 [70-79]	0	1354.73888	0	0.689	0.698	1.706	1.495	1.519						1.171	0.503	0.794	1.307	0.655	0.709	0.966	1.210	1.253	0.648	1.279	0.532	0.726	0.733	1.216											0.871	0.637
False	High	[R].NNSPYEIENGVVWVSFR.[G]	1xDeamidated [N9]; 1xTMT6plex [N-Term]		1	1	2	P02671	P02671 [831-847]	0	2240.11851	0	1.088	1.050	1.360	1.213	0.884											1.107	1.235	1.260	1.227	1.179
False	High	[R].NNSR.[V]	1xTMT6plex [N-Term]		1	1	1	Q14152-2	Q14152-2 [132-135]	0	719.39977	0
False	High	[K].NNVEQVCCSFECQPAR.[G]	3xCarbamidomethyl [C7; C8; C12]; 1xTMT6plex [N-Term]		1	1	27	P12109	P12109 [241-256]	0	2226.98917	0	1.326	0.928	1.524	1.158	0.465	1.253	0.948	1.364	1.769	1.988	1.730	1.404	1.064	1.441	1.700	1.370	1.501	1.298	0.926	1.991	2.824	1.224	1.489	0.312	0.593						1.086	1.312	1.296	0.584	1.144	2.262	1.971
False	High	[K].NNVEQVCCSFECQPAR.[G]	3xCarbamidomethyl [C7; C8; C12]; 1xDeamidated [N1]; 1xTMT6plex [N-Term]		1	1	11	P12109	P12109 [241-256]	0	2227.97319	0	0.859	1.006	1.145	0.876	0.681	1.826	1.549	1.742	16.434	2.017						1.404	1.066	1.306	0.621	1.792	3.003	1.181	1.940	1.681	2.549						1.390	1.382	2.650	0.880	1.614	1.451	1.681
False	High	[K].NNVGR.[G]	1xTMT6plex [N-Term]		1	1	11	Q92520	Q92520 [98-102]	0	788.45762	0						0.895	0.707	0.404	0.709	1.229	0.931	1.048	0.524	0.703	1.129	1.118	1.206	0.612	1.103	1.258	1.796	0.795	1.019	0.303	0.360	1.479	0.651	1.018	0.717	0.812	1.325	0.886	0.818	0.265	1.222	1.795	1.624
False	High	[K].NNVLAIR.[R]	1xTMT6plex [N-Term]		1	1	7	Q6UX06	Q6UX06 [207-213]	0	1028.64139	0											2.204	1.600	1.872	1.083	1.807	0.614	1.444	0.792	1.842	0.827	0.713	1.415	0.889	0.299	0.525											1.427	1.294
False	High	[K].NNVLAIR.[R]	1xDeamidated [N1]; 1xTMT6plex [N-Term]		1	1	3	Q6UX06	Q6UX06 [207-213]	0	1029.62541	0																					1.704	1.712	1.840	0.751	1.037
False	High	[R].NNVILQPLQPDTPYK.[I]	1xTMT6plex [K15]; 1xTMT6plex [N-Term]		1	1	3	Q99715	Q99715 [2078-2092]	0	2198.25852	0	2.459	1.403	2.885	1.736	1.739						1.147	0.876	1.166	1.517	1.901
False	High	[K].NNVVGR.[L]	1xTMT6plex [N-Term]		1	1	19	P98160	P98160 [896-901]	0	887.52603	0	0.399	0.449	0.434	0.460	0.199	0.690	0.896	0.680	0.999	1.238	0.491	0.344	0.349	0.392	0.479	0.489	0.341	0.368	0.551	0.567	0.685	0.446	0.585	0.169	0.264	0.425	0.285	0.599	0.211	0.492	2.369	1.526	1.614	0.440	1.888	1.331	1.096
False	High	[K].NNVVGR.[L]	1xDeamidated [N1]; 1xTMT6plex [N-Term]		1	1	8	P98160	P98160 [896-901]	0	888.51005	0						1.602	1.726	1.727	1.897	2.029											2.013	1.328	1.059	0.391	0.533
False	High	[K].NNYLR.[ET]	1xTMT6plex [N-Term]		2	3	3	O43278; A4UGR9-8	O43278 [288-292]; A4UGR9-8 [1433-1437]	0	908.51513	0																					2.808	1.430	1.800	0.481	0.993	2.066	0.955	2.184	1.407	1.524
False	High	[I].NNYQR.[R]	1xTMT6plex [N-Term]		1	1	11	P10153	P10153 [58-62]	0	923.48964	0						0.602	0.499	0.364	2.219	0.388	0.940	2.553	0.627	4.768	7.802						3.700	1.137	1.542	0.313	3.040						1.207	0.859	1.738	0.804	4.157
False	High	[R].NPADPQR.[I]	1xTMT6plex [N-Term]		1	4	24	Q12805	Q12805 [142-148]	0	1026.55297	0	1.122	0.629	0.871	0.862	0.467	1.349	1.003	0.812	1.015	1.583	1.582	1.433	1.267	1.844	1.960											2.104	1.172	1.963	1.325	1.570	2.436	2.199	1.462	0.347	2.069
False	High	[K].NPANPVQR.[I]	1xTMT6plex [N-Term]		1	2	6	P00738	P00738 [154-161]	0	1124.63737	0	2.411	3.443	1.543	3.473	6.364	4.685	2.713	1.101	6.991	1.912						5.564	1.557	1.750	1.098	2.051	2.815	0.759	1.094	2.850	10.323											1.570	1.536
False	High	[R].NPCQDPYILTPENR.[C]	1xCarbamidomethyl [C3]; 1xTMT6plex [N-Term]		1	4	29	Q12805	Q12805 [363-376]	0	1945.96393	0	0.959	0.305	1.061	1.285	0.226	1.240	0.724	0.796	0.739	1.019	0.620	0.370	0.736	1.431	0.943	0.889	0.385	1.115	1.062	0.782	1.129	0.809	0.714	0.356	0.629	0.641	0.988	1.181	1.100	1.063	0.662	0.661	0.784	0.361	0.696	1.047	1.026
False	High	[R].NPLF.[T]	1xTMT6plex [N-Term]		1	1	2	P04279	P04279 [458-461]	0	719.42894	0
False	High	[R].NPLFT.[-]	1xTMT6plex [N-Term]		1	1	20	P04279	P04279 [458-462]	0	820.47662	0	0.193	0.346	0.295	0.244	0.254	0.259	0.176	0.201	0.333	0.262	0.251	0.418	0.753	0.290	0.474	0.519	0.902	0.531	0.398	0.805											0.307	0.296	0.345	0.346	0.313	0.449	0.547
False	High	[K].NPLFWAK.[K]	1xTMT6plex [K7]; 1xTMT6plex [N-Term]		1	1	1	P19835	P19835 [252-258]	0	1333.80326	0																					3.208	1.398	2.030	0.467	1.035
False	High	[R].NQGEEQR.[G]	1xTMT6plex [N-Term]		1	2	14	O00115	O00115 [315-321]	0	1089.54862	0	0.709	0.902	0.612	0.675	0.276						0.899	0.759	0.382	0.861	0.462	0.559	0.529	0.485	0.662	0.569	1.764	0.576	0.472	0.417	0.308	0.477	0.343	0.999	0.112	0.579	0.919	1.074	0.592	0.144	0.919	1.251	0.849
False	High	[K].NQGK.[V]	1xTMT6plex [K4]; 1xTMT6plex [N-Term]		1	1	2	Q8NFC6	Q8NFC6 [2066-2069]	0	904.56164	0
False	High	[K].NQHQTK.[N]	1xTMT6plex [K6]; 1xTMT6plex [N-Term]		1	1	25	P04279	P04279 [266-271]	0	1213.70534	0	0.076	0.042	0.032	0.027	0.021	0.062	0.020	0.033	0.017	0.019	0.297	0.085	0.137	0.101	0.142	0.132	0.085	0.066	0.077	0.190	0.162	0.053	0.031	0.073	0.112	0.126	0.051	0.053	0.053	0.055	0.069	0.041	0.046	0.015	0.023	0.075	0.056
False	High	[K].NQHQTK.[N]	1xDeamidated [N1]; 1xTMT6plex [K6]; 1xTMT6plex [N-Term]		1	1	2	P04279	P04279 [266-271]	0	1214.68936	0																										0.295	0.242	0.433	0.225	0.268
False	High	[L].NQLCVLHEK.[T]	1xCarbamidomethyl [C4]; 1xTMT6plex [K9]; 1xTMT6plex [N-Term]		1	1	1	P02768	P02768 [482-490]	0	1598.90887	0
False	High	[N].NQIDHIDEK.[A]	1xTMT6plex [K9]; 1xTMT6plex [N-Term]		1	1	1	P51884	P51884 [76-84]	0	1569.86369	0	2.675	1.764	4.451	2.079	2.679
False	High	[R].NQIIFAVR.[Q]	1xTMT6plex [N-Term]		1	1	2	O96033	O96033 [53-60]	0	1189.72546	0	1.850	1.540	1.906	1.693	1.136
False	High	[K].NQLR.[N]	1xTMT6plex [N-Term]		1	1	1	Q8NFC6	Q8NFC6 [111-114]	0	759.46745	0
False	High	[C].NQMMR.[R]	1xTMT6plex [N-Term]		1	1	1	P07998	P07998 [55-59]	0	908.46436	0
False	High	[R].NQNSR.[R]	1xTMT6plex [N-Term]		1	1	15	P04004	P04004 [390-394]	0	847.45834	0	0.839	0.367	0.326	0.257	0.083	0.708	1.443	1.026	1.049	0.276	1.071	1.318	1.090	0.467	1.279	0.308	1.000	0.849	0.193	0.584						1.404	0.866	0.554	0.212	1.549	1.040	1.162	0.986	0.089	0.391	0.781	2.383
False	High	[KR].NQQK.[EL]	1xTMT6plex [K4]; 1xTMT6plex [N-Term]		2	3	13	Q9Y5Y7; Q8NBJ4	Q9Y5Y7 [272-275]; Q8NBJ4 [341-344]	0	975.59875	0	1.279	1.345	1.454	1.639	0.415																4.276	1.302	1.814	0.329	0.737						3.075	1.533	1.500	0.550	2.898
False	High	[K].NQTAEK.[E]	1xTMT6plex [K6]; 1xTMT6plex [N-Term]		1	1	1	P11142	P11142 [584-589]	0	1148.66756	0
False	High	[K].NQTAEKEEFEHQQK.[E]	2xTMT6plex [K6; K14]; 1xTMT6plex [N-Term]		1	1	1	P11142	P11142 [584-597]	1	2433.29771	0																					2.099	1.421	2.562	0.646	1.077
False	High	[R].NQTTEMRPER.[Q]	1xOxidation [M6]; 1xTMT6plex [N-Term]; 1x(De)TMT6plex [N-Term]		1	1	1	Q9UBG3	Q9UBG3 [201-210]	0	1277.59027	0																					2.107	1.202	1.313	0.388	0.918
False	High	[R].NQTTEMRPER.[Q]	1xTMT6plex [N-Term]		1	1	2	Q9UBG3	Q9UBG3 [201-210]	0	1490.75829	0
False	High	[R].NQTTEMRPER.[Q]	1xOxidation [M6]; 1xTMT6plex [N-Term]		1	1	13	Q9UBG3	Q9UBG3 [201-210]	0	1506.75321	0	1.023	0.856	19.653	1.763	2.412						2.461	1.501	2.318	12.171	16.283	1.372	2.735	6.568	1.145	6.558	4.636	1.084	14.070	1.755	3.486	1.877	1.225	1.372	4.027	2.132						4.713	7.010
False	High	[N].NQVGLAPVA.[-]	1xTMT6plex [N-Term]		2	2	2	P0DJD7; P0DJD9	P0DJD7 [380-388]; P0DJD9 [380-388]	0	1097.65162	0						1.461	1.277	1.130	1.427	1.446
False	High	[K].NQVSLTCLVK.[G]	1xCarbamidomethyl [C7]; 1xTMT6plex [K10]; 1xTMT6plex [N-Term]; 1x(De)TMT6plex [N-Term]		2	2	44	P01857; P01859	P01857 [244-253]; P01859 [240-249]	0	1390.79255	0	2.462	1.444	3.267	1.892	2.670						1.513	1.560	1.320	1.687	1.276	1.385	1.377	1.607	1.836	1.727	1.358	1.606	1.475	1.360	1.854	1.494	0.988	1.775	0.823	1.756	1.261	1.149	1.494	1.831	1.817	1.657	1.197
False	High	[K].NQVSLTCLVK.[G]	1xCarbamidomethyl [C7]; 1xDeamidated [N1]; 1xTMT6plex [K10]; 1xTMT6plex [N-Term]; 1x(De)TMT6plex [N-Term]		1	1	1	P01857	P01857 [244-253]	0	1391.77657	0
False	High	[K].NQVSLTCLVK.[G]	1xCarbamidomethyl [C7]; 1xTMT6plex [K10]; 1xTMT6plex [N-Term]		2	2	27	P01857; P01859	P01857 [244-253]; P01859 [240-249]	0	1619.95548	0	1.902	0.907	2.708	1.664	1.533						0.924	0.747	0.781	0.823	0.584	1.263	0.737	0.875	1.480	0.997	1.213	1.098	1.252	1.479	1.372											1.204	1.039
False	High	[K].NQVSLTCLVK.[G]	1xCarbamidomethyl [C7]; 1xDeamidated [N1]; 1xTMT6plex [K10]; 1xTMT6plex [N-Term]		2	2	44	P01857; P01859	P01857 [244-253]; P01859 [240-249]	0	1620.93950	0	1.923	0.679	2.843	1.275	1.480						1.011	0.796	0.835	0.970	0.706	0.978	0.680	1.032	1.173	1.135	1.510	0.999	1.341	1.149	1.496	0.990	0.788	0.979	0.563	1.124	1.276	0.835	1.010	1.425	1.609	1.379	1.129
False	High	[K].NQVTPLDILSK.[T]	1xTMT6plex [K11]; 1xTMT6plex [N-Term]		1	2	1	P01133	P01133 [798-808]	0	1686.02019	0						1.095	1.031	1.333	1.275	1.146
False	High	[P].NQVYYR.[P]	1xTMT6plex [N-Term]		1	1	3	P04156	P04156 [159-164]	0	1071.57846	0
False	High	[N].NQFVLYR.[I]	1xTMT6plex [N-Term]		1	1	3	P01042-2	P01042-2 [52-58]	0	1168.66761	0											1.984	1.506	1.309	1.923	2.578																					2.374	2.022
False	High	[K].NQFSLK.[L]	1xDeamidated [N1]; 1xTMT6plex [K6]; 1xTMT6plex [N-Term]		1	6	3	A0A0C4DH41	A0A0C4DH41 [97-102]	0	1195.70870	0																															1.595	1.258	2.017	1.194	1.398
False	High	[K].NQFSLK.[L]	1xTMT6plex [K6]; 1xTMT6plex [N-Term]		1	6	40	A0A0C4DH41	A0A0C4DH41 [97-102]	0	1194.72468	0						1.985	1.028	0.662	1.386	1.183	1.353	1.227	0.881	0.759	0.750						1.284	0.717	0.953	0.788	1.841	0.923	0.721	0.700	0.432	1.327	1.346	0.919	0.971	1.946	1.378	1.433	0.956
False	High	[R].NQEACELSNN.[-]	1xCarbamidomethyl [C5]; 1xTMT6plex [N-Term]		1	2	4	O95445	O95445 [179-188]	0	1407.63717	0																0.613	1.018	0.841	0.877	1.340
False	High	[K].NPLPSK.[E]	1xTMT6plex [K6]; 1xTMT6plex [N-Term]		1	1	22	P62328	P62328 [27-32]	0	1113.70322	0	1.423	0.766	4.053	2.311	1.417	5.294	9.476	2.504	2.902	3.810	1.377	2.541	2.825	2.719	2.767	0.811	1.026	4.004	1.349	7.967	3.091	1.619	4.617	1.383	2.139	5.425	1.734	2.084	8.043	3.777	2.754	3.203	2.972	1.279	10.682	2.076	3.444
False	High	[R].NPIST.[-]	1xTMT6plex [N-Term]		1	1	16	Q02383	Q02383 [578-582]	0	760.44024	0
False	High	[K].NPLVWVHASPEHVVVTR.[N]	1xTMT6plex [N-Term]		1	1	5	Q14624	Q14624 [789-805]	0	2169.21302	0	1.112	0.944	0.986	0.753	0.619						1.178	0.831	0.802	1.291	1.026	1.119	1.342	6.030	0.893	1.070	1.233	0.854	1.062	0.571	0.646
False	High	[R].NPNLPPETVDSLK.[N]	1xTMT6plex [K13]; 1xTMT6plex [N-Term]; 1x(De)TMT6plex [N-Term]		1	1	22	P05090	P05090 [152-164]	0	1652.90567	0	2.011	1.273	2.115	1.776	1.349	1.583	1.246	2.917	1.132	1.685	1.800	1.287	1.497	2.214	1.663											1.971	1.431	2.315	1.594	1.499
False	High	[R].NPNLPPETVDSLK.[N]	1xTMT6plex [K13]; 1xTMT6plex [N-Term]		1	1	320	P05090	P05090 [152-164]	0	1882.06860	0	0.702	1.071	0.778	1.297	0.292	0.703	0.345	0.630	0.377	0.990	0.870	0.310	0.666	0.757	0.448	0.770	0.545	0.524	1.223	0.358	0.388	0.655	0.527	0.457	0.417	0.580	1.103	1.185	0.465	0.682	0.579	0.826	0.358	0.158	0.257	0.680	0.654
False	High	[D].NPNLPR.[L]	1xTMT6plex [N-Term]		1	1	7	P02768	P02768 [133-138]	0	939.55733	0						1.885	1.183	1.168	1.598	2.181	1.511	1.160	1.621	1.046	1.750						1.868	0.815	1.119	1.451	3.067						1.765	1.064	1.775	1.102	2.033	1.914	1.555
False	High	[R].NPNMK.[K]	1xTMT6plex [K5]; 1xTMT6plex [N-Term]		1	1	15	P14384	P14384 [233-237]	0	1061.61777	0	1.310	1.681	1.310	1.101	0.524	0.678	0.568	0.806	0.997	1.145	2.033	1.268	1.304	1.053	1.779	1.019	0.729	1.217	1.211	1.492	3.163	1.886	1.336	0.549	0.802	1.683	0.797	1.384	0.582	1.163						2.009	2.009
False	High	[R].NPNMK.[K]	1xOxidation [M4]; 1xTMT6plex [K5]; 1xTMT6plex [N-Term]		1	1	6	P14384	P14384 [233-237]	0	1077.61269	0											2.379	1.270	1.326	1.328	1.671																1.882	1.238	1.596	0.360	1.658
False	High	[R].NPNPSAPR.[E]	1xTMT6plex [N-Term]		1	1	22	P08697	P08697 [435-442]	0	1081.59517	0	0.971	1.173	1.220	1.262	0.516	0.944	0.604	0.745	1.648	1.578	1.218	1.020	1.173	0.976	1.276	0.681	0.814	0.812	0.781	1.412	2.258	0.768	1.065	0.903	1.348	1.661	0.901	0.947	0.694	0.965	1.346	1.004	0.626	1.152	1.221
False	High	[P].NPPVQENFDVNK.[Y]	1xTMT6plex [K12]; 1xTMT6plex [N-Term]		1	1	37	P05090	P05090 [30-41]	0	1859.00633	0						0.748	0.469	0.883	0.508	0.836	0.993	0.592	1.189	1.164	0.978	0.752	0.720	0.678	1.561	0.543	0.851	0.862	0.796	0.628	0.647	0.965	1.275	1.652	0.715	1.005	0.713	0.927	0.777	0.305	0.375	0.977	0.976
False	High	[R].NPQNIR.[V]	1xTMT6plex [N-Term]		1	2	10	O00533-2	O00533-2 [730-735]	0	970.56314	0																0.820	1.006	0.816	0.597	1.066											0.995	1.483	0.875	0.702	1.723
False	High	[R].QGSFQGGFR.[S]	1xTMT6plex [N-Term]		2	3	18	P0C0L4; P0C0L5	P0C0L4 [1292-1300]; P0C0L5 [1292-1300]	0	1212.63229	0	0.671	0.949	0.964	1.105	1.176	1.159	0.741	0.723	0.870	2.006	0.799	0.629	0.672	1.439	0.796	1.485	0.774	0.630	1.013	0.465	1.221	0.910	0.743	0.464	1.219	0.839	0.759	1.111	0.561	1.166	0.855	0.942	1.376	0.502	0.682	0.993	1.490
False	High	[R].NPQTAR.[Q]	1xTMT6plex [N-Term]		1	2	13	P14618	P14618 [456-461]	0	915.52095	0	1.541	0.548	1.233	0.700	0.702	2.301	3.131	0.927	0.696	0.973	1.773	2.656	2.304	1.931	2.248	0.414	0.804	1.412	0.273	1.283	2.633	1.014	1.729	0.495	1.340						2.220	1.584	1.710	0.449	1.738	1.859	1.781
False	High	[R].NPSVVVK.[R]	1xTMT6plex [K7]; 1xTMT6plex [N-Term]		1	3	12	P12111	P12111 [1150-1156]	0	1200.77163	0						1.240	0.652	1.095	0.896	2.311
False	High	[R].NPVLQQDAHSSVTITPQR.[S]	1xTMT6plex [N-Term]		1	3	3	Q5ZPR3	Q5ZPR3 [224-241]	0	2220.19341	0											1.525	1.326	1.479	1.271	1.699
False	High	[A].NPVPAAPLSAPGPCAAQPCR.[N]	2xCarbamidomethyl [C14; C19]; 1xTMT6plex [N-Term]		1	1	5	Q8NFT8	Q8NFT8 [35-54]	0	2260.15281	0
False	High	[R].NPVTK.[S]	1xTMT6plex [K5]; 1xTMT6plex [N-Term]		1	1	7	P35555	P35555 [2356-2360]	0	1016.65045	0	0.388	0.582	1.086	0.647	0.801						1.131	0.788	0.895	1.364	1.109	0.844	1.591	0.858	2.785	0.895	1.171	0.593	0.578	0.563	0.481	0.885	1.074	1.210	1.035	1.029
False	High	[R].NPWR.[G]	1xTMT6plex [N-Term]		1	1	3	Q14767	Q14767 [16-19]	0	801.45689	0
False	High	[R].NPYVWD.[-]	1xTMT6plex [N-Term]		1	2	12	Q9NQ84-2	Q9NQ84-2 [448-453]	0	1022.51446	0	1.875	1.378	1.869	3.621	4.378						1.078	1.390	1.204	1.380	1.553						2.187	1.623	1.939	2.816	2.403	2.163	1.057	1.519	1.250	1.440	1.904	1.564	2.128	1.100	1.294	1.769	1.596
False	High	[R].NQADNCPR.[V]	1xCarbamidomethyl [C6]; 1xTMT6plex [N-Term]		1	2	25	P49747	P49747 [382-389]	0	1203.57379	0	0.880	0.942	2.068	1.216	1.421	2.020	1.015	1.300	0.587	3.338	0.885	0.885	1.353	1.361	1.706	0.823	0.904	1.903	1.716	1.778	0.849	0.607	0.648	0.539	0.389	2.112	1.253	2.149	1.286	1.656	0.758	1.349	1.986	0.509	1.646	0.659	1.514
False	High	[K].NQAEAQK.[V]	1xTMT6plex [K7]; 1xTMT6plex [N-Term]		1	2	16	Q92692-2	Q92692-2 [164-170]	0	1246.71557	0	0.846	0.903	0.703	0.728	0.476	0.741	0.938	0.724	0.837	1.085	1.099	0.503	0.838	1.305	0.901	1.047	0.711	1.083	1.287	0.827	1.606	0.747	0.760	0.422	0.530	0.480	0.631	1.240	0.782	0.557	0.650	0.800	0.882	0.194	0.600	1.036	1.484
False	High	[K].NQAVNFLR.[M]	1xTMT6plex [N-Term]		1	1	11	Q7LBR1	Q7LBR1 [60-67]	0	1190.68432	0						1.266	0.841	0.571	1.207	1.002																					1.841	1.214	1.398	0.665	1.409	2.131	1.697
False	High	[K].NQCETR.[T]	1xCarbamidomethyl [C3]; 1xTMT6plex [N-Term]		1	1	53	P41222	P41222 [87-92]	0	1036.50431	0	0.802	1.246	0.870	1.604	1.379	1.243	0.697	0.878	0.269	1.187	0.812	0.340	0.772	1.263	0.285	1.262	0.466	1.119	2.021	0.253	0.324	0.744	0.296	0.833	0.486	0.313	1.355	2.009	1.186	1.044	0.342	0.639	0.627	0.190	0.409	0.250	0.625
False	High	[K].NQCETR.[T]	1xCarbamidomethyl [C3]; 1xDeamidated [N1]; 1xTMT6plex [N-Term]		1	1	49	P41222	P41222 [87-92]	0	1037.48832	0	0.723	0.656	0.914	0.895	1.187	1.217	0.628	0.992	0.286	0.839	0.710	0.272	0.824	1.457	0.295	0.814	0.293	1.031	1.372	0.222	0.383	0.790	0.343	0.795	0.527	0.371	1.339	2.258	1.318	1.289	0.362	0.692	1.198	0.184	0.381	0.248	0.687
False	High	[R].NPSSAGSWNSGSSGPGSTGNR.[N]	1xTMT6plex [N-Term]		1	1	1	P02671	P02671 [288-308]	0	2193.01182	0
False	High	[QR].QGSGSGQSPSR.[G]	1xTMT6plex [N-Term]		1	1	13	Q86YZ3	Q86YZ3 [652-662]; [1705-1715]; [1822-1832]; [2292-2302]; [2645-2655]	0	1276.64431	0	6.122	3.427	4.272	1.776	6.065	2.506	3.855	3.685	0.834	1.353	0.610	7.131	0.577	0.950	0.923	0.679	1.135	0.411	0.497	1.002	4.664	1.293	0.826	0.663	1.572	3.076	3.215	2.181	2.316	2.025	3.474	14.954	6.679	1.989	3.522	2.058	2.309
False	High	[R].QGSHHEQAR.[D]	1xTMT6plex [N-Term]		1	1	3	P20930	P20930 [493-501]; [818-826]; [1142-1150]; [3411-3419]	0	1278.65006	0											0.853	5.894	1.505	1.711	2.597	0.868	1.988	6.262	1.040	1.340
False	High	[R].QGSHQEQSVDR.[S]	1xTMT6plex [N-Term]		1	1	4	P20930	P20930 [2150-2160]	0	1499.74000	0											1.372	1.190	0.605	2.605	3.937																5.574	1.056	3.527	0.378	1.321
False	High	[F].SCVCPEGFR.[L]	2xCarbamidomethyl [C2; C4]; 1xTMT6plex [N-Term]; 1x(De)TMT6plex [N-Term]		1	2	10	P07911-5	P07911-5 [124-132]	0	1111.46593	0
False	High	[F].SCVCPEGFR.[L]	2xCarbamidomethyl [C2; C4]; 1xTMT6plex [N-Term]		1	2	136	P07911-5	P07911-5 [124-132]	0	1340.62886	0	1.839	1.125	0.652	0.652	1.194	0.487	3.011	3.824	1.422	1.192	1.728	4.357	1.653	1.020	2.634	1.004	3.452	1.395	0.399	2.196	0.642	1.386	1.776	0.429	0.716	1.673	0.934	0.903	0.889	1.386	1.415	1.761	2.208	0.274	1.282	0.848	1.062
False	High	[R].SCVDVNECDMGAPCEQR.[C]	3xCarbamidomethyl [C2; C8; C14]; 1xTMT6plex [N-Term]		1	1	2	O95967	O95967 [200-216]	0	2255.93509	0						1.131	1.341	1.881	1.133	2.433	1.069	1.050	1.106	1.687	1.396
False	High	[F].SCVLVDPEQVVQR.[H]	1xCarbamidomethyl [C2]; 1xTMT6plex [N-Term]		1	1	2	O95998	O95998 [149-161]	0	1757.94174	0
False	High	[K].SCVSPVK.[A]	1xCarbamidomethyl [C2]; 1xTMT6plex [K7]; 1xTMT6plex [N-Term]		1	1	10	P03973	P03973 [125-131]	0	1234.72296	0	1.165	0.989	4.183	2.472	1.273	2.079	2.672	1.176	2.339	5.513											3.840	0.725	2.748	0.412	0.960	1.337	0.553	1.093	3.743	1.147						2.344	2.469
False	High	[I].SCWSVEL.[-]	1xCarbamidomethyl [C2]; 1xTMT6plex [N-Term]		1	1	1	Q14624	Q14624 [924-930]	0	1109.54986	0
False	High	[A].SCYFIPNEGVPGDSTR.[K]	1xCarbamidomethyl [C2]; 1xTMT6plex [N-Term]		1	1	40	P08118	P08118 [21-36]	0	2027.96941	0						0.425	0.296	3.575	0.621	1.279						0.445	0.372	0.765	9.687	0.835	0.380	3.596	0.183	0.135	0.123	0.849	1.689	2.660	1.048	0.854						0.392	0.323
False	High	[F].SDADLADGVSGGEGK.[G]	1xTMT6plex [K15]; 1xTMT6plex [N-Term]		1	2	1	P14209	P14209 [91-105]	0	1835.93871	0						2.777	1.391	3.300	1.366	4.876
False	High	[R].SDALQLGLGK.[H]	1xTMT6plex [K10]; 1xTMT6plex [N-Term]		1	2	37	P00749	P00749 [109-118]	0	1459.88845	0	0.570	0.499	0.512	0.288	0.237						1.379	1.291	0.578	0.838	1.324	0.724	1.091	0.864	0.449	0.732	0.921	0.425	0.854	0.628	0.755	1.931	0.738	0.964	0.557	1.329	1.455	0.888	0.693	0.384	0.756	1.847	2.642
False	High	[R].SDASR.[G]	1xTMT6plex [N-Term]		1	1	3	P20930	P20930 [880-884]; [2177-2181]; [2825-2829]; [3149-3153]; [3473-3477]	0	764.41000	0
False	High	[R].SDDGVAVICR.[V]	1xCarbamidomethyl [C9]; 1xTMT6plex [N-Term]		1	5	7	Q8N3J6-3	Q8N3J6-3 [197-206]	0	1320.67792	0	0.918	0.841	1.194	1.150	0.893	1.234	1.140	1.619	1.694	1.566	0.871	0.864	0.863	0.964	0.812	0.777	0.766	1.116	1.107	0.907						1.483	1.206	1.579	1.459	1.416
False	High	[K].SDDK.[V]	1xTMT6plex [K4]; 1xTMT6plex [N-Term]		1	1	1	P01024	P01024 [1523-1526]	0	922.52458	0																										2.901	1.235	1.320	0.652	1.617
False	High	[K].SDDSVIQLLNPNR.[Q]	1xTMT6plex [N-Term]		1	4	23	Q9BY67-3	Q9BY67-3 [69-81]	0	1699.91763	0	1.243	1.187	1.278	1.193	1.376						1.499	1.106	1.118	1.282	1.130	1.343	1.090	1.167	1.031	1.776	1.859	1.500	1.296	0.647	0.965						2.011	1.385	1.561	0.429	1.629	2.684	2.839
False	High	[R].SDDTAVYYCAR.[-]	1xCarbamidomethyl [C9]; 1xTMT6plex [N-Term]		1	2	9	A0A0C4DH31	A0A0C4DH31 [107-117]	0	1549.71542	0	1.366	0.595	2.010	0.902	1.254	1.059	0.956	0.960	1.130	1.400	1.296	0.984	0.896	0.838	0.706	0.767	0.842	1.001	1.027	0.787	1.174	0.658	1.096	1.551	1.748	0.864	0.901	0.647	0.545	1.134
False	High	[S].SDEGIVSR.[K]	1xTMT6plex [N-Term]		1	2	2	P07911-5	P07911-5 [271-278]	0	1091.58942	0						1.243	1.306	2.525	1.149	0.971																					0.859	1.696	2.275	0.407	0.804
False	High	[K].SDEGTYMCVATNSAGHR.[E]	1xCarbamidomethyl [C8]; 1xTMT6plex [N-Term]		1	2	3	Q8WZ75	Q8WZ75 [200-216]	0	2084.93270	0											2.047	1.003	1.486	1.555	1.944						2.596	1.531	1.598	0.658	1.172	2.438	1.077	1.770	1.394	2.118
False	High	[SKG].SDEK.[SPD]	1xTMT6plex [K4]; 1xTMT6plex [N-Term]		1	1	1	Q07954	Q07954 [1092-1095]; [2554-2557]; [3604-3607]	0	936.54023	0																										2.490	1.376	1.720	1.319	1.714
False	High	[K].SDEPK.[K]	1xTMT6plex [K5]; 1xTMT6plex [N-Term]		1	2	1	P07305	P07305 [98-102]	0	1033.59300	0
False	High	[K].SDER.[Q]	1xTMT6plex [N-Term]		1	1	1	Q92616	Q92616 [1977-1980]	0	735.38345	0
False	High	[K].SDETAAK.[-]	1xTMT6plex [K7]; 1xTMT6plex [N-Term]		1	1	10	P04792	P04792 [199-205]	0	1179.66214	0	1.435	0.916	4.108	1.426	1.486						1.857	2.227	1.624	2.902	4.500	1.152	1.885	1.853	0.923	1.863	3.178	1.461	3.265	0.765	2.082	2.944	0.744	1.171	1.038	3.233
False	High	[H].SDFASNCCSINSPPLYCDSEIDAELK.[N]	3xCarbamidomethyl [C7; C8; C17]; 1xTMT6plex [K26]; 1xTMT6plex [N-Term]		1	2	16	P02774-3	P02774-3 [465-490]	0	3450.59038	0	1.685	1.387	1.414	1.730	0.905						1.218	1.678	2.232	1.307	1.814	1.837	2.032	1.761	0.999	2.800											1.696	1.287	1.140	2.800	1.607	2.005	1.454
False	High	[H].SDFASNCCSINSPPLYCDSEIDAELK.[N]	3xCarbamidomethyl [C7; C8; C17]; 1xDeamidated [N11]; 1xTMT6plex [K26]; 1xTMT6plex [N-Term]		1	2	1	P02774-3	P02774-3 [465-490]	0	3451.57439	0
False	High	[H].SDFASNCCSINSPPLYCDSEIDAELKNI.[L]	3xCarbamidomethyl [C7; C8; C17]; 1xDeamidated [N27]; 1xTMT6plex [K26]; 1xTMT6plex [N-Term]; 1x(De)TMT6plex [K26]		1	2	1	P02774-3	P02774-3 [465-492]	1	3449.53845	0																																				2.172	1.579
False	High	[L].SCVACSR.[F]	2xCarbamidomethyl [C2; C5]; 1xTMT6plex [N-Term]		1	1	1	O95998	O95998 [85-91]	0	1068.51277	0						2.694	2.176	2.618	1.256	33.489
False	High	[K].SDFGK.[F]	1xTMT6plex [K5]; 1xTMT6plex [N-Term]		1	1	8	P27797	P27797 [44-48]	0	1011.58752	0											1.227	1.160	1.078	1.058	1.552	0.537	1.249	0.716	1.006	0.651	0.970	0.854	0.859	0.723	0.862						1.053	1.126	1.152	0.436	1.057	1.694	1.477
False	High	[Y].SCTTEGR.[Q]	1xCarbamidomethyl [C2]; 1xTMT6plex [N-Term]		3	6	5	P02751-14; P02751-9; P02751-17	P02751-14 [373-379]; P02751-9 [373-379]; P02751-17 [373-379]	0	1039.50397	0						1.649	1.233	10.171	4.551	4.073																3.433	2.536	4.516	1.587	2.541	3.575	3.526	2.962	0.554	2.830
False	High	[F].SCTLGEK.[F]	1xCarbamidomethyl [C2]; 1xTMT6plex [K7]; 1xTMT6plex [N-Term]		1	1	7	Q01469	Q01469 [66-72]	0	1252.69714	0	0.948	0.695	9.147	3.867	1.951	5.866	8.121	0.890	2.705	1.251																1.742	0.681	0.859	7.377	3.744	13.782	1.604	3.185	1.467	5.325
False	High	[K].SCMAGVLGAK.[E]	1xCarbamidomethyl [C2]; 1xTMT6plex [K10]; 1xTMT6plex [N-Term]		1	2	1	P98095-2	P98095-2 [488-497]	0	1451.81146	0
False	High	[K].SCNCLLLK.[V]	2xCarbamidomethyl [C2; C4]; 1xTMT6plex [K8]; 1xTMT6plex [N-Term]		1	1	6	P06733	P06733 [336-343]	0	1465.82711	0																					1.763	0.862	1.785	0.573	1.273						1.440	1.608	1.439	0.580	2.113
False	High	[F].SCNTGFYLNGADSAK.[C]	1xCarbamidomethyl [C2]; 1xTMT6plex [K15]; 1xTMT6plex [N-Term]		1	1	4	P02749	P02749 [109-123]	0	2063.02681	0
False	High	[F].SCNTGFYLNGADSAK.[C]	1xCarbamidomethyl [C2]; 1xDeamidated [N9]; 1xTMT6plex [K15]; 1xTMT6plex [N-Term]		1	1	12	P02749	P02749 [109-123]	0	2064.01083	0	2.166	2.168	2.267	2.445	0.578																0.947	0.758	0.953	0.602	0.905	0.905	0.999	1.747	1.187	0.987	1.382	2.176	1.566	0.932	2.217	1.095	1.469
False	High	[F].SCNTGYK.[L]	1xCarbamidomethyl [C2]; 1xTMT6plex [K7]; 1xTMT6plex [N-Term]		1	7	15	P08174-2	P08174-2 [189-195]	0	1287.67674	0						1.435	2.231	3.669	1.622	3.130	1.733	0.999	1.658	2.506	0.932	1.807	0.895	1.589	3.248	0.772	0.783	0.720	0.430	0.584	0.765	0.711	1.087	1.447	1.805	1.510	0.772	1.026	0.908	0.254	0.865	0.712	0.923
False	High	[K].SCPDAIK.[E]	1xCarbamidomethyl [C2]; 1xTMT6plex [K7]; 1xTMT6plex [N-Term]		1	1	27	P21926	P21926 [180-186]	0	1248.70223	0	3.089	1.100	1.823	1.120	0.402	1.071	2.936	2.441	1.616	1.621	1.756	2.007	1.503	1.069	1.939	1.378	0.445	0.859	0.641	1.022	2.408	1.919	1.643	0.366	0.718	1.714	0.915	1.167	0.800	1.521	1.803	1.365	1.750	0.512	1.819	1.888	2.098
False	High	[K].SCPER.[H]	1xCarbamidomethyl [C2]; 1xTMT6plex [N-Term]		1	1	26	P26842	P26842 [26-30]	0	877.43992	0	1.799	1.026	1.909	1.119	1.409	1.918	1.717	1.761	1.178	1.299	1.847	1.729	0.953	2.260	1.570	1.293	1.377	1.229	1.413	0.925	0.988	1.841	0.653	0.516	0.711	1.816	1.711	1.167	1.985	2.484	1.795	1.241	1.877	0.332	2.175	1.983	2.360
False	High	[R].SCPGDCNQR.[G]	2xCarbamidomethyl [C2; C6]; 1xTMT6plex [N-Term]		1	3	10	P22105	P22105 [403-411]	0	1322.57788	0						4.838	2.184	4.184	3.333	5.567	1.976	2.466	3.290	6.154	4.594											5.456	2.276	4.965	4.259	4.401
False	High	[R].SCPGDCR.[G]	2xCarbamidomethyl [C2; C6]; 1xTMT6plex [N-Term]		1	3	18	P22105	P22105 [465-471]	0	1080.47638	0	3.608	1.097	4.561	3.037	2.193	3.540	1.900	3.387	1.777	2.605	2.615	2.230	2.655	4.513	4.473	1.531	1.426	4.447	3.268	5.398	7.177	2.818	2.490	0.776	1.522	6.909	1.901	3.332	3.518	4.247	3.118	3.149	6.041	0.685	4.197	3.361	3.292
False	High	[R].SCPGGCR.[G]	2xCarbamidomethyl [C2; C6]; 1xTMT6plex [N-Term]		1	3	18	P22105	P22105 [558-564]	0	1022.47090	0	3.545	3.150	7.154	4.642	2.708	3.310	2.531	4.009	3.692	4.691	2.281	2.481	2.654	5.027	4.293	1.303	1.191	3.627	3.515	5.404	7.372	3.774	2.304	0.827	1.194	3.755	1.921	3.291	5.148	3.411	2.569	3.123	3.482	0.836	5.417	4.657	4.312
False	High	[K].SCPNPGEIR.[N]	1xCarbamidomethyl [C2]; 1xTMT6plex [N-Term]		1	7	40	P08174-2	P08174-2 [162-170]	0	1258.64114	0	1.028	0.993	1.611	1.380	1.238	0.985	0.948	1.081	0.541	1.044	0.911	0.504	0.916	1.730	0.484	1.049	0.469	1.029	1.723	0.420	0.717	0.859	0.437	0.469	0.423	0.550	1.164	1.202	1.849	1.423	0.620	0.788	0.945	0.214	0.639	0.689	0.908
False	High	[G].SCPQVNINFPQLGLCR.[D]	2xCarbamidomethyl [C2; C15]; 1xTMT6plex [N-Term]		1	1	3	Q14508	Q14508 [79-94]	0	2132.09423	0																															1.188	1.011	1.725	2.431	1.634	1.600	1.391
False	High	[R].SCPR.[G]	1xCarbamidomethyl [C2]; 1xTMT6plex [N-Term]		1	3	9	P22105	P22105 [248-251]; [279-282]; [310-313]	0	748.39732	0																										3.724	1.891	3.583	3.034	3.196						2.519	4.741
False	High	[C].SCPSSGYR.[L]	1xCarbamidomethyl [C2]; 1xTMT6plex [N-Term]		1	1	4	P23142-4	P23142-4 [508-515]	0	1142.54617	0																															2.432	1.155	1.350	0.556	1.466
False	High	[K].SCQDCK.[L]	2xCarbamidomethyl [C2; C5]; 1xTMT6plex [K6]; 1xTMT6plex [N-Term]		1	1	7	Q14314	Q14314 [95-100]	0	1255.61751	0																0.403	0.811	0.559	0.103	1.075	0.966	0.618	0.829	0.261	0.468	1.363	0.783	0.818	0.156	0.907						0.809	1.487
False	High	[R].SCQDINECEHR.[N]	2xCarbamidomethyl [C2; C8]; 1xTMT6plex [N-Term]		1	1	5	Q9UBX5	Q9UBX5 [285-295]	0	1676.73182	0																					2.055	0.841	0.959	0.519	0.826						1.217	1.290	1.321	0.610	1.190
False	High	[R].SCQEVFDK.[L]	1xCarbamidomethyl [C2]; 1xTMT6plex [K8]; 1xTMT6plex [N-Term]		1	1	1	O43505	O43505 [181-188]	0	1470.76629	0
False	High	[K].SCQNK.[E]	1xCarbamidomethyl [C2]; 1xDeamidated [N4]; 1xTMT6plex [K5]; 1xTMT6plex [N-Term]		1	1	1	Q9HAU5	Q9HAU5 [489-493]	0	1095.58687	0
False	High	[K].SCSEVR.[R]	1xCarbamidomethyl [C2]; 1xTMT6plex [N-Term]		1	1	6	O75487	O75487 [29-34]	0	966.48760	0						1.730	0.879	1.294	1.230	1.714																					2.861	1.449	1.306	0.391	0.895	3.711	2.351
False	High	[R].SCSK.[T]	1xCarbamidomethyl [C2]; 1xTMT6plex [K4]; 1xTMT6plex [N-Term]		1	1	11	P02671	P02671 [460-463]	0	939.53337	0						3.236	2.589	3.068	12.743	1.570	3.093	3.099	2.886	3.149	2.999						2.214	1.327	1.968	1.274	4.071	7.602	1.670	1.758	1.953	2.826	3.695	2.070	2.197	1.597	4.877	1.988	2.415
False	High	[F].SCSSDELPVLGLTK.[S]	1xCarbamidomethyl [C2]; 1xTMT6plex [K14]; 1xTMT6plex [N-Term]		1	1	8	Q08380	Q08380 [495-508]	0	1964.07745	0	1.784	2.153	2.092	1.485	1.166						2.794	3.145	2.024	1.806	2.059	1.660	2.066	1.493	1.512	2.043	3.028	1.931	2.023	1.130	1.655
False	High	[R].SCTAR.[R]	1xCarbamidomethyl [C2]; 1xTMT6plex [N-Term]		1	1	10	Q86T13	Q86T13 [137-141]	0	823.42935	0	1.625	1.514	1.200	0.985	0.668						1.117	0.939	1.450	0.913	1.171	0.819	0.659	1.220	0.855	1.431
False	High	[K].SCTHSEK.[T]	1xCarbamidomethyl [C2]; 1xTMT6plex [K7]; 1xTMT6plex [N-Term]		1	3	2	Q03405	Q03405 [66-72]	0	1306.68256	0
False	High	[N].SCTPNPCENDGVCTDIGGDFR.[C]	3xCarbamidomethyl [C2; C7; C13]; 1xTMT6plex [N-Term]		1	1	18	P80370	P80370 [173-193]	0	2600.10130	0	3.056	2.505	2.382	2.428	1.726	1.096	1.678	1.503	2.412	1.901	1.435	1.017	0.928	1.737	1.730	1.575	2.132	3.835	3.787	5.379	2.969	1.871	1.214	0.632	0.785	1.299	1.347	2.277	1.261	1.666	2.190	2.022	2.267	0.752	2.663	2.241	1.653
False	High	[A].SCLTWEGQQFQGK.[A]	1xCarbamidomethyl [C2]; 1xTMT6plex [K13]; 1xTMT6plex [N-Term]		1	1	1	P61970	P61970 [37-49]	0	2027.04207	0																					1.229	0.762	3.723	0.479	0.793
False	High	[RK].SDFSNEER.[F]	1xTMT6plex [N-Term]		2	5	11	P48740; P09871	P48740 [120-127]; P09871 [112-119]	0	1212.56941	0	1.026	1.614	1.952	1.307	1.677						1.767	1.442	1.493	1.340	1.032	1.527	0.706	1.499	1.754	1.275	2.210	1.187	0.922	0.726	0.794	1.498	1.333	2.024	1.250	1.591	1.437	1.682	1.432	0.207	0.944	1.683	1.567
False	High	[R].SDGK.[K]	1xTMT6plex [K4]; 1xTMT6plex [N-Term]		1	1	4	Q9P281	Q9P281 [1507-1510]	0	864.51910	0						1.260	1.121	1.676	1.668	1.496
False	High	[R].SDTSGHFQR.[L]	1xTMT6plex [N-Term]		1	2	1	P50995	P50995 [328-336]	0	1263.62793	0
False	High	[R].SDTVPSPR.[D]	1xTMT6plex [N-Term]		3	11	36	P02751-14; P02751-9; P02751-17	P02751-14 [904-911]; P02751-9 [904-911]; P02751-17 [904-911]	0	1087.59450	0						1.100	1.082	1.039	1.078	1.175	1.227	1.605	1.085	1.554	1.327						1.249	1.154	1.027	0.354	0.391	1.272	1.018	1.082	1.018	0.919						0.966	1.311
False	High	[K].SDVEMEAQK.[D]	1xTMT6plex [K9]; 1xTMT6plex [N-Term]		1	1	7	P37173-2	P37173-2 [31-39]	0	1494.78742	0						1.734	2.511	3.885	2.779	5.113																4.033	1.977	3.048	2.312	2.353	2.946	3.167	1.880	0.716	4.177	3.358	3.192
False	High	[R].SDVFEAWR.[L]	1xTMT6plex [N-Term]		1	1	17	P54802	P54802 [534-541]	0	1238.63670	0	1.212	1.292	1.909	1.320	1.552						1.666	1.158	1.091	1.665	1.200	1.078	0.940	1.050	1.024	0.910						0.703	0.689	1.517	0.333	0.865	0.920	0.883	1.167	0.353	0.889	0.721	0.697
False	High	[R].SDVLVEYQGEGR.[N]	1xTMT6plex [N-Term]		1	2	10	P15586	P15586 [410-421]	0	1580.81177	0	0.585	0.674	0.709	0.696	0.588	0.709	0.464	0.539	0.621	0.953						1.156	1.213	1.539	1.180	1.798						0.749	0.621	1.443	1.008	1.150	0.667	0.759	0.851	0.270	0.737	0.962	1.380
False	High	[R].SDVMYTDWK.[K]	1xTMT6plex [K9]; 1xTMT6plex [N-Term]		1	1	77	P19652	P19652 [171-179]	0	1602.82380	0	0.323	0.540	0.563	0.883	3.900						0.460	0.374	0.475	0.859	0.271	2.485	0.552	0.438	4.059	0.462	0.403	0.756	0.475	1.434	0.431	0.504	2.051	0.910	2.244	1.297						0.306	0.342
False	High	[R].SDVMYTDWK.[K]	1xOxidation [M4]; 1xTMT6plex [K9]; 1xTMT6plex [N-Term]		1	1	52	P19652	P19652 [171-179]	0	1618.81872	0	0.490	0.625	0.734	0.935	3.165						0.715	0.522	0.570	0.921	0.421	1.843	0.971	0.973	2.790	0.878						0.612	2.256	0.936	1.784	1.491	0.556	0.703	1.219	0.466	0.584	0.487	0.527
False	High	[R].SDVSR.[G]	1xTMT6plex [N-Term]		1	1	4	P20930	P20930 [1852-1856]	0	792.44130	0						3.570	2.586	0.694	1.240	0.521						1.243	0.783	1.973	0.425	0.514											6.167	1.030	1.732	0.195	0.696
False	High	[K].SDVVYTDWK.[K]	1xTMT6plex [K9]; 1xTMT6plex [N-Term]; 1x(De)TMT6plex [N-Term]		1	1	12	P02763	P02763 [171-179]	0	1341.68880	0	1.251	1.599	1.278	1.298	3.178																					1.176	1.334	1.127	1.209	1.132
False	High	[K].SDVVYTDWK.[K]	1xTMT6plex [K9]; 1xTMT6plex [N-Term]		1	1	108	P02763	P02763 [171-179]	0	1570.85173	0	0.187	0.344	0.487	0.327	3.303						0.146	0.176	0.222	0.559	0.128	1.107	0.407	0.252	0.023	0.266	0.438	0.374	0.377	1.773	0.365	0.316	1.437	0.416	1.602	0.620	0.254	0.313	0.276	0.192	0.277	0.141	0.203
False	High	[P].SDWDSR.[G]	1xTMT6plex [N-Term]		1	2	1	P10451	P10451 [215-220]	0	994.47914	0																0.467	1.406	0.614	0.642	0.961
False	High	[R].SDYAK.[V]	1xTMT6plex [K5]; 1xTMT6plex [N-Term]		1	1	12	Q92820	Q92820 [105-109]	0	1041.59808	0	1.417	1.410	1.947	1.104	0.928						2.195	2.132	1.129	1.273	1.792	0.643	1.127	0.733	0.656	1.447	2.937	1.241	0.899	0.509	0.857	1.221	0.814	1.351	0.907	0.874	1.049	1.845	0.992	0.435	1.626	1.639	1.165
False	High	[R].SDYSNEK.[P]	1xTMT6plex [K7]; 1xTMT6plex [N-Term]		1	1	13	O00187-2	O00187-2 [119-125]	0	1300.67852	0	4.034	3.876	1.043	3.187	1.486	3.255	2.803	2.139	2.363	3.821	3.298	0.551	1.259	0.725	1.046	2.623	1.522	1.189	1.900	0.928	1.215	0.969	0.860	0.789	0.617	1.144	0.886	2.063	0.245	1.207	1.280	1.337	0.940	0.945	0.735	1.295	1.820
False	High	[R].SEAAAVQPVIGISQR.[V]	1xTMT6plex [N-Term]		1	1	89	Q96FE7-2	Q96FE7-2 [141-155]	0	1754.99621	0						1.569	1.892	1.562	1.686	1.657	2.033	2.317	1.584	1.399	2.013	1.444	1.499	1.543	1.607	2.287	1.789	1.311	1.050	0.677	0.904	2.625	1.419	1.684	1.147	1.633	2.332	1.627	1.962	0.571	1.692	2.945	2.152
False	High	[R].SEAACLAAGPGIR.[C]	1xCarbamidomethyl [C5]; 1xTMT6plex [N-Term]		1	1	15	O75882-2	O75882-2 [653-665]	0	1501.79943	0	1.952	1.423	1.868	1.769	1.186	0.923	1.082	1.250	1.067	1.401	1.785	1.401	1.642	1.835	2.085	0.726	0.474	0.704	0.757	1.192	2.413	1.576	1.602	0.560	0.668	1.414	1.175	1.726	1.210	1.563	1.841	1.539	1.418	0.582	2.039	2.204	1.605
False	High	[SRM].SEAK.[LTS]	1xTMT6plex [K4]; 1xTMT6plex [N-Term]		1	1	5	Q8WZ42	Q8WZ42 [12934-12937]; [16383-16386]; [33912-33915]	0	892.55040	0
False	High	[D].SECADNLK.[C]	1xCarbamidomethyl [C3]; 1xTMT6plex [K8]; 1xTMT6plex [N-Term]; 1x(De)TMT6plex [N-Term]		1	1	1	Q14508	Q14508 [53-60]	0	1165.57205	0																															1.457	0.887	1.455	0.618	1.148
False	High	[K].SECCCDGGR.[G]	3xCarbamidomethyl [C3; C4; C5]; 1xTMT6plex [N-Term]		1	1	13	P35555	P35555 [2361-2369]	0	1329.51832	0	1.023	1.476	2.044	1.582	1.132	1.340	1.037	1.494	1.099	1.312	1.191	1.403	1.188	2.029	1.155	1.588	1.172	1.866	3.543	1.228						1.558	2.009	2.262	2.602	1.712						0.800	1.630
False	High	[K].SECFSK.[R]	1xCarbamidomethyl [C3]; 1xTMT6plex [K6]; 1xTMT6plex [N-Term]		1	1	8	O75882-2	O75882-2 [691-696]	0	1215.64438	0
False	High	[K].SEDCFILDHGK.[D]	1xCarbamidomethyl [C4]; 1xTMT6plex [K11]; 1xTMT6plex [N-Term]		1	1	1	P06396	P06396 [328-338]	0	1778.91474	0																					2.352	0.999	1.669	0.870	2.286
False	High	[R].SEDESSAR.[F]	1xTMT6plex [N-Term]		1	4	3	Q96MM7-4	Q96MM7-4 [196-203]	0	1109.52721	0						1.277	1.311	1.300	1.426	1.193											2.595	0.808	1.458	0.472	0.655											2.484	2.496
False	High	[R].SEDFGVNEDLADSDAR.[A]	1xTMT6plex [N-Term]		1	1	19	P04083	P04083 [189-204]	0	1968.89841	0	1.106	0.780	5.208	2.242	1.416	6.426	4.463	1.388	2.104	1.654	4.730	0.998	1.125	3.888	4.909						4.372	0.967	9.179	0.971	3.615	2.622	0.618	1.028	2.769	5.592	3.547	2.043	2.624	1.613	3.463	3.290	1.830
False	High	[K].SEDSK.[K]	1xTMT6plex [K5]; 1xTMT6plex [N-Term]		2	4	3	P20810-9; P20810-10	P20810-9 [680-684]; P20810-10 [699-703]	0	1023.57226	0																					4.739	1.288	5.733	0.763	2.959	4.122	0.873	1.733	5.549	4.524
False	High	[R].SDTQR.[D]	1xTMT6plex [N-Term]		1	1	20	P12109	P12109 [732-736]	0	835.44711	0	1.547	1.104	1.308	1.084	0.087	1.026	0.787	0.987	1.226	1.726	1.891	1.363	1.000	1.343	1.593	1.136	1.086	0.864	0.267	1.103	3.158	1.393	1.601	0.262	0.567	1.921	0.655	1.267	0.283	1.254	2.339	1.505	1.326	0.523	1.920	3.777	2.372
False	High	[N].SDGGLVALR.[N]	1xTMT6plex [N-Term]		1	2	10	P55290-4	P55290-4 [124-132]	0	1116.65744	0	1.453	1.560	1.630	1.246	0.760						1.527	1.104	1.016	1.262	1.391	0.742	0.922	1.297	1.011	1.578						1.562	1.257	2.002	1.317	1.376						1.455	1.493
False	High	[K].SDSVTSDR.[G]	1xTMT6plex [N-Term]		1	1	29	O60494	O60494 [3491-3498]	0	1095.54795	0	3.104	3.106	3.441	3.104	1.784	2.330	1.155	1.421	2.458	2.379																					4.473	1.614	2.426	0.754	3.879	3.670	1.705
False	High	[K].SDSTENSNSR.[D]	1xTMT6plex [N-Term]		1	2	1	Q13316	Q13316 [293-302]	0	1325.61307	0	4.667	1.841	11.361	4.065	0.970
False	High	[F].SDGLAHLDNLK.[G]	1xTMT6plex [K11]; 1xTMT6plex [N-Term]		1	2	6	P68871	P68871 [73-83]	0	1640.93719	0											3.122	1.920	1.007	1.295	1.025	1.794	2.406	19.851	1.364	2.412
False	High	[R].SDGSCAWYR.[G]	1xCarbamidomethyl [C5]; 1xTMT6plex [N-Term]		1	1	6	P16035	P16035 [197-205]	0	1330.60475	0											1.155	1.387	0.964	1.160	1.172						3.144	1.138	1.585	0.417	0.904											2.305	2.389
False	High	[R].SDHYNCVSSGGQCLYSACPIFTK.[I]	3xCarbamidomethyl [C6; C13; C18]; 1xDeamidated [N5]; 1xTMT6plex [K23]; 1xTMT6plex [N-Term]		1	1	1	P60022	P60022 [32-54]	0	3110.44220	0																0.469	0.514	1.248	0.433	1.356
False	High	[K].SDIAPVAR.[L]	1xTMT6plex [N-Term]		1	1	6	P01023	P01023 [532-539]	0	1057.62032	0						1.905	1.529	1.468	10.295	1.155						0.792	0.688	3.177	0.597	1.344																2.875	1.500
False	High	[R].SDLAVPSELALLK.[A]	1xTMT6plex [K13]; 1xTMT6plex [N-Term]		1	1	11	Q08380	Q08380 [311-323]	0	1814.10392	0	1.002	0.922	1.084	0.629	0.462	0.925	2.083	1.475	0.781	0.963						0.873	1.227	0.781	0.838	0.827						1.161	0.767	1.139	0.411	1.232	1.070	1.089	1.188	0.553	0.816	1.192	1.249
False	High	[R].SDIDAVYVTTNGIIATSEPPAK.[E]	1xTMT6plex [K22]; 1xTMT6plex [N-Term]		1	1	3	P14543	P14543 [69-90]	0	2720.47585	0																																				1.212	1.095
False	High	[R].SDIDAVYVTTNGIIATSEPPAK.[E]	1xDeamidated [N11]; 1xTMT6plex [K22]; 1xTMT6plex [N-Term]		1	2	54	P14543	P14543 [69-90]	0	2721.45986	0	1.196	1.142	1.657	0.379	1.418	1.595	0.921	1.128	0.661	0.974	1.410	0.787	0.974	1.288	1.317	1.181	0.764	1.191	1.180	0.581	1.122	1.301	0.730	0.545	0.837	0.893	0.914	1.765	0.392	1.398	1.067	1.132	1.382	0.378	0.482	1.510	1.341
False	High	[L].SDLHAHK.[L]	1xTMT6plex [K7]; 1xTMT6plex [N-Term]		1	2	2	P69905	P69905 [85-91]	0	1265.73664	0
False	High	[K].SDLK.[KNG]	1xTMT6plex [K4]; 1xTMT6plex [N-Term]		2	4	29	Q9NU22; Q92896-2	Q9NU22 [4718-4721]; Q92896-2 [378-381]; [828-831]	0	920.58170	0											2.047	1.646	1.535	1.711	2.606											3.864	1.113	2.071	1.443	2.122	6.294	2.756	1.575	0.730	2.021	2.270	2.530
False	High	[R].SDLNGK.[R]	1xTMT6plex [K6]; 1xTMT6plex [N-Term]		1	2	9	P01133	P01133 [582-587]	0	1091.64609	0	1.323	2.446	1.646	2.683	0.684						2.056	1.538	1.363	1.411	2.867	2.516	2.088	1.176	0.553	1.957											2.073	0.951	1.667	0.411	1.634	2.518	1.910
False	High	[R].SDLNGK.[R]	1xDeamidated [N4]; 1xTMT6plex [K6]; 1xTMT6plex [N-Term]		1	2	33	P01133	P01133 [582-587]	0	1092.63011	0	1.577	1.055	1.379	1.180	0.371	1.213	1.444	1.792	1.680	1.414	2.512	1.561	1.370	1.193	3.043	1.271	1.371	1.086	0.259	1.539	1.733	1.685	0.996	0.351	0.820	1.487	0.859	1.268	0.349	1.306	2.011	0.796	1.602	0.476	1.102	4.379	2.570
False	High	[R].SDLNGKR.[S]	1xDeamidated [N4]; 1xTMT6plex [K6]; 1xTMT6plex [N-Term]		1	2	16	P01133	P01133 [582-588]	1	1248.73122	0	0.776	0.305	0.718	0.306	0.209																1.280	1.470	0.985	0.475	0.771											2.410	1.952
False	High	[R].SDLSR.[E]	1xTMT6plex [N-Term]		1	1	3	Q9Y623	Q9Y623 [1141-1145]	0	806.45695	0	2.036	1.219	4.146	5.107	2.169
False	High	[K].SDNCEDTPEAGYFAVAVVK.[K]	1xCarbamidomethyl [C4]; 1xTMT6plex [K19]; 1xTMT6plex [N-Term]		1	1	26	TRFE_HUMAN	TRFE_HUMAN [434-452]	0	2530.25358	0	1.020	0.923	0.833	0.866	1.634						0.887	0.769	1.307	0.566	1.107	0.611	1.015	0.564	0.741	1.082	1.016	0.556	0.825	2.644	3.130	0.836	1.089	0.590	0.314	0.493	0.932	0.571	0.453	3.527	0.922	1.340	0.616
False	High	[V].SDNQLER.[V]	1xTMT6plex [N-Term]		1	1	2	Q6EMK4	Q6EMK4 [224-230]	0	1090.56902	0											6.170	0.912	1.914	10.759	3.606
False	High	[LK].SDQK.[VT]	1xTMT6plex [K4]; 1xTMT6plex [N-Term]		1	1	14	Q8WZ42	Q8WZ42 [2363-2366]; [33754-33757]	0	935.55622	0	1.457	1.487	2.090	2.122	0.944	1.621	3.607	1.268	1.385	1.522																					0.506	0.353	0.213	0.123	0.656	1.397	1.664
False	High	[K].SDQIDTR.[S]	1xTMT6plex [N-Term]		1	1	24	O60494	O60494 [1145-1151]	0	1063.55812	0	1.781	1.559	1.749	1.115	0.508	2.101	1.218	1.431	1.536	1.674						1.073	1.036	0.856	0.699	2.116	5.055	1.943	1.016	0.519	0.643	2.286	0.810	1.875	0.641	1.637	2.660	1.699	1.536	0.406	1.761	2.918	1.791
False	High	[K].SDQIGLPDFNAGAMENWGLVTYR.[E]	1xOxidation [M14]; 1xTMT6plex [N-Term]		1	1	1	P15144	P15144 [341-363]	0	2799.36094	0																					1.281	1.391	1.042	0.705	0.655
False	High	[K].SDQSR.[L]	1xTMT6plex [N-Term]		2	2	19	P04264; K2C1_HUMAN	P04264 [247-251]; K2C1_HUMAN [246-250]	0	821.43146	0	10.002	4.193	2.014	1.940	13.405	3.100	12.979	2.229	1.687	2.359	6.013	27.217	2.919	5.188	14.930	3.153	3.350	2.126	1.688	7.082						6.415	3.591	1.047	3.961	3.474	3.763	9.693	10.619	1.870	4.989	2.710	3.742
False	High	[R].SDRDK.[N]	1xTMT6plex [K5]; 1xTMT6plex [N-Term]		1	2	8	P19022	P19022 [185-189]	1	1078.62569	0	1.368	1.122	1.744	0.905	0.781											1.579	0.949	1.067	1.285	1.940	3.083	1.817	1.362	0.656	1.300	2.764	1.153	2.121	1.447	1.723						2.335	1.669
False	High	[K].SDSDR.[G]	1xTMT6plex [N-Term]		1	2	6	P48960-3	P48960-3 [451-455]	0	808.39983	0																					3.227	0.985	1.208	0.538	1.017	2.370	1.749	2.903	2.478	2.065						1.578	1.830
False	High	[T].SDSDVPSGVTEVVVK.[L]	1xTMT6plex [K15]; 1xTMT6plex [N-Term]		1	4	4	P10909-2	P10909-2 [446-460]	0	1976.09521	0																					4.480	1.537	2.476	0.983	1.433
False	High	[K].SDSEVAGYIR.[Q]	1xTMT6plex [N-Term]		1	1	8	Q9H3G5	Q9H3G5 [424-433]	0	1325.68986	0
False	High	[K].SDSTENSNSR.[D]	1xDeamidated [N]; 1xTMT6plex [N-Term]		1	2	2	Q13316	Q13316 [293-302]	0	1326.59708	0	3.103	1.500	5.602	2.046	0.010																															2.527	1.967
False	High	[R].SEDTAVYYCAR.[-]	1xCarbamidomethyl [C9]; 1xTMT6plex [N-Term]		3	4	4	P01742; A0A0C4DH29; P01743	P01742 [107-117]; A0A0C4DH29 [107-117]; P01743 [107-117]	0	1563.73107	0						1.406	0.855	1.116	0.838	1.161	1.057	0.678	0.837	0.919	0.731																					1.134	0.968
False	High	[K].SCLK.[E]	1xCarbamidomethyl [C2]; 1xTMT6plex [K4]; 1xTMT6plex [N-Term]		1	2	2	O95196	O95196 [528-531]	0	965.58541	0
False	High	[K].SCHTGINR.[T]	1xCarbamidomethyl [C2]; 1xTMT6plex [N-Term]		1	1	1	P08582	P08582 [129-136]	0	1173.59961	0
False	High	[K].SAMK.[T]	1xTMT6plex [K4]; 1xTMT6plex [N-Term]		1	1	9	Q9Y623	Q9Y623 [615-618]	0	894.54829	0	1.311	1.495	1.424	1.330	0.422																					1.700	0.981	1.630	0.780	1.076
False	High	[K].SAMK.[T]	1xOxidation [M3]; 1xTMT6plex [K4]; 1xTMT6plex [N-Term]		1	1	6	Q9Y623	Q9Y623 [615-618]	0	910.54321	0	2.073	2.134	1.436	1.357	0.300																					1.322	0.598	0.936	0.356	0.820
False	High	[R].SAMSTATVTVNVEDQDEGPECNPPIQTVR.[M]	1xCarbamidomethyl [C21]; 1xTMT6plex [N-Term]		1	2	2	Q02487	Q02487 [451-479]	0	3374.60416	0						1.586	1.163	1.421	1.284	1.930
False	High	[K].SANEK.[A]	1xTMT6plex [K5]; 1xTMT6plex [N-Term]		1	1	7	O75487	O75487 [522-526]	0	1006.59333	0						4.169	3.081	6.503	3.062	6.655																					2.835	5.336	4.364	1.218	4.645	2.811	4.238
False	High	[N].SANGLEIK.[S]	1xDeamidated [N3]; 1xTMT6plex [K8]; 1xTMT6plex [N-Term]		1	1	1	Q13449	Q13449 [260-267]	0	1290.76694	0																										2.087	1.034	1.468	1.181	1.350
False	High	[F].SANPANPAILSEASAPIPHDGNLYPR.[L]	1xTMT6plex [N-Term]		1	3	7	O00560	O00560 [23-48]	0	2901.50563	0	1.546	0.897	1.526	1.493	1.220						1.431	1.214	1.148	1.085	1.182	1.086	1.047	1.433	1.001	1.407	2.280	1.665	1.307	0.751	1.198
False	High	[L].SANQCAVPAK.[D]	1xCarbamidomethyl [C5]; 1xTMT6plex [K10]; 1xTMT6plex [N-Term]		1	1	8	Q07654	Q07654 [42-51]	0	1503.83537	0	3.335	2.481	8.690	14.737	3.620	1.832	1.377	1.059	0.990	3.361											17.959	2.158	2.667	1.601	19.613	5.441	2.587	13.759	37.302	4.196						2.761	4.512
False	High	[K].SAPAPK.[K]	1xTMT6plex [K6]; 1xTMT6plex [N-Term]		2	5	11	P33778; Q93079	P33778 [7-12]; Q93079 [7-12]	0	1028.65045	0						7.133	5.045	0.805	1.412	0.924	2.725	3.137	1.801	4.703	5.808	0.820	1.083	3.092	0.553	4.746	4.166	0.934	5.068	0.318	4.249	2.093	1.004	1.037	4.993	2.605	4.690	1.734	2.370	0.578	9.178	1.635	2.574
False	High	[M].SAPCVEADDAVCR.[C]	2xCarbamidomethyl [C4; C12]; 1xTMT6plex [N-Term]		1	2	13	P08138	P08138 [96-108]	0	1678.77262	0	1.514	1.707	1.832	1.370	0.888						2.298	2.477	2.035	2.451	3.212	2.398	3.692	2.758	3.331	4.561											2.549	2.407	2.543	0.881	5.082	2.503	2.180
False	High	[R].SAPGEDEECGR.[V]	1xCarbamidomethyl [C9]; 1xTMT6plex [N-Term]		1	1	6	Q99523	Q99523 [78-88]	0	1435.63209	0						0.675	0.917	1.142	1.528	1.424	1.238	1.338	0.824	1.111	1.394	0.952	1.112	0.670	1.084	1.569																1.700	1.470
False	High	[R].SAPGGGGK.[R]	1xTMT6plex [K8]; 1xTMT6plex [N-Term]		1	2	30	Q14847	Q14847 [198-205]	0	1088.64643	0	1.688	0.926	2.546	1.957	0.978	2.021	1.093	1.620	1.322	2.085	1.538	1.190	1.158	2.167	2.045	1.157	0.805	1.994	1.945	2.040	2.476	1.477	1.196	0.507	0.771	2.164	1.137	2.062	1.989	1.452	1.663	1.825	1.707	0.373	2.727	1.829	2.240
False	High	[V].SAPHSPSQDELTFTCTSINGYPR.[P]	1xCarbamidomethyl [C15]; 1xTMT6plex [N-Term]; 1x(De)TMT6plex [N-Term]		1	2	1	O75144-2	O75144-2 [144-166]	0	2565.16744	0
False	High	[RK].SAPK.[EV]	1xTMT6plex [K4]; 1xTMT6plex [N-Term]		3	3	5	Q5VTR2; A4UGR9; A4UGR9-8	Q5VTR2 [652-655]; A4UGR9 [2673-2676]; A4UGR9-8 [2848-2851]	0	860.56057	0																0.890	0.832	3.387	1.202	3.269
False	High	[N].SAPMTQSFQER.[W]	1xTMT6plex [N-Term]		1	1	2	O94919	O94919 [163-173]	0	1510.75214	0																										0.959	1.040	1.609	1.111	1.252
False	High	[I].SAPSCR.[W]	1xCarbamidomethyl [C5]; 1xTMT6plex [N-Term]		1	1	1	P31997	P31997 [5-10]	0	906.46647	0
False	High	[K].SAPSIPK.[E]	1xTMT6plex [K7]; 1xTMT6plex [N-Term]		1	3	8	P40925-3	P40925-3 [161-167]	0	1157.72943	0											1.250	1.021	1.713	1.261	1.723						2.010	1.229	1.730	0.556	0.820	1.319	0.733	0.840	0.399	0.808						3.138	2.266
False	High	[K].SAQECQER.[C]	1xCarbamidomethyl [C5]; 1xTMT6plex [N-Term]		1	1	8	P03951	P03951 [132-139]	0	1236.58402	0						0.593	0.745	0.852	1.185	0.439	1.203	1.197	0.598	1.037	1.076						1.134	0.616	1.290	0.297	0.735	1.603	0.585	2.048	0.379	1.438
False	High	[F].SAQTNR.[H]	1xTMT6plex [N-Term]		1	1	1	P29622	P29622 [389-394]	0	905.50021	0
False	High	[K].SASDLTWDNLK.[G]	1xTMT6plex [K11]; 1xTMT6plex [N-Term]		1	1	42	TRFE_HUMAN	TRFE_HUMAN [454-464]	0	1707.93177	0	1.057	1.238	0.816	1.123	2.089						0.971	0.788	1.428	0.596	1.124	0.799	1.195	0.961	0.899	1.213	1.155	0.562	0.980	3.238	3.704	0.857	1.081	0.609	0.290	0.436	0.984	0.630	0.527	3.713	0.996	1.552	0.849
False	High	[M].SASFDFR.[V]	1xTMT6plex [N-Term]		1	2	1	Q03154	Q03154 [270-276]	0	1058.54683	0
False	High	[F].SASFVSR.[C]	1xTMT6plex [N-Term]		1	1	13	O60494	O60494 [2913-2919]	0	982.55191	0						1.302	2.088	4.169	5.048	4.325	2.781	2.838	1.915	2.183	3.803	1.881	2.552	1.837	1.207	4.713						1.589	0.834	2.884	0.599	2.074	4.501	2.367	1.792	1.228	5.425	4.120	1.959
False	High	[R].SASLHLPK.[L]	1xTMT6plex [K8]; 1xTMT6plex [N-Term]		1	1	15	P01009	P01009 [307-314]	0	1310.81964	0	1.384	2.281	1.233	2.112	1.316						1.345	0.862	1.658	0.781	1.602	1.116	1.630	1.324	0.570	1.840	2.038	1.006	1.125	2.022	2.857	1.259	0.928	0.964	0.605	1.239
False	High	[K].SASMR.[L]	1xTMT6plex [N-Term]		1	1	1	Q8NF91	Q8NF91 [7656-7660]	0	780.42354	0
False	High	[R].SALSCVISK.[T]	1xCarbamidomethyl [C5]; 1xTMT6plex [K9]; 1xTMT6plex [N-Term]		1	2	1	Q9UIG0	Q9UIG0 [493-501]	0	1422.83906	0
False	High	[R].SASRETR.[N]	1xTMT6plex [N-Term]		1	1	5	P20930	P20930 [3808-3814]	1	1035.57444	0											1.370	1.241	1.104	3.657	2.053	1.142	2.418	6.016	1.377	1.006
False	High	[F].SALEVDETYVPK.[E]	1xTMT6plex [K12]; 1xTMT6plex [N-Term]		1	1	115	P02768	P02768 [513-524]	0	1809.00460	0	1.279	2.558	1.094	1.594	1.988	1.093	1.318	1.896	5.014	2.229	1.780	1.836	2.745	0.830	2.213	1.544	2.261	1.669	1.010	2.960	1.269	1.110	0.980	2.100	1.809	1.542	1.046	0.780	0.454	1.100	1.480	1.046	0.760	4.354	2.062	1.246	0.984
False	High	[H].SAHIVTLK.[N]	1xTMT6plex [K8]; 1xTMT6plex [N-Term]		1	1	1	O75882-2	O75882-2 [448-455]	0	1326.85094	0
False	High	[HQ].SADSSR.[QHK]	1xTMT6plex [N-Term]		1	1	8	P20930	P20930 [349-354]; [391-396]; [673-678]; [716-721]; [998-1003]; [1040-1045]; [1322-1327]; [1364-1369]; [1970-1975]; [2013-2018]; [2337-2342]; [2619-2624]; [2661-2666]; [2943-2948]; [2985-2990]; [3309-3314]; [3633-3638]	0	851.44203	0						2.072	4.322	1.171	2.048	1.087						1.345	3.016	5.712	1.055	1.077											6.615	2.306	2.749	0.333	1.416
False	High	[K].SADTLWDIQK.[D]	1xTMT6plex [K10]; 1xTMT6plex [N-Term]		1	1	12	P07195	P07195 [320-329]	0	1634.91539	0	1.562	1.112	2.204	1.773	1.498						1.545	1.218	1.478	1.532	1.684						1.920	1.288	1.229	0.658	0.709											2.277	1.783
False	High	[K].SAEDLDK.[L]	1xTMT6plex [K7]; 1xTMT6plex [N-Term]		2	3	18	P08263; P09210	P08263 [37-43]; P09210 [37-43]	0	1235.68835	0	1.444	1.011	4.261	1.547	0.855	1.198	1.186	2.193	2.055	1.511	2.192	1.309	2.952	1.485	2.990						1.723	1.374	1.416	0.629	1.004											2.941	1.857
False	High	[K].SAELNK.[E]	1xTMT6plex [K6]; 1xTMT6plex [N-Term]		1	2	12	P13646	P13646 [300-305]	0	1119.67739	0																					2.192	1.048	11.171	1.113	1.903
False	High	[K].SAEITGVR.[S]	1xTMT6plex [N-Term]		1	1	6	O96033	O96033 [15-22]	0	1061.61524	0	1.183	1.365	1.424	1.594	0.795																2.345	1.328	1.212	0.533	0.716
False	High	[R].SAEQQPSEK.[S]	1xTMT6plex [K9]; 1xTMT6plex [N-Term]		1	3	2	P20810-10	P20810-10 [148-156]	0	1461.79494	0
False	High	[H].SAESSR.[Q]	1xTMT6plex [N-Term]		1	1	4	P20930	P20930 [1646-1651]; [2295-2300]; [3591-3596]	0	865.45768	0																2.256	9.030	17.450	2.600	5.299
False	High	[R].SAFPR.[F]	1xTMT6plex [N-Term]		1	2	5	Q8NCM8-2	Q8NCM8-2 [1424-1428]	0	806.47220	0																0.477	0.811	0.540	0.510	0.815																1.754	2.168
False	High	[K].SAFYQLELK.[A]	1xTMT6plex [K9]; 1xTMT6plex [N-Term]		1	1	1	Q9BYE9	Q9BYE9 [197-205]	0	1556.90885	0																					1.276	1.247	1.010	0.584	0.818
False	High	[K].SAGAAK.[R]	1xTMT6plex [K6]; 1xTMT6plex [N-Term]		1	1	3	P10412	P10412 [27-32]	0	962.60350	0																					4.091	1.041	4.658	0.476	1.887	1.841	0.882	1.129	4.604	1.611
False	High	[K].SAGAK.[S]	1xTMT6plex [K5]; 1xTMT6plex [N-Term]		1	2	2	Q9UK76-2	Q9UK76-2 [65-69]	0	891.56639	0
False	High	[C].SAGCATFCSLPNDK.[E]	2xCarbamidomethyl [C4; C8]; 1xTMT6plex [K14]; 1xTMT6plex [N-Term]		1	1	18	Q14508	Q14508 [63-76]	0	1985.98250	0	3.049	3.554	5.311	4.471	2.970	1.762	2.657	3.715	4.109	2.957	2.090	2.880	1.114	1.966	2.243	1.688	3.285	1.758	1.822	3.065	2.903	1.623	1.665	0.514	1.123	3.361	2.424	2.519	2.235	2.339	2.763	2.148	2.364	0.687	3.745	2.759	2.450
False	High	[K].SAGDVDTLAFDGR.[T]	1xTMT6plex [N-Term]		2	7	17	O00468-2; O00468-7	O00468-2 [1760-1772]; O00468-7 [1860-1872]	0	1552.78047	0	0.558	0.655	0.629	1.011	0.505	0.738	0.480	0.638	0.282	0.734	0.555	0.342	0.605	0.747	0.418	0.829	0.487	0.735	1.486	0.537	0.729	0.608	0.463	0.459	0.496	0.865	0.860	1.245	0.785	0.686	0.396	0.733	0.793	0.189	0.503
False	High	[K].SAGLVK.[A]	1xTMT6plex [K6]; 1xTMT6plex [N-Term]		1	1	4	Q14624	Q14624 [114-119]	0	1032.68175	0																															2.070	1.354	1.014	2.281	1.216
False	High	[Y].SAGPCMGMTSR.[Y]	1xCarbamidomethyl [C5]; 1xTMT6plex [N-Term]; 1x(De)TMT6plex [N-Term]		1	1	8	P02760	P02760 [236-246]	0	1154.47511	0						1.305	2.115	0.750	0.680	1.149	1.017	0.957	0.991	1.512	1.265	1.005	0.917	1.065	1.519	0.972						1.395	1.127	1.339	1.236	1.227
False	High	[Y].SAGPCMGMTSR.[Y]	1xCarbamidomethyl [C5]; 1xOxidation [M]; 1xTMT6plex [N-Term]; 1x(De)TMT6plex [N-Term]		1	1	21	P02760	P02760 [236-246]	0	1170.47002	0	2.698	2.139	3.584	2.400	0.010			100.000			100.000	100.000		100.000	100.000	0.921	1.827	2.790	2.740	0.010	6.304	1.548	2.582	1.098	1.660	7.473	1.313	2.242	1.739	1.926						3.164	1.720
False	High	[Y].SAGPCMGMTSR.[Y]	1xCarbamidomethyl [C5]; 2xOxidation [M6; M8]; 1xTMT6plex [N-Term]; 1x(De)TMT6plex [N-Term]		1	1	4	P02760	P02760 [236-246]	0	1186.46494	0											0.010	0.010	0.010	0.266	0.010	0.010	0.010	0.208	0.252	0.010
False	High	[Y].SAGPCMGMTSR.[Y]	1xCarbamidomethyl [C5]; 1xTMT6plex [N-Term]		1	1	129	P02760	P02760 [236-246]	0	1383.63804	0	0.833	1.548	1.117	1.195	1.121	1.489	1.525	2.664	1.425	2.361	0.560	0.640	1.477	1.799	0.362	4.012	0.648	0.766	4.507	0.376	0.820	0.361	0.450	0.507	0.267	0.277	1.446	1.456	2.520	0.663	0.346	1.105	0.075	0.135	0.292	0.154	0.717
False	High	[Y].SAGPCMGMTSR.[Y]	1xCarbamidomethyl [C5]; 1xOxidation [M]; 1xTMT6plex [N-Term]		1	1	122	P02760	P02760 [236-246]	0	1399.63296	0	0.995	2.502	1.104	1.894	0.912	1.379	2.700	2.486	1.225	2.151	1.153	1.193	1.352	1.956	0.502	3.327	1.695	1.446	4.250	0.629	1.093	0.574	0.557	0.458	0.370	0.451	1.608	1.599	2.033	0.899	0.409	1.179	0.417	0.100	0.344	0.217	1.031
False	High	[Y].SAGPCMGMTSR.[Y]	1xCarbamidomethyl [C5]; 2xOxidation [M6; M8]; 1xTMT6plex [N-Term]		1	1	93	P02760	P02760 [236-246]	0	1415.62787	0	1.039	2.477	1.078	1.392	1.134	1.885	4.187	2.729	1.455	2.015	2.713	2.093	1.643	2.447	0.524	3.374	3.360	3.693	4.587	0.393	1.577	0.670	0.615	0.492	0.475	0.540	1.673	1.564	1.642	0.996	0.483	1.253	3.482	0.076	0.335	0.272	1.266
False	High	[S].SAGTPAR.[A]	1xTMT6plex [N-Term]		1	1	1	O14578-4	O14578-4 [1899-1905]	0	888.51005	0
False	High	[R].SAGWNIPIGLLYCDLPEPR.[K]	1xCarbamidomethyl [C13]; 1xTMT6plex [N-Term]		1	1	3	TRFE_HUMAN	TRFE_HUMAN [144-162]	0	2400.25832	0																					1.091	0.872	0.964	1.516	1.781						1.747	1.920	1.608	2.532	2.352
False	High	[I].SAHCK.[L]	1xCarbamidomethyl [C4]; 1xTMT6plex [K5]; 1xTMT6plex [N-Term]		1	1	1	Q5T0U0-2	Q5T0U0-2 [239-243]	0	1060.59737	0																					1.173	1.113	1.436	0.217	0.442
False	High	[R].SALDTAAR.[S]	1xTMT6plex [N-Term]		1	1	12	Q92520	Q92520 [42-49]	0	1033.58394	0	0.999	1.064	1.653	1.339	1.248	1.073	0.806	0.740	0.861	1.217	1.327	1.419	0.905	1.348	1.463	0.601	0.965	0.756	0.956	1.090	2.016	1.058	1.410	0.345	0.606	1.694	0.845	1.213	0.824	0.960	1.483	1.059	1.098	0.382	1.000	2.007	1.872
False	High	[R].SCLER.[E]	1xCarbamidomethyl [C2]; 1xTMT6plex [N-Term]		1	3	12	Q9NQ36	Q9NQ36 [251-255]	0	893.47122	0	1.957	2.672	2.437	1.970	1.602	2.660	1.517	2.630	1.532	3.468	2.527	1.109	2.149	2.357	1.671	2.133	1.289	1.859	2.434	2.122											1.389	1.377	1.401	0.582	1.842	1.408	1.723
False	High	[I].SASSAR.[F]	1xTMT6plex [N-Term]		1	1	1	P19012	P19012 [45-50]	0	807.45220	0
False	High	[K].SASYK.[V]	1xTMT6plex [K5]; 1xTMT6plex [N-Term]		1	2	5	Q9C0D5	Q9C0D5 [723-727]	0	1013.60317	0	1.574	1.129	2.084	1.500	1.203																1.511	0.957	1.369	0.508	1.244	0.947	0.619	1.581	0.695	1.107	2.018	1.452	1.171	0.558	0.993
False	High	[D].SCEDVDECEDPQSSCLGGECK.[N]	4xCarbamidomethyl [C2; C8; C15; C20]; 1xTMT6plex [K21]; 1xTMT6plex [N-Term]; 1x(De)TMT6plex [N-Term]		1	1	9	Q14767	Q14767 [1132-1152]	0	2690.05236	0	2.299	0.734	0.665	0.485	1.383	0.708	4.390	7.303	1.522	0.460	2.013	4.889	1.792	1.373	3.551	0.831	2.615	1.063	0.264	2.579						1.753	0.955	0.920	0.997	1.639	1.463	1.832	3.538	0.220	1.054
False	High	[K].SCEEFMK.[T]	1xCarbamidomethyl [C2]; 1xTMT6plex [K7]; 1xTMT6plex [N-Term]		1	1	1	P05937	P05937 [99-105]	0	1388.69543	0
False	High	[R].SCEK.[E]	1xCarbamidomethyl [C2]; 1xTMT6plex [K4]; 1xTMT6plex [N-Term]		1	1	7	P28799	P28799 [494-497]	0	981.54394	0	1.942	1.446	3.522	3.313	1.755																5.781	1.612	1.549	1.087	1.710
False	High	[R].SCEQR.[A]	1xCarbamidomethyl [C2]; 1xTMT6plex [N-Term]		2	3	14	P0C0L4; P0C0L5	P0C0L4 [715-719]; P0C0L5 [715-719]	0	908.44573	0	2.157	2.430	2.623	1.994	0.866	1.671	1.235	1.648	6.866	2.468	2.399	2.723	2.292	3.126	2.691	1.402	2.795	2.543	0.797	2.536	2.592	1.405	2.188	1.860	15.615	3.824	1.411	1.974	1.005	2.892	2.080	1.707	1.680	0.952	2.871
False	High	[F].SCEQVR.[A]	1xCarbamidomethyl [C2]; 1xTMT6plex [N-Term]		1	1	6	P08571	P08571 [186-191]	0	1007.51415	0																2.609	1.123	1.685	1.172	5.225											0.729	1.394	1.184	0.326	0.696
False	High	[K].SCESNSPFPVHPGTAECCTK.[E]	3xCarbamidomethyl [C2; C17; C18]; 1xTMT6plex [K20]; 1xTMT6plex [N-Term]		1	2	1	P02774-3	P02774-3 [114-133]	0	2723.26278	0																															1.815	1.396	1.598	1.849	1.945
False	High	[K].SCESNSPFPVHPGTAECCTK.[E]	3xCarbamidomethyl [C2; C17; C18]; 1xDeamidated [N5]; 1xTMT6plex [K20]; 1xTMT6plex [N-Term]		1	2	1	P02774-3	P02774-3 [114-133]	0	2724.24679	0																					1.989	0.856	1.231	1.638	3.342
False	High	[R].SCEVPTR.[L]	1xCarbamidomethyl [C2]; 1xTMT6plex [N-Term]; 1x(De)TMT6plex [N-Term]		1	1	1			0	848.39308	0
False	High	[R].SCEVPTR.[L]	1xCarbamidomethyl [C2]; 1xTMT6plex [N-Term]		1	7	33	P08174-2	P08174-2 [97-103]	0	1077.55601	0	0.655	1.059	1.312	0.975	0.735	1.550	1.152	1.225	0.922	1.346	1.246	0.604	0.936	1.406	0.651	0.988	0.612	1.060	1.787	0.468	0.738	0.847	0.445	0.463	0.396	0.581	1.059	1.661	1.512	1.290	0.851	1.229	3.191	0.661	1.238
False	High	[R].SCEYK.[G]	1xCarbamidomethyl [C2]; 1xTMT6plex [K5]; 1xTMT6plex [N-Term]; 1x(De)TMT6plex [N-Term]		1	2	5	P01042-2	P01042-2 [406-410]	0	915.44433	0	1.448	2.668	2.571	2.837	1.853	1.823	0.959	1.837	2.121	1.370											1.959	0.637	0.693	0.658	0.472
False	High	[R].SCEYK.[G]	1xCarbamidomethyl [C2]; 1xTMT6plex [K5]; 1xTMT6plex [N-Term]		1	1	61	P01042-2	P01042-2 [406-410]	0	1144.60727	0	3.508	4.320	9.427	15.815	2.237	8.034	3.317	6.618	5.988	8.702	4.016	3.472	5.780	8.359	11.779	1.862	1.417	5.487	2.826	15.053	19.006	4.840	6.268	1.512	2.572	19.886	3.436	8.360	5.880	4.440	4.372	11.460	4.909	2.250	20.372	4.775	10.574
False	High	[K].SCFETK.[E]	1xCarbamidomethyl [C2]; 1xTMT6plex [K6]; 1xTMT6plex [N-Term]		1	3	1	Q06481	Q06481 [79-84]	0	1229.66003	0
False	High	[K].SCFTK.[D]	1xCarbamidomethyl [C2]; 1xTMT6plex [K5]; 1xTMT6plex [N-Term]		1	1	23	P09603	P09603 [121-125]	0	1100.61744	0	0.958	1.091	1.215	1.007	0.862	0.980	1.362	1.089	0.908	1.088	1.109	1.019	1.157	1.327	1.407	1.216	0.678	0.997	1.069	0.918						1.036	1.000	1.308	1.372	1.571	1.096	0.882	0.999	0.297	1.188	1.291	1.438
False	High	[H].SCGDGFCSR.[P]	2xCarbamidomethyl [C2; C7]; 1xTMT6plex [N-Term]; 1x(De)TMT6plex [N-Term]		1	1	5	P35555	P35555 [88-96]	0	1045.38259	0																															2.306	2.999	3.654	8.132	3.045
False	High	[K].SCGGYLHADR.[G]	1xCarbamidomethyl [C2]; 1xTMT6plex [N-Term]		1	1	5	O60494	O60494 [2091-2100]	0	1364.65785	0	1.778	1.387	2.124	1.648	1.124						1.855	1.682	1.455	1.788	2.113						2.675	1.387	1.319	0.834	1.207
False	High	[G].SCGPGLDCVPEGDALVCADPCQAHR.[T]	4xCarbamidomethyl [C2; C8; C17; C21]; 1xTMT6plex [N-Term]		1	2	1	P07911-5	P07911-5 [187-211]	0	2970.31640	0
False	High	[K].SCGSGR.[G]	1xCarbamidomethyl [C2]; 1xTMT6plex [N-Term]		1	3	2	P29323	P29323 [364-369]	0	852.41952	0																1.679	1.063	1.692	1.442	2.352
False	High	[Y].SCHCR.[L]	2xCarbamidomethyl [C2; C4]; 1xTMT6plex [N-Term]		1	1	8	Q9HCU0	Q9HCU0 [293-297]	0	948.43412	0	2.666	2.792	4.179	2.344	1.167						2.972	2.647	2.667	2.750	2.618	1.844	1.054	1.661	2.109	1.933	4.222	1.344	1.529	0.563	0.883	0.836	0.976	2.874	1.801	1.498	1.625	1.523	1.100	0.713	2.269
False	High	[K].SCHTAVDR.[T]	1xCarbamidomethyl [C2]; 1xTMT6plex [N-Term]		1	2	3	P02788	P02788 [477-484]	0	1174.58362	0																1.167	0.869	0.936	1.700	0.662	1.225	0.674	1.421	0.383	0.601
False	High	[K].SCHTAVGR.[T]	1xCarbamidomethyl [C2]; 1xTMT6plex [N-Term]; 1x(De)TMT6plex [N-Term]		1	2	11	TRFE_HUMAN	TRFE_HUMAN [468-475]	0	887.41521	1	1.392	0.521	0.616	0.407	0.010	1.933	1.197	1.303	1.012	0.010						0.010	0.702	0.792	0.565	0.879	1.708	1.339	0.852	0.291	0.545	2.508	0.828	1.218	0.925	0.540	1.922	1.346	1.946	0.291	1.750
False	High	[K].SCHTAVGR.[T]	1xCarbamidomethyl [C2]; 1xTMT6plex [N-Term]		1	2	26	TRFE_HUMAN	TRFE_HUMAN [468-475]	0	1116.57814	0	0.988	1.121	0.922	1.040	1.756	1.478	0.959	0.860	2.911	2.375	0.773	0.711	1.475	0.528	1.075	0.902	1.130	0.949	0.941	1.347	0.907	0.424	0.716	3.204	4.064	1.006	1.192	0.831	0.397	0.762	2.573	1.194	1.585	2.843	2.230
False	High	[K].SCHTGLGR.[S]	1xCarbamidomethyl [C2]; 1xTMT6plex [N-Term]; 1x(De)TMT6plex [N-Term]		1	2	10	TRFE_HUMAN	TRFE_HUMAN [136-143]	0	887.41521	0						0.741	0.895	0.708	0.268	0.425	1.273	1.031	1.038	1.145	0.475	1.630	0.976	1.243	1.936	0.455	1.297	0.874	0.764	0.288	0.515	1.565	0.971	1.233	1.506	0.869	0.897	1.165	1.108	0.194	0.401	0.835	1.018
False	High	[K].SCHTGLGR.[S]	1xCarbamidomethyl [C2]; 1xTMT6plex [N-Term]		1	2	28	TRFE_HUMAN	TRFE_HUMAN [136-143]	0	1116.57814	0	0.895	1.480	0.989	1.188	1.598	0.542	0.311	0.466	0.849	0.607	0.770	0.664	1.439	0.642	1.092	0.665	0.919	0.952	0.767	1.236	1.801	0.626	0.964	3.170	3.607	1.008	1.036	0.842	0.389	0.531	2.039	3.046	4.393	3.386	2.732	1.561	0.917
False	High	[F].SCEAHNAK.[G]	1xCarbamidomethyl [C2]; 1xTMT6plex [K8]; 1xTMT6plex [N-Term]		1	2	1	P30530	P30530 [204-211]	0	1374.72000	0											1.162	1.012	1.216	1.950	1.450
False	High	[L].SASVGDR.[V]	1xTMT6plex [N-Term]		3	5	19	A0A075B6S5; P01593; P01599	A0A075B6S5 [34-40]; P01593 [34-40]; P01599 [34-40]	0	920.49988	0	1.128	1.676	2.131	3.621	2.249	1.366	1.050	1.236	1.020	3.270	1.651	0.953	1.057	1.764	1.054	1.226	1.011	1.035	0.936	0.676						0.877	1.543	1.397	1.695	1.785						0.597	0.891
False	High	[K].SCDTPPPCPR.[C]	2xCarbamidomethyl [C2; C8]; 1xTMT6plex [N-Term]		1	1	33	P01860	P01860 [119-128]; [134-143]; [149-158]	0	1415.66089	0	1.211	1.293	3.368	2.299	2.742	2.101	1.680	2.490	2.799	1.330	1.898	1.562	1.579	3.880	2.414	0.974	1.058	1.458	1.534	1.502	1.910	0.878	1.634	1.134	3.941	2.004	1.285	1.629	1.592	1.288	1.497	1.455	1.643	3.685	2.157	1.265	2.595
False	High	[R].SCDSLNNR.[C]	1xCarbamidomethyl [C2]; 1xTMT6plex [N-Term]		1	2	15	P07996	P07996 [405-412]	0	1194.57345	0						4.060	2.571	4.671	3.741	5.732						1.234	1.031	6.387	4.626	8.056											2.608	5.402	5.134	0.876	4.700	2.459	5.048
False	High	[K].SATDLTAK.[L]	1xTMT6plex [K8]; 1xTMT6plex [N-Term]		1	1	10	P61366	P61366 [54-61]	0	1264.75129	0	2.577	1.928	2.175	1.508	1.204	1.577	1.317	2.038	1.809	1.391	1.616	1.906	1.345	1.662	2.154	1.076	0.899	1.858	1.185	2.461	2.581	1.767	1.177	0.722	1.129	2.176	1.097	3.277	1.183	1.913						1.780	1.405
False	High	[F].SATGALEGQMFR.[K]	1xTMT6plex [N-Term]		1	1	4	P07711	P07711 [142-153]	0	1496.77288	0
False	High	[K].SAVEDEGLK.[G]	1xTMT6plex [K9]; 1xTMT6plex [N-Term]		1	2	12	P0DMV9	P0DMV9 [551-559]	0	1405.79388	0	1.527	0.990	2.916	1.485	1.169	1.837	2.479	1.719	1.449	1.104	1.878	2.156	1.880	2.044	2.745	0.898	1.302	1.480	0.481	2.098	2.310	1.229	2.989	0.370	1.177	1.640	0.744	1.204	1.974	1.583	2.956	1.556	1.820	0.584	2.583	1.932	1.651
False	High	[R].SAVER.[L]	1xTMT6plex [N-Term]		1	1	1	Q1W6H9	Q1W6H9 [35-39]	0	790.46203	0																										0.579	0.502	1.590	0.587	1.103
False	High	[R].SAVK.[K]	1xTMT6plex [K4]; 1xTMT6plex [N-Term]		1	1	1	Q5TZA2-2	Q5TZA2-2 [527-530]	0	862.57622	0
False	High	[K].SAVQGPPER.[D]	1xTMT6plex [N-Term]; 1x(De)TMT6plex [N-Term]		1	1	3	P01876	P01876 [169-177]	0	940.48467	0
False	High	[K].SAVQGPPER.[D]	1xTMT6plex [N-Term]		1	1	68	P01876	P01876 [169-177]	0	1169.64760	0	0.494	1.180	2.065	1.511	0.805	1.056	0.806	1.014	0.314	1.524	1.724	2.479	1.465	2.059	1.320	0.667	1.944	1.490	0.932	1.561	1.111	0.335	1.378	1.159	1.167	0.827	0.892	0.858	0.289	1.529	2.463	1.723	0.811	1.264	2.180	1.393	1.881
False	High	[K].SAVTALWGK.[V]	1xTMT6plex [K9]; 1xTMT6plex [N-Term]; 1x(De)TMT6plex [N-Term]		1	2	2	P68871	P68871 [10-18]	0	1161.68292	0
False	High	[K].SAVTALWGK.[V]	1xTMT6plex [K9]; 1xTMT6plex [N-Term]		1	2	31	P68871	P68871 [10-18]	0	1390.84586	0	0.283	1.124	0.457	0.423	0.500						3.777	1.567	0.164	0.408	0.224	1.126	3.156	23.284	0.472	1.192	0.215	0.365	0.894	0.300	0.133						0.711	0.673	0.996	1.007	0.545
False	High	[R].SAVTGSCVNDGVHIIR.[G]	1xCarbamidomethyl [C7]; 1xTMT6plex [N-Term]		1	1	1	O60494	O60494 [2971-2986]	0	1914.00646	0																					1.907	1.585	1.248	1.204	1.489
False	High	[K].SAWCEAK.[N]	1xCarbamidomethyl [C4]; 1xTMT6plex [K7]; 1xTMT6plex [N-Term]		1	2	6	P41271-2	P41271-2 [67-73]	0	1309.69748	0																					1.519	0.898	0.866	0.323	0.398	0.718	1.153	1.725	1.216	0.746						0.890	1.362
False	High	[R].SAYK.[R]	1xTMT6plex [K4]; 1xTMT6plex [N-Term]		1	1	1	Q5T5P2-3	Q5T5P2-3 [1138-1141]	0	926.57114	0
False	High	[R].SAYLSK.[E]	1xTMT6plex [K6]; 1xTMT6plex [N-Term]		1	1	23	P54802	P54802 [581-586]	0	1126.68723	0	1.013	1.175	1.579	0.915	0.823	0.957	0.503	0.861	0.718	1.082	0.922	0.788	0.697	0.757	0.859											0.540	0.505	1.595	0.180	0.812	0.848	1.161	0.688	0.307	0.946	0.909	0.745
False	High	[R].SCALDQNCQWEPR.[N]	2xCarbamidomethyl [C2; C8]; 1xTMT6plex [N-Term]		1	1	8	O75882-2	O75882-2 [764-776]	0	1892.85808	0	1.502	1.482	1.375	1.605	1.200	1.224	0.964	1.150	2.486	2.214	1.273	0.978	1.748	1.063	1.575																					1.423	1.240
False	High	[C].SCAPGYSGK.[D]	1xCarbamidomethyl [C2]; 1xTMT6plex [K9]; 1xTMT6plex [N-Term]		1	1	4	P80370	P80370 [114-122]	0	1384.72951	0																															3.284	3.632	2.233	0.718	5.040
False	High	[C].SCAQGYR.[L]	1xCarbamidomethyl [C2]; 1xTMT6plex [N-Term]		1	2	2	P22891-2	P22891-2 [173-179]	0	1070.52504	0
False	High	[K].SCAR.[F]	1xCarbamidomethyl [C2]; 1xTMT6plex [N-Term]		1	3	16	P12111	P12111 [3136-3139]	0	722.38167	0	0.954	0.691	2.199	2.164	0.814	2.155	0.330	1.482	0.487	1.466	1.125	0.553	0.989	2.644	1.045
False	High	[K].SCAVAEYGVYVK.[V]	1xCarbamidomethyl [C2]; 1xTMT6plex [K12]; 1xTMT6plex [N-Term]		1	2	79	P00738	P00738 [380-391]	0	1803.97153	0	1.066	2.652	1.069	2.600	11.757	7.750	0.993	0.930	4.220	2.396	0.701	1.984	1.158	0.928	1.211	10.765	0.937	1.416	0.841	1.333	2.126	1.069	1.133	1.557	4.012	4.128	0.402	4.039	1.261	2.232	1.337	1.017	1.295	8.412	1.652	0.869	0.692
False	High	[K].SCCEEQNK.[V]	2xCarbamidomethyl [C2; C3]; 1xTMT6plex [K8]; 1xTMT6plex [N-Term]		1	1	5	P43652	P43652 [191-198]	0	1512.71868	0	0.888	1.331	1.004	1.382	3.427	1.419	1.074	1.046	2.631	3.768											1.452	0.835	0.857	4.835	2.027
False	High	[K].SCCSCCPVGCAK.[C]	5xCarbamidomethyl [C2; C3; C5; C6; C10]; 1xTMT6plex [K12]; 1xTMT6plex [N-Term]		3	4	14	P80297; P04732; P13640	P80297 [32-43]; P04732 [32-43]; P13640 [33-44]	0	1903.83572	0	0.641	0.266	1.363	0.945	0.603						0.451	0.258	0.440	0.815	0.349	0.377	0.231	0.394	0.548	0.347						5.501	1.843	2.729	3.726	2.272						3.549	4.581
False	High	[K].SCDK.[T]	1xCarbamidomethyl [C2]; 1xTMT6plex [K4]; 1xTMT6plex [N-Term]; 1x(De)TMT6plex [N-Term]		1	1	1	P01857	P01857 [102-105]	0	738.36536	0
False	High	[K].SCDK.[T]	1xCarbamidomethyl [C2]; 1xTMT6plex [K4]; 1xTMT6plex [N-Term]		1	1	62	P01857	P01857 [102-105]	0	967.52829	0	1.061	0.818	1.577	0.809	0.689	1.115	0.937	1.077	3.804	0.693	0.872	0.615	0.717	0.806	0.710	0.324	0.535	0.902	0.847	0.582	1.351	0.331	1.105	1.223	3.699	0.844	0.355	0.579	0.335	0.579	0.928	0.460	0.602	4.453	1.165	0.720	0.516
False	High	[C].SCDPQGAVR.[D]	1xCarbamidomethyl [C2]; 1xTMT6plex [N-Term]		2	7	11	O00468-2; O00468-7	O00468-2 [744-752]; O00468-7 [848-856]	0	1218.60984	0	3.694	3.602	3.834	3.723	1.706						2.390	2.723	2.707	2.476	4.353	1.771	1.731	2.181	1.590	2.611	2.627	1.640	1.578	0.470	0.899	3.204	1.677	2.433	1.836	1.894	2.008	1.959	1.937	0.503	2.708	2.265	2.497
False	High	[R].SCDSLNNR.[C]	1xCarbamidomethyl [C2]; 1xDeamidated [N6]; 1xTMT6plex [N-Term]		1	2	1	P07996	P07996 [405-412]	0	1195.55747	0																																				2.332	3.402
False	High	[R].SEDYGK.[N]	1xTMT6plex [K6]; 1xTMT6plex [N-Term]		1	2	7	Q99523	Q99523 [147-152]	0	1156.62502	0	1.088	1.660	1.299	1.421	0.968	1.085	0.728	1.180	1.207	1.280						0.970	1.311	1.039	1.352	1.833	2.502	1.094	1.180	0.537	0.580	1.494	0.941	1.880	0.867	1.325
False	High	[K].SEEDSGR.[V]	1xTMT6plex [N-Term]		1	2	3	Q8WVQ1	Q8WVQ1 [363-369]	0	1008.47953	0																					2.078	1.415	1.487	0.315	0.586											2.537	2.041
False	High	[K].SEEEGSLK.[L]	1xTMT6plex [K8]; 1xTMT6plex [N-Term]		1	1	2	Q16790	Q16790 [102-109]	0	1336.73603	0																										5.076	1.763	2.508	2.163	2.177
False	High	[H].SGECCK.[A]	2xCarbamidomethyl [C4; C5]; 1xTMT6plex [K6]; 1xTMT6plex [N-Term]		1	1	7	P08138	P08138 [40-45]	0	1198.59605	0																1.646	2.519	1.687	1.973	2.868						3.115	1.680	2.079	1.438	1.973						2.557	2.738
False	High	[R].SGEK.[F]	1xTMT6plex [K4]; 1xTMT6plex [N-Term]		1	1	20	P48745	P48745 [119-122]	0	878.53475	0	1.349	1.317	1.861	1.561	0.611	1.192	0.887	1.404	0.867	0.953	1.728	1.193	1.150	1.696	1.141						2.255	0.723	0.766	0.376	0.720	1.468	0.787	1.557	0.940	0.867	0.681	1.551	0.964	0.387	1.085	1.022	1.491
False	High	[R].SGESFQSSCK.[Y]	1xCarbamidomethyl [C9]; 1xTMT6plex [K10]; 1xTMT6plex [N-Term]		1	2	2	P29279	P29279 [112-121]	0	1574.78848	0	1.471	1.014	1.706	1.928	0.610																					2.298	1.680	2.965	2.054	1.313
False	High	[C].SGFNDR.[D]	1xTMT6plex [N-Term]		1	2	14	P07911-5	P07911-5 [400-405]	0	924.47366	0	0.856	0.353	0.384	0.237	0.577	0.545	1.747	1.488	0.934	0.467	1.146	1.402	0.444	0.437	0.805	0.347	1.446	0.486	0.198	0.613	0.454	1.298	0.831	0.261	0.373	0.769	0.432	0.433	0.409	0.523	0.902	0.842	1.913	0.370	0.660	0.519	0.669
False	High	[R].SGFPLLK.[E]	1xTMT6plex [K7]; 1xTMT6plex [N-Term]		1	3	7	P12111	P12111 [1042-1048]	0	1219.78147	0	1.912	1.192	2.503	1.675	0.598						1.451	0.834	0.842	1.346	1.571	1.072	0.819	0.930	1.195	1.400	2.679	1.152	0.966	0.548	0.832
False	High	[R].SGFSSISVSR.[S]	1xTMT6plex [N-Term]		1	1	1	P48668	P48668 [31-40]	0	1255.68438	0																										1.951	1.134	1.263	4.089	1.342
False	High	[R].SGFSSVSVSR.[S]	1xTMT6plex [N-Term]		1	1	5	P02538	P02538 [31-40]	0	1241.66873	0											2.247	2.778	2.070	2.141	4.052						3.124	1.120	25.143	0.545	2.952
False	High	[G].SGGCFWDNGHLYR.[E]	1xCarbamidomethyl [C4]; 1xTMT6plex [N-Term]		1	1	5	Q96FE7-2	Q96FE7-2 [22-34]	0	1797.83285	0	1.721	2.293	1.707	1.813	0.907											1.537	2.134	1.169	1.723	2.031	2.506	1.497	1.846	0.488	0.857
False	High	[G].SGGCFWDNGHLYR.[E]	1xCarbamidomethyl [C4]; 1xDeamidated [N8]; 1xTMT6plex [N-Term]		1	1	45	Q96FE7-2	Q96FE7-2 [22-34]	0	1798.81687	0	1.401	1.127	1.399	1.050	0.908						1.183	1.270	0.945	1.386	1.438	1.199	1.483	1.297	1.275	1.943	2.179	1.616	1.405	0.538	0.855											2.141	1.960
False	High	[R].SGGGGGGGFGR.[V]	1xTMT6plex [N-Term]		1	1	5	P13647	P13647 [38-48]	0	1094.55404	0	1.597	1.249	2.357	1.239	3.978																2.887	1.071	1.553	0.640	0.870	4.043	1.306	2.616	5.211	2.058	1.329	2.721	1.947	0.583	1.522
False	High	[R].SGGGGGGGLGSGGSIR.[S]	1xTMT6plex [N-Term]; 1x(De)TMT6plex [N-Term]		1	1	1	P35527	P35527 [14-29]	0	1232.59780	0
False	High	[R].SGGGGGGGLGSGGSIR.[S]	1xTMT6plex [N-Term]		1	1	21	P35527	P35527 [14-29]	0	1461.76073	0	5.811	2.986	5.968	2.013	13.458						1.551	5.694	1.520	1.838	1.990						6.781	1.284	1.171	0.724	1.653	3.963	3.482	2.209	2.076	1.764	2.337	5.737	4.124	1.645	2.242	2.305	2.715
False	High	[G].SGGGGGGGR.[G]	1xTMT6plex [N-Term]		1	1	1	P04264	P04264 [541-549]	0	890.46416	0																										3.496	1.567	2.451	17.655	2.934
False	High	[G].SGGGGGGSSGGR.[G]	1xTMT6plex [N-Term]		1	1	1	K2C1_HUMAN	K2C1_HUMAN [590-601]	0	1121.54968	0
False	High	[R].SGGGGGR.[F]	1xTMT6plex [N-Term]		2	2	4	P04264; K2C1_HUMAN	P04264 [39-45]; K2C1_HUMAN [38-44]	0	776.42123	0	1.553	1.261	1.166	0.659	2.850	0.727	2.694	1.618	0.438	0.460																1.716	1.087	0.818	1.711	1.306
False	High	[E].SGGGLVQPGGSLR.[L]	1xTMT6plex [N-Term]		1	1	1	P01780	P01780 [26-38]	0	1413.80114	0																															0.661	0.502	0.612	1.738	2.670
False	High	[E].SGGGLVQPGR.[S]	1xTMT6plex [N-Term]		1	1	1	A0A0A0MS15	A0A0A0MS15 [26-35]	0	1156.66359	0																															2.043	4.074	6.865	3.122	5.193
False	High	[R].SGGK.[Y]	1xTMT6plex [K4]; 1xTMT6plex [N-Term]		1	1	13	Q8WZ42	Q8WZ42 [9122-9125]	0	806.51362	0						1.531	1.298	1.101	0.908	1.232						0.874	1.000	1.072	1.158	1.729						2.055	1.110	1.369	1.539	1.684	1.638	1.638	1.749	0.562	1.655	1.398	1.649
False	High	[A].SGGPCPAQR.[C]	1xCarbamidomethyl [C5]; 1xTMT6plex [N-Term]		1	1	2	Q9HCU0	Q9HCU0 [122-130]	0	1158.58871	0																															2.115	1.334	2.791	0.614	2.876
False	High	[K].SGGSDR.[T]	1xTMT6plex [N-Term]		1	1	24	Q08380	Q08380 [509-514]	0	807.41581	0	1.079	0.842	1.091	0.420	0.225	0.592	0.780	1.000	0.841	0.988						0.508	1.181	0.657	0.396	0.931	1.693	1.305	1.109	0.312	0.660	1.566	0.862	1.135	0.227	1.381						1.503	1.941
False	High	[W].SGHCCLWDASVQVK.[A]	2xCarbamidomethyl [C4; C5]; 1xTMT6plex [K14]; 1xTMT6plex [N-Term]		1	2	1	P07911-5	P07911-5 [285-298]	0	2105.06724	0																					0.639	1.303	1.284	0.397	0.578
False	High	[K].SGHK.[I]	1xTMT6plex [K4]; 1xTMT6plex [N-Term]		1	1	1	Q03001	Q03001 [5891-5894]	0	886.55107	0
False	High	[R].SGIECQLWR.[S]	1xCarbamidomethyl [C5]; 1xTMT6plex [N-Term]		1	1	213	P00734	P00734 [125-133]	0	1377.71464	0	1.877	0.980	2.249	1.413	1.090	1.382	0.597	1.307	1.158	0.956	1.369	1.733	0.961	1.645	1.293	1.369	1.063	1.273	0.304	2.304	2.623	1.532	1.581	0.463	0.716	1.672	1.210	1.145	1.030	1.688	1.954	2.089	1.140	0.387	2.833	3.093	1.957
False	High	[P].SGDQVQVR.[R]	1xTMT6plex [N-Term]		1	1	2	Q07075	Q07075 [151-158]	0	1117.61630	0																0.701	3.188	0.843	1.253	1.311
False	High	[K].SGIGR.[N]	1xTMT6plex [N-Term]		1	1	7	P33908	P33908 [331-335]	0	718.44090	0	1.020	1.533	1.677	0.688	0.397	0.827	1.099	1.139	0.976	1.222						0.727	1.008	0.931	0.503	1.229
False	High	[R].SGDK.[V]	1xTMT6plex [K4]; 1xTMT6plex [N-Term]		1	2	6	P10619	P10619 [321-324]	0	864.51910	0	1.118	0.850	3.072	1.142	0.960						1.840	1.307	1.343	1.795	1.551											1.273	0.907	1.254	0.716	1.118
False	High	[K].SGDETR.[L]	1xTMT6plex [N-Term]		1	4	6	P18510-3	P18510-3 [100-105]	0	893.45259	0						1.209	1.770	1.176	0.986	1.230																0.973	0.513	0.645	0.888	1.020
False	High	[Y].SFVFSR.[D]	1xTMT6plex [N-Term]		1	1	3	P02753	P02753 [152-157]	0	971.55118	0																1.256	1.740	0.919	1.997	1.934	1.730	0.766	0.840	0.474	0.903
False	High	[K].SFWTR.[I]	1xTMT6plex [N-Term]		2	3	14	P36980; Q03591	P36980 [65-69]; Q03591 [65-69]	0	925.50932	0											1.456	0.982	1.469	0.891	1.232						0.762	0.756	0.934	1.458	1.588	0.974	0.786	1.333	0.462	1.013	1.902	1.890	1.205	0.475	1.312
False	High	[L].SFYADKPETTK.[E]	2xTMT6plex [K6; K11]; 1xTMT6plex [N-Term]		1	1	2	P19652	P19652 [143-153]	0	1974.11510	0	1.074	2.101	1.493	2.676	7.746
False	High	[R].SGAAPPTPPR.[G]	1xTMT6plex [N-Term]		1	1	1	Q14767	Q14767 [151-160]	0	1179.66834	0
False	High	[K].SGADGQTPK.[D]	1xTMT6plex [K9]; 1xTMT6plex [N-Term]		1	5	9	O43493	O43493 [182-190]	0	1318.73670	0	1.652	1.576	1.817	1.729	0.899	1.718	2.095	1.612	1.453	2.029						1.474	1.731	1.613	1.522	2.622						3.186	1.554	1.714	1.557	1.611	2.405	1.633	2.037	0.434	2.852	3.007	2.381
False	High	[KR].SGAEAK.[T]	1xTMT6plex [K6]; 1xTMT6plex [N-Term]		1	5	11	O43493	O43493 [84-89]; [98-103]; [154-159]	0	1020.60898	0	1.363	1.481	1.851	1.642	1.026	1.391	1.321	1.043	0.945	1.275	1.529	1.536	1.213	1.599	1.580	1.207	1.398	1.305	1.389	1.774	2.883	1.546	2.390	0.512	1.043	2.795	1.494	2.008	1.751	1.744						1.948	1.959
False	High	[K].SGAEDQTPK.[D]	1xTMT6plex [K9]; 1xTMT6plex [N-Term]		1	5	8	O43493	O43493 [196-204]	0	1390.75783	0	1.425	1.546	1.904	2.171	1.018											1.344	1.493	1.233	1.106	1.702	2.912	1.863	1.691	0.472	1.018	2.541	1.340	1.494	1.327	1.379
False	High	[K].SGAEEQTSK.[D]	1xTMT6plex [K9]; 1xTMT6plex [N-Term]		1	5	5	O43493	O43493 [238-246]	0	1394.75274	0	1.405	1.658	1.595	1.641	0.948																2.515	2.098	1.821	0.386	1.047	3.485	1.641	1.476	1.312	1.605						3.196	2.623
False	High	[S].SGAEGFR.[K]	1xTMT6plex [N-Term]		1	1	1	P45877	P45877 [24-30]	0	952.50496	0
False	High	[K].SGAEK.[Q]	1xTMT6plex [K5]; 1xTMT6plex [N-Term]		1	5	3	O43493	O43493 [210-214]	0	949.57187	0																					2.386	1.371	1.242	0.520	0.845
False	High	[Q].SGAEVK.[K]	1xTMT6plex [K6]; 1xTMT6plex [N-Term]		1	2	1	A0A0C4DH31	A0A0C4DH31 [26-31]	0	1048.64028	0																					2.802	0.744	1.114	0.701	1.857
False	High	[Y].SGAFK.[C]	1xTMT6plex [K5]; 1xTMT6plex [N-Term]		1	2	27	TRFE_HUMAN	TRFE_HUMAN [208-212]	0	967.59769	0	3.090	5.467	2.774	4.698	7.265	1.617	1.723	2.010	6.202	4.277	3.186	2.450	3.649	2.027	3.438	2.325	3.851	2.786	2.674	4.236	3.149	1.203	2.379	7.358	8.211	2.352	2.348	1.582	0.760	1.244	3.279	2.018	1.348	6.988	4.773	3.570	1.905
False	High	[R].SGAGTEDSACIPWAYYSTVDQVK.[D]	1xCarbamidomethyl [C10]; 1xTMT6plex [K23]; 1xTMT6plex [N-Term]		1	1	4	P00450	P00450 [865-887]	0	2963.44971	0																					0.627	0.686	0.553	2.022	2.028						0.781	0.904	1.010	0.688	0.528
False	High	[K].SGAGTELSVR.[A]	1xTMT6plex [N-Term]		1	2	18	P78324-2	P78324-2 [136-145]	0	1205.66873	0	1.234	1.528	1.571	1.384	0.985	1.032	0.996	0.852	1.047	1.049						1.717	0.732	1.175	1.063	0.915	1.675	1.435	0.859	0.547	0.717	1.617	0.812	1.424	1.055	1.791
False	High	[K].SGAK.[L]	1xTMT6plex [K4]; 1xTMT6plex [N-Term]		1	1	3	Q8IZ07	Q8IZ07 [151-154]	0	820.52927	0	1.540	1.444	2.583	1.710	2.278
False	High	[C].SGALYYGSK.[V]	1xTMT6plex [K9]; 1xTMT6plex [N-Term]		1	1	16	P19823	P19823 [652-660]	0	1403.79349	0	4.702	3.592	10.203	6.862	4.709	1.929	2.143	2.787	2.078	2.259	5.014	2.752	4.654	5.834	8.344	2.802	2.207	7.218	4.477	7.197	6.730	4.702	2.912	1.389	2.058						2.957	2.834	3.742	1.844	3.943	3.541	3.571
False	High	[R].SGAPAAESK.[E]	1xTMT6plex [K9]; 1xTMT6plex [N-Term]		1	2	24	Q9NRX4	Q9NRX4 [33-41]	0	1275.73089	0	0.356	0.826	0.895	0.290	0.303	0.666	0.454	0.947	0.271	0.781						0.408	0.605	0.800	1.706	0.678	1.041	0.508	0.517	0.267	0.415	0.687	0.324	0.703	0.139	0.348	0.683	0.592	0.743	0.170	0.431	0.499	1.131
False	High	[K].SGAQATWTELPWPHEK.[V]	1xTMT6plex [K16]; 1xTMT6plex [N-Term]		1	1	7	P02790	P02790 [387-402]	0	2296.21264	0	1.089	1.150	1.168	0.967	1.432						1.393	1.215	1.205	1.174	1.127						1.678	1.172	1.171	1.559	2.596						1.780	1.206	0.952	1.602	1.135	1.553	1.362
False	High	[H].SGCEAK.[S]	1xCarbamidomethyl [C3]; 1xTMT6plex [K6]; 1xTMT6plex [N-Term]		1	2	6	P41271-2	P41271-2 [82-87]	0	1109.60252	0																1.266	0.992	1.061	2.674	0.988	1.522	0.818	0.682	0.403	0.357											0.894	1.591
False	High	[F].SGCNGSGNR.[F]	1xCarbamidomethyl [C3]; 1xDeamidated [N4]; 1xTMT6plex [N-Term]		1	1	5	Q2UY09	Q2UY09 [1103-1111]	0	1138.51085	0	3.355	10.002	6.956	6.709	3.177											3.687	3.237	2.892	5.385	3.766											4.958	4.947	4.074	0.923	5.300
False	High	[R].SGDATFPK.[A]	1xTMT6plex [K8]; 1xTMT6plex [N-Term]		1	3	6	Q14982-4	Q14982-4 [33-40]	0	1280.72507	0	1.517	1.596	1.326	1.275	1.108																					1.567	1.049	1.491	0.949	1.490						1.439	1.290
False	High	[R].SGDCSPETSLK.[Q]	1xCarbamidomethyl [C4]; 1xTMT6plex [K11]; 1xTMT6plex [N-Term]		1	2	2	O95971-3	O95971-3 [65-75]	0	1638.84091	0																															1.572	1.451	2.281	0.494	2.503
False	High	[R].SGDDVR.[N]	1xTMT6plex [N-Term]		1	3	8	P12111	P12111 [1144-1149]	0	877.45768	0
False	High	[K].SGDFSCGGR.[V]	1xCarbamidomethyl [C6]; 1xTMT6plex [N-Term]		1	2	22	P01130	P01130 [70-78]	0	1171.53634	0	1.242	3.593	2.836	2.095	2.095	0.890	1.359	1.543	1.736	1.230						1.238	2.089	1.369	1.555	0.907	2.170	1.585	1.538	0.726	0.930	1.900	1.751	1.960	1.968	2.374	1.509	2.347	1.525	0.798	1.421	1.319	1.946
False	High	[R].SFTILLSNTENQEK.[K]	1xTMT6plex [K14]; 1xTMT6plex [N-Term]		1	2	1	Q02487	Q02487 [93-106]	0	2082.14831	0																					1.273	0.650	0.746	0.594	0.528
False	High	[K].SGLK.[Y]	1xTMT6plex [K4]; 1xTMT6plex [N-Term]		1	1	28	P06396	P06396 [163-166]	0	862.57622	0	0.990	1.204	1.553	0.851	0.567	1.288	1.675	1.493	1.752	1.206	1.721	1.569	1.724	1.390	2.103	0.738	1.378	1.321	0.783	1.459						2.694	0.924	2.129	1.255	1.574	2.467	1.477	1.328	1.447	1.913	1.950	2.433
False	High	[K].SGINCPIQK.[D]	1xCarbamidomethyl [C5]; 1xTMT6plex [K9]; 1xTMT6plex [N-Term]		1	1	42	P61916	P61916 [95-103]	0	1474.84521	0	0.995	0.955	0.930	1.107	0.570	0.659	0.586	0.572	0.669	1.042	1.137	1.266	0.892	0.923	1.138	0.777	0.899	0.598	0.888	1.734	1.606	0.835	0.904	0.237	0.435	1.104	0.759	1.123	1.024	0.939	1.306	1.002	0.817	0.429	1.753	1.504	1.029
False	High	[R].SGQSSR.[GS]	1xTMT6plex [N-Term]		1	1	13	Q86YZ3	Q86YZ3 [264-269]; [498-503]; [733-738]; [964-969]; [1200-1205]; [1434-1439]; [1670-1675]; [1904-1909]; [2140-2145]; [2374-2379]; [2610-2615]	0	850.45801	0	5.060	2.771	2.686	1.342	3.612	1.761	3.885	2.916	0.769	1.119	1.278	9.345	1.067	1.716	1.432	0.669	1.049	0.637	0.518	1.248	4.330	1.272	0.920	0.663	1.713	3.500	3.770	2.298	2.244	2.399	2.889	9.582	5.526	1.762	2.388	2.337	2.626
False	High	[E].SGQSTNR.[E]	1xDeamidated [N6]; 1xTMT6plex [N-Term]		1	1	1	P04279	P04279 [407-413]	0	979.50060	0
False	High	[L].SGQTEQTQK.[A]	1xTMT6plex [K9]; 1xTMT6plex [N-Term]		1	1	4	Q9UBG3	Q9UBG3 [186-194]	0	1464.80584	0																					20.083	2.067	59.447	0.903	3.018	6.726	0.683	3.775	59.281	6.889	57.856	3.220	36.512	1.264	3.551
False	High	[HWLR].SGSASR.[N]	1xTMT6plex [N-Term]		1	1	2	P20930	P20930 [314-319]; [638-643]; [963-968]; [1287-1292]; [1935-1940]; [2260-2265]; [2584-2589]; [2908-2913]; [3232-3237]; [3556-3561]	0	793.43655	0
False	High	[F].SGSCAPCADGTDFPQLCQLCPGCGCSTLNQYFGYSGAFK.[C]	6xCarbamidomethyl [C4; C7; C17; C20; C23; C25]; 1xTMT6plex [K39]; 1xTMT6plex [N-Term]		1	1	4	TRFE_HUMAN	TRFE_HUMAN [174-212]	0	4797.10108	0	1.035	1.236	1.308	1.209	2.085						1.878	1.566	3.160	1.241	2.457																1.030	0.794	0.904	4.089	0.974
False	High	[K].SGSDEVQVGQQR.[T]	1xTMT6plex [N-Term]		1	1	10	P01024	P01024 [1571-1582]	0	1518.77096	0						1.514	1.903	1.310	4.818	1.333	1.352	1.695	2.564	1.543	2.401	1.090	1.715	3.883	0.558	2.120	2.789	0.980	1.446	3.681	11.966						3.252	1.414	1.149	5.035	1.113	2.494	2.388
False	High	[K].SGSEAQTTK.[D]	1xTMT6plex [K9]; 1xTMT6plex [N-Term]		1	5	5	O43493	O43493 [112-120]; [168-176]	0	1366.75783	0																					2.907	1.354	1.436	0.229	0.652	2.554	1.648	1.016	1.548	2.000						2.218	1.573
False	High	[R].SGSGLVGR.[Q]	1xTMT6plex [N-Term]		1	5	37	P10909-2	P10909-2 [183-190]	0	961.56281	0	0.728	0.729	1.158	0.795	0.460	0.764	0.747	0.657	0.996	0.974	1.279	1.713	0.970	1.128	1.649	0.764	1.307	0.749	0.412	1.501	2.287	0.858	1.018	0.408	0.682	1.835	0.580	0.856	0.286	0.931	1.930	1.256	1.307	0.661	1.507	1.769	1.917
False	High	[K].SGSMSGR.[K]	1xTMT6plex [N-Term]		1	3	19	Q14624	Q14624 [282-288]	0	910.46138	0	1.751	1.063	2.368	1.301	0.957	1.137	1.064	1.219	2.678	1.376	1.217	1.123	1.367	1.742	1.620	1.436	0.962	1.782	1.173	1.780	2.064	1.144	0.917	0.873	2.268	1.291	0.856	1.933	0.861	1.323	2.227	1.776	3.357	2.243	1.805	2.238	1.811
False	High	[K].SGSMSGR.[K]	1xOxidation [M4]; 1xTMT6plex [N-Term]		1	3	13	Q14624	Q14624 [282-288]	0	926.45630	0	2.167	1.311	2.154	1.155	0.727	0.594	0.989	0.725	1.630	0.928	1.055	0.881	0.991	1.084	1.078	0.931	0.841	1.296	0.685	1.306						0.787	0.407	0.912	0.386	0.702	1.587	1.226	1.316	0.883	1.211	1.737	1.458
False	High	[D].SGSSEEK.[Q]	1xTMT6plex [K7]; 1xTMT6plex [N-Term]; 1x(De)TMT6plex [N-Term]		2	3	12	P10451-5; P10451	P10451-5 [24-30]; P10451 [24-30]	0	952.47847	0	1.394	2.531	1.843	1.893	0.784	1.206	1.324	1.595	2.278	1.108	1.988	2.484	1.537	1.507	1.567	1.301	2.067	0.968	1.183	1.898	2.786	2.243	1.213	0.395	0.601	1.383	1.152	1.160	0.702	0.969						1.643	1.501
False	High	[D].SGSSEEK.[Q]	1xTMT6plex [K7]; 1xTMT6plex [N-Term]		2	3	3	P10451-5; P10451	P10451-5 [24-30]; P10451 [24-30]	0	1181.64140	0
False	High	[D].SGSSEEQGGSSR.[A]	1xTMT6plex [N-Term]; 1x(De)TMT6plex [N-Term]		1	1	1	P01833	P01833 [627-638]	0	1167.48725	0
False	High	[D].SGSSEEQGGSSR.[A]	1xTMT6plex [N-Term]		1	1	2	P01833	P01833 [627-638]	0	1396.65018	0
False	High	[R].SGSSSR.[T]	1xTMT6plex [N-Term]		1	2	17	Q9ULI3	Q9ULI3 [173-178]	0	809.43146	3	1.993	1.768	2.001	1.057	0.853	1.571	1.422	1.422	1.131	1.700	2.327	2.024	1.614	1.839	2.113	1.296	1.286	1.345	0.883	1.806	2.042	1.978	0.943	0.438	0.768	3.287	1.686	1.835	1.268	2.035	1.958	1.427	1.785	0.388	2.225
False	High	[R].SGSSSSR.[S]	1xTMT6plex [N-Term]		1	1	11	Q6UX06	Q6UX06 [52-58]	0	896.46349	0	0.865	1.069	1.129	1.676	0.785						2.048	2.281	1.661	0.998	1.850	0.641	2.007	0.849	0.700	1.860	0.938	3.145	1.630	0.378	0.699						0.955	1.546	2.001	0.263	1.262	2.252	2.317
False	High	[R].SGSVIDQSR.[V]	1xTMT6plex [N-Term]; 1x(De)TMT6plex [N-Term]		1	2	9	P07911-5	P07911-5 [622-630]	0	948.47450	0	0.999	1.398	2.483	1.695	1.696	1.698	1.965	1.454	1.602	2.892	1.642	1.315	1.265	1.512	2.451						3.935	1.028	1.252	0.394	1.728											2.187	3.512
False	High	[R].SGSVIDQSR.[V]	1xTMT6plex [N-Term]		1	3	58	P07911-5	P07911-5 [622-630]	0	1177.63743	0	1.353	0.952	0.926	1.229	0.697	1.371	0.843	0.903	1.001	1.335	1.594	1.289	0.782	1.204	1.658	1.325	1.003	1.025	1.100	1.799	1.834	1.408	1.130	0.322	0.422	0.828	0.683	1.201	0.617	0.737	1.295	1.024	1.120	0.236	1.845	2.059	1.904
False	High	[K].SGTASEMGTER.[A]	1xTMT6plex [N-Term]		1	2	18	Q9ULI3	Q9ULI3 [228-238]	0	1354.64701	0	1.115	1.305	1.186	0.791	0.896	0.951	0.856	0.938	0.769	1.098	0.989	0.914	0.962	1.229	0.766	1.016	0.583	0.769	0.768	1.284	1.286	1.290	0.626	0.389	0.475	1.577	1.147	1.219	1.177	1.685	1.109	0.807	0.509	0.308	1.601	1.753	1.642
False	High	[K].SGTASEMGTER.[A]	1xOxidation [M7]; 1xTMT6plex [N-Term]		1	2	16	Q9ULI3	Q9ULI3 [228-238]	0	1370.64192	0	1.242	2.013	1.437	0.898	0.926	1.357	1.896	1.177	0.891	1.004	2.524	1.833	1.161	1.533	1.385	1.271	2.073	1.894	1.043	1.581	1.735	2.080	0.739	0.322	0.518	1.776	1.581	1.306	0.857	1.739	1.160	0.724	2.668	0.186	1.373	2.053	2.327
False	High	[K].SGTASVVCLLNNFYPR.[E]	1xCarbamidomethyl [C8]; 1xTMT6plex [N-Term]		1	1	12	P01834	P01834 [20-35]	0	2027.05816	0						0.903	0.525	0.398	0.357	0.820	0.428	0.186	0.310	0.893	0.157	0.624	0.375	0.797	1.175	0.196											0.395	0.433	0.582	0.430	0.280	0.463	0.617
False	High	[K].SGTASVVCLLNNFYPR.[E]	1xCarbamidomethyl [C8]; 1xDeamidated [N]; 1xTMT6plex [N-Term]		1	1	43	P01834	P01834 [20-35]	0	2028.04218	0	0.986	0.735	1.636	1.757	2.665	1.126	0.800	0.812	0.454	1.175	1.130	0.521	0.845	2.606	0.444	1.296	0.798	2.037	2.372	0.582	0.777	1.034	0.864	1.596	1.343	0.583	1.393	0.976	1.610	1.526	0.537	0.923	0.799	0.568	0.533	1.005	1.044
False	High	[R].SGTEVGR.[A]	1xTMT6plex [N-Term]		1	1	19	Q9UBG3	Q9UBG3 [119-125]	0	934.51553	0	0.549	0.371	3.822	0.478	0.435	5.187	23.489	0.654	1.474	0.713	1.559	1.110	0.886	1.804	2.934						2.026	0.601	3.533	0.259	0.887	3.082	0.807	1.353	12.868	5.359	35.904	2.621	17.282	0.941	1.903	4.620	6.795
False	High	[K].SGQSEDR.[Q]	1xTMT6plex [N-Term]		1	1	13	P01024	P01024 [567-573]	0	1007.49552	0	1.308	1.230	1.480	0.516	0.995	1.679	2.264	1.813	9.263	0.900	1.460	2.024	2.825	1.556	2.878	0.909	2.220	3.173	0.408	2.644	1.928	1.196	1.527	3.611	11.716						3.303	2.131	2.349	4.370	1.109
False	High	[F].SGLIVPER.[D]	1xTMT6plex [N-Term]		1	1	5	O75882-2	O75882-2 [203-210]	0	1099.66727	0																															2.536	2.202	1.843	0.952	2.523
False	High	[K].SGQSADSK.[Q]	1xTMT6plex [K8]; 1xTMT6plex [N-Term]		1	1	75	Q02383	Q02383 [527-534]	0	1237.67885	0	0.114	0.035	0.055	0.054	0.082	0.036	0.031	0.092	0.040	0.038	0.037	0.017	0.125	0.054	0.036	0.038	0.014	0.030	0.084	0.033	0.197	0.149	0.152	0.065	0.429	0.051	0.011	0.021	0.019	0.033	0.040	0.054	0.317	0.090	0.062	0.056	0.042
False	High	[K].SGQK.[I]	1xTMT6plex [K4]; 1xTMT6plex [N-Term]		1	1	3	Q8WZ42	Q8WZ42 [32653-32656]	0	877.55074	0
False	High	[P].SGIPER.[F]	1xTMT6plex [N-Term]		1	1	5	P80748	P80748 [74-79]	0	887.51480	0	0.359	0.407	0.756	0.449	0.425											0.319	1.069	0.520	3.016	0.557	1.167	0.584	0.831	0.630	0.781
False	High	[R].SGLSTGWTQLSK.[L]	1xTMT6plex [K12]; 1xTMT6plex [N-Term]		1	1	46	P04217	P04217 [95-106]	0	1722.97906	0	0.250	0.516	0.747	0.426	1.343	1.096	0.707	0.623	1.186	1.407	0.601	0.307	0.553	1.072	0.422	0.772	0.529	0.532	0.843	0.455	0.497	0.552	0.432	1.736	0.687	0.412	1.086	0.801	0.395	1.001	0.636	0.582	0.345	0.453	0.401	0.369	0.376
False	High	[G].SGLVGR.[Q]	1xTMT6plex [N-Term]		1	4	1	P10909-2	P10909-2 [185-190]	0	817.50932	0																																				1.272	1.527
False	High	[K].SGMK.[E]	1xTMT6plex [K4]; 1xTMT6plex [N-Term]		1	1	12	P18065	P18065 [183-186]	0	880.53264	0						0.979	0.668	0.588	1.630	1.432	0.768	0.944	0.671	1.037	1.151	1.014	1.139	0.526	0.420	1.170	1.822	0.845	1.057	0.528	0.633	1.833	0.875	1.060	0.655	1.189	3.430	1.164	0.605	0.331	1.402	2.462	1.637
False	High	[K].SGMK.[E]	1xOxidation [M3]; 1xTMT6plex [K4]; 1xTMT6plex [N-Term]		1	1	2	P18065	P18065 [183-186]	0	896.52756	0						2.023	11.010	43.021	41.851	8.824																					3.580	8.139	36.365	18.671	6.961
False	High	[K].SGMNVAR.[L]	1xTMT6plex [N-Term]		1	2	4	P14618	P14618 [67-73]	0	963.52432	0						1.828	1.763	1.000	0.843	2.141
False	High	[K].SGMNVAR.[L]	1xOxidation [M3]; 1xTMT6plex [N-Term]		1	2	1	P14618	P14618 [67-73]	0	979.51923	0
False	High	[R].SGNEDEFR.[N]	1xTMT6plex [N-Term]; 1x(De)TMT6plex [N-Term]		1	1	2	P04745	P04745 [88-95]	0	953.39591	0						2.055	0.872	0.918	0.896	1.676
False	High	[R].SGNEDEFR.[N]	1xTMT6plex [N-Term]		2	2	57	P04745; P04746	P04745 [88-95]; P04746 [88-95]	0	1182.55885	0	1.183	1.267	1.255	1.172	1.171	0.697	0.800	0.614	1.124	1.267	1.168	0.625	0.849	0.412	0.570	1.620	0.619	0.957	0.720	1.089	1.051	0.782	0.831	0.411	0.432	0.606	0.708	1.320	0.373	1.709	0.335	1.062	1.131	0.295	0.621	1.435	0.942
False	High	[R].SGNEDEFR.[N]	1xDeamidated [N3]; 1xTMT6plex [N-Term]		2	2	13	P04745; P04746	P04745 [88-95]; P04746 [88-95]	0	1183.54286	0	0.971	0.856	1.315	0.824	0.990	1.123	1.786	0.785	1.212	1.066	1.163	0.770	0.943	0.647	0.849	1.125	0.760	1.059	0.638	1.201	1.537	1.160	0.983	0.600	0.677						1.075	1.427	1.999	0.612	1.248
False	High	[K].SGNEGR.[E]	1xTMT6plex [N-Term]		1	1	3	Q9UBX5	Q9UBX5 [385-390]	0	848.44236	0
False	High	[K].SGNENGEFYLR.[Q]	1xTMT6plex [N-Term]		1	4	6	Q12805	Q12805 [430-440]	0	1514.74369	0																										1.355	1.003	1.671	1.100	1.668	1.645	1.397	2.175	0.411	1.586	1.364	1.092
False	High	[K].SGNENGEFYLR.[Q]	1xDeamidated [N5]; 1xTMT6plex [N-Term]		1	4	36	Q12805	Q12805 [430-440]	0	1515.72770	0	1.161	0.707	1.338	1.056	0.328	1.282	0.840	0.843	0.609	1.047	0.979	0.572	1.132	1.680	1.562	1.115	0.506	1.359	0.888	1.083	1.449	0.761	0.739	0.409	0.628	0.868	0.976	1.327	0.933	1.417	1.342	1.075	1.397	0.292	1.117	1.425	1.358
False	High	[K].SGNK.[P]	1xTMT6plex [K4]; 1xTMT6plex [N-Term]		1	1	3	A4UGR9-8	A4UGR9-8 [126-129]	0	863.53509	0
False	High	[Q].SGNSQESVTEQDSK.[D]	1xTMT6plex [K14]; 1xTMT6plex [N-Term]		1	1	6	P01834	P01834 [49-62]	0	1953.97655	0						1.131	0.700	0.645	0.574	1.437											0.955	0.876	0.864	0.817	1.058
False	High	[N].SGNTATLTISR.[V]	1xTMT6plex [N-Term]		1	1	6	P80748	P80748 [85-95]	0	1349.75861	0	1.199	1.584	1.730	3.499	1.116	1.538	1.057	1.235	0.986	4.395																1.507	1.556	1.860	1.083	1.811	3.472	1.425	2.407	0.998	1.658
False	High	[K].SGNTFR.[P]	1xTMT6plex [N-Term]		1	1	3	P01876	P01876 [222-227]	0	910.49440	0																															1.451	1.231	1.853	0.904	1.370
False	High	[K].SGPK.[N]	1xTMT6plex [K4]; 1xTMT6plex [N-Term]		1	1	23	P11279	P11279 [58-61]	0	846.54492	0																1.058	1.903	0.677	0.990	1.906						1.259	0.945	1.643	1.180	1.239	1.712	2.414	2.179	0.322	3.043	1.951	1.383
False	High	[P].SGPPGK.[D]	1xTMT6plex [K6]; 1xTMT6plex [N-Term]		1	1	5	P02461	P02461 [1145-1150]	0	1000.61915	0						6.418	1.935	3.284	1.827	4.716	2.361	1.456	4.386	4.861	4.454	1.381	0.992	5.273	5.787	4.911						8.045	2.333	5.028	7.336	10.119
False	High	[C].SGPTCR.[T]	1xCarbamidomethyl [C5]; 1xTMT6plex [N-Term]		1	2	10	P15586	P15586 [514-519]	0	906.46647	0	1.558	2.352	1.801	2.098	1.255	1.563	1.428	2.144	2.204	3.818	2.419	2.033	1.579	2.193	2.330	1.852	1.742	1.257	1.333	1.834	1.570	0.708	1.036	0.838	0.548	0.762	0.608	1.561	0.906	1.073	1.976	1.404	1.012	0.376	2.033	1.606	1.091
False	High	[R].SGQAK.[E]	1xTMT6plex [K5]; 1xTMT6plex [N-Term]		1	1	1	P50897	P50897 [249-253]	0	948.58785	0																					3.523	0.970	0.970	0.578	0.739
False	High	[R].SGQCQGR.[D]	1xCarbamidomethyl [C4]; 1xTMT6plex [N-Term]		2	7	1	O00468-2; O00468-7	O00468-2 [282-288]; O00468-7 [386-392]	0	1021.50464	0
False	High	[R].SGQCSCR.[P]	2xCarbamidomethyl [C4; C6]; 1xTMT6plex [N-Term]		1	1	1	O15230	O15230 [693-699]	0	1083.48728	0																					3.027	1.154	1.276	0.612	0.920
False	High	[K].SGQSADSK.[Q]	1xTMT6plex [K8]; 1xTMT6plex [N-Term]; 1x(De)TMT6plex [N-Term]		1	1	2	Q02383	Q02383 [527-534]	0	1008.51592	0
False	High	[K].SFTIECR.[V]	1xCarbamidomethyl [C6]; 1xTMT6plex [N-Term]		1	1	35	P13598	P13598 [129-135]	0	1141.58731	0	1.346	1.461	1.326	1.315	1.176	1.349	1.307	1.413	1.168	1.274	0.883	1.030	0.687	1.197	0.884	1.163	0.862	1.082	1.274	1.244	1.018	1.078	0.853	0.245	0.533	1.276	1.254	0.851	0.996	1.038	1.125	1.499	1.426	0.535	1.207	1.391	1.328
False	High	[K].SFTK.[R]	1xTMT6plex [K4]; 1xTMT6plex [N-Term]		1	1	26	P12109	P12109 [64-67]	0	940.58679	0	2.013	2.525	2.280	2.507	0.486	1.226	1.527	2.684	2.623	3.865	3.609	3.439	1.945	1.523	3.612	2.575	1.865	1.024	0.999	2.259	3.608	1.023	1.277	0.356	0.645	2.494	1.079	1.690	0.544	1.410	2.659	1.507	0.907	0.609	2.506	1.964	1.591
False	High	[S].SFSWDNCDEGKDPAVIR.[S]	1xCarbamidomethyl [C7]; 1xTMT6plex [K11]; 1xTMT6plex [N-Term]		1	1	1	P17900	P17900 [33-49]	1	2454.21238	0
False	High	[L].SELHCDK.[L]	1xCarbamidomethyl [C5]; 1xTMT6plex [K7]; 1xTMT6plex [N-Term]		1	2	2	P68871	P68871 [90-96]	0	1346.71386	0
False	High	[R].SELK.[E]	1xTMT6plex [K4]; 1xTMT6plex [N-Term]		2	3	14	A4UGR9; A4UGR9-8	A4UGR9 [545-548]; A4UGR9-8 [720-723]	0	934.59735	0	1.843	1.238	2.662	3.621	1.146	1.265	2.009	1.577	1.832	1.848	2.202	2.387	2.189	2.293	2.452	1.273	1.116	1.531	1.575	1.999	2.330	1.592	2.027	0.925	0.883	1.530	0.988	1.118	1.005	1.494	1.588	1.827	1.751	0.721	3.997	2.345	1.822
False	High	[K].SEIKYSCQEPYYK.[M]	1xCarbamidomethyl [C7]; 2xTMT6plex [K4; K13]; 1xTMT6plex [N-Term]; 1x(De)TMT6plex [N-Term]		1	3	3	P48740	P48740 [391-403]	1	2153.09891	0																															1.164	0.994	1.532	0.579	0.954
False	High	[R].SELNLR.[R]	1xTMT6plex [N-Term]		1	2	1	P06744-2	P06744-2 [61-66]	0	960.56756	0																					1.455	1.002	1.842	0.832	1.052
False	High	[K].SELR.[R]	1xTMT6plex [N-Term]		1	1	1	Q5THR3	Q5THR3 [93-96]	0	733.44057	0
False	High	[K].SELSACFSR.[L]	1xCarbamidomethyl [C6]; 1xTMT6plex [N-Term]		1	1	1	Q13145	Q13145 [46-54]	0	1285.64080	0
False	High	[K].SEISELR.[R]	1xTMT6plex [N-Term]		1	1	4	P02533	P02533 [329-335]	0	1062.59925	0											0.935	0.873	0.694	0.776	0.766						1.573	0.644	1.453	0.296	0.540						1.406	1.681	1.818	0.759	1.510
False	High	[K].SELSGNFEK.[T]	1xTMT6plex [K9]; 1xTMT6plex [N-Term]		1	2	4	P50995	P50995 [256-264]	0	1468.80478	0
False	High	[R].SELSLISSR.[G]	1xTMT6plex [N-Term]		1	3	5	Q6UY14-3	Q6UY14-3 [181-189]	0	1220.70478	0						2.351	1.132	1.419	0.955	1.302
False	High	[K].SEITELR.[R]	1xTMT6plex [N-Term]		1	2	17	P13645	P13645 [363-369]	0	1076.61490	0						1.957	4.254	1.648	1.898	1.890	2.999	4.100	2.045	2.090	9.785	6.226	2.598	2.086	1.325	4.443						5.126	1.832	1.475	2.676	2.390	1.856	3.131	3.750	0.859	3.834	4.236	2.862
False	High	[K].SEITELRR.[N]	1xTMT6plex [N-Term]		1	2	13	P13645	P13645 [363-370]	1	1232.71602	0	2.187	1.497	1.332	1.417	3.224						0.683	1.242	0.582	0.936	0.890	0.689	0.879	0.619	0.725	1.042	2.036	0.700	0.685	0.426	0.577						1.060	4.767	1.548	0.648	1.589	1.325	2.043
False	High	[K].SELTGK.[F]	1xTMT6plex [K6]; 1xTMT6plex [N-Term]		1	1	1	P08758	P08758 [71-76]	0	1092.66650	0
False	High	[S].SELTQDPAVSVALGQTVR.[I]	1xTMT6plex [N-Term]		1	1	5	P01714	P01714 [21-38]	0	2100.14981	0																0.485	0.758	0.963	1.216	0.856																1.082	1.003
False	High	[K].SELVQK.[A]	1xTMT6plex [K6]; 1xTMT6plex [N-Term]		1	2	2	P31946	P31946 [6-11]	0	1161.72434	0																																				2.765	2.158
False	High	[R].SEMECQNQEYK.[M]	1xCarbamidomethyl [C5]; 1xTMT6plex [K11]; 1xTMT6plex [N-Term]		1	2	7	P13646	P13646 [379-389]	0	1903.89302	0											3.073	0.672	0.961	1.026	5.640						3.332	0.987	19.884	0.463	2.099	2.184	0.407	0.947	9.202	1.330
False	High	[R].SEMECQNQEYK.[M]	1xCarbamidomethyl [C5]; 1xOxidation [M3]; 1xTMT6plex [K11]; 1xTMT6plex [N-Term]		1	1	2	P13646	P13646 [379-389]	0	1919.88793	0																					3.270	1.058	17.028	0.522	1.833
False	High	[R].SENESEAAR.[R]	1xTMT6plex [N-Term]		1	1	12	O75351	O75351 [244-252]	0	1221.59087	0	1.835	0.800	1.802	1.010	0.188	1.192	1.046	0.810	1.245	0.900	3.148	1.494	1.268	1.630	2.305						1.852	1.353	1.510	0.294	0.821						1.841	2.197	1.739	0.418	2.459	3.643	3.101
False	High	[K].SEPGQVK.[A]	1xTMT6plex [K7]; 1xTMT6plex [N-Term]		1	1	4	P14550	P14550 [24-30]	0	1202.71451	0	1.244	0.860	2.030	1.056	0.935						1.205	0.797	2.480	1.642	1.924						1.836	1.362	1.655	0.317	0.715											2.746	2.417
False	High	[K].SEPK.[L]	1xTMT6plex [K4]; 1xTMT6plex [N-Term]		2	3	12	O75037-4; O75037	O75037-4 [1137-1140]; O75037 [1137-1140]	0	918.56605	0	1.466	1.200	1.783	1.867	0.941	1.396	1.389	1.945	2.574	2.511																2.194	1.174	1.585	1.247	1.330						1.658	1.976
False	High	[K].SEPLIGR.[K]	1xTMT6plex [N-Term]		1	1	1	P02751-17	P02751-17 [1982-1988]	0	1000.59886	0						0.650	0.699	0.628	0.684	0.546
False	High	[R].SEPR.[S]	1xTMT6plex [N-Term]		1	3	2	Q03164-3	Q03164-3 [746-749]	0	717.40927	0
False	High	[K].SEPSK.[P]	1xTMT6plex [K5]; 1xTMT6plex [N-Term]		2	2	2	Q8NFC6; Q5CZC0	Q8NFC6 [625-629]; Q5CZC0 [5763-5767]	0	1005.59808	0											4.558	1.365	2.389	2.478	2.777
False	High	[R].SEQPEGSLK.[K]	1xTMT6plex [K9]; 1xTMT6plex [N-Term]		1	1	4	Q9BXP8	Q9BXP8 [1250-1258]	0	1432.80478	0																															3.139	2.632	1.676	0.665	4.569
False	High	[L].SELHCDK.[L]	1xCarbamidomethyl [C5]; 1xTMT6plex [K7]; 1xTMT6plex [N-Term]; 1x(De)TMT6plex [N-Term]		1	2	1	P68871	P68871 [90-96]	0	1117.55092	0
False	High	[C].SEQSL.[-]	1xTMT6plex [N-Term]		1	1	1	O00187-2	O00187-2 [181-185]	0	792.43006	0
False	High	[Q].SEIGDASR.[V]	1xTMT6plex [N-Term]		1	2	3	P21333	P21333 [2042-2049]	0	1063.55812	0											2.184	0.674	0.688	1.268	1.383	0.743	0.596	1.083	0.969	1.497
False	High	[K].SELEAQTGLQILQTGVGQR.[E]	1xTMT6plex [N-Term]		1	3	2	Q16849	Q16849 [539-557]	0	2257.23494	0	1.594	0.574	1.559	0.928	0.792																1.604	0.588	0.940	0.416	0.627
False	High	[R].SEEER.[T]	1xTMT6plex [N-Term]		1	1	1	P26038	P26038 [504-508]	0	878.44169	0
False	High	[K].SEEFQK.[R]	1xTMT6plex [K6]; 1xTMT6plex [N-Term]; 1x(De)TMT6plex [N-Term]		1	1	1	P15309	P15309 [174-179]	0	996.51994	0
False	High	[K].SEEFQK.[R]	1xTMT6plex [K6]; 1xTMT6plex [N-Term]		1	1	51	P15309	P15309 [174-179]	0	1225.68287	0	3.328	1.934	0.697	0.923	0.381	0.814	0.520	3.160	0.627	0.991	1.399	0.674	1.255	0.618	0.875	0.798	0.350	0.452	2.496	0.659	1.109	2.332	0.480	0.237	0.201	0.635	0.649	3.193	0.164	0.319	0.811	0.696	0.491	0.145	0.876	0.735	0.881
False	High	[R].SEEGLSCMNK.[D]	1xCarbamidomethyl [C7]; 1xTMT6plex [K10]; 1xTMT6plex [N-Term]		1	3	3	Q9NQ36	Q9NQ36 [171-180]	0	1612.80750	0																										0.383	0.215	0.215	0.190	0.133
False	High	[GR].SEEK.[CD]	1xTMT6plex [K4]; 1xTMT6plex [N-Term]		1	1	4	Q8NFC6	Q8NFC6 [1659-1662]; [2135-2138]	0	950.55588	0																					3.439	1.476	1.574	1.315	1.763
False	High	[S].SEETNDFK.[Q]	1xTMT6plex [K8]; 1xTMT6plex [N-Term]		1	2	3	P10451	P10451 [63-70]	0	1427.74185	0
False	High	[RK].SEFK.[RL]	1xTMT6plex [K4]; 1xTMT6plex [N-Term]		2	2	9	P07355-2; Q99715	P07355-2 [323-326]; Q99715 [2374-2377]	0	968.58170	0						3.310	3.406	1.828	2.615	1.954											1.520	1.114	1.108	1.249	1.609
False	High	[K].SEGAR.[I]	1xTMT6plex [N-Term]		1	1	2	P20908	P20908 [1687-1691]	0	748.41508	0																										2.194	1.047	1.802	1.249	1.721
False	High	[K].SEGECK.[S]	1xCarbamidomethyl [C5]; 1xTMT6plex [K6]; 1xTMT6plex [N-Term]		1	3	11	Q9NQ38	Q9NQ38 [147-152]	0	1167.60799	0						3.460	8.702	1.608	1.436	1.163	1.252	0.755	1.354	5.993	6.173											1.408	1.267	2.591	9.652	2.880	8.419	2.126	7.419	1.857	2.586	1.799	4.684
False	High	[A].SEGGFTATGQR.[Q]	1xTMT6plex [N-Term]		1	3	3	Q16610-4	Q16610-4 [21-31]	0	1339.68036	0						3.072	10.084	2.261	1.348	2.156											20.460	2.028	2.181	0.673	1.553
False	High	[SRMN].SEGK.[TVIQ]	1xTMT6plex [K4]; 1xTMT6plex [N-Term]		1	1	4	Q8WZ42	Q8WZ42 [12550-12553]; [13172-13175]; [13888-13891]; [33565-33568]	0	878.53475	0																0.944	0.899	1.071	0.817	1.499	2.833	1.217	1.472	0.404	0.768
False	High	[G].SEGPQGVR.[G]	1xTMT6plex [N-Term]		1	1	11	P02452	P02452 [363-370]	0	1058.57919	0	1.662	1.312	5.417	3.559	2.210	7.932	2.766	7.949	3.804	11.177	1.864	1.529	5.770	7.097	8.824	1.497	1.320	9.718	2.957	5.040	14.242	3.031	1.744	1.703	5.710	6.509	1.384	9.222	4.799	3.659						1.947	4.175
False	High	[R].SEGSSVNLSPPLEQCVPDR.[G]	1xCarbamidomethyl [C15]; 1xTMT6plex [N-Term]		1	1	20	P00734	P00734 [199-217]	0	2300.13899	0	0.715	0.730	1.186	0.821	0.638	1.064	0.800	0.926	1.061	0.955	1.244	1.069	1.387	1.992	1.308	1.068	0.853	1.162	0.522	0.841	1.885	0.857	1.139	0.643	0.927	0.988	0.779	1.153	0.867	1.082	0.903	1.130	1.724	0.611	1.007	1.250	1.420
False	High	[R].SEGSSVNLSPPLEQCVPDR.[G]	1xCarbamidomethyl [C15]; 1xDeamidated [N7]; 1xTMT6plex [N-Term]		1	1	1	P00734	P00734 [199-217]	0	2301.12301	0
False	High	[K].SEIAELNR.[M]	1xTMT6plex [N-Term]		1	1	6	P19013	P19013 [367-374]	0	1160.64727	0																					2.085	0.724	11.628	0.669	1.099	1.690	0.514	0.962	5.983	1.126
False	High	[K].SELCR.[E]	1xCarbamidomethyl [C4]; 1xTMT6plex [N-Term]		1	1	1	Q9BXP8	Q9BXP8 [780-784]	0	893.47122	0
False	High	[R].SEIDHVK.[K]	1xTMT6plex [K7]; 1xTMT6plex [N-Term]		2	2	2	P02538; P48668	P02538 [393-399]; P48668 [393-399]	0	1285.75162	0																					1.210	0.653	7.151	0.252	1.250	1.402	0.748	0.527	3.112	0.688
False	High	[R].SEIDLFNIR.[K]	1xTMT6plex [N-Term]		1	1	1	P08758	P08758 [277-285]	0	1335.74698	0																					2.203	1.198	1.488	0.466	0.810
False	High	[R].SEIDLLDIR.[T]	1xTMT6plex [N-Term]		1	1	1	P12429	P12429 [280-288]	0	1302.74665	0																					1.945	0.989	2.409	0.513	1.088
False	High	[R].SEIDMNDIK.[A]	1xTMT6plex [K9]; 1xTMT6plex [N-Term]		1	1	12	P04083	P04083 [304-312]	0	1522.81872	0	0.577	0.479	8.357	2.102	1.562	8.051	4.665	0.547	2.298	1.017	6.784	1.005	1.034	7.028	7.449						3.586	0.672	9.438	0.642	3.202	2.042	0.585	0.805	1.340	5.312	6.024	2.691	3.901	3.341	6.607	4.770	2.376
False	High	[R].SEIDMNDIK.[A]	1xOxidation [M5]; 1xTMT6plex [K9]; 1xTMT6plex [N-Term]		1	1	4	P04083	P04083 [304-312]	0	1538.81363	0											6.962	1.134	1.223	5.827	7.642						4.994	1.019	8.096	0.536	2.871						3.735	2.336	2.708	1.264	3.771
False	High	[R].SEIDNVKK.[Q]	2xTMT6plex [K7; K8]; 1xTMT6plex [N-Term]; 1x(De)TMT6plex [N-Term]		1	1	2	P04264	P04264 [410-417]	1	1390.83060	0	2.701	1.093	1.230	1.422	2.907						0.899	2.331	0.593	1.336	0.432
False	High	[R].SEIDNVKK.[Q]	2xTMT6plex [K7; K8]; 1xTMT6plex [N-Term]		1	1	6	P04264	P04264 [410-417]	1	1619.99353	0											2.550	16.528	1.806	3.362	3.938						2.658	1.145	1.360	0.935	1.409	3.971	2.612	1.695	3.568	1.900	2.582	4.414	7.476	1.305	3.488	2.107	1.446
False	High	[K].SELEEQLTPVAEETR.[A]	1xTMT6plex [N-Term]		1	1	24	P02649	P02649 [94-108]	0	1960.00723	0	0.867	0.563	0.968	0.813	0.410	1.029	1.037	1.658	1.639	1.520	0.864	1.148	1.052	0.917	1.073						1.357	0.599	1.065	0.278	0.458	1.456	0.871	1.310	0.506	1.212	0.491	0.816	0.761	0.384	0.462	1.613	1.546
False	High	[R].SESASR.[N]	1xTMT6plex [N-Term]		1	1	2	P20930	P20930 [1611-1616]; [3880-3885]	0	865.45768	0																															3.940	2.584	3.754	0.382	1.716
False	High	[K].SESEDGER.[E]	1xTMT6plex [N-Term]		1	1	1	P23470	P23470 [586-593]	0	1137.52213	0
False	High	[K].SESEEEK.[A]	1xTMT6plex [K7]; 1xTMT6plex [N-Term]		1	1	21	Q92820	Q92820 [288-294]	0	1295.67310	0	1.130	1.054	1.486	0.685	0.570						1.939	1.992	0.900	1.104	1.248	0.795	1.076	0.512	0.333	0.942	2.741	1.247	0.922	0.431	0.605	1.243	0.695	1.290	0.828	0.880	1.053	1.511	2.721	0.460	1.497	1.386	0.807
False	High	[R].SFGPLSK.[A]	1xTMT6plex [K7]; 1xTMT6plex [N-Term]		1	1	3	P54753	P54753 [180-186]	0	1193.72943	0											1.964	1.235	1.422	1.471	1.574	1.174	1.001	1.111	1.036	1.396
False	High	[R].SFGPLTQR.[G]	1xTMT6plex [N-Term]		1	2	1	O15197	O15197 [200-207]	0	1134.64687	0
False	High	[R].SFGPVSR.[S]	1xTMT6plex [N-Term]		1	3	2	P29323	P29323 [165-171]	0	978.55700	0																1.295	1.130	1.486	1.013	3.510
False	High	[R].SFLK.[L]	1xTMT6plex [K4]; 1xTMT6plex [N-Term]		1	4	8	Q15262-4	Q15262-4 [1373-1376]	0	952.62317	0											1.603	2.094	2.519	1.752	2.287
False	High	[R].SFILTR.[S]	1xTMT6plex [N-Term]		1	1	6	O43451	O43451 [607-612]	0	965.59813	0	1.591	1.189	2.565	1.536	2.025											1.223	0.897	1.117	1.001	1.889											2.357	1.730	1.667	0.533	2.199
False	High	[K].SFNGSLK.[N]	1xDeamidated [N3]; 1xTMT6plex [K7]; 1xTMT6plex [N-Term]		1	1	1	P16083	P16083 [17-23]	0	1211.70361	0
False	High	[K].SFNR.[G]	1xTMT6plex [N-Term]		1	1	155	P01834	P01834 [101-104]	0	752.42525	0	0.517	0.462	0.941	1.217	1.902	1.454	0.501	0.507	0.298	1.075	0.681	0.273	0.448	1.460	0.236	0.950	0.560	1.194	1.485	0.269	0.285	0.458	0.414	0.985	0.677	0.364	0.948	0.590	1.048	1.157	0.621	0.560	0.605	0.519	0.328	0.276	0.449
False	High	[K].SFNRGEC.[-]	1xCarbamidomethyl [C7]; 1xTMT6plex [N-Term]		1	1	16	P01834	P01834 [101-107]	1	1098.51996	0	0.508	1.017	0.786	1.907	0.535	0.183	0.090	0.154	0.062	0.109						0.814	0.574	1.164	0.789	0.484						2.559	4.059	2.065	2.615	4.190	3.264	3.564	4.364	22.214	3.136	1.778	2.811
False	High	[K].SFNRGEC.[-]	1xCarbamidomethyl [C7]; 1xDeamidated [N3]; 1xTMT6plex [N-Term]		1	1	3	P01834	P01834 [101-107]	1	1099.50398	0						0.548	0.204	0.161	0.129	0.169
False	High	[K].SFPCFDEPAMK.[A]	1xCarbamidomethyl [C4]; 1xTMT6plex [K11]; 1xTMT6plex [N-Term]		1	1	7	P15144	P15144 [220-230]	0	1786.89083	0	1.347	1.178	1.432	1.075	0.983						0.837	0.960	1.103	1.116	1.140						1.018	1.508	0.966	0.453	0.684
False	High	[K].SFPCFDEPAMK.[A]	1xCarbamidomethyl [C4]; 1xOxidation [M10]; 1xTMT6plex [K11]; 1xTMT6plex [N-Term]		1	1	3	P15144	P15144 [220-230]	0	1802.88575	0	1.391	1.401	1.701	1.222	0.904
False	High	[K].SFPCFDEPNK.[K]	1xCarbamidomethyl [C4]; 1xTMT6plex [K10]; 1xTMT6plex [N-Term]; 1x(De)TMT6plex [N-Term]		1	1	1	Q07075	Q07075 [230-239]	0	1469.69323	0
False	High	[F].SFPCK.[N]	1xCarbamidomethyl [C4]; 1xTMT6plex [K5]; 1xTMT6plex [N-Term]		1	1	1	P98164	P98164 [1030-1034]	0	1096.62252	0																															3.976	2.548	2.622	1.036	5.881
False	High	[R].SFPQLK.[L]	1xTMT6plex [K6]; 1xTMT6plex [N-Term]		1	1	2	P12429	P12429 [205-210]	0	1177.73452	0																					1.731	1.179	2.498	0.481	1.080						1.196	1.494	1.647	0.898	4.645
False	High	[R].SFPQLR.[A]	1xTMT6plex [N-Term]		1	2	1	P20073	P20073 [372-377]	0	976.57773	0																					1.529	1.101	1.324	1.013	1.127
False	High	[L].SFPTTK.[T]	1xTMT6plex [K6]; 1xTMT6plex [N-Term]		1	2	11	P69905	P69905 [36-41]	0	1138.68723	0	0.802	2.676	7.324	1.374	1.904						15.524	2.057	0.854	1.830	1.811	2.193	1.727	6.646	1.064	2.769											1.096	0.977	1.089	0.569	5.959
False	High	[R].SFPTYCQQK.[S]	1xCarbamidomethyl [C6]; 1xTMT6plex [K9]; 1xTMT6plex [N-Term]		1	1	4	P05156	P05156 [81-89]	0	1616.85068	0
False	High	[H].SFQYK.[H]	1xTMT6plex [K5]; 1xTMT6plex [N-Term]		1	1	6	P00450	P00450 [1002-1006]	0	1130.66102	0						2.218	5.044	2.625	4.100	6.426
False	High	[Y].SFSEPAQQAMR.[K]	1xTMT6plex [N-Term]		1	1	15	P10253	P10253 [686-696]	0	1480.74158	0	3.554	4.504	4.353	3.983	2.102	1.853	1.723	3.248	5.016	3.713	4.723	2.178	1.959	2.421	3.518	2.201	1.924	2.129	1.753	3.096	3.958	1.638	1.537	0.580	1.222	1.314	0.853	4.328	0.652	0.998	3.538	2.600	1.633	0.826	5.053	4.298	1.774
False	High	[Y].SFSEPAQQAMR.[K]	1xOxidation [M10]; 1xTMT6plex [N-Term]		1	1	8	P10253	P10253 [686-696]	0	1496.73649	0	1.750	2.963	2.762	2.032	1.043						4.068	1.603	2.066	2.187	4.114	1.461	1.549	2.022	1.565	2.657	4.344	1.438	1.179	0.637	1.003						2.695	1.978	2.256	1.369	3.855
False	High	[K].SFSMIK.[E]	1xOxidation [M4]; 1xTMT6plex [K6]; 1xTMT6plex [N-Term]; 1x(De)TMT6plex [N-Term]		1	2	6	P14151-2	P14151-2 [335-340]	0	957.52767	0	1.870	1.364	1.691	1.715	1.217						2.450	1.126	3.034	1.143	2.991	1.018	0.890	1.251	1.031	1.285
False	High	[R].SFSNIISTLNPTAK.[R]	1xTMT6plex [K14]; 1xTMT6plex [N-Term]		1	1	11	Q16769	Q16769 [119-132]	0	1951.12645	0						1.104	1.261	0.968	0.875	1.383																0.943	0.863	1.465	0.649	1.354						0.822	0.915
False	High	[A].SFSQNCDIYPGK.[D]	1xCarbamidomethyl [C6]; 1xTMT6plex [K12]; 1xTMT6plex [N-Term]		1	1	7	P01042-2	P01042-2 [243-254]	0	1873.95185	0																0.418	2.837	0.542	0.995	0.797
False	High	[Y].SFGPGANVGR.[P]	1xTMT6plex [N-Term]		1	1	8	P39059	P39059 [68-77]	0	1190.64794	0	3.612	2.626	2.946	3.636	1.264						2.916	2.083	2.160	2.043	3.899						3.503	1.851	1.918	1.048	1.371						2.614	2.025	5.037	0.820	1.877	2.936	3.142
False	High	[R].SFFQR.[L]	1xTMT6plex [N-Term]		1	1	7	P51654	P51654 [40-44]	0	913.50932	0											1.386	1.442	1.071	0.845	1.137	0.849	1.096	0.854	0.351	0.944	1.814	0.909	0.834	0.377	0.499
False	High	[K].SFFK.[T]	1xTMT6plex [K4]; 1xTMT6plex [N-Term]		1	1	1	Q6WKZ4-5	Q6WKZ4-5 [121-124]	0	986.60752	0
False	High	[R].SFEGR.[E]	1xTMT6plex [N-Term]		1	2	15	P16870	P16870 [82-86]	0	824.44638	0	1.689	1.502	1.453	1.205	0.601	0.926	1.218	1.003	1.027	1.775	1.224	0.981	1.126	1.132	1.466	0.836	0.814	0.904	1.226	1.475	2.617	1.697	1.208	0.303	0.678	0.801	0.713	1.699	0.551	1.108	2.066	1.136	1.054	0.370	1.392	1.941	1.653
False	High	[D].SESEELHR.[Q]	1xTMT6plex [N-Term]		1	1	14	Q96ST2	Q96ST2 [82-89]	0	1215.61670	0	1.098	0.315	1.887	0.744	1.484						0.306	1.405	0.224	1.366	0.543	0.490	0.869	0.603	0.550	0.754	0.658	0.259	1.900	0.208	0.285	0.726	0.293	0.804	1.086	0.585						0.629	0.675
False	High	[W].SESGQGVTAR.[N]	1xTMT6plex [N-Term]		1	1	17	P01876	P01876 [42-51]	0	1220.64324	0	0.827	0.330	0.748	0.373	0.556	1.224	3.017	0.722	0.084	1.492	1.291	1.008	0.609	0.856	0.311	0.261	0.531	0.937	0.165	0.382	0.308	0.334	0.457	0.279	0.171	0.443	0.158	0.209	0.092	0.371	0.500	0.562	0.673	0.184	0.335	0.847	0.526
False	High	[K].SESK.[CI]	1xTMT6plex [K4]; 1xTMT6plex [N-Term]		2	2	14	Q9C0A1; Q9BXT5	Q9C0A1 [2184-2187]; Q9BXT5 [2412-2415]	0	908.54532	0																					6.272	1.428	1.602	0.463	1.052
False	High	[R].SETDLLDIR.[S]	1xTMT6plex [N-Term]		1	2	13	P50995	P50995 [462-470]	0	1290.71026	0	1.613	1.502	2.690	2.334	0.904						1.383	0.963	1.392	0.891	1.826						2.592	1.477	1.090	0.661	0.564	1.321	0.774	1.275	0.733	0.822	1.669	1.314	1.905	0.666	1.270	2.422	3.134
False	High	[K].SETEVK.[K]	1xTMT6plex [K6]; 1xTMT6plex [N-Term]		1	1	13	Q93088	Q93088 [133-138]	0	1150.67197	0	3.421	0.616	2.358	2.102	1.019	0.906	1.603	1.022	1.423	0.968	1.570	1.413	1.299	1.457	2.230						5.005	1.604	2.013	0.785	1.532	1.322	0.662	0.920	0.486	1.436	2.273	1.765	1.491	0.474	1.801	3.359	4.270
False	High	[K].SETK.[K]	1xTMT6plex [K4]; 1xTMT6plex [N-Term]		1	1	12	A6H8Y1	A6H8Y1 [1466-1469]	0	922.56097	0
False	High	[R].SETISVPQEIK.[A]	1xTMT6plex [K11]; 1xTMT6plex [N-Term]		1	1	6	O96033	O96033 [23-33]	0	1688.98347	0	1.302	0.924	1.239	0.811	1.190						1.057	1.487	0.815	1.070	1.121	0.612	1.099	0.815	0.627	1.031																1.796	2.089
False	High	[K].SEVAHR.[F]	1xTMT6plex [N-Term]		1	1	36	P02768	P02768 [29-34]	0	927.52095	0	1.407	1.558	0.848	1.266	1.382	1.143	1.047	1.130	3.128	2.007	1.181	1.031	2.202	0.464	1.632	0.745	1.460	1.059	0.479	2.026	1.055	0.921	0.876	3.769	3.499	1.212	0.893	0.755	0.354	0.799	1.214	0.792	0.648	3.614	1.941	1.338	1.127
False	High	[R].SEVDMLK.[I]	1xTMT6plex [K7]; 1xTMT6plex [N-Term]		2	2	8	A6NMY6; P07355-2	A6NMY6 [296-302]; P07355-2 [314-320]	0	1279.73319	0											2.666	1.686	1.632	3.928	4.544						5.447	0.906	6.934	0.531	3.015						3.621	2.007	2.610	2.090	4.706
False	High	[R].SEVDMLK.[I]	1xOxidation [M5]; 1xTMT6plex [K7]; 1xTMT6plex [N-Term]		2	2	5	A6NMY6; P07355-2	A6NMY6 [296-302]; P07355-2 [314-320]	0	1295.72811	0											1.844	1.431	1.407	3.016	3.568						5.030	1.292	4.624	0.884	2.029
False	High	[S].SEVEYR.[A]	1xTMT6plex [N-Term]		1	2	16	Q8TDQ0	Q8TDQ0 [22-27]	0	1011.53084	0	1.586	1.475	2.087	2.498	1.564	1.558	1.492	1.148	1.126	1.333											2.394	1.724	1.560	0.998	0.884	2.419	1.636	1.653	1.623	1.975						1.671	2.126
False	High	[K].SADKVTDK.[T]	2xTMT6plex [K4; K8]; 1xTMT6plex [N-Term]		1	1	2	Q6UXB8	Q6UXB8 [318-325]	1	1550.93568	0	0.335	0.195	0.378	0.168	0.243
False	High	[R].SEVTDLR.[R]	1xTMT6plex [N-Term]		1	1	1	P08727	P08727 [294-300]	0	1048.58360	0
False	High	[R].SEVYGPMK.[N]	1xOxidation [M7]; 1xTMT6plex [K8]; 1xTMT6plex [N-Term]		1	1	10	P15144	P15144 [712-719]	0	1384.75466	0	1.017	1.007	1.390	0.832	0.642	1.217	1.125	1.355	1.089	1.274											1.203	1.584	0.854	0.381	0.508	1.143	0.978	1.239	0.710	1.532	0.883	1.448	1.015	0.256	1.127	1.490	1.566
False	High	[K].SEWATHK.[F]	1xTMT6plex [K7]; 1xTMT6plex [N-Term]		1	1	3	P40189	P40189 [162-168]	0	1316.73631	0
False	High	[R].SEYK.[R]	1xTMT6plex [K4]; 1xTMT6plex [N-Term]		1	2	6	P50995	P50995 [471-474]	0	984.57662	0	1.457	1.330	2.978	2.503	0.635																															1.651	2.184
False	High	[R].SEYMEGNVR.[K]	1xTMT6plex [N-Term]		1	1	15	P15144	P15144 [196-204]	0	1313.63572	0	0.846	0.922	1.136	0.727	0.515						0.994	0.901	0.877	0.904	0.641	0.773	0.595	0.524	0.713	0.954	1.033	1.589	0.874	0.413	0.579	0.966	0.813	1.203	0.315	1.310	1.082	1.759	0.974	0.321	1.476	1.696	1.336
False	High	[R].SEYMEGNVR.[K]	1xOxidation [M4]; 1xTMT6plex [N-Term]		1	1	15	P15144	P15144 [196-204]	0	1329.63063	0	1.086	1.237	1.590	0.801	0.615						1.694	1.415	1.371	1.321	1.382						1.762	2.003	1.244	0.451	0.789	2.213	1.295	1.437	0.466	1.955
False	High	[K].SEYPSIK.[L]	1xTMT6plex [K7]; 1xTMT6plex [N-Term]		1	1	39	P61916	P61916 [117-123]	0	1281.74547	0	0.597	0.640	0.689	0.706	0.386	0.738	0.708	0.764	0.761	1.003	0.982	0.941	0.665	0.895	0.991	0.778	1.035	0.678	0.907	1.333	1.525	0.898	0.933	0.382	0.603	1.013	0.606	1.194	0.905	0.776	0.964	0.804	0.728	0.300	1.326	1.333	0.961
False	High	[R].SFAK.[P]	1xTMT6plex [K4]; 1xTMT6plex [N-Term]		1	1	12	Q8IVF4	Q8IVF4 [3155-3158]	0	910.57622	0											1.143	0.620	2.731	7.670	3.998	1.564	0.442	4.654	3.017	3.587	2.836	1.524	0.920	1.025	3.777	2.185	1.983	4.397	4.190	4.164
False	High	[R].SFCDLTDEWR.[S]	1xCarbamidomethyl [C3]; 1xTMT6plex [N-Term]		1	3	3	P48551	P48551 [91-100]	0	1557.72051	0																															0.480	0.647	0.928	0.281	0.557
False	High	[K].SFCK.[I]	1xCarbamidomethyl [C3]; 1xTMT6plex [K4]; 1xTMT6plex [N-Term]		1	1	15	P51884	P51884 [293-296]	0	999.56976	0	0.387	0.362	0.530	0.410	0.253						0.326	0.337	0.481	0.629	0.295	0.717	0.376	0.612	0.910	0.276	0.395	0.287	0.471	0.433	0.584	0.309	0.726	0.515	0.377	0.474
False	High	[K].SFDR.[TH]	1xTMT6plex [N-Term]		2	2	34	Q711Q0; P04114	Q711Q0 [149-152]; P04114 [3203-3206]	0	753.40927	0	0.279	0.149	0.603	0.421	1.135	1.234	0.466	0.548	0.323	0.675						0.502	0.384	1.157	0.992	0.366											0.672	0.703	0.779	0.473	0.432
False	High	[K].SFDTSLIR.[K]	1xTMT6plex [N-Term]		1	2	1	O75787	O75787 [268-275]	0	1167.65710	0											1.417	1.147	0.906	1.099	1.296
False	High	[R].SEVYGPMK.[N]	1xTMT6plex [K8]; 1xTMT6plex [N-Term]		1	1	22	P15144	P15144 [712-719]	0	1368.75974	0	0.995	1.051	1.307	0.891	0.640	0.989	0.702	1.008	1.026	0.991	1.176	0.905	0.954	0.946	0.739	0.863	0.739	0.716	0.924	0.866	0.941	1.534	0.927	0.395	0.549	1.132	1.026	1.428	0.625	1.491						1.570	1.287
False	High	[K].NFDDYMK.[S]	1xTMT6plex [K7]; 1xTMT6plex [N-Term]		1	1	1	P05413	P05413 [16-22]	0	1390.70771	0
False	High	[KR].SADK.[VL]	1xTMT6plex [K4]; 1xTMT6plex [N-Term]		2	2	19	Q6UXB8; Q68DN1	Q6UXB8 [318-321]; Q68DN1 [1411-1414]	0	878.53475	0	1.163	1.489	1.734	1.395	1.221						1.681	1.281	1.056	1.814	1.374	1.313	0.992	1.823	1.821	1.592	2.207	1.115	0.830	0.747	0.658	1.563	1.256	1.252	1.398	1.371	1.300	0.928	0.995	0.477	1.107	0.935	1.355
False	High	[Y].SACTTDGR.[S]	1xCarbamidomethyl [C3]; 1xTMT6plex [N-Term]		1	1	2	P14780	P14780 [242-249]; [300-307]	0	1096.52544	0
False	High	[K].QPEGGVGWSR.[A]	1xTMT6plex [N-Term]		1	1	19	Q9HCU0	Q9HCU0 [216-225]	0	1301.67996	0	0.982	0.934	1.243	0.799	0.462	1.485	1.162	1.535	0.952	1.625	1.121	1.089	0.895	0.948	0.983	0.674	0.499	0.650	0.606	0.699						1.164	1.175	1.707	1.334	1.399	1.203	1.356	1.392	0.594	1.429	1.321	1.962
False	High	[R].QPETVAVMK.[W]	1xTMT6plex [K9]; 1xTMT6plex [N-Term]		1	1	11	P14384	P14384 [168-176]	0	1460.85471	0	1.579	2.232	1.191	1.410	0.593						2.179	1.334	1.236	0.997	1.885	1.027	0.961	1.154	1.144	1.333	2.935	1.661	1.271	0.581	0.687	1.927	0.868	1.448	0.554	1.022	2.035	1.309	1.484	1.802	2.042	1.901	1.874
False	High	[R].QPETVAVMK.[W]	1xOxidation [M8]; 1xTMT6plex [K9]; 1xTMT6plex [N-Term]		1	1	1	P14384	P14384 [168-176]	0	1476.84962	0																					2.674	1.369	0.927	0.674	0.485
False	High	[R].QPFPR.[D]	1xTMT6plex [N-Term]		1	2	12	P55290-4	P55290-4 [200-204]	0	873.51440	0	2.023	2.065	1.660	2.156	1.364						1.735	1.502	1.357	1.657	1.556	1.195	0.742	1.503	1.127	1.202
False	High	[K].QPGITFIAAK.[F]	1xTMT6plex [K10]; 1xTMT6plex [N-Term]		1	1	6	P07339	P07339 [185-194]	0	1503.92992	0																					2.391	1.154	1.217	0.440	0.576
False	High	[P].QPGNTK.[I]	1xTMT6plex [K6]; 1xTMT6plex [N-Term]		1	1	5	Q9UBC9	Q9UBC9 [47-52]	0	1102.66208	0	0.694	0.565	10.493	1.579	1.949																3.217	0.938	5.579	0.465	1.531	9.228	2.317	8.906	9.769	6.691
False	High	[R].QPNCDDPETEEAALVAIDYINQNLPWGYK.[H]	1xCarbamidomethyl [C4]; 1xTMT6plex [K29]; 1xTMT6plex [N-Term]		1	1	1	P02765	P02765 [29-57]	0	3821.87328	0
False	High	[V].QPNFQQDK.[F]	1xTMT6plex [K8]; 1xTMT6plex [N-Term]; 1x(De)TMT6plex [N-Term]		1	1	2	P41222	P41222 [31-38]	0	1233.64252	0
False	High	[K].QPPAWSIR.[D]	1xTMT6plex [N-Term]		1	1	28	P49908	P49908 [30-37]	0	1183.67851	0	1.374	1.382	1.724	1.342	0.810	2.085	1.647	1.608	1.739	2.210						0.405	0.292	0.414	0.510	0.558	1.382	1.377	0.872	0.589	0.872	1.553	1.218	2.019	1.043	1.583	1.858	1.453	2.216	0.525	1.779	1.818	1.693
False	High	[R].QPPGK.[G]	1xTMT6plex [K5]; 1xTMT6plex [N-Term]		1	6	26	A0A0C4DH41	A0A0C4DH41 [60-64]	0	984.62424	0	1.376	1.064	2.298	1.839	1.408	1.779	1.278	0.732	1.219	1.268	1.088	0.881	0.749	0.968	0.948	0.825	0.856	0.991	1.023	0.809	1.691	1.020	1.992	1.091	1.923	0.791	0.463	0.742	0.576	1.134	1.512	0.928	1.433	1.969	1.166	1.461	1.103
False	High	[R].QPPGVPHDR.[A]	1xTMT6plex [N-Term]		1	3	18	Q9BRK3-2	Q9BRK3-2 [210-218]	0	1231.67449	0	0.873	1.311	5.010	1.849	3.690	0.782	0.881	1.265	0.891	1.667	0.916	1.062	1.217	1.123	1.564	0.533	1.010	1.573	1.781	1.735	1.624	1.349	1.157	0.634	0.726											1.326	1.720
False	High	[R].QPQAWK.[D]	1xTMT6plex [K6]; 1xTMT6plex [N-Term]		1	1	9	P04180	P04180 [218-223]	0	1215.72501	0																															1.713	1.532	1.132	0.543	1.347	1.732	1.675
False	High	[R].QPQFISR.[D]	1xTMT6plex [N-Term]		1	1	15	P04004	P04004 [331-337]	0	1104.63631	0	0.987	0.796	1.308	0.669	0.950	0.979	1.821	1.430	1.206	0.617	1.576	1.423	1.843	1.699	1.987	0.644	1.002	1.317	0.613	1.757	2.115	1.565	1.577	0.639	2.232	2.076	1.155	1.220	1.282	1.957	1.580	1.365	2.168	0.776	1.922
False	High	[R].QPQTR.[E]	1xTMT6plex [N-Term]		1	1	16	Q9UBG3	Q9UBG3 [211-215]	0	858.49948	0	0.899	0.729	17.089	1.208	2.648	6.012	25.322	1.009	1.313	1.368	1.459	1.455	0.881	2.371	2.899	1.327	2.113	4.792	1.288	5.025	6.776	0.702	22.339	1.077	3.609	2.657	0.871	1.289	13.967	5.593	16.865	1.623	8.615	0.769	1.569	2.962	4.253
False	High	[K].QPSFR.[Q]	1xTMT6plex [N-Term]		1	2	6	P10619	P10619 [44-48]	0	863.49367	0											1.721	1.679	1.399	1.434	1.529
False	High	[K].QPSPLVR.[V]	1xTMT6plex [N-Term]; 1x(De)TMT6plex [N-Term]		1	4	3	Q92859	Q92859 [254-260]	0	796.46756	0						100.000			100.000	100.000																										1.709	1.526
False	High	[K].QPSQPPPQEIFVPTTK.[E]	1xTMT6plex [K16]; 1xTMT6plex [N-Term]; 1x(De)TMT6plex [N-Term]		1	1	1	Q9UBC9	Q9UBC9 [23-38]	0	2023.10616	0
False	High	[K].QPSQPPPQEIFVPTTK.[E]	1xTMT6plex [K16]; 1xTMT6plex [N-Term]		1	1	87	Q9UBC9	Q9UBC9 [23-38]	0	2252.26909	0	0.948	1.054	20.405	4.618	6.323	7.915	23.311	2.102	2.561	1.324	1.928	1.658	1.157	12.308	13.197	2.690	3.043	5.593	1.492	7.442	4.455	1.126	16.830	0.788	4.650	3.394	0.636	1.284	13.522	6.994	9.117	2.862	7.590	2.199	3.486	1.946	2.334
False	High	[R].QPTVVGEEWVDDHSR.[E]	1xTMT6plex [N-Term]		1	1	5	Q9UBG3	Q9UBG3 [434-448]	0	1982.97693	0											1.009	0.511	0.794	1.368	0.876																2.525	1.091	1.200	0.699	0.791	1.559	1.337
False	High	[R].QPVPGQQMTLK.[I]	1xOxidation [M8]; 1xTMT6plex [K11]; 1xTMT6plex [N-Term]		1	1	1	P01024	P01024 [574-584]	0	1700.97695	0																					2.209	1.137	1.416	1.611	3.652
False	High	[R].QPYATNPCK.[D]	1xCarbamidomethyl [C8]; 1xTMT6plex [K9]; 1xTMT6plex [N-Term]		1	1	22	P98164	P98164 [656-664]	0	1536.82447	0	1.399	1.011	1.262	1.085	0.617	1.100	1.102	1.166	1.469	1.617	1.523	1.533	1.154	1.576	1.983	1.929	1.573	1.379	1.060	2.940	3.244	1.725	1.478	0.495	0.973	1.454	1.121	1.622	0.879	2.239	2.266	1.361	1.104	0.436	2.627	2.018	1.713
False	High	[R].QPYGR.[D]	1xTMT6plex [N-Term]		1	2	2	Q14766-4	Q14766-4 [1587-1591]	0	849.47802	0						5.597	2.823	4.115	2.754	4.425
False	High	[K].QPYITQNYFPVGTVVEYECR.[P]	1xCarbamidomethyl [C19]; 1xTMT6plex [N-Term]		1	7	6	P08174-2	P08174-2 [111-130]	0	2692.32785	0	1.132	1.177	1.559	1.484	1.209						1.443	0.843	0.973	1.350	0.844	1.365	1.041	1.253	1.910	0.741	1.410	1.058	1.035	0.699	0.745
False	High	[K].QPCTPPPQPQQQQVK.[Q]	1xCarbamidomethyl [C3]; 1xTMT6plex [K15]; 1xTMT6plex [N-Term]		1	1	9	P35321	P35321 [8-22]	0	2219.20069	0	1.571	1.437	15.476	5.548	2.793																5.381	1.900	20.357	0.677	4.280	1.790	0.995	1.700	6.071	2.110
False	High	[R].QQAECR.[Q]	1xCarbamidomethyl [C5]; 1xTMT6plex [N-Term]		2	7	5	O00468-2; O00468-7	O00468-2 [339-344]; O00468-7 [443-448]	0	1020.50939	0																					0.784	0.847	1.063	0.234	0.543	0.861	0.546	0.857	0.101	0.851						0.910	1.304
False	High	[K].QPCQPPPVCPTPK.[C]	2xCarbamidomethyl [C3; C9]; 1xTMT6plex [K13]; 1xTMT6plex [N-Term]		2	4	7	P22532; P35326	P22532 [10-22]; P35326 [10-22]	0	1964.04980	0																										1.385	0.794	0.680	2.026	1.272
False	High	[K].QPCQPPPQEPCIPK.[T]	2xCarbamidomethyl [C3; C11]; 1xTMT6plex [K14]; 1xTMT6plex [N-Term]; 1x(De)TMT6plex [N-Term]		1	1	1	P35321	P35321 [23-36]	0	1904.95601	0
False	High	[R].QNCGFPGVTPSQCANK.[G]	2xCarbamidomethyl [C3; C13]; 1xTMT6plex [K16]; 1xTMT6plex [N-Term]		1	1	5	P04155	P04155 [39-54]	0	2223.10508	0	1.484	1.205	2.688	3.810	0.858											1.162	0.722	1.872	2.253	4.080	2.206	1.725	2.847	0.696	0.999	1.993	1.374	2.854	5.239	1.648
False	High	[R].QNFINEK.[N]	1xTMT6plex [K7]; 1xTMT6plex [N-Term]; 1x(De)TMT6plex [K7]		1	1	5	Q13873	Q13873 [238-244]	0	1121.61524	0											1.540	1.204	1.163	1.296	1.258																					1.536	1.586
False	High	[R].QNGEAVK.[T]	1xDeamidated [N2]; 1xTMT6plex [K7]; 1xTMT6plex [N-Term]		1	2	6	P01871-2	P01871-2 [262-268]	0	1204.69377	0						1.330	0.718	1.050	7.534	1.105											1.878	0.625	1.884	0.354	0.764	2.637	0.746	1.111	2.433	4.489						1.171	1.218
False	High	[N].QNGGYLCIPR.[T]	1xCarbamidomethyl [C7]; 1xDeamidated [N2]; 1xTMT6plex [N-Term]		1	1	1	Q9UBX5	Q9UBX5 [62-71]	0	1407.72520	0
False	High	[R].QNGSWGPEER.[K]	1xDeamidated [N2]; 1xTMT6plex [N-Term]		1	4	4	O00182	O00182 [78-87]	0	1389.65962	0						1.340	1.043	1.449	1.249	1.426	1.792	1.476	1.258	1.891	1.641	1.429	0.970	1.867	1.841	1.495
False	High	[K].QNLER.[A]	1xTMT6plex [N-Term]		1	1	1	P02748	P02748 [492-496]	0	888.51005	0																					2.063	0.898	1.347	0.969	2.541
False	High	[K].QNLLAPETLPSK.[S]	1xTMT6plex [K12]; 1xTMT6plex [N-Term]		1	1	1	P10451-2	P10451-2 [52-63]	0	1769.05731	0	0.938	0.906	1.152	1.255	0.704
False	High	[K].QNLLAPQNAVSSEETNDFK.[Q]	1xTMT6plex [K19]; 1xTMT6plex [N-Term]; 1x(De)TMT6plex [N-Term]		1	2	2	P10451	P10451 [52-70]	0	2334.17748	0
False	High	[K].QNLLAPQNAVSSEETNDFK.[Q]	1xTMT6plex [K19]; 1xTMT6plex [N-Term]		1	2	82	P10451	P10451 [52-70]	0	2563.34042	0	1.685	6.207	3.335	6.454	1.090	1.534	2.686	1.829	4.407	1.937	4.492	4.708	2.386	2.362	1.614	2.185	4.684	1.057	0.997	3.977	2.200	2.161	1.531	0.442	0.347	4.196	3.319	1.449	0.979	1.860	1.768	3.466	1.044	0.601	3.014	1.752	1.239
False	High	[K].QNLLAPQNAVSSEETNDFK.[Q]	1xDeamidated [N]; 1xTMT6plex [K19]; 1xTMT6plex [N-Term]		1	2	32	P10451	P10451 [52-70]	0	2564.32443	0	1.653	3.405	3.003	3.609	1.251						3.669	3.650	2.238	2.214	1.769	1.809	3.732	1.058	0.945	3.775	2.426	2.387	1.603	0.427	0.403	4.493	3.259	1.796	1.352	1.975	1.596	3.316	1.745	0.654	2.623	1.828	1.653
False	High	[K].QNLLAPQNAVSSEETNDFKQETLPSK.[S]	2xTMT6plex [K19; K26]; 1xTMT6plex [N-Term]		1	2	16	P10451	P10451 [52-77]	1	3575.91602	0											1.223	1.013	0.764	1.103	0.504	0.489	0.847	0.443	0.321	1.162	1.303	1.989	1.205	0.263	0.207
False	High	[K].QNLLAPQNAVSSEETNDFKQETLPSK.[S]	1xDeamidated [N16]; 2xTMT6plex [K19; K26]; 1xTMT6plex [N-Term]		1	2	2	P10451	P10451 [52-77]	1	3576.90003	0	0.758	0.575	1.322	0.500	0.414						1.269	1.156	0.854	1.158	0.533
False	High	[K].QNLLAPQTLPSK.[S]	1xTMT6plex [K12]; 1xTMT6plex [N-Term]; 1x(De)TMT6plex [N-Term]		1	1	12	P10451-5	P10451-5 [52-63]	0	1538.91036	0	1.867	1.330	2.883	2.128	1.190						2.515	2.331	1.746	2.133	2.176	1.035	1.762	1.472	1.151	2.378	2.201	1.946	1.657	0.490	0.836											1.925	1.435
False	High	[K].QNLLAPQTLPSK.[S]	1xTMT6plex [K12]; 1xTMT6plex [N-Term]		1	1	96	P10451-5	P10451-5 [52-63]	0	1768.07329	0	1.535	1.888	2.169	2.693	0.650	1.180	1.353	1.015	1.551	1.080	2.226	2.266	1.246	1.360	1.891	1.569	3.804	1.189	0.318	2.352	2.576	2.060	1.926	0.369	0.751	3.375	2.481	1.112	0.587	2.160	0.925	2.092	2.096	0.828	1.514	1.906	1.367
False	High	[K].QNLLAPQTLPSK.[S]	1xDeamidated [N2]; 1xTMT6plex [K12]; 1xTMT6plex [N-Term]		1	1	1	P10451-5	P10451-5 [52-63]	0	1769.05731	0
False	High	[R].QNPLEPK.[N]	1xTMT6plex [K7]; 1xTMT6plex [N-Term]		1	3	4	Q8NHJ6-3	Q8NHJ6-3 [72-78]	0	1283.77236	0																					2.686	1.212	1.222	0.574	0.802
False	High	[K].QNPNVK.[M]	1xTMT6plex [K6]; 1xTMT6plex [N-Term]		1	2	6	P15291	P15291 [157-162]	0	1157.70428	0																					2.860	1.422	1.852	0.302	0.676						2.344	1.737	1.564	0.353	1.307
False	High	[R].QNQELK.[V]	1xTMT6plex [K6]; 1xTMT6plex [N-Term]		1	1	11	P01024	P01024 [856-861]	0	1217.72541	0	0.915	0.945	1.116	0.529	0.853	1.012	1.245	1.008	5.160	0.968	1.322	1.237	1.937	1.431	2.130	0.950	1.448	2.588	0.802	1.448	3.092	1.227	1.405	2.028	6.298						2.931	1.295	1.125	4.176	1.168	2.036	1.661
False	High	[R].QNQEYQR.[L]	1xTMT6plex [N-Term]		1	1	1	P08727	P08727 [359-365]	0	1194.60647	0											1.377	4.628	3.105	0.993	1.113
False	High	[R].QNQIAVDEIR.[E]	1xTMT6plex [N-Term]		1	3	4	P05164-3	P05164-3 [592-601]	0	1414.78516	0																					1.256	0.782	6.588	0.611	2.030
False	High	[K].QNSGK.[E]	1xTMT6plex [K5]; 1xTMT6plex [N-Term]		1	4	3	Q96MM7-4	Q96MM7-4 [620-624]	0	991.59367	0						0.890	1.459	1.258	0.927	1.325											1.784	1.282	1.585	0.412	0.739											1.750	1.642
False	High	[K].QNSGK.[E]	1xDeamidated [N2]; 1xTMT6plex [K5]; 1xTMT6plex [N-Term]		1	4	1	Q96MM7-4	Q96MM7-4 [620-624]	0	992.57768	0																					1.693	1.256	1.389	0.559	0.963
False	High	[R].QNVDHSQEAAK.[A]	1xTMT6plex [K11]; 1xTMT6plex [N-Term]		1	1	4	O00391	O00391 [421-431]	0	1684.90187	0						1.329	1.069	0.970	1.252	1.301																2.641	0.808	1.986	0.785	1.592						1.889	1.933
False	High	[K].QPCQPPPQEPCIPK.[T]	2xCarbamidomethyl [C3; C11]; 1xTMT6plex [K14]; 1xTMT6plex [N-Term]		1	2	31	P35321	P35321 [23-36]	0	2134.11894	0	0.878	0.617	5.956	1.915	1.826	8.082	18.040	2.042	2.415	1.841	1.548	1.334	0.934	3.747	6.967						3.219	1.291	9.574	1.135	2.947	1.971	0.876	1.326	9.841	2.433
False	High	[K].QNCELFEQLGEYK.[F]	1xCarbamidomethyl [C3]; 1xDeamidated [N2]; 1xTMT6plex [K13]; 1xTMT6plex [N-Term]		1	1	46	P02768	P02768 [414-426]	0	2117.06253	0	1.253	1.251	0.999	1.055	1.340						1.039	1.191	1.418	0.627	1.300	0.756	1.076	1.027	0.518	1.664	0.895	0.740	0.841	2.596	2.537						0.990	0.829	1.024	3.483	2.042	1.695	1.359
False	High	[R].QQAEEASQESENELK.[E]	1xTMT6plex [K15]; 1xTMT6plex [N-Term]		1	3	6	P78380	P78380 [89-103]	0	2178.09264	0						2.097	2.136	3.276	2.661	3.586	7.589	3.088	3.555	2.557	3.763											3.288	2.389	2.301	1.086	1.628
False	High	[L].QQCPFEDHVK.[L]	1xCarbamidomethyl [C3]; 1xTMT6plex [K10]; 1xTMT6plex [N-Term]		1	1	10	P02768	P02768 [56-65]	0	1745.90451	0	0.378	0.554	1.509	1.273	0.482																0.694	0.458	4.316	0.711	2.220						4.957	1.145	1.037	3.187	8.427
False	High	[K].QRPPR.[S]	1xTMT6plex [N-Term]		1	1	8	P09603	P09603 [251-255]	0	882.54710	0	1.205	1.565	1.677	1.598	1.166											1.973	1.007	1.298	1.940	1.295	1.803	1.737	0.996	0.581	0.836	2.492	1.863	2.447	1.409	2.034
False	High	[N].QRPSGVPDR.[F]	1xTMT6plex [N-Term]		1	1	5	P01700	P01700 [73-81]	0	1240.69595	0																1.412	1.288	1.074	1.044	0.945	0.881	0.535	0.616	1.297	1.279
False	High	[R].QRQEELCLAR.[Q]	1xCarbamidomethyl [C7]; 1xTMT6plex [N-Term]		1	1	2	P02753	P02753 [172-181]	1	1531.82123	0
False	High	[A].QSALTQPPSASGSPGQSVTISCTGTSSDVGGYNYVSWYQQHPGK.[A]	1xCarbamidomethyl [C22]; 1xTMT6plex [K44]; 1xTMT6plex [N-Term]; 1x(De)TMT6plex [N-Term]		1	1	1	P01709	P01709 [20-63]	0	4801.26376	0																										0.958	1.313	1.375	1.351	2.030
False	High	[K].QSCPAGER.[C]	1xCarbamidomethyl [C3]; 1xTMT6plex [N-Term]		1	1	1	Q9Y6R7	Q9Y6R7 [839-846]	0	1133.55707	0
False	High	[R].QSEDSTFYLGER.[T]	1xTMT6plex [N-Term]		1	1	11	P00450	P00450 [721-732]	0	1660.80160	0						1.876	2.511	1.996	1.487	2.487	0.892	0.464	0.900	0.848	0.550	2.040	1.135	1.119	0.894	0.951	1.218	0.895	0.810	1.957	2.005	0.901	1.097	1.179	0.820	1.853						1.114	0.757
False	High	[K].QSELSAK.[M]	1xTMT6plex [K7]; 1xTMT6plex [N-Term]		1	1	3	P02654	P02654 [57-63]	0	1220.72507	0																															0.630	0.913	0.718	3.715	0.970
False	High	[R].QSETCSPGSD.[-]	1xCarbamidomethyl [C5]; 1xTMT6plex [N-Term]		1	2	3	P31025	P31025 [167-176]	0	1296.55753	0						2.687	1.505	3.518	2.536	4.782						1.556	1.107	3.683	4.365	3.390
False	High	[C].QSFEPPETPVVK.[D]	1xTMT6plex [K12]; 1xTMT6plex [N-Term]		1	1	7	P09603	P09603 [259-270]	0	1816.02567	0						1.338	2.141	0.794	0.557	0.977						1.861	1.045	1.479	1.182	1.709						2.191	1.515	1.382	1.879	2.359						3.202	1.382
False	High	[KE].QSGDGSR.[H]	1xTMT6plex [N-Term]		1	1	15	P20930	P20930 [1225-1231]; [1549-1555]; [1873-1879]; [2198-2204]; [2522-2528]; [2846-2852]; [3494-3500]; [3818-3824]	0	935.47439	0						12.461	33.227	1.384	10.037	0.365	1.752	1.275	0.569	27.127	18.951	3.092	27.702	51.218	0.942	4.382	3.425	0.408	5.086	0.188	5.246	13.369	0.414	0.764	1.034	12.695						6.673	24.091
False	High	[L].QSGNSQESVTEQDSK.[D]	1xTMT6plex [K15]; 1xTMT6plex [N-Term]		1	1	1	P01834	P01834 [48-62]	0	2082.03513	0	1.069	1.102	1.865	2.924	2.309
False	High	[R].QSGQCLDIDECR.[T]	2xCarbamidomethyl [C5; C11]; 1xTMT6plex [N-Term]		1	1	23	Q9UBX5	Q9UBX5 [36-47]	0	1709.77843	0																1.457	1.712	5.038	2.982	5.318	7.131	3.044	2.143	1.113	2.133						1.772	2.570	4.736	0.603	2.249	3.793	5.253
False	High	[R].QSGSR.[G]	1xTMT6plex [N-Term]		1	2	7	P35908	P35908 [545-549]	0	763.42598	0																1.076	1.884	1.187	1.081	1.476	5.311	1.541	1.190	0.976	0.922	3.915	2.664	3.741	4.491	2.635						1.017	1.402
False	High	[L].QSGVPSR.[F]	1xTMT6plex [N-Term]		1	1	6	A0A075B6S5	A0A075B6S5 [77-83]	0	959.54716	0	0.983	1.155	1.835	2.193	1.398											1.493	0.948	1.634	0.915	0.957
False	High	[K].QSHGAAPCSGGS.[Q]	1xCarbamidomethyl [C8]; 1xTMT6plex [N-Term]		1	1	3	P31151	P31151 [89-100]	0	1344.61638	0																0.731	0.948	10.698	2.952	9.459											1.102	2.634	3.123	0.802	4.753
False	High	[K].QSHGAAPCSGGSQ.[-]	1xCarbamidomethyl [C8]; 1xTMT6plex [N-Term]		1	2	14	P31151	P31151 [89-101]	0	1472.67496	0	0.785	0.949	2.348	3.804	2.410	13.456	6.347	0.010	0.983	0.010						0.685	1.189	2.548	0.443	1.736	2.305	0.868	1.177	0.372	3.088	2.148	0.266	0.659	1.801	2.683	1.483	1.568	9.536	3.595	2.317
False	High	[R].QSKR.[P]	1xTMT6plex [K3]; 1xTMT6plex [N-Term]; 1x(De)TMT6plex [N-Term]		1	1	1	Q9NSI6-2	Q9NSI6-2 [2207-2210]	1	747.46745	0	1.425	1.533	1.133	1.293	1.294
False	High	[K].QSLEASLAETEGR.[Y]	1xTMT6plex [N-Term]		1	2	12	P13645	P13645 [387-399]	0	1619.84379	0	2.738	2.290	1.819	2.616	3.264						2.888	3.917	2.035	2.842	6.908	5.915	2.354	1.843	1.259	3.091	5.747	1.369	1.855	1.271	2.046	3.742	2.066	2.230	2.590	3.042
False	High	[R].QSLR.[G]	1xTMT6plex [N-Term]		1	2	6	Q6V0I7	Q6V0I7 [4231-4234]	0	732.45655	0																																				1.185	1.336
False	High	[K].QSNNK.[Y]	1xTMT6plex [K5]; 1xTMT6plex [N-Term]; 1x(De)TMT6plex [N-Term]		2	3	2	B9A064; P0DOY2	B9A064 [169-173]; P0DOY2 [61-65]	0	819.45220	0																										1.260	1.374	1.017	1.079	1.399
False	High	[K].QSNNK.[Y]	1xTMT6plex [K5]; 1xTMT6plex [N-Term]		2	3	31	B9A064; P0DOY2	B9A064 [169-173]; P0DOY2 [61-65]	0	1048.61513	0	0.550	0.450	0.770	1.303	0.829	0.916	0.472	0.471	0.379	0.941	0.618	0.363	0.414	1.012	0.168	0.912	0.662	0.780	1.142	0.366	0.338	0.862	0.387	0.905	0.817	0.362	1.439	0.529	0.756	1.037	0.594	0.463	0.886	0.839	0.463	0.420	0.514
False	High	[K].QSNNK.[Y]	1xDeamidated [N3]; 1xTMT6plex [K5]; 1xTMT6plex [N-Term]		2	3	38	B9A064; P0DOY2	B9A064 [169-173]; P0DOY2 [61-65]	0	1049.59914	0	0.553	0.317	0.776	0.992	0.840	0.960	0.414	0.622	0.333	0.877	0.629	0.367	0.438	1.134	0.192	0.793	0.549	0.625	1.090	0.336	1.282	1.116	0.470	1.017	1.332	0.762	1.529	0.905	0.970	1.370	0.745	0.595	0.924	0.737	0.529	0.661	0.816
False	High	[N].QSNNQFVLYR.[I]	1xTMT6plex [N-Term]		1	1	7	P01042-2	P01042-2 [49-58]	0	1497.80114	0	1.471	1.507	1.145	1.118	0.652	1.320	1.872	1.600	1.743	1.695	2.304	2.066	1.365	1.499	2.501	1.216	1.677	1.086	0.760	2.114	2.247	1.557	1.772	0.483	0.630
False	High	[R].QRPEVFSDNMFCVGDETQR.[H]	1xCarbamidomethyl [C12]; 1xOxidation [M10]; 1xTMT6plex [N-Term]		1	1	3	Q9NZP8	Q9NZP8 [410-428]	0	2560.17579	0																																				1.479	1.309
False	High	[R].QQCK.[D]	1xCarbamidomethyl [C3]; 1xTMT6plex [K4]; 1xTMT6plex [N-Term]		1	3	1	Q12805	Q12805 [40-43]	0	1021.58647	0																					4.506	1.653	1.702	0.630	0.814
False	High	[R].QRPEVFSDNMFCVGDETQR.[H]	1xCarbamidomethyl [C12]; 1xTMT6plex [N-Term]		1	1	4	Q9NZP8	Q9NZP8 [410-428]	0	2544.18087	0	1.356	1.085	1.819	1.471	1.224											1.444	1.233	1.052	0.978	2.221	1.473	0.939	0.998	0.667	0.868
False	High	[K].QQVEGTAQEAVSAAGAAAQQVVDQATEAGQK.[A]	1xTMT6plex [K31]; 1xTMT6plex [N-Term]		1	1	2	Q15847	Q15847 [11-41]	0	3499.80289	0																					6.737	3.357	3.964	0.513	1.143
False	High	[K].QQCR.[D]	1xCarbamidomethyl [C3]; 1xTMT6plex [N-Term]		1	1	1	P23142-4	P23142-4 [188-191]	0	820.42969	0																					4.606	1.876	3.464	1.064	2.341
False	High	[R].QQCVR.[G]	1xCarbamidomethyl [C3]; 1xTMT6plex [N-Term]		1	1	5	P19013	P19013 [5-9]	0	919.49810	0																					1.771	0.661	6.266	0.570	0.747	2.465	0.984	4.763	8.848	1.704
False	High	[R].QQEGESR.[L]	1xTMT6plex [N-Term]		2	5	17	P07195; P00338-3	P07195 [101-107]; P00338-3 [129-135]	0	1062.53772	0	1.252	0.760	1.693	1.189	0.160	1.221	1.751	0.700	0.752	0.998	1.682	1.379	2.333	1.523	2.120	0.871	0.975	0.818	0.334	0.936	2.112	1.133	1.757	0.420	0.715	1.417	0.620	0.711	0.166	1.108	1.437	1.465	1.133	0.551	1.954	2.680	1.868
False	High	[K].QQGQPK.[H]	1xTMT6plex [K6]; 1xTMT6plex [N-Term]		1	1	9	P07476	P07476 [379-384]	0	1143.68863	0	1.704	0.744	15.560	2.868	6.351	16.217	39.650	1.108	4.252	1.905	3.041	2.940	1.279	14.911	22.791											5.083	0.865	1.463	26.554	9.611	17.872	4.515	13.951	3.623	7.614
False	High	[Y].QQHPGK.[A]	1xTMT6plex [K6]; 1xTMT6plex [N-Term]		2	2	5	P01706; P01709	P01706 [58-63]; P01709 [58-63]	0	1152.68896	0																2.533	1.646	0.947	3.601	0.840	1.229	0.625	0.957	1.455	1.619
False	High	[Y].QQKPGK.[VA]	2xTMT6plex [K3; K6]; 1xTMT6plex [N-Term]		2	3	13	A0A075B6S5; P01599	A0A075B6S5 [59-64]; P01599 [59-64]	0	1372.88795	0	2.305	3.065	4.504	2.816	4.459	2.297	1.994	4.549	3.609	6.740	4.864	2.338	2.415	4.188	1.651	2.863	2.193	3.573	5.924	1.399	2.384	1.351	1.653	2.786	2.370	1.317	2.285	1.920	2.757	2.649	4.794	2.297	1.510	1.857	2.580	1.483	1.785
False	High	[Y].QQKPGQAPR.[L]	1xTMT6plex [K3]; 1xTMT6plex [N-Term]		2	3	8	P01624; P01619	P01624 [57-65]; P01619 [58-66]	0	1467.87962	0																					1.953	0.934	1.132	0.792	1.202
False	High	[Y].QQKPGQPPK.[L]	2xTMT6plex [K3; K9]; 1xTMT6plex [N-Term]		1	1	7	P06312	P06312 [63-71]	0	1695.05205	0											4.225	1.990	1.476	3.505	1.834	2.198	1.434	1.463	4.494	1.487						1.172	1.132	1.502	0.665	2.613
False	High	[R].QQLETEK.[K]	1xTMT6plex [K7]; 1xTMT6plex [N-Term]		1	1	8	P15311	P15311 [321-327]	0	1333.77275	0											2.950	1.926	2.469	1.885	2.786						2.194	1.241	2.619	0.627	1.184						1.951	1.601	1.722	0.843	1.619	1.989	1.770
False	High	[R].QQLQALSEPQPR.[L]	1xTMT6plex [N-Term]		1	2	2	Q8NBJ4	Q8NBJ4 [198-209]	0	1623.90158	0																					1.547	0.769	0.864	0.341	0.500
False	High	[R].QQLR.[E]	1xTMT6plex [N-Term]		1	1	1	Q5KU26	Q5KU26 [120-123]	0	773.48310	0
False	High	[K].QQMAR.[E]	1xTMT6plex [N-Term]		1	1	2	P63104	P63104 [76-80]	0	862.47664	0	4.169	1.063	1.864	1.825	1.685																2.699	1.191	2.350	0.508	1.250
False	High	[K].QQMAR.[E]	1xOxidation [M3]; 1xTMT6plex [N-Term]		1	1	3	P63104	P63104 [76-80]	0	878.47155	0											2.376	2.217	1.851	2.135	5.337																2.305	1.725	3.095	0.743	2.224
False	High	[R].QQMENYPK.[N]	1xTMT6plex [K8]; 1xTMT6plex [N-Term]		1	2	9	P08962	P08962 [121-128]	0	1495.79792	0																					2.161	1.936	2.031	0.547	0.704	1.373	0.883	1.754	0.893	0.930	1.280	1.612	1.206	0.470	2.608	1.667	1.395
False	High	[R].QQNVER.[L]	1xTMT6plex [N-Term]		1	1	5	O14773	O14773 [55-60]	0	1002.55297	0
False	High	[A].QQPGR.[G]	1xTMT6plex [N-Term]		1	1	1	Q8TBP5	Q8TBP5 [64-68]	0	814.47327	0											0.453	0.198	0.230	0.264	0.369
False	High	[R].QQQAR.[A]	1xTMT6plex [N-Term]		1	1	1	Q96JP2	Q96JP2 [908-912]	0	859.49473	0
False	High	[K].QQQQQQQGHK.[A]	1xTMT6plex [K10]; 1xTMT6plex [N-Term]		1	1	5	Q02818	Q02818 [401-410]	0	1695.92909	0																										3.920	1.041	2.134	1.345	1.399	2.933	1.535	3.360	0.415	2.434	3.082	2.445
False	High	[L].QQQQVK.[Q]	1xTMT6plex [K6]; 1xTMT6plex [N-Term]		1	1	1	Q9UBC9	Q9UBC9 [17-22]	0	1216.74139	0						3.624	26.853	1.402	2.273	3.527
False	High	[RH].QQSHQESTR.[G]	1xTMT6plex [N-Term]		1	1	1	P20930	P20930 [447-455]; [1744-1752]; [2393-2401]; [3689-3697]	0	1329.67086	0
False	High	[K].QQTESK.[G]	1xTMT6plex [K6]; 1xTMT6plex [N-Term]		1	1	33	P04279	P04279 [55-60]	0	1178.67812	0	0.068	0.024	0.065	0.031	0.032	0.033	0.029	0.032	0.024	0.024	0.070	0.027	0.080	0.040	0.070	0.059	0.063	0.125	0.100	0.132	0.089	0.050	0.108	0.024	0.035	0.078	0.038	0.068	0.033	0.066	0.038	0.052	0.096	0.011	0.074	0.051	0.044
False	High	[R].QQTEWQSGQR.[W]	1xTMT6plex [N-Term]		1	1	12	P02649	P02649 [34-43]	0	1476.73927	0						1.076	0.862	1.807	1.486	1.102	0.901	1.112	1.056	0.820	1.053	0.587	0.694	0.675	0.183	0.620	1.333	0.689	1.109	0.450	0.845	1.500	0.548	0.716	0.242	0.745	0.655	0.928	0.877	0.638	0.761	1.141	1.376
False	High	[L].QQTH.[-]	1xTMT6plex [N-Term]		1	1	2	Q96P69	Q96P69 [360-363]	0	742.40452	0
False	High	[R].QQVR.[E]	1xTMT6plex [N-Term]		1	2	1	P49747	P49747 [54-57]	0	759.46745	0						1.671	1.659	1.094	1.127	1.337
False	High	[K].QSPASPER.[D]	1xTMT6plex [N-Term]		1	2	14	P13646	P13646 [143-150]	0	1100.58975	0						0.762	14.667	0.427	0.469	0.378	6.185	0.519	0.480	1.411	9.319	0.010	0.299	2.750	0.374	2.873	6.610	0.713	38.715	0.547	0.651	2.353	0.365	0.815	10.016	1.419	1.583	0.967	16.882	2.159	1.841	0.926	4.915
False	High	[K].QNCELFEQLGEYK.[F]	1xCarbamidomethyl [C3]; 1xTMT6plex [K13]; 1xTMT6plex [N-Term]		1	1	58	P02768	P02768 [414-426]	0	2116.07851	0	1.251	2.014	0.822	1.482	1.332	0.846	0.750	0.776	2.675	1.818	1.062	0.876	1.961	0.441	1.402	0.825	1.495	0.976	0.472	1.763	0.940	0.661	0.783	3.105	2.866	1.022	0.844	0.643	0.327	0.751	1.081	0.684	0.638	4.207	1.986	1.091	0.859
False	High	[K].QNCDQFEK.[L]	1xCarbamidomethyl [C3]; 1xTMT6plex [K8]; 1xTMT6plex [N-Term]		1	1	14	ALBU_BOVIN	ALBU_BOVIN [413-420]	0	1526.76735	0	11.693	16.894	2.997	1.868	6.927	0.846	7.281	1.537	1.150	0.734	11.450	12.897	2.467	6.619	5.479	5.336	7.502	10.835	5.244	3.048	1.716	15.529	4.026	1.186	0.564	11.126	12.439	1.609	4.465	6.465	6.381	7.349	29.439	0.958	2.536	8.876	1.882
False	High	[R].QLDFTLSPK.[F]	1xTMT6plex [K9]; 1xTMT6plex [N-Term]		1	1	8	O43451	O43451 [1286-1294]	0	1506.89320	0											1.247	1.061	0.887	1.631	1.155	1.228	1.352	0.985	1.330	1.805	1.372	1.433	0.791	0.767	0.660
False	High	[R].QLDGR.[V]	1xTMT6plex [N-Term]		1	1	48	P10253	P10253 [225-229]	0	817.47293	0	1.732	1.933	1.999	1.455	0.683	1.105	0.714	1.167	1.561	1.397	2.427	1.396	0.962	1.127	1.652	1.044	1.363	1.311	1.019	2.015	2.900	1.375	1.158	0.341	0.849	1.033	0.709	3.401	0.349	1.254	2.522	1.705	1.535	0.538	3.225	3.289	1.453
False	High	[R].QIDNPDYK.[G]	1xTMT6plex [K8]; 1xTMT6plex [N-Term]		1	1	4	P27797	P27797 [279-286]	0	1450.79422	0																																				1.516	1.639
False	High	[R].QLDSIVGER.[G]	1xTMT6plex [N-Term]		3	3	13	P02538; P48668; P13647	P02538 [224-232]; P48668 [224-232]; P13647 [229-237]	0	1245.70003	0	1.151	0.463	0.408	0.410	1.158	0.544	1.270	0.427	0.338	0.531	1.304	1.487	0.647	0.643	1.454	0.365	0.467	0.471	0.424	0.880	1.493	0.409	4.517	0.361	1.245	1.011	0.383	0.478	0.688	0.598	0.816	0.820	2.167	0.993	0.711
False	High	[F].QLDTDER.[H]	1xTMT6plex [N-Term]		1	1	11	P98164	P98164 [696-702]	0	1105.56868	0	2.542	3.296	3.435	4.763	1.182						4.825	4.430	2.937	4.411	5.282	3.001	2.872	2.240	2.757	5.453						2.210	1.135	2.517	1.611	2.530	4.847	2.795	2.047	0.869	5.035	4.637	2.979
False	High	[K].QLDTLGNDK.[G]	1xTMT6plex [K9]; 1xTMT6plex [N-Term]		1	1	1	P19013	P19013 [212-220]	0	1461.83133	0
False	High	[R].QLDVLYPK.[A]	1xTMT6plex [K8]; 1xTMT6plex [N-Term]		1	4	1	Q13421-2	Q13421-2 [472-479]	0	1433.87682	0
False	High	[K].QLEDGR.[T]	1xTMT6plex [N-Term]		1	1	65	P62979	P62979 [49-54]	0	946.51553	0	1.098	0.935	1.640	1.974	0.830	2.237	0.607	1.406	1.000	1.348	1.161	0.426	1.125	1.285	1.231	0.789	0.270	2.433	1.291	0.935	1.066	0.919	0.990	0.508	0.803	0.518	0.316	1.652	0.991	0.526	1.044	0.951	0.782	0.484	1.023	1.011	1.212
False	High	[F].QLEDSQDCSR.[D]	1xCarbamidomethyl [C8]; 1xTMT6plex [N-Term]		1	1	14	O60494	O60494 [1784-1793]	0	1466.67429	0	3.857	4.164	2.978	4.128	2.249	1.551	1.501	2.337	3.689	2.868	1.799	2.466	1.670	1.879	3.486	2.156	3.112	1.538	1.525	5.113	4.376	1.794	1.239	0.521	0.747	1.247	0.593	2.296	0.484	1.369	3.462	1.557	1.270	0.583	2.740	3.656	1.680
False	High	[K].QLEEDK.[H]	1xTMT6plex [K6]; 1xTMT6plex [N-Term]		1	2	2	Q8N960	Q8N960 [775-780]	0	1219.69344	0																										3.539	3.232	1.513	1.335	2.916	1.512	3.581	1.852	0.882	2.895
False	High	[K].QLEEEK.[K]	1xTMT6plex [K6]; 1xTMT6plex [N-Term]		1	1	7	P07476	P07476 [122-127]	0	1233.70909	0	1.524	2.143	11.790	3.945	6.187	3.482	10.292	1.600	2.137	1.782																					8.241	2.889	6.881	2.035	5.048
False	High	[K].QIEEQTK.[K]	1xTMT6plex [K7]; 1xTMT6plex [N-Term]		1	1	1	P26038	P26038 [353-359]	0	1333.77275	0																					2.328	1.143	2.699	0.389	0.853
False	High	[K].QLELPEQQEGQVK.[H]	1xTMT6plex [K13]; 1xTMT6plex [N-Term]		1	1	3	P07476	P07476 [469-481]	0	1984.11153	0						4.104	9.697	1.911	1.409	0.934																2.361	1.069	1.455	7.789	3.520
False	High	[R].QLELYLPK.[F]	1xTMT6plex [K8]; 1xTMT6plex [N-Term]		1	1	11	P05154	P05154 [298-305]	0	1461.90812	0											1.649	1.604	1.130	1.150	1.942						1.126	1.138	1.628	0.441	0.707	1.357	0.845	0.707	0.243	1.585	1.854	1.205	0.849	0.351	1.048	1.857	1.558
False	High	[K].QLEQVIAK.[D]	1xTMT6plex [K8]; 1xTMT6plex [N-Term]		1	1	2	P02671	P02671 [203-210]	0	1386.87207	0						2.095	1.435	1.765	9.185	1.168											1.853	0.908	1.207	1.535	4.810
False	High	[K].QIESK.[T]	1xTMT6plex [K5]; 1xTMT6plex [N-Term]		1	2	13	P10599	P10599 [4-8]	0	1062.65593	0	2.098	1.112	3.969	3.174	1.959	3.612	6.516	1.215	2.541	1.342	1.228	1.146	2.242	2.738	5.696	0.587	1.226	2.677	0.944	2.934	3.696	1.717	4.535	0.529	1.470	2.387	0.921	1.519	5.137	1.877	2.987	1.534	14.202	2.502	1.520	2.228	2.268
False	High	[Y].QLFDNDR.[T]	1xTMT6plex [N-Term]		1	1	7	P61970	P61970 [20-26]	0	1136.58975	0	1.115	1.763	1.708	1.667	2.357
False	High	[K].QLFDQVVK.[T]	1xTMT6plex [K8]; 1xTMT6plex [N-Term]		1	1	5	P15311	P15311 [28-35]	0	1434.87207	0
False	High	[W].QLFVNEESTIPR.[S]	1xTMT6plex [N-Term]		1	1	3	P01833	P01833 [343-354]	0	1661.90600	0																																				2.554	1.771
False	High	[K].QLGAGSIEECAAK.[C]	1xCarbamidomethyl [C10]; 1xTMT6plex [K13]; 1xTMT6plex [N-Term]		1	1	1	P00747	P00747 [40-52]	0	1791.96751	0																					1.106	1.367	1.218	0.670	1.004
False	High	[K].QIGALQ.[-]	1xTMT6plex [N-Term]		1	1	3	P35754	P35754 [101-106]	0	858.52463	0																										0.675	0.804	0.893	1.156	1.013	0.912	0.752	1.047	0.386	1.093
False	High	[R].QLGLTEPR.[I]	1xTMT6plex [N-Term]		1	3	1	P29323	P29323 [385-392]	0	1142.67309	0																0.928	0.689	1.043	0.860	1.332
False	High	[R].QLGPQPQDIIYYEDGVVPTTDR.[R]	1xTMT6plex [N-Term]		1	1	19	P09564	P09564 [61-82]	0	2733.39329	0																1.348	1.959	1.312	0.833	1.665	2.388	2.050	1.337	0.592	1.240	2.063	1.171	1.755	1.327	2.212	2.282	1.760	1.899	0.660	2.135	2.933	1.677
False	High	[N].QLCVLHEK.[T]	1xCarbamidomethyl [C3]; 1xTMT6plex [K8]; 1xTMT6plex [N-Term]		1	1	26	P02768	P02768 [483-490]	0	1484.86594	0	1.493	3.327	1.416	1.455	1.384						1.995	3.272	4.343	1.046	2.577	1.557	2.815	2.087	0.941	2.082	1.367	0.827	1.448	1.619	1.484	1.870	1.477	1.254	0.619	1.443	1.358	1.077	1.159	4.274	2.004	1.450	1.064
False	High	[R].QLGPQPQDIIYYEDGVVPTTDRR.[F]	1xTMT6plex [N-Term]		1	1	3	P09564	P09564 [61-83]	1	2889.49440	0																0.419	0.331	0.542	0.336	0.574	1.360	1.631	1.041	0.323	0.930
False	High	[R].QLATK.[F]	1xTMT6plex [K5]; 1xTMT6plex [N-Term]		1	1	3	Q9UPN3	Q9UPN3 [5562-5566]	0	1018.66610	0																										1.771	0.775	0.840	4.247	1.911	2.685	1.427	1.976	1.261	4.349
False	High	[Y].QIADCNR.[D]	1xCarbamidomethyl [C5]; 1xTMT6plex [N-Term]		1	1	12	O60494	O60494 [3391-3397]	0	1105.56216	0	3.205	4.660	4.834	5.541	2.126											2.303	3.627	2.530	1.871	6.522	5.363	1.965	1.532	1.242	1.105						4.760	2.864	3.148	1.391	4.867	3.664	2.280
False	High	[R].QGSSVSQDR.[D]	1xTMT6plex [N-Term]		1	1	3	P20930	P20930 [1590-1598]	0	1192.61194	0																															26.860	4.393	9.144	0.201	2.876
False	High	[R].QGTTVPR.[D]	1xTMT6plex [N-Term]		1	1	36	Q6EMK4	Q6EMK4 [42-48]	0	987.57846	0
False	High	[F].QGTVAFK.[K]	1xTMT6plex [K7]; 1xTMT6plex [N-Term]		1	1	4	P35555	P35555 [2381-2387]	0	1208.74033	0																1.428	1.730	1.438	2.098	1.142						1.269	1.450	1.687	1.601	1.260
False	High	[R].QGVCCADR.[R]	2xCarbamidomethyl [C4; C5]; 1xTMT6plex [N-Term]; 1x(De)TMT6plex [N-Term]		1	1	6	P28799	P28799 [548-555]	0	965.39276	0
False	High	[R].QGVCCADR.[R]	2xCarbamidomethyl [C4; C5]; 1xTMT6plex [N-Term]		1	1	20	P28799	P28799 [548-555]	0	1194.55569	0	0.949	0.813	0.994	1.964	0.378						0.880	0.542	0.933	1.182	1.028	0.636	0.509	2.278	1.547	1.913	1.941	1.306	0.619	0.347	0.419	1.731	0.433	1.745	1.592	0.714	0.919	1.236	1.830	0.317	1.716	0.732	1.613
False	High	[R].QGVDADINGLR.[Q]	1xTMT6plex [N-Term]		1	1	17	P35527	P35527 [251-261]	0	1386.75386	0	2.893	1.576	1.397	1.069	6.324						1.194	8.165	1.033	1.423	1.198	0.655	0.722	0.489	0.516	1.136	3.244	0.843	0.973	0.727	1.967						2.391	6.391	2.821	1.079	2.115	1.739	1.729
False	High	[R].QGVDADINGLR.[Q]	1xDeamidated [N8]; 1xTMT6plex [N-Term]		1	1	7	P35527	P35527 [251-261]	0	1387.73787	0						3.371	6.634	2.167	2.455	2.965	2.867	6.253	1.697	2.480	2.774	1.652	2.460	2.758	1.587	5.468	7.994	1.277	0.969	0.622	1.386	2.390	1.306	1.690	1.233	1.067
False	High	[R].QGVEHEASR.[D]	1xTMT6plex [N-Term]		1	1	9	O95274	O95274 [282-290]	0	1241.64358	0
False	High	[Y].QGVGSSSMPLWDFQGSTMLTSQYVR.[L]	2xOxidation [M8; M18]; 1xTMT6plex [N-Term]		1	1	2	Q12907	Q12907 [65-89]	0	3023.44402	0																1.413	1.618	1.757	1.649	1.090
False	High	[N].QGYELSSDR.[L]	1xTMT6plex [N-Term]		1	4	9	Q12805	Q12805 [281-289]	0	1283.64291	0	1.826	1.786	2.205	3.302	0.783						1.393	1.265	1.841	2.444	2.630											0.948	1.164	1.424	0.973	1.419	1.341	1.135	1.041	0.451	1.324	1.251	1.217
False	High	[A].QGYPK.[M]	1xTMT6plex [K5]; 1xTMT6plex [N-Term]; 1x(De)TMT6plex [N-Term]		1	1	2	P17050	P17050 [167-171]	0	821.47187	0
False	High	[K].QGYQLR.[Q]	1xTMT6plex [N-Term]		1	1	1	P06280	P06280 [327-332]	0	993.56790	0											2.425	1.455	1.302	1.285	1.610
False	High	[K].QHEK.[E]	1xTMT6plex [K4]; 1xTMT6plex [N-Term]; 1x(De)TMT6plex [N-Term]		2	2	13	P02763; P19652	P02763 [189-192]; P19652 [189-192]	0	770.43582	0	0.410	0.829	0.900	0.659	9.373	1.107	0.623	0.367	0.443	1.164						2.215	0.848	0.354	2.055	0.612	0.495	0.457	0.318	2.313	0.361	0.454	1.982	0.580	2.657	0.848	0.383	0.538	0.772	0.392	0.487	0.330	0.455
False	High	[R].QHIMQR.[I]	1xTMT6plex [N-Term]		1	1	11	Q16769	Q16769 [89-94]	0	1041.58250	0
False	High	[R].QHIMQR.[I]	1xOxidation [M4]; 1xTMT6plex [N-Term]		1	1	26	Q16769	Q16769 [89-94]	0	1057.57741	0	1.007	2.241	1.713	1.496	0.010	0.996	1.451	1.117	0.828	1.939	1.363	0.822	1.102	1.093	1.362	1.094	0.560	1.358	0.792	1.473	1.762	1.562	1.184	1.050	0.632	1.346	0.988	1.682	0.611	1.709	1.819	1.205	2.483	0.378	1.412	1.434	2.107
False	High	[R].QHMDSDSSPSSSSTYCNQMMR.[R]	1xCarbamidomethyl [C16]; 1xTMT6plex [N-Term]		1	1	1	P07998	P07998 [39-59]	0	2665.09484	0											0.784	1.117	0.993	2.312	1.466
False	High	[R].QHMDSDSSPSSSSTYCNQMMR.[R]	1xCarbamidomethyl [C16]; 1xOxidation [M]; 1xTMT6plex [N-Term]		1	1	2	P07998	P07998 [39-59]	0	2681.08975	0											1.444	1.693	1.308	2.707	2.209
False	High	[R].QHMDSDSSPSSSSTYCNQMMR.[R]	1xCarbamidomethyl [C16]; 2xOxidation [M19; M20]; 1xTMT6plex [N-Term]		1	1	1	P07998	P07998 [39-59]	0	2697.08467	0											0.926	1.043	0.854	2.495	2.010
False	High	[K].QHTVTTTTK.[G]	1xTMT6plex [K9]; 1xTMT6plex [N-Term]		1	1	38	P04156	P04156 [186-194]	0	1474.86296	0	1.458	1.904	1.669	1.652	0.784	1.261	1.411	1.501	1.482	1.531	1.452	1.034	0.911	1.431	1.344	1.389	1.062	1.270	1.566	1.417	1.778	1.112	1.033	0.309	0.587	1.609	1.175	1.635	1.346	1.394	0.999	1.247	1.253	0.349	1.570	1.224	1.606
False	High	[Q].QKPGQAPR.[L]	1xTMT6plex [K2]; 1xTMT6plex [N-Term]		2	3	13	P01624; P01619	P01624 [58-65]; P01619 [59-66]	0	1339.82104	0	0.755	0.681	0.947	0.965	3.105	1.676	0.503	0.582	0.379	0.770	0.805	0.497	0.839	0.795	0.473											0.666	0.784	0.605	0.475	1.150	0.691	0.544	0.727	0.472	1.024	1.096	0.706
False	High	[K].QKPITPETAEK.[L]	2xTMT6plex [K2; K11]; 1xTMT6plex [N-Term]		1	2	1	P60953	P60953 [134-144]	0	1929.16239	0
False	High	[R].QKVEPLR.[A]	1xTMT6plex [K2]; 1xTMT6plex [N-Term]		1	1	4	P02647	P02647 [141-147]	1	1327.84619	0	1.516	0.256	0.898	0.256	0.300						0.802	0.372	1.551	0.454	0.620	0.352	0.938	1.516	0.189	0.431	1.671	1.042	1.221	3.191	10.915
False	High	[K].QKWEAEPVYVQR.[A]	1xTMT6plex [K2]; 1xTMT6plex [N-Term]		1	1	10	P25311	P25311 [166-177]	1	1991.11147	0	0.163	0.153	0.273	0.190	0.735						0.148	0.078	0.133	0.289	0.074	0.314	0.169	0.178	0.528	0.105	0.205	0.416	0.241	0.862	0.216
False	High	[R].QLAPR.[A]	1xTMT6plex [N-Term]		1	1	29	P08294	P08294 [86-90]	0	813.51440	0	1.306	1.017	1.667	1.108	1.077	1.751	0.675	0.708	1.119	1.462	1.275	1.084	0.987	1.348	1.531	0.803	1.000	1.224	0.740	1.450	2.476	0.922	0.877	0.515	0.618	1.524	0.698	1.286	0.804	1.229	1.687	1.590	1.299	0.828	1.158	1.923	2.491
False	High	[K].QNCELFEQLGEYK.[F]	1xCarbamidomethyl [C3]; 1xTMT6plex [K13]; 1xTMT6plex [N-Term]; 1x(De)TMT6plex [N-Term]		1	1	31	P02768	P02768 [414-426]	0	1886.91558	0	1.774	1.829	1.845	1.515	1.725	1.032	0.775	0.918	2.560	1.387						1.019	1.703	1.164	0.579	2.313	1.737	1.036	1.251	2.699	2.725	1.624	1.013	0.937	0.555	1.117	1.350	1.022	1.599	3.365	1.950	1.813	1.224
False	High	[R].QIGSVDTFR.[I]	1xTMT6plex [N-Term]		1	1	6	Q99519	Q99519 [70-78]	0	1251.68947	0											1.579	0.935	1.313	1.397	1.452	0.981	1.101	1.105	0.993	1.228	2.284	1.501	1.070	0.989	1.105
False	High	[R].QLHHGEK.[S]	1xTMT6plex [K7]; 1xTMT6plex [N-Term]		1	1	2	Q02383	Q02383 [297-303]	0	1306.76319	0																					0.901	0.328	0.424	2.549	0.390
False	High	[K].QLVCPVTR.[D]	1xCarbamidomethyl [C4]; 1xTMT6plex [N-Term]		1	1	17	P22792	P22792 [442-449]	0	1201.69244	0																0.632	0.978	0.709	0.708	1.650	2.084	1.429	1.770	0.616	0.708	1.431	0.724	1.200	0.644	1.366	1.228	1.502	4.958	0.639	1.352	2.041	2.009
False	High	[Y].QLVDISQDNALR.[D]	1xTMT6plex [N-Term]		1	1	1	Q9H299	Q9H299 [36-47]	0	1600.88560	0
False	High	[K].QLVEIEK.[V]	1xTMT6plex [K7]; 1xTMT6plex [N-Term]		1	2	60	P00738	P00738 [229-235]	0	1316.81897	0	1.245	3.549	1.347	3.298	11.143	12.573	0.941	0.373	6.624	4.157	0.855	2.377	1.438	1.060	1.331	9.160	0.886	1.046	0.770	0.798	1.856	0.755	0.995	2.216	5.911	3.278	0.586	2.988	0.960	1.745	1.610	1.022	1.256	6.340	1.484	1.158	1.243
False	High	[K].QLVLK.[A]	1xTMT6plex [K5]; 1xTMT6plex [N-Term]		1	1	63	P01011	P01011 [63-67]	0	1058.73379	0	0.438	0.906	0.645	0.796	0.815	1.069	0.998	0.744	1.098	1.952	0.689	0.376	0.741	0.598	0.486	1.602	0.578	0.752	0.654	0.489	0.451	0.793	0.562	1.145	0.589	0.586	0.964	0.687	0.753	0.909	0.735	0.547	0.490	0.521	0.463	0.588	0.751
False	High	[R].QLVR.[T]	1xTMT6plex [N-Term]		1	1	1	Q96PD5	Q96PD5 [524-527]	0	744.49294	0	0.864	0.609	0.680	2.386	0.499
False	High	[LK].QIWR.[VI]	1xTMT6plex [N-Term]		1	1	1	P06396	P06396 [69-72]; [448-451]	0	831.50384	0																										0.271	0.582	0.929	0.472	0.585
False	High	[F].QIYAVPWQGTMTLSK.[S]	1xOxidation [M11]; 1xTMT6plex [K15]; 1xTMT6plex [N-Term]		1	1	1	P01034	P01034 [126-140]	0	2197.20913	0											2.510	1.763	1.277	2.013	2.185
False	High	[R].QLYEEEIR.[E]	1xTMT6plex [N-Term]		1	2	1	P05787-2	P05787-2 [254-261]	0	1308.69970	0
False	High	[R].QLYEFDIK.[V]	1xTMT6plex [K8]; 1xTMT6plex [N-Term]		1	2	9	P15586	P15586 [342-349]	0	1513.86665	0																0.922	0.685	0.697	0.967	0.615	0.922	0.704	0.577	0.868	0.523
False	High	[K].QLYLQHR.[V]	1xTMT6plex [N-Term]		1	1	8	P54802	P54802 [222-228]	0	1186.68941	0	1.164	1.252	1.909	1.074	0.945											1.197	0.671	1.047	1.391	1.246	1.949	1.179	1.447	0.622	0.890
False	High	[K].QLYNK.[Y]	1xTMT6plex [K5]; 1xTMT6plex [N-Term]; 1x(De)TMT6plex [N-Term]		1	2	13	P10451	P10451 [31-35]	0	894.52463	0	1.947	1.647	2.686	1.702	1.105	1.435	1.453	1.573	2.034	1.248	1.592	1.072	1.002	0.972	0.992	1.180	1.747	0.854	0.559	1.672						1.763	1.197	1.035	0.851	0.957						0.988	1.165
False	High	[K].QLYNK.[Y]	1xTMT6plex [K5]; 1xTMT6plex [N-Term]		2	3	218	P10451-5; P10451	P10451-5 [31-35]; P10451 [31-35]	0	1123.68757	0	1.823	2.402	2.729	3.772	0.626	1.640	2.018	1.803	2.361	1.829	2.803	2.999	1.615	1.514	2.631	1.766	5.090	1.291	0.194	2.990	2.562	2.323	1.459	0.285	0.590	4.216	2.948	1.058	0.496	2.272	0.668	2.284	1.280	0.538	1.474	2.302	1.478
False	High	[C].QLYQGK.[K]	1xTMT6plex [K6]; 1xTMT6plex [N-Term]		1	1	1	P13284	P13284 [227-232]	0	1194.72468	0																					3.691	1.339	3.967	0.857	1.090
False	High	[K].QMECK.[N]	1xCarbamidomethyl [C4]; 1xTMT6plex [K5]; 1xTMT6plex [N-Term]		1	1	4	P35555	P35555 [2262-2266]	0	1153.61097	0																										1.972	1.456	2.359	1.816	1.522
False	High	[K].QMECK.[N]	1xCarbamidomethyl [C4]; 1xOxidation [M2]; 1xTMT6plex [K5]; 1xTMT6plex [N-Term]		1	1	1	P35555	P35555 [2262-2266]	0	1169.60589	0																1.313	1.112	1.635	1.893	1.308
False	High	[R].QMPGK.[G]	1xTMT6plex [K5]; 1xTMT6plex [N-Term]		1	1	10	A0A0C4DH38	A0A0C4DH38 [58-62]	0	1018.61196	0	1.249	1.221	1.802	1.248	1.261	1.748	0.912	0.867	1.298	1.254	1.722	1.199	1.143	1.017	0.988	0.986	0.902	0.929	1.498	0.749						1.172	0.751	1.174	0.801	1.352	1.229	1.052	0.788	1.714	1.080	1.028	0.876
False	High	[R].QMPGK.[G]	1xOxidation [M2]; 1xTMT6plex [K5]; 1xTMT6plex [N-Term]		1	1	7	A0A0C4DH38	A0A0C4DH38 [58-62]	0	1034.60687	0	2.274	1.469	2.882	1.358	1.630	2.715	1.837	1.247	1.804	1.744	2.660	1.779	1.543	1.606	1.871	1.237	1.468	2.277	1.374	2.005											2.410	1.440	4.176	0.981	3.050
False	High	[K].QMPQYR.[G]	1xTMT6plex [N-Term]		1	2	1	Q6UXE8	Q6UXE8 [77-82]	0	1051.55562	0
False	High	[R].QMSK.[Y]	1xOxidation [M2]; 1xTMT6plex [K4]; 1xTMT6plex [N-Term]		1	1	1	Q03591	Q03591 [162-165]	0	967.56467	0																					2.815	1.632	3.564	1.187	3.295
False	High	[R].QMVETELK.[L]	1xTMT6plex [K8]; 1xTMT6plex [N-Term]		1	1	4	P62258	P62258 [87-94]	0	1435.82307	0											1.570	0.858	1.230	1.240	1.373																					2.591	1.250
False	High	[K].QMVGR.[E]	1xTMT6plex [N-Term]		1	1	2	Q5KU26	Q5KU26 [657-661]	0	819.47082	0	0.408	0.291	0.726	1.687	0.623											0.988	0.553	1.063	1.563	0.727
False	High	[K].QMVGR.[E]	1xOxidation [M2]; 1xTMT6plex [N-Term]		1	1	11	Q5KU26	Q5KU26 [657-661]	0	835.46574	0	0.769	0.522	0.859	1.460	0.658	1.297	0.667	0.893	0.496	0.800	0.960	0.548	1.196	1.220	0.464						1.334	0.931	0.702	0.332	0.720						0.760	0.627	1.493	0.389	0.323	1.104	1.109
False	High	[K].QNAVSSEETNDFK.[Q]	1xTMT6plex [K13]; 1xTMT6plex [N-Term]		1	1	3	P10451-3	P10451-3 [31-43]	0	1926.98091	0	1.443	2.581	1.873	2.709	0.847																										0.915	1.238	0.904	0.828	1.384
False	High	[R].QITVNDLPVGR.[S]	1xTMT6plex [N-Term]		2	2	18	Q06830; P32119	Q06830 [141-151]; P32119 [140-150]	0	1440.83719	0	1.430	1.058	1.964	1.892	1.128	1.866	2.847	1.049	1.152	1.723	2.229	1.871	1.665	1.441	2.106	1.222	1.429	2.853	0.784	1.992	3.625	1.406	1.785	0.692	1.117	1.408	1.006	1.245	0.850	1.801	1.814	1.382	1.530	1.012	2.410	2.635	1.705
False	High	[R].QLGTVQQVISER.[V]	1xTMT6plex [N-Term]		1	3	10	P12111	P12111 [1193-1204]	0	1586.90634	0	2.026	1.734	2.070	1.594	0.703																2.807	1.326	1.140	0.614	0.811	1.723	1.217	2.025	1.353	1.538						2.669	1.737
False	High	[K].QITIPSQEQEHSQK.[A]	1xTMT6plex [K14]; 1xTMT6plex [N-Term]		1	1	28	P04279	P04279 [329-342]	0	2111.14970	0	0.114	0.099	0.179	0.117	0.093						0.092	0.074	0.110	0.076	0.081	0.045	0.028	0.038	0.030	0.039	0.145	0.075	0.091	0.066	0.163	0.228	0.156	0.244	0.187	0.235	0.253	0.297	0.373	0.096	0.308	0.212	0.253
False	High	[R].QLTCR.[L]	1xCarbamidomethyl [C4]; 1xTMT6plex [N-Term]		1	3	8	Q13477	Q13477 [44-48]	0	906.50285	0						2.136	2.607	1.992	2.534	3.922						2.110	1.428	1.876	1.280	3.383						1.869	1.135	2.099	1.753	2.997
False	High	[H].QLLAGGEVDLK.[N]	1xTMT6plex [K11]; 1xTMT6plex [N-Term]		1	2	3	P01133	P01133 [787-797]	0	1600.96743	0											2.394	2.213	3.005	1.502	7.283											1.730	1.486	1.450	0.849	12.348
False	High	[R].QLLLTADDR.[V]	1xTMT6plex [N-Term]		1	2	2	P04075-2	P04075-2 [115-123]	0	1273.73133	0																															1.603	1.634	2.486	3.044	1.639
False	High	[R].QLLQR.[V]	1xTMT6plex [N-Term]		1	2	30	P01133	P01133 [96-100]	0	886.56717	0	1.188	0.854	0.909	0.839	0.122	0.841	1.127	1.222	1.221	1.010	2.003	1.436	1.136	0.820	2.768	1.226	1.218	0.767	0.068	0.916	1.683	1.569	0.984	0.414	0.788	1.210	0.771	1.230	0.090	1.372	1.611	0.483	1.472	0.462	0.903	4.137	2.274
False	High	[K].QLIVGVNK.[M]	1xTMT6plex [K8]; 1xTMT6plex [N-Term]		1	1	1	P68104	P68104 [147-154]	0	1328.86659	0
False	High	[K].QIMN.[-]	1xTMT6plex [N-Term]		1	2	5	P22891-2	P22891-2 [419-422]	0	734.40683	0
False	High	[K].QIMN.[-]	1xOxidation [M3]; 1xTMT6plex [N-Term]		1	2	5	P22891-2	P22891-2 [419-422]	0	750.40174	0																0.807	0.917	1.182	1.056	0.936	2.141	1.353	1.301	0.817	1.745
False	High	[K].QINDYVAK.[Q]	1xTMT6plex [K8]; 1xTMT6plex [N-Term]		1	1	55	P05154	P05154 [171-178]	0	1408.82004	0	1.222	0.906	0.752	0.647	0.344	1.028	1.016	1.320	1.110	1.157	1.528	1.506	1.116	1.197	1.682	0.901	0.941	1.006	0.444	1.115	1.336	1.164	1.638	0.365	0.707	1.293	1.491	1.913	1.652	1.526	1.730	1.174	1.169	0.293	1.148	1.867	1.513
False	High	[K].QINDYVAK.[Q]	1xDeamidated [N3]; 1xTMT6plex [K8]; 1xTMT6plex [N-Term]		1	1	12	P05154	P05154 [171-178]	0	1409.80405	0											1.567	1.508	0.999	1.162	1.748	0.820	0.797	1.036	0.456	1.000	1.196	1.311	1.741	0.322	0.683	1.528	0.972	0.948	0.472	1.560	1.436	1.061	2.275	0.260	0.965	2.043	1.680
False	High	[K].QINDYVEK.[G]	1xTMT6plex [K8]; 1xTMT6plex [N-Term]		1	1	80	P01009	P01009 [180-187]	0	1466.82552	0	1.135	1.273	1.218	1.794	0.754	0.975	0.907	0.865	2.349	2.560	1.497	0.996	1.497	1.033	1.428						1.641	0.790	0.974	1.167	1.857	1.074	0.757	0.936	0.542	1.011	2.540	1.155	1.008	2.508	1.865	1.743	1.463
False	High	[K].QINDYVEK.[G]	1xDeamidated [N3]; 1xTMT6plex [K8]; 1xTMT6plex [N-Term]		1	1	11	P01009	P01009 [180-187]	0	1467.80953	0						1.213	1.062	1.144	2.183	2.023											2.129	1.374	1.203	1.436	2.513	1.301	0.783	0.786	0.635	1.104
False	High	[K].QLNLK.[L]	1xTMT6plex [K5]; 1xTMT6plex [N-Term]		1	1	24	P02647	P02647 [65-69]	0	1073.70830	0	2.067	1.341	1.473	1.439	0.717	1.485	1.127	1.863	11.342	1.224	1.676	0.935	3.093	0.631	1.355	0.928	2.633	1.869	0.749	0.734	1.791	1.292	1.202	2.221	6.452						1.880	1.105	2.393	8.819	1.161	1.884	1.187
False	High	[K].QLNPK.[K]	1xTMT6plex [K5]; 1xTMT6plex [N-Term]; 1x(De)TMT6plex [N-Term]		1	1	1	Q14315-2	Q14315-2 [272-276]	0	828.51407	0
False	High	[R].QINSYVK.[N]	1xTMT6plex [K7]; 1xTMT6plex [N-Term]		1	1	19	P08185	P08185 [169-175]	0	1309.78801	0						1.144	0.929	0.588	0.716	1.776											1.843	0.714	0.790	0.999	1.008	0.390	0.851	0.609	0.915	0.834						0.495	0.520
False	High	[F].QINTFDLR.[V]	1xTMT6plex [N-Term]		1	3	1	P13473-3	P13473-3 [344-351]	0	1235.69455	0																1.311	1.351	1.214	1.147	1.914
False	High	[R].QLPAR.[T]	1xTMT6plex [N-Term]		1	1	1	P26842	P26842 [168-172]	0	813.51440	0																										1.855	1.335	1.619	3.113	2.440
False	High	[Q].QLPGTAPK.[L]	1xTMT6plex [K8]; 1xTMT6plex [N-Term]		1	1	3	P01700	P01700 [58-65]	0	1269.79309	0																					1.482	18.089	1.087	2.892	7.273
False	High	[N].QLQALPR.[R]	1xTMT6plex [N-Term]		1	1	2	P22792	P22792 [156-162]	0	1054.65704	0
False	High	[K].QLQLLK.[A]	1xTMT6plex [K6]; 1xTMT6plex [N-Term]		1	1	24	P15289	P15289 [458-463]	0	1200.80801	0	0.876	1.268	0.888	1.064	0.696						1.087	0.715	0.669	1.277	0.784	1.030	0.797	1.042	1.463	1.186	2.533	1.064	0.624	0.615	0.709	0.657	0.813	2.075	0.585	0.747	1.388	1.885	1.214	0.382	1.618	0.892	1.014
False	High	[R].QLQNQGR.[S]	1xTMT6plex [N-Term]		1	2	1	Q6P531	Q6P531 [77-83]	0	1072.60607	0																					2.484	1.815	1.579	0.455	0.851
False	High	[K].QISNLQQSISDAEQR.[G]	1xTMT6plex [N-Term]		1	1	34	P04264	P04264 [418-432]	0	1946.01405	0	2.499	1.465	2.334	2.015	1.734	1.186	1.894	1.303	0.579	0.629	1.733	3.892	1.602	1.732	2.703	1.713	0.901	1.550	1.239	1.537	7.387	1.564	2.722	0.774	1.517	2.063	1.542	1.845	3.210	1.718	1.584	2.174	3.497	0.936	2.147
False	High	[R].QLSR.[E]	1xTMT6plex [N-Term]		1	1	3	Q9UPS8-2	Q9UPS8-2 [421-424]	0	732.45655	0
False	High	[R].QLSSGVSEIR.[H]	1xTMT6plex [N-Term]		1	1	7	P04792	P04792 [80-89]	0	1304.73715	0	1.174	0.689	1.591	0.766	0.748						1.504	2.209	1.631	1.350	3.138						2.361	1.144	3.455	0.906	1.842
False	High	[E].QLTCDNGACYNTSQK.[C]	2xCarbamidomethyl [C4; C9]; 1xDeamidated [N6]; 1xTMT6plex [K15]; 1xTMT6plex [N-Term]; 1x(De)TMT6plex [K15]		1	1	1	P98164	P98164 [149-163]	0	1989.88436	0																1.418	1.344	1.769	1.638	2.146
False	High	[A].QLTIEAVPSNAAEGK.[E]	1xTMT6plex [K15]; 1xTMT6plex [N-Term]; 1x(De)TMT6plex [N-Term]		1	1	2	P31997	P31997 [35-49]	0	1756.96424	0																															1.253	1.301	2.759	0.353	1.864	1.712	1.470
False	High	[T].QSPDLEPILR.[H]	1xTMT6plex [N-Term]		1	1	2	P01042-2	P01042-2 [152-161]	0	1396.79975	0																					2.094	1.406	2.726	0.705	0.791
False	High	[R].QSPEK.[R]	1xTMT6plex [K5]; 1xTMT6plex [N-Term]		1	1	1	P55316	P55316 [196-200]	0	1046.62463	0
False	High	[GR].QSPSYGR.[H]	1xTMT6plex [N-Term]		1	1	13	Q86YZ3	Q86YZ3 [902-908]; [1137-1143]; [1607-1613]; [2077-2083]; [2547-2553]	0	1023.54207	0	2.877	2.256	2.903	1.433	1.676	1.587	2.250	2.053	1.332	1.388	1.511	4.162	1.739	1.876	2.120	0.882	1.406	1.212	1.015	1.381	3.325	1.221	1.490	0.704	1.534	2.530	1.967	1.720	1.395	1.734	2.392	3.657	3.997	0.930	2.431	2.354	2.453
False	High	[K].RGEGR.[A]	1xTMT6plex [N-Term]		1	1	1	P02748	P02748 [408-412]	1	803.46852	0
False	High	[R].RGEK.[E]	1xTMT6plex [K4]; 1xTMT6plex [N-Term]		1	1	8	P04217	P04217 [245-248]	1	947.60384	0																					0.405	0.481	0.401	1.579	0.632						0.740	0.683	0.748	0.471	0.373
False	High	[K].RGEQCVDIDECTIPPYCHQR.[C]	3xCarbamidomethyl [C5; C11; C17]; 1xTMT6plex [N-Term]		1	3	4	Q12805	Q12805 [208-227]	1	2762.26462	0	1.474	0.794	1.184	1.097	0.513											0.998	0.651	0.979	0.775	1.074
False	High	[K].RGER.[G]	1xTMT6plex [N-Term]		1	1	5	Q15485	Q15485 [71-74]	1	746.44705	0	3.293	1.361	8.674	4.560	4.497																6.207	2.119	1.905	1.232	2.225						2.372	2.924	3.057	0.572	2.630
False	High	[R].RGGAAVGGGEQPPPAPAPR.[R]	1xTMT6plex [N-Term]		1	1	7	Q86Y38	Q86Y38 [46-64]	1	1971.07217	0	2.697	1.900	4.797	2.195	2.211																					3.232	2.919	3.166	2.969	3.571
False	High	[Y].RGGSGGGGGGSSGGR.[G]	1xTMT6plex [N-Term]		1	1	2	P04264	P04264 [588-602]	1	1391.69372	0
False	High	[A].RGNDGAR.[G]	1xTMT6plex [N-Term]		1	1	8	P02461	P02461 [320-326]	1	974.53291	0	2.880	1.037	17.091	5.618	6.137	100.000	100.000	100.000	100.000	100.000											17.647	3.212	3.524	2.736	9.112	15.724	5.130	21.807	16.830	15.156						4.352	15.133
False	High	[R].RGPLVK.[Y]	1xTMT6plex [K6]; 1xTMT6plex [N-Term]		1	1	32	Q08380	Q08380 [436-441]	1	1127.76648	0	1.042	0.630	1.049	0.444	0.285						1.266	1.205	0.977	0.925	1.045	0.559	0.925	0.780	0.259	0.854	1.540	1.109	1.244	0.432	0.750	1.345	0.830	0.961	0.381	1.120	1.126	0.970	1.869	0.426	0.761	1.289	1.624
False	High	[K].RGPR.[G]	1xTMT6plex [N-Term]		1	1	1	P05997	P05997 [503-506]	1	714.45722	0																					2.902	1.356	1.312	0.452	0.909
False	High	[R].RGQPR.[Q]	1xTMT6plex [N-Term]		3	6	7	P02751-14; P02751-9; P02751-17	P02751-14 [1036-1040]; P02751-9 [1036-1040]; P02751-17 [1036-1040]	1	842.51580	0	0.735	0.369	1.125	0.576	0.311																1.458	1.155	1.026	0.302	0.574						0.922	0.866	3.124	0.246	1.086	0.945	1.181
False	High	[R].RGSIQVDGEELVSGR.[S]	1xTMT6plex [N-Term]		1	1	22	P98160	P98160 [4304-4318]	1	1830.98710	0	0.716	0.353	0.423	0.455	0.236						0.672	0.419	0.547	0.777	0.537	0.770	0.396	0.549	0.978	0.470	1.206	0.820	0.579	0.945	0.783						0.349	0.470	0.744	0.186	0.315	1.252	1.052
False	High	[R].RKPGIGGR.[E]	1xTMT6plex [K2]; 1xTMT6plex [N-Term]		1	2	2	Q8TCZ2	Q8TCZ2 [85-92]	1	1298.84211	0	1.512	1.326	2.578	0.862	1.439																2.531	1.234	1.277	0.645	1.013
False	High	[R].RLEAQVGMATR.[D]	1xTMT6plex [N-Term]		1	1	8	Q969Z4	Q969Z4 [76-86]	1	1460.82050	0	1.820	0.859	1.615	1.506	0.898											1.331	1.119	1.445	0.860	2.982																1.154	1.345
False	High	[R].RLEAQVGMATR.[D]	1xOxidation [M8]; 1xTMT6plex [N-Term]		1	1	7	Q969Z4	Q969Z4 [76-86]	1	1476.81541	0	2.241	1.438	1.634	1.404	1.286																2.214	2.109	1.594	0.565	1.024
False	High	[K].RLEFVAAR.[L]	1xTMT6plex [N-Term]		1	4	2	P15151	P15151 [91-98]	1	1190.72071	0																					1.905	1.266	1.037	0.501	0.704
False	High	[SK].RLEK.[ER]	1xTMT6plex [K4]; 1xTMT6plex [N-Term]		1	1	3	Q9P1Z9	Q9P1Z9 [1064-1067]; [1489-1492]	1	1003.66644	0																1.003	1.312	1.565	1.133	1.939
False	High	[R].RIER.[F]	1xTMT6plex [N-Term]		1	1	7	A4UGR9-8	A4UGR9-8 [106-109]	1	802.50965	0	2.263	1.517	4.248	2.554	1.820																1.547	1.267	1.823	0.765	0.811
False	High	[R].RLNSGEK.[D]	1xTMT6plex [K7]; 1xTMT6plex [N-Term]		1	1	12	Q02383	Q02383 [417-423]	1	1261.76286	0	0.154	0.068	0.119	0.061	0.046						0.067	0.082	0.176	0.148	0.110	0.055	0.101	0.162	0.090	0.087	0.214	0.105	0.109	0.037	0.069	0.115	0.038	0.078	0.071	0.042						0.104	0.103
False	High	[R].RLNYGGK.[S]	1xTMT6plex [K7]; 1xTMT6plex [N-Term]		1	1	11	Q02383	Q02383 [477-483]	1	1265.77303	0	0.225	0.038	0.191	0.148	0.264											0.053	0.063	0.277	0.047	0.496	0.111	0.108	0.137	0.289	0.276	0.209	0.101	0.160	0.132	0.123	0.061	0.049	0.037	0.015	0.038	0.130	0.101
False	High	[G].RLVGEEEAGFGECDK.[F]	1xCarbamidomethyl [C13]; 1xTMT6plex [K15]; 1xTMT6plex [N-Term]		1	1	2	O94919	O94919 [22-36]	1	2154.09014	0	0.888	0.761	1.259	1.377	1.340
False	High	[R].RNPADPQR.[I]	1xTMT6plex [N-Term]		1	4	16	Q12805	Q12805 [141-148]	1	1182.65408	0						1.187	0.902	0.754	0.742	1.012	1.161	1.183	1.000	1.119	1.433						2.486	1.676	1.324	0.522	0.685	1.463	0.773	1.183	0.843	1.084	1.706	1.277	1.566	0.327	1.248	1.717	2.111
False	High	[K].RPCEDLR.[C]	1xCarbamidomethyl [C3]; 1xTMT6plex [N-Term]; 1x(De)TMT6plex [N-Term]		1	1	10	Q96FE7-2	Q96FE7-2 [94-100]	0	945.45708	0
False	High	[K].RPCEDLR.[C]	1xCarbamidomethyl [C3]; 1xTMT6plex [N-Term]		1	1	358	Q96FE7-2	Q96FE7-2 [94-100]	0	1174.62001	0	2.854	2.724	3.050	2.221	1.503	1.443	1.934	1.980	2.076	1.972	2.285	2.893	1.571	2.714	2.800	1.917	0.940	1.855	1.000	3.602	3.174	1.995	1.199	0.495	0.794	3.050	1.928	1.194	1.487	1.843	1.924	1.718	1.495	0.409	3.229	3.311	2.511
False	High	[P].RGDQGPVGR.[T]	1xTMT6plex [N-Term]		1	1	13	P08123	P08123 [822-830]	1	1170.65408	0	2.026	1.356	2.781	1.717	1.345	2.946	1.322	3.658	1.744	2.441	1.456	1.382	1.464	1.688	1.933	1.214	1.482	2.354	2.080	2.026	3.203	1.613	1.202	1.162	1.730	2.371	1.460	3.084	1.632	1.668	1.992	2.066	3.319	1.327	2.185	1.611	1.777
False	High	[R].RPCFESLK.[A]	1xCarbamidomethyl [C3]; 1xTMT6plex [K8]; 1xTMT6plex [N-Term]		1	1	1	P43652	P43652 [507-514]	0	1494.85029	0																					1.597	0.997	1.444	5.991	3.118
False	High	[R].RGDMSSNPAK.[E]	1xOxidation [M4]; 1xTMT6plex [K10]; 1xTMT6plex [N-Term]		1	2	2	P24821	P24821 [877-886]	1	1536.82045	0
False	High	[R].RFEELK.[K]	1xTMT6plex [K6]; 1xTMT6plex [N-Term]		1	3	1	P53990-5	P53990-5 [371-376]	1	1279.77744	0																					3.635	1.796	1.930	0.473	0.856
False	High	[K].RAPAFEGR.[I]	1xTMT6plex [N-Term]		1	1	77	P01833	P01833 [289-296]	1	1132.64246	0	1.568	1.478	1.778	1.863	0.287	0.973	0.436	0.489	0.707	0.711	1.392	1.140	0.762	1.111	1.229	0.746	0.770	0.755	0.747	1.252	2.525	1.358	1.627	0.617	0.694	1.457	0.679	1.749	0.907	1.403	1.642	0.972	1.231	0.362	1.186	2.373	1.498
False	High	[K].RAQR.[Q]	1xTMT6plex [N-Term]		1	1	4	P01042-2	P01042-2 [184-187]	1	759.47869	0	0.531	0.319	0.451	0.357	0.081
False	High	[R].RCDPIR.[I]	1xCarbamidomethyl [C2]; 1xTMT6plex [N-Term]		1	1	2	Q9ULV1	Q9ULV1 [44-49]	1	1045.57741	0
False	High	[R].RCEPVLK.[E]	1xCarbamidomethyl [C2]; 1xTMT6plex [K7]; 1xTMT6plex [N-Term]		1	1	15	Q9ULV1	Q9ULV1 [127-133]	1	1359.81826	0	2.095	1.809	2.997	1.936	2.307						2.352	1.385	1.441	2.539	2.551											1.873	1.304	2.479	2.488	1.504	2.573	1.956	1.482	1.305	2.891	3.957	2.954
False	High	[K].RCPADCHNR.[G]	2xCarbamidomethyl [C2; C6]; 1xTMT6plex [N-Term]		2	6	4	P24821-3; P24821	P24821-3 [376-384]; P24821 [376-384]	1	1414.66295	0	2.421	2.086	5.426	3.678	2.903																															1.547	1.835
False	High	[R].RCPGDCR.[G]	2xCarbamidomethyl [C2; C6]; 1xTMT6plex [N-Term]		1	3	12	P22105	P22105 [527-533]	1	1149.54546	0	1.228	1.283	2.865	1.934	2.339	3.112	2.034	2.635	2.511	3.206	0.711	0.545	0.651	1.093	0.589						7.228	2.971	1.986	1.034	1.185	3.729	1.533	2.606	3.082	2.266	2.503	5.065	6.484	1.191	6.697	2.782	3.969
False	High	[K].RDDK.[T]	1xTMT6plex [K4]; 1xTMT6plex [N-Term]		1	1	9	Q8WZ42	Q8WZ42 [13513-13516]	1	991.59367	0	0.711	0.713	1.671	1.104	1.418	5.129	2.899	1.145	0.666	0.793	1.612	0.973	0.664	1.748	2.243	0.471	1.386	2.318	0.407	1.049	1.323	0.625	0.855	0.242	0.994	2.249	0.421	0.660	1.473	2.012	1.138	1.266	1.834	0.509	1.023
False	High	[R].RDEGK.[C]	1xTMT6plex [K5]; 1xTMT6plex [N-Term]		1	1	1	Q99715	Q99715 [2727-2731]	1	1062.63078	0																0.942	1.009	1.154	0.938	1.332
False	High	[R].RDFTFNK.[D]	1xTMT6plex [K7]; 1xTMT6plex [N-Term]		1	1	17	P10253	P10253 [412-418]	1	1385.79416	0	1.024	0.756	1.483	0.706	0.460						1.560	0.998	0.676	1.000	1.870	0.772	0.928	0.814	0.578	1.270	1.752	1.068	0.785	0.271	0.581	0.760	0.568	2.271	0.338	0.927	1.606	1.144	1.140	0.483	1.729	2.318	1.230
False	High	[F].RDLCNSEL.[-]	1xCarbamidomethyl [C4]; 1xTMT6plex [N-Term]		1	1	6	P55000	P55000 [96-103]	1	1235.62515	0	0.293	0.326	0.452	0.355	0.285						0.255	0.218	0.223	0.273	0.280																0.434	0.461	0.673	0.172	0.481
False	High	[R].RDPPQYPVVPVHLDR.[I]	1xTMT6plex [N-Term]; 1x(De)TMT6plex [N-Term]		1	1	6	P10153	P10153 [145-159]	1	1787.95513	0																0.727	1.068	0.877	1.005	1.019
False	High	[R].RDPPQYPVVPVHLDR.[I]	1xTMT6plex [N-Term]		1	1	45	P10153	P10153 [145-159]	1	2017.11806	0	1.680	0.777	1.003	0.773	0.541						1.059	0.947	0.967	1.207	1.125	0.900	0.624	0.958	0.631	0.916	1.052	1.288	0.765	0.784	0.761	1.195	0.811	0.980	0.846	1.115	1.477	0.965	1.694	0.655	1.783	1.939	1.210
False	High	[K].RDPTAEQFQEELEK.[F]	1xTMT6plex [K14]; 1xTMT6plex [N-Term]		1	1	1	P31944	P31944 [54-67]	1	2178.14428	0																2.684	4.180	3.188	1.068	3.840
False	High	[R].REAPR.[W]	1xTMT6plex [N-Term]		1	1	1	P28799	P28799 [575-579]	1	857.51547	0
False	High	[R].REEEPR.[-]	1xTMT6plex [N-Term]		1	9	2	Q9UGM3-4	Q9UGM3-4 [1522-1527]	1	1044.56354	0																										3.000	0.996	2.779	2.472	1.655						2.855	3.215
False	High	[K].REENQEQPR.[N]	1xTMT6plex [N-Term]		1	2	14	Q14515	Q14515 [160-168]	1	1414.72362	0
False	High	[RDK].REER.[ARI]	1xTMT6plex [N-Term]		2	3	4	Q5CZC0; Q8IVF2	Q5CZC0 [232-235]; [272-275]; Q8IVF2 [377-380]	1	818.46818	0																					12.049	2.442	1.694	0.776	2.091	10.416	2.189	5.194	4.128	5.075
False	High	[I].REGDDDR.[T]	1xTMT6plex [N-Term]		1	5	14	P10909-2	P10909-2 [328-334]	1	1091.52788	0						1.967	1.562	1.626	2.135	1.799	1.699	1.568	1.698	3.203	2.317
False	High	[R].REPR.[L]	1xTMT6plex [N-Term]		1	1	1	Q5VST9-6	Q5VST9-6 [4450-4453]	1	786.47835	0
False	High	[R].REPSLSPK.[L]	1xTMT6plex [K8]; 1xTMT6plex [N-Term]		1	7	64	P08174-2	P08174-2 [135-142]	1	1371.83602	0	0.826	0.738	1.120	1.067	0.854	1.234	1.064	1.102	0.844	0.981	0.845	0.520	0.687	1.187	0.461	0.818	0.427	0.766	1.224	0.321	0.581	0.747	0.414	0.486	0.396	0.500	0.937	1.054	1.429	1.081	0.714	0.817	0.837	0.208	0.507	0.600	0.817
False	High	[R].REPTR.[Q]	1xTMT6plex [N-Term]		1	1	4	P08246	P08246 [92-96]	1	887.52603	0																					2.270	0.780	4.696	0.327	2.156						1.226	1.262	6.771	0.435	4.705
False	High	[A].REVLVPEGPLYR.[V]	1xTMT6plex [N-Term]		1	2	2	Q969P0	Q969P0 [28-39]	1	1656.96346	0																1.032	0.949	1.488	1.295	1.873
False	High	[R].REVPK.[A]	1xTMT6plex [K5]; 1xTMT6plex [N-Term]		1	1	1	Q8WZ42	Q8WZ42 [31195-31199]	1	1086.70355	0
False	High	[R].RGDMSSNPAK.[E]	1xTMT6plex [K10]; 1xTMT6plex [N-Term]		1	2	2	P24821	P24821 [877-886]	1	1520.82553	0	2.463	1.246	2.872	1.476	1.283																															2.302	2.055
False	High	[G].RAEPGGGEDR.[Q]	1xTMT6plex [N-Term]		1	1	4	Q96PQ0	Q96PQ0 [75-84]	1	1272.64939	0						0.954	0.359	0.838	0.527	0.544																2.195	0.876	1.204	2.163	1.150						0.811	0.897
False	High	[R].RPCFSALEVDETYVPK.[E]	1xCarbamidomethyl [C3]; 1xTMT6plex [K16]; 1xTMT6plex [N-Term]		1	1	27	P02768	P02768 [509-524]	0	2369.25754	0	0.946	1.282	0.611	0.621	0.771						0.551	0.779	1.188	0.444	0.777	0.753	1.104	0.646	0.460	1.053	0.656	0.551	0.597	2.182	1.467	0.840	0.794	0.637	0.447	0.710	0.719	0.512	0.585	2.984	1.125	0.621	0.472
False	High	[QR].RPDGQPATR.[E]	1xTMT6plex [N-Term]		1	1	16	P98160	P98160 [1066-1074]; [1470-1478]	0	1226.68030	0
False	High	[R].RSPR.[V]	1xTMT6plex [N-Term]		1	1	3	P46100	P46100 [655-658]	1	744.46779	0						1.900	1.571	2.109	1.353	2.084																					1.829	2.065	4.114	0.623	1.735
False	High	[K].RTCSEQSL.[-]	1xCarbamidomethyl [C3]; 1xTMT6plex [N-Term]		1	1	1	O00187-2	O00187-2 [178-185]	1	1209.60950	0
False	High	[R].RTLVVR.[A]	1xTMT6plex [N-Term]; 1x(De)TMT6plex [N-Term]		1	1	3	Q8WZ42	Q8WZ42 [21711-21716]	1	743.48863	0						1.333	0.658	1.230	0.629	0.884
False	High	[R].RTPITVVK.[Q]	1xTMT6plex [K8]; 1xTMT6plex [N-Term]		1	1	48	P06396	P06396 [741-748]	1	1371.90879	0	0.539	0.510	0.937	0.589	0.426						0.730	0.423	0.737	0.887	0.456	0.806	0.372	0.664	0.519	0.290	0.415	0.389	0.259	0.501	0.390	0.411	0.603	1.014	0.642	0.728	0.637	0.667	0.608	0.248	0.517	0.641	0.670
False	High	[R].RTTSSSTR.[R]	1xTMT6plex [N-Term]		1	1	2	P04264	P04264 [30-37]	1	1124.62212	0																																				2.007	2.174
False	High	[K].RTVK.[V]	1xTMT6plex [K4]; 1xTMT6plex [N-Term]; 1x(De)TMT6plex [N-Term]		1	3	1	Q03164-3	Q03164-3 [2521-2524]	1	732.49294	0
False	High	[K].RVDADADPR.[Q]	1xTMT6plex [N-Term]		1	1	40	P08571	P08571 [72-80]	1	1243.65923	0	0.621	0.670	0.757	0.874	0.785	0.790	0.702	0.838	0.666	1.127	0.902	0.493	0.754	0.992	0.499	1.241	0.597	0.924	0.707	0.850	0.573	0.751	0.374	0.490	0.304	1.005	0.857	1.385	0.924	0.943	0.377	0.650	0.960	0.161	0.186	0.278	0.708
False	High	[R].RVDQLK.[S]	1xTMT6plex [K6]; 1xTMT6plex [N-Term]		1	1	10	P04264	P04264 [241-246]	1	1216.77778	0	7.567	3.609	1.630	2.021	9.866	0.981	3.887	0.988	0.805	1.001	1.555	5.389	0.971	1.140	3.134	2.002	2.052	1.448	1.203	3.891	5.303	1.137	2.010	0.900	1.184						2.702	6.716	6.229	1.494	3.313
False	High	[R].RVDTVDPPYPR.[S]	1xTMT6plex [N-Term]		1	1	27	P04004	P04004 [453-463]	1	1543.84301	0	1.231	1.033	1.533	1.224	0.775						1.562	1.366	1.264	1.633	1.549	0.943	0.830	1.269	0.989	0.955	1.358	1.398	1.249	0.750	1.424	1.249	0.894	1.151	0.642	1.158	1.833	1.721	2.280	0.445	1.220	1.412	1.942
False	High	[L].RVEAPTTLGDNTAANNVR.[F]	1xTMT6plex [N-Term]		1	1	1	Q7Z5L0	Q7Z5L0 [126-143]	1	2128.13081	0																2.236	1.750	2.404	1.368	4.109
False	High	[R].RVEER.[L]	1xTMT6plex [N-Term]		1	1	1	P56537	P56537 [96-100]	1	917.53660	0																										2.485	1.027	2.147	0.888	1.610
False	High	[K].RVELK.[T]	1xTMT6plex [K5]; 1xTMT6plex [N-Term]		1	1	1	P01860	P01860 [97-101]	1	1102.73485	0																					2.480	0.778	2.227	2.882	8.246
False	High	[R].RVEPYGENFNK.[A]	1xTMT6plex [K11]; 1xTMT6plex [N-Term]		1	1	1	P06727	P06727 [306-316]	1	1810.98520	0																1.039	2.552	1.257	1.130	1.313
False	High	[K].RVESK.[Y]	1xTMT6plex [K5]; 1xTMT6plex [N-Term]		1	1	2	P01861	P01861 [97-101]	1	1076.68281	0
False	High	[R].RVEVLGK.[C]	1xTMT6plex [K7]; 1xTMT6plex [N-Term]		1	1	1	O76076	O76076 [150-156]	1	1258.82473	0
False	High	[K].RYIETDPANR.[D]	1xTMT6plex [N-Term]		1	1	1	P06396	P06396 [729-738]	1	1463.78041	0	0.840	0.602	1.313	0.750	0.693
False	High	[K].SAAFLLR.[E]	1xTMT6plex [N-Term]		1	1	6	P08236	P08236 [617-623]	0	1006.62468	0	1.112	1.346	1.167	0.920	0.523						1.058	0.951	1.070	1.001	1.001	0.615	0.944	0.567	0.877	0.975	2.905	0.773	0.726	0.602	0.843
False	High	[K].SAAK.[A]	1xTMT6plex [K4]; 1xTMT6plex [N-Term]		1	1	1	P16403	P16403 [188-191]	0	834.54492	0																					3.098	1.109	2.575	0.667	1.595
False	High	[R].SAAPPQEK.[K]	1xTMT6plex [K8]; 1xTMT6plex [N-Term]		1	3	1	P20810-10	P20810-10 [331-338]	0	1285.75162	0
False	High	[K].SAASCSR.[D]	1xCarbamidomethyl [C5]; 1xTMT6plex [N-Term]		1	10	6	Q9NNX6	Q9NNX6 [380-386]	0	967.48285	0	0.889	1.207	2.509	1.621	1.112	2.445	1.359	2.259	0.853	2.407																1.028	1.232	1.852	2.172	1.439	1.518	1.285	1.695	0.929	1.560
False	High	[A].SACPGGCGPR.[E]	2xCarbamidomethyl [C3; C7]; 1xTMT6plex [N-Term]		1	3	8	P22105	P22105 [686-695]	0	1247.58224	0											1.634	1.451	1.832	3.420	2.661
False	High	[Y].SACPIFTK.[I]	1xCarbamidomethyl [C3]; 1xTMT6plex [K8]; 1xTMT6plex [N-Term]; 1x(De)TMT6plex [N-Term]		1	1	3	P60022	P60022 [47-54]	0	1152.62845	0
False	High	[Y].SACPIFTK.[I]	1xCarbamidomethyl [C3]; 1xTMT6plex [K8]; 1xTMT6plex [N-Term]		1	1	150	P60022	P60022 [47-54]	0	1381.79138	0	1.929	0.723	5.415	5.141	0.579	2.872	1.345	1.338	5.296	3.147	2.195	0.816	1.269	3.011	3.450	1.453	0.628	2.822	0.277	3.774	8.915	1.202	2.264	0.510	2.143	2.560	1.099	3.069	1.824	1.344	1.468	2.552	0.815	0.756	2.730	2.418	2.433
False	High	[R].RSDYAK.[V]	1xTMT6plex [K6]; 1xTMT6plex [N-Term]		1	1	12	Q92820	Q92820 [104-109]	1	1197.69919	0	1.194	0.956	1.491	0.884	0.670																					1.131	0.782	1.128	0.861	0.755
False	High	[K].RPDADLK.[T]	1xTMT6plex [K7]; 1xTMT6plex [N-Term]		1	2	2	P27824-2	P27824-2 [256-262]	0	1272.76761	0
False	High	[R].RQECSIPVCGQDQVTVAMTPR.[S]	2xCarbamidomethyl [C4; C9]; 1xOxidation [M18]; 1xTMT6plex [N-Term]		1	1	66	P00734	P00734 [178-198]	1	2677.30576	0	1.664	1.039	2.079	1.338	1.213	1.912	1.251	1.341	1.084	1.076	1.822	1.567	1.296	1.808	1.702	1.142	1.126	1.683	0.716	1.680	3.113	1.991	1.648	0.485	0.758	1.951	1.228	1.455	1.045	1.908	1.987	1.764	3.497	0.503	2.410	2.286	2.127
False	High	[K].RPYQEGTPCSQCPSGYHCK.[N]	3xCarbamidomethyl [C9; C12; C18]; 1xTMT6plex [K19]; 1xTMT6plex [N-Term]		1	1	5	Q6UXB8	Q6UXB8 [175-193]	0	2770.29000	0	0.307	0.581	0.861	0.736	1.274						0.464	0.379	0.552	1.155	0.232	0.651	0.452	0.892	1.262	0.257	0.713	0.446	0.257	0.986	0.296
False	High	[R].RPDIQYPDATDEDITSHMESEELNGAYK.[A]	1xDeamidated [N24]; 1xTMT6plex [K28]; 1xTMT6plex [N-Term]		1	2	9	P10451	P10451 [176-203]	0	3683.74232	0	1.382	1.493	2.233	2.190	0.606						1.614	1.477	1.344	1.298	0.957											3.784	3.573	1.279	0.997	2.455
False	High	[R].RPDIQYPDATDEDITSHMESEELNGAYK.[A]	1xOxidation [M18]; 1xTMT6plex [K28]; 1xTMT6plex [N-Term]		1	2	1	P10451	P10451 [176-203]	0	3698.75322	0											3.462	2.683	1.451	1.556	1.348
False	High	[R].RPDIQYPDATDEDITSHMESEELNGAYK.[A]	1xDeamidated [N24]; 1xOxidation [M18]; 1xTMT6plex [K28]; 1xTMT6plex [N-Term]		1	2	6	P10451	P10451 [176-203]	0	3699.73724	0	1.812	1.785	1.522	1.538	0.687						3.563	2.830	1.242	1.464	1.178	1.246	4.126	1.407	0.494	3.241	2.541	2.571	1.949	0.571	0.626
False	High	[R].RPEDQELESLSAIEAELEK.[V]	1xTMT6plex [K19]; 1xTMT6plex [N-Term]		1	1	2	P10645	P10645 [428-446]	0	2644.40816	0	1.813	1.591	1.272	2.432	2.936
False	High	[R].RPER.[E]	1xTMT6plex [N-Term]		1	1	12	Q9ULI3	Q9ULI3 [59-62]	0	786.47835	0	2.439	2.669	2.893	1.283	1.558	2.338	2.574	2.308	2.477	2.729	2.653	2.296	1.876	2.253	2.436	1.412	0.697	2.008	1.088	2.700	2.714	2.421	1.007	0.544	0.736	2.491	1.781	1.479	1.444	1.666	1.569	1.056	1.345	0.407	1.759	2.632	2.686
False	High	[R].RPEVDGVR.[K]	1xTMT6plex [N-Term]		1	1	11	O95865	O95865 [97-104]	0	1156.66359	0	1.237	1.156	1.236	1.161	0.843	1.009	0.680	0.795	0.738	1.337	1.029	0.782	0.932	0.933	0.860						1.259	1.260	0.821	0.535	0.617	0.818	0.555	0.778	0.617	0.742
False	High	[R].RPLQVLR.[A]	1xTMT6plex [N-Term]		1	1	4	P01036	P01036 [66-72]	0	1110.73088	0
False	High	[K].RPPGFSPFR.[S]	1xTMT6plex [N-Term]		1	1	15	P01042-2	P01042-2 [381-389]	0	1289.73161	0	4.963	1.906	1.848	8.472	1.047											1.145	0.978	2.906	0.928	10.455	5.046	1.815	1.331	0.849	1.305	2.433	1.180	2.076	5.450	1.666	3.310	3.309	2.186	1.718	10.750	1.355	1.170
False	High	[K].RPPNVK.[S]	1xTMT6plex [K6]; 1xTMT6plex [N-Term]		1	1	29	O60494	O60494 [3117-3122]	0	1168.75665	0	1.782	1.472	1.319	1.513	0.889	1.632	0.878	1.012	2.032	1.371	1.608	1.391	1.236	1.214	2.543	1.229	1.492	0.898	0.740	2.237	3.154	1.663	0.939	0.836	1.010	1.671	0.929	2.033	0.345	1.818	3.909	1.636	5.844	0.804	2.880	3.685	1.806
False	High	[K].RPQDAK.[N]	1xTMT6plex [K6]; 1xTMT6plex [N-Term]		1	1	8	P01024	P01024 [1376-1381]	0	1172.71518	0						1.249	1.584	1.306	5.490	0.902	1.567	1.800	2.479	1.157	2.372						2.542	1.032	0.907	2.094	5.013	2.628	0.985	0.631	0.213	1.295						2.236	1.719
False	High	[K].RPSAPFR.[S]	1xTMT6plex [N-Term]		1	2	23	Q9NZH0-2	Q9NZH0-2 [366-372]	0	1059.62608	0	1.345	0.629	1.147	0.723	0.280						1.311	1.185	0.891	1.078	0.826	0.973	0.623	0.800	0.426	0.900	1.695	1.231	1.233	0.379	0.655	1.481	0.701	0.737	0.651	0.904	1.524	1.052	1.181	0.411	1.254	1.723	1.608
False	High	[R].RPSEIVIGQCK.[V]	1xCarbamidomethyl [C10]; 1xTMT6plex [K11]; 1xTMT6plex [N-Term]		1	1	1	P04196	P04196 [96-106]	0	1745.01440	0
False	High	[K].RPSGDQVQVR.[R]	1xTMT6plex [N-Term]		1	1	12	Q07075	Q07075 [149-158]	0	1370.77018	0	1.082	1.719	1.458	1.058	0.940	0.698	0.541	0.996	0.673	0.863						0.798	1.211	0.531	0.436	0.532	0.772	0.953	0.636	0.982	0.469	0.901	0.882	1.070	0.819	1.155
False	High	[K].RPSGIPDR.[F]	1xTMT6plex [N-Term]		1	1	11	P01701	P01701 [74-81]	0	1126.65302	0	1.523	0.734	2.311	1.861	1.090						1.591	0.837	1.234	1.458	1.029	1.056	0.911	1.156	0.933	0.868	1.182	0.887	0.799	1.020	1.253
False	High	[K].RPSGIPER.[F]	1xTMT6plex [N-Term]		2	2	13	P01715; A0A075B6K4	P01715 [72-79]; A0A075B6K4 [72-79]	0	1140.66867	0
False	High	[K].RPSGSLGK.[R]	1xTMT6plex [K8]; 1xTMT6plex [N-Term]		1	2	2	Q9NZH0-2	Q9NZH0-2 [358-365]	0	1259.78359	0
False	High	[K].RPSGVPDR.[F]	1xTMT6plex [N-Term]		2	2	25	P01706; P01709	P01706 [75-82]; P01709 [75-82]	0	1112.63737	0						1.049	0.505	0.559	0.493	0.900						0.844	0.559	0.819	0.739	0.782	0.821	0.607	0.581	1.144	1.345	0.522	0.913	0.518	0.992	1.253
False	High	[R].RPSNDCR.[N]	1xCarbamidomethyl [C6]; 1xTMT6plex [N-Term]		1	1	19	Q9UGT4	Q9UGT4 [433-439]	0	1133.56831	0	1.381	2.446	1.851	2.018	0.579																2.920	1.569	0.839	0.399	0.648	0.965	0.692	0.929	0.212	1.162						2.139	1.762
False	High	[R].RPSNDCR.[N]	1xCarbamidomethyl [C6]; 1xDeamidated [N4]; 1xTMT6plex [N-Term]		1	1	4	Q9UGT4	Q9UGT4 [433-439]	0	1134.55232	0
False	High	[R].RPSR.[A]	1xTMT6plex [N-Term]		1	1	7	Q14767	Q14767 [105-108]	0	744.46779	0	1.172	0.482	1.275	1.001	0.657						1.980	2.228	2.946	2.719	3.478						1.911	1.385	1.633	0.456	0.922											1.395	1.609
False	High	[K].RPVCGSNGK.[T]	1xCarbamidomethyl [C4]; 1xDeamidated [N7]; 1xTMT6plex [K9]; 1xTMT6plex [N-Term]		1	2	5	Q12841	Q12841 [63-71]	0	1433.79350	0	0.933	0.407	0.508	0.454	0.549
False	High	[T].RPVPAPTNLK.[I]	1xTMT6plex [K10]; 1xTMT6plex [N-Term]		1	1	1	Q99715	Q99715 [1653-1662]	0	1550.97827	0
False	High	[R].RPYLK.[V]	1xTMT6plex [K5]; 1xTMT6plex [N-Term]		1	1	14	P00450	P00450 [902-906]	0	1134.73994	0	0.781	0.730	1.196	0.724	1.475						0.917	0.507	1.006	0.799	0.464	2.080	0.328	0.988	0.254	0.925	0.779	0.709	0.626	2.552	2.547											1.126	0.703
False	High	[R].RQECSIPVCGQDQVTVAMTPR.[S]	2xCarbamidomethyl [C4; C9]; 1xTMT6plex [N-Term]		1	1	67	P00734	P00734 [178-198]	1	2661.31084	0	1.334	0.762	1.749	0.916	0.888	1.276	0.629	0.924	0.808	0.834	0.966	1.001	0.881	1.605	1.041	1.181	0.590	0.743	0.322	1.813	2.546	1.577	1.525	0.735	0.737	1.223	1.119	0.921	1.016	1.606	1.376	1.681	1.329	0.397	1.839	2.625	1.760
False	High	[R].RAEIK.[Q]	1xTMT6plex [K5]; 1xTMT6plex [N-Term]		1	3	14	O00560	O00560 [105-109]	1	1074.70355	0	1.621	0.647	1.252	0.920	0.389																1.798	1.494	1.223	0.333	0.506						0.551	0.707	1.242	0.107	0.255	1.799	1.536
False	High	[K].RAEK.[Q]	1xTMT6plex [K4]; 1xTMT6plex [N-Term]; 1x(De)TMT6plex [N-Term]		1	2	1	Q9UIG0	Q9UIG0 [792-795]	1	732.45655	0
False	High	[R].RAEDGSVIDYELIDQDAR.[D]	1xTMT6plex [N-Term]		1	1	2	P07355-2	P07355-2 [197-214]	1	2294.14618	0
False	High	[Q].QTPGQAPR.[T]	1xTMT6plex [N-Term]		1	1	2	A0A075B6I0	A0A075B6I0 [64-71]	0	1083.61082	0
False	High	[F].QTPQHPSFLFQDK.[R]	1xTMT6plex [K13]; 1xTMT6plex [N-Term]		1	1	1	Q08380	Q08380 [462-474]	0	2031.10638	0																					1.534	1.171	1.088	0.778	0.827
False	High	[K].QTQEATNDQNR.[G]	1xTMT6plex [N-Term]		1	1	20	Q9UBG3	Q9UBG3 [256-266]	0	1533.74548	0	0.485	0.382	29.746	2.184	2.252	7.653	25.241	3.938	4.038	3.769	100.000	100.000	100.000	100.000	100.000	0.829	6.074	9.934	0.010	7.448	14.212	2.304	98.967	1.386	15.042	10.153	0.010	1.050	28.619	34.744	72.455	5.143	18.232	2.194	2.681	11.467	11.879
False	High	[K].QTQEATNDQNR.[G]	1xDeamidated [N7]; 1xTMT6plex [N-Term]		1	1	2	Q9UBG3	Q9UBG3 [256-266]	0	1534.72949	0
False	High	[K].QTQVSVLPEGGETPLFK.[Q]	1xTMT6plex [K17]; 1xTMT6plex [N-Term]		1	1	1	P06396	P06396 [374-390]	0	2288.29022	0
False	High	[K].QTQYVLDVQYSPTAR.[I]	1xTMT6plex [N-Term]		1	1	14	Q8NFZ8	Q8NFZ8 [213-227]	0	1998.04937	0						1.414	1.469	1.266	1.028	2.246																1.053	0.925	1.167	0.774	1.178	0.874	0.868	1.188	0.776	1.059	1.244	1.245
False	High	[R].QTSILIQK.[S]	1xTMT6plex [K8]; 1xTMT6plex [N-Term]		1	1	53	P00995	P00995 [68-75]	0	1388.88772	0	1.486	1.735	2.433	4.272	0.727						2.398	2.131	1.350	3.907	3.517	1.347	1.640	1.969	1.678	4.051	4.651	1.110	3.460	0.634	0.891	5.645	1.170	3.808	3.283	2.675	3.155	2.122	3.539	0.651	4.090	1.814	5.217
False	High	[K].QTSWK.[E]	1xTMT6plex [K5]; 1xTMT6plex [N-Term]		1	1	2	Q9BXT5	Q9BXT5 [254-258]	0	1107.65627	0	1.591	1.804	1.594	1.940	1.131
False	High	[R].QTVAVGVIK.[A]	1xTMT6plex [K9]; 1xTMT6plex [N-Term]		1	2	3	P68104	P68104 [431-439]	0	1372.89281	0																					2.351	1.375	3.100	0.615	1.730	1.736	0.851	1.693	1.994	1.784
False	High	[K].QTVAYR.[L]	1xTMT6plex [N-Term]		1	2	5	Q9HAT2	Q9HAT2 [382-387]	0	966.55700	0						1.729	1.442	1.663	1.518	2.539	1.888	1.672	1.475	2.278	1.994						2.318	0.944	1.106	0.525	0.642	1.052	0.643	1.405	0.750	1.235
False	High	[R].QVADEGDALVAGGVSQTPSYLSCK.[S]	1xCarbamidomethyl [C23]; 1xTMT6plex [K24]; 1xTMT6plex [N-Term]		1	1	1	Q93088	Q93088 [109-132]	0	2910.49191	0																					2.601	1.596	1.889	0.523	1.023
False	High	[R].QVCIDPK.[L]	1xCarbamidomethyl [C3]; 1xTMT6plex [K7]; 1xTMT6plex [N-Term]		1	1	4	P48061-3	P48061-3 [69-75]	0	1317.76008	0																					1.707	0.690	1.064	0.459	0.800											1.543	2.067
False	High	[R].QVEGMEDWK.[Q]	1xTMT6plex [K9]; 1xTMT6plex [N-Term]; 1x(De)TMT6plex [N-Term]		1	1	10	P25311	P25311 [76-84]	0	1350.65612	0
False	High	[R].QVEGMEDWK.[Q]	1xTMT6plex [K9]; 1xTMT6plex [N-Term]		1	1	94	P25311	P25311 [76-84]	0	1579.81905	0	0.348	0.533	0.635	0.564	2.424	1.214	0.440	0.496	0.153	1.135	0.424	0.294	0.375	0.621	0.289	1.030	0.407	0.350	1.641	0.268	0.498	0.504	0.368	1.165	0.264	0.378	1.096	0.778	0.784	0.604	0.279	0.405	0.339	0.133	0.246	0.240	0.225
False	High	[R].QVEGMEDWK.[Q]	1xOxidation [M5]; 1xTMT6plex [K9]; 1xTMT6plex [N-Term]		1	1	23	P25311	P25311 [76-84]	0	1595.81396	0	0.416	0.634	0.726	0.884	2.134	1.389	0.856	0.767	0.377	1.195	0.535	0.281	0.373	0.741	0.345											0.399	1.119	0.609	0.800	0.642	0.254	0.427	0.575	0.103	0.264	0.258	0.309
False	High	[R].QVEGMEDWKQDSQLQK.[A]	2xTMT6plex [K9; K16]; 1xTMT6plex [N-Term]		1	1	2	P25311	P25311 [76-91]	1	2636.39571	0
False	High	[R].QVEKEETNEIQVVNEEPQR.[D]	1xTMT6plex [K4]; 1xTMT6plex [N-Term]		1	2	7	Q8NBJ4	Q8NBJ4 [249-267]	1	2756.44667	0																					3.702	1.407	2.011	0.420	0.792	2.365	1.313	1.610	0.945	2.037	2.341	1.528	2.545	0.484	1.707	1.978	1.840
False	High	[K].QVEIAQR.[E]	1xTMT6plex [N-Term]		1	1	3	P00966	P00966 [102-108]	0	1072.63122	0	1.929	1.418	2.954	1.374	0.648																					1.927	0.821	1.100	0.455	1.284						1.676	1.732
False	High	[R].QVFAVQR.[I]	1xTMT6plex [N-Term]		1	1	5	P08246	P08246 [97-103]	0	1076.64139	0																					1.228	0.735	2.980	0.432	1.407						0.901	0.957	0.797	0.416	3.695
False	High	[R].QVFGEATK.[Q]	1xTMT6plex [K8]; 1xTMT6plex [N-Term]		1	1	19	P07339	P07339 [177-184]	0	1337.78292	0	1.197	1.142	1.559	1.686	1.051	1.742	0.892	1.021	1.200	2.589	1.507	1.764	0.893	1.288	1.365	1.237	2.639	0.854	0.700	1.727	3.354	0.983	1.357	0.355	0.497	0.901	0.749	0.989	0.762	0.970	1.881	2.075	0.789	0.370	2.651	2.179	1.356
False	High	[N].QVGLAPVA.[-]	1xTMT6plex [N-Term]		1	1	3	P0DJD7	P0DJD7 [381-388]	0	983.60870	0	1.398	1.424	1.905	1.658	1.191	1.848	1.203	1.322	1.043	1.643
False	High	[K].QVGSGVTTDQVQAEAK.[E]	1xTMT6plex [K16]; 1xTMT6plex [N-Term]		1	2	6	P01871-2	P01871-2 [154-169]	0	2076.13372	0						1.265	0.851	1.539	4.844	1.196																1.502	0.422	0.878	0.625	4.076	1.697	1.121	1.196	1.800	1.135
False	High	[F].QVGSSGSQR.[D]	1xTMT6plex [N-Term]		1	1	8	P53634	P53634 [42-50]	0	1134.60647	0	2.738	6.882	5.067	7.209	3.543						4.581	4.657	3.790	3.588	3.022	2.812	4.238	3.857	3.612	4.387											4.401	3.553	2.249	0.940	6.089
False	High	[R].QTPEYQNESSR.[N]	1xTMT6plex [N-Term]		1	1	3	P11117	P11117 [171-181]	0	1567.75498	0																																				3.061	3.223
False	High	[K].QVHLGVK.[G]	1xTMT6plex [K7]; 1xTMT6plex [N-Term]		1	1	11	P14384	P14384 [310-316]	0	1238.79851	0	1.338	1.778	1.139	1.349	0.704											0.887	0.929	0.865	0.955	1.333	2.191	1.592	1.075	0.719	0.680											1.662	1.560
False	High	[R].QTNTHIR.[S]	1xTMT6plex [N-Term]		1	2	4	Q9NQ38	Q9NQ38 [1035-1041]	0	1098.62172	0
False	High	[K].QTFTPPPQLQQQQVK.[Q]	1xTMT6plex [K15]; 1xTMT6plex [N-Term]		1	1	93	Q9UBC9	Q9UBC9 [8-22]	0	2226.26467	0	1.039	1.343	9.758	2.359	2.114	6.336	18.044	1.901	2.579	1.109	1.422	1.213	0.796	5.197	6.145	1.820	1.814	2.477	1.037	4.053	2.955	0.795	9.660	0.594	2.558	3.569	0.712	1.272	12.741	6.596	6.383	2.502	7.178	2.044	2.730	2.656	2.826
False	High	[N].QSPVVTR.[S]	1xTMT6plex [N-Term]		1	1	1	P55000	P55000 [65-71]	0	1015.60976	0	1.488	1.333	2.247	3.056	0.887
False	High	[R].QSQQGSR.[G]	1xTMT6plex [N-Term]		1	1	13	Q9UBG3	Q9UBG3 [139-145]	0	1019.54314	0	0.300	0.357	21.476	0.482	1.203	8.425	36.338	0.838	2.024	0.623	1.830	1.728	0.529	19.944	32.577	0.827	4.222	5.236	0.281	6.694						3.424	0.600	0.710	27.345	8.793						5.448	10.236
False	High	[R].QSQR.[E]	1xTMT6plex [N-Term]		1	2	1	Q8IVF2	Q8IVF2 [253-256]	0	747.43107	0
False	High	[R].QSRK.[E]	1xTMT6plex [K4]; 1xTMT6plex [N-Term]; 1x(De)TMT6plex [N-Term]		1	3	4	Q6W2J9-4	Q6W2J9-4 [1180-1183]	1	747.46745	0																															1.839	1.468	1.551	2.787	2.257
False	High	[R].QSSEITR.[T]	1xTMT6plex [N-Term]		1	1	4	P01023	P01023 [339-345]	0	1049.57885	0						1.024	0.813	0.987	4.997	1.129											3.606	1.184	1.538	0.891	1.292						2.265	1.620	1.530	4.795	1.785
False	High	[R].QSSGENCDVVVNTLGK.[R]	1xCarbamidomethyl [C7]; 1xTMT6plex [K16]; 1xTMT6plex [N-Term]; 1x(De)TMT6plex [N-Term]		1	1	1	P01833	P01833 [273-288]	0	1935.96432	0
False	High	[R].QSSGENCDVVVNTLGK.[R]	1xCarbamidomethyl [C7]; 1xTMT6plex [K16]; 1xTMT6plex [N-Term]		1	1	60	P01833	P01833 [273-288]	0	2165.12725	0	1.696	1.856	1.598	1.518	0.631	0.980	0.785	1.030	1.248	1.761	1.660	1.994	1.213	1.255	1.601	1.089	1.450	0.973	0.971	1.771	2.555	1.369	1.421	0.416	0.653	1.498	0.793	1.466	0.443	1.231	1.878	1.467	1.831	0.811	2.056	2.491	1.671
False	High	[R].QSSGENCDVVVNTLGK.[R]	1xCarbamidomethyl [C7]; 1xDeamidated [N12]; 1xTMT6plex [K16]; 1xTMT6plex [N-Term]		1	1	3	P01833	P01833 [273-288]	0	2166.11127	0
False	High	[Y].QSSSTEER.[R]	1xTMT6plex [N-Term]		1	1	9	P04279	P04279 [289-296]; [349-356]	0	1152.56941	0	0.052	0.011	0.010	0.010	0.010																0.037	0.010	0.027	0.010	0.010	0.024	0.010	0.017	0.021	0.010	0.025	0.010	0.010	0.010	0.010	0.029	0.011
False	High	[R].QSSVSFR.[S]	1xTMT6plex [N-Term]		1	1	1	P13647	P13647 [4-10]	0	1039.57337	0
False	High	[R].QSVEADINGLR.[R]	1xTMT6plex [N-Term]		2	4	11	P13645; P13646	P13645 [246-256]; P13646 [202-212]	0	1430.78007	0											2.983	2.940	0.979	1.964	3.186	1.909	1.294	0.994	1.116	1.598	1.758	1.190	1.162	0.606	0.892	2.158	1.116	1.423	3.062	1.633	1.199	2.357	4.742	1.381	1.995	1.176	1.854
False	High	[R].QSVEADINGLR.[R]	1xDeamidated [N8]; 1xTMT6plex [N-Term]		2	4	19	P13645; P13646	P13645 [246-256]; P13646 [202-212]	0	1431.76409	0	0.644	0.586	0.651	0.390	0.918	0.469	2.414	0.484	0.553	0.967	2.013	0.816	0.546	0.638	3.584	1.222	0.855	0.873	0.609	1.564	1.938	0.742	3.612	0.450	0.682
False	High	[R].QSVEADINGLRR.[V]	1xTMT6plex [N-Term]		2	4	4	P13645; P13646	P13645 [246-257]; P13646 [202-213]	1	1586.88118	0											1.712	2.158	0.903	1.396	1.196						1.740	0.458	1.631	0.505	0.700
False	High	[K].QSVIEMANLDGSK.[R]	1xTMT6plex [K13]; 1xTMT6plex [N-Term]		1	2	42	P01133	P01133 [663-675]	0	1850.00937	0	1.260	1.032	1.211	1.019	0.442						1.450	1.018	1.177	1.068	2.052	1.119	0.814	0.813	0.280	0.965	1.351	1.265	0.840	0.616	1.041	1.104	0.849	1.309	0.264	1.321	1.521	0.576	0.885	0.525	0.797	3.120	1.998
False	High	[K].QSVIEMANLDGSK.[R]	1xOxidation [M6]; 1xTMT6plex [K13]; 1xTMT6plex [N-Term]		1	2	20	P01133	P01133 [663-675]	0	1866.00428	0						1.237	1.829	1.730	1.404	1.130	2.287	1.499	1.378	1.075	3.312	1.120	1.181	1.075	0.437	0.878	1.864	1.777	1.112	0.435	0.822	1.321	0.966	1.795	0.484	2.192	1.866	0.889	3.693	0.619	1.305	4.278	2.929
False	High	[R].QSVTYACNK.[G]	1xCarbamidomethyl [C7]; 1xTMT6plex [K9]; 1xTMT6plex [N-Term]		1	7	33	P08174-2	P08174-2 [247-255]	0	1528.81938	0	0.738	0.751	1.092	0.998	0.790	0.939	0.823	0.882	0.613	1.016	1.110	0.896	0.939	1.329	1.084	1.020	0.850	1.068	1.582	1.066	0.586	0.884	0.448	0.402	0.319	1.276	0.986	1.238	1.441	1.296	0.523	0.622	0.679	0.201	0.544	0.971	1.123
False	High	[K].QTALVELVK.[H]	1xTMT6plex [K9]; 1xTMT6plex [N-Term]; 1x(De)TMT6plex [N-Term]		1	1	22	P02768	P02768 [550-558]	0	1229.76665	0	1.636	1.359	1.631	1.306	1.692	1.274	1.224	1.083	2.236	1.438	1.442	1.223	1.877	1.019	1.660	0.767	1.287	1.104	0.683	1.568	0.990	0.837	0.906	1.476	1.540	1.171	0.831	1.620	0.601	1.081	1.678	1.074	1.593	2.006	1.655	1.625	1.432
False	High	[K].QTALVELVK.[H]	1xTMT6plex [K9]; 1xTMT6plex [N-Term]		1	1	76	P02768	P02768 [550-558]	0	1458.92959	0	1.394	2.303	0.878	1.651	1.526	0.911	0.848	1.018	3.389	2.186	0.871	1.026	2.100	0.485	1.548	1.217	2.076	1.006	0.679	1.811	1.086	0.786	1.023	3.676	2.993	1.211	0.895	0.681	0.370	0.814	1.359	0.764	0.598	4.084	1.850	1.203	0.892
False	High	[R].QTCANNR.[H]	1xCarbamidomethyl [C3]; 1xTMT6plex [N-Term]		1	2	3	P14543	P14543 [388-394]	0	1092.54176	0	1.716	0.977	1.447	0.622	0.544
False	High	[R].QTCANNR.[H]	1xCarbamidomethyl [C3]; 1xDeamidated [N5]; 1xTMT6plex [N-Term]		1	2	2	P14543	P14543 [388-394]	0	1093.52577	0
False	High	[K].QTCMK.[F]	1xCarbamidomethyl [C3]; 1xTMT6plex [K5]; 1xTMT6plex [N-Term]		1	4	17	P10909-2	P10909-2 [171-175]	0	1125.61606	0																										1.647	0.635	0.816	0.277	0.872	1.637	0.859	0.540	0.420	1.128	1.444	1.521
False	High	[K].QTCMK.[F]	1xCarbamidomethyl [C3]; 1xOxidation [M4]; 1xTMT6plex [K5]; 1xTMT6plex [N-Term]		1	5	30	P10909-2	P10909-2 [171-175]	0	1141.61097	0	1.295	1.060	1.230	0.715	0.246	0.546	0.899	0.613	1.102	0.993	1.134	2.069	0.798	0.927	1.650	0.774	2.454	0.930	0.336	1.348	2.819	1.081	1.179	0.231	0.589						2.081	1.009	1.431	0.386	1.352	1.759	2.108
False	High	[R].QTEQR.[V]	1xTMT6plex [N-Term]		2	2	2	Q8NF91; Q8NF91-4	Q8NF91 [4765-4769]; Q8NF91-4 [4694-4698]	0	890.48931	0
False	High	[R].QTIYFR.[D]	1xTMT6plex [N-Term]		1	4	28	Q9BY67-3	Q9BY67-3 [82-87]	0	1056.60395	0	0.955	1.188	1.128	1.035	0.708	0.977	1.458	1.059	0.968	1.766	1.347	1.043	0.957	1.256	1.283	0.667	0.524	0.678	0.771	0.785	1.697	1.338	1.320	0.463	0.621	1.256	1.012	1.145	0.863	1.307	0.904	0.726	0.888	0.262	0.853	1.592	1.269
False	High	[R].QVIASDLIIR.[H]	1xTMT6plex [N-Term]		1	1	10	P98164	P98164 [1634-1643]	0	1356.84122	0	1.634	1.242	1.842	1.570	0.681						1.676	1.267	1.088	1.459	1.691	1.554	1.554	1.176	0.977	2.217	2.560	1.637	1.218	0.634	0.909
False	High	[R].QVLDNLTMEK.[S]	1xTMT6plex [K10]; 1xTMT6plex [N-Term]		1	1	2	P35527	P35527 [262-271]	0	1648.93441	0											1.714	18.452	2.064	2.574	1.545
False	High	[R].QVLDNLTMEK.[S]	1xOxidation [M8]; 1xTMT6plex [K10]; 1xTMT6plex [N-Term]		1	1	15	P35527	P35527 [262-271]	0	1664.92933	0	3.842	2.203	1.314	1.607	4.617						2.090	8.577	1.638	2.128	2.011	1.054	1.217	1.146	1.218	1.677						2.717	2.572	1.571	2.134	1.516	1.567	3.075	2.150	0.859	1.519	1.871	1.844
False	High	[K].QWMENPNNNPIHPNLR.[S]	1xTMT6plex [N-Term]		1	1	1	P15144	P15144 [778-793]	0	2203.10282	0																0.802	0.847	0.826	0.849	1.115
False	High	[K].QWMENPNNNPIHPNLR.[S]	1xDeamidated [N8]; 1xTMT6plex [N-Term]		1	1	1	P15144	P15144 [778-793]	0	2204.08684	0																					1.457	1.101	0.919	1.214	1.914
False	High	[R].QWTPK.[N]	1xTMT6plex [K5]; 1xTMT6plex [N-Term]		1	1	2	Q8N6Q3	Q8N6Q3 [41-45]	0	1117.67700	0																										0.785	1.041	2.069	2.247	1.380
False	High	[R].QYADTVK.[A]	1xTMT6plex [K7]; 1xTMT6plex [N-Term]		1	1	48	P08571	P08571 [81-87]	0	1282.74072	0	0.429	0.773	0.533	1.000	0.936	0.681	0.460	0.512	0.386	1.089	0.709	0.304	0.602	0.877	0.240	1.616	0.401	0.632	0.427	0.232	0.620	0.659	0.426	0.482	0.266	0.320	0.798	0.946	0.526	0.749	0.371	0.780	0.807	0.172	0.235	0.228	0.661
False	High	[K].QYAGK.[Y]	1xTMT6plex [K5]; 1xTMT6plex [N-Term]		1	1	13	P22352	P22352 [58-62]	0	1024.61915	0	1.363	1.088	1.153	1.382	0.639						1.525	1.020	0.784	0.982	1.139	1.194	1.233	0.678	1.056	1.406	1.866	0.957	1.070	0.345	0.503	1.245	0.509	1.181	0.327	1.043	1.959	1.177	0.862	0.456	1.973	1.956	1.792
False	High	[R].QYFTVFDR.[A]	1xTMT6plex [N-Term]		3	3	42	P0DJD7; P0DJD8; P0DJD9	P0DJD7 [370-377]; P0DJD8 [370-377]; P0DJD9 [370-377]	0	1304.68365	0	0.958	0.944	1.004	3.035	0.693						0.912	0.893	1.595	0.646	0.927	1.072	0.790	0.694	1.682	1.610	0.741	1.408	0.368	0.408	0.229	0.487	1.298	1.791	1.275	1.320						1.440	0.832
False	High	[K].QYGFCK.[A]	1xCarbamidomethyl [C5]; 1xTMT6plex [K6]; 1xTMT6plex [N-Term]		1	1	144	P02765	P02765 [226-231]	0	1260.68110	0	0.285	0.634	0.358	0.425	0.332	0.535	0.717	0.580	0.455	0.711	0.495	0.332	0.444	0.474	0.262	0.793	0.345	0.506	0.181	0.314	0.909	0.545	0.530	0.357	0.379	0.348	0.733	0.649	0.794	0.434	0.196	0.669	0.403	0.319	0.286	0.182	0.588
False	High	[R].QYGFNR.[I]	1xTMT6plex [N-Term]		1	1	1	O43505	O43505 [344-349]	0	1013.53660	0											1.075	0.976	0.805	0.991	1.158
False	High	[F].QYGGCMGNGNNFVTEK.[E]	1xCarbamidomethyl [C5]; 1xDeamidated [N8]; 1xTMT6plex [K16]; 1xTMT6plex [N-Term]; 1x(De)TMT6plex [N-Term]		1	1	1	P02760	P02760 [260-275]	0	2005.89453	0
False	High	[F].QYGGCMGNGNNFVTEK.[E]	1xCarbamidomethyl [C5]; 1xTMT6plex [K16]; 1xTMT6plex [N-Term]		1	1	14	P02760	P02760 [260-275]	0	2234.07344	0	1.367	6.246	1.954	5.082	1.358																1.332	0.550	0.731	0.585	0.438	0.916	1.478	1.709	1.901	1.182	0.781	1.473	1.156	0.698	0.787	0.418	0.910
False	High	[F].QYGGCMGNGNNFVTEK.[E]	1xCarbamidomethyl [C5]; 1xDeamidated [N]; 1xTMT6plex [K16]; 1xTMT6plex [N-Term]		1	1	151	P02760	P02760 [260-275]	0	2235.05746	0	1.437	4.163	1.852	3.482	2.010	1.596	2.242	3.657	2.284	4.028	1.164	1.373	1.790	2.260	0.810	5.232	1.664	2.198	6.942	1.217	1.108	0.445	0.589	0.572	0.388	0.529	1.726	1.853	2.673	0.941	0.487	1.526	0.246	0.188	0.478	0.277	0.962
False	High	[F].QYGGCMGNGNNFVTEK.[E]	1xCarbamidomethyl [C5]; 1xOxidation [M6]; 1xTMT6plex [K16]; 1xTMT6plex [N-Term]		1	1	34	P02760	P02760 [260-275]	0	2250.06836	0	0.521	1.389	0.556	1.084	0.523						0.820	0.962	1.359	1.665	0.452	2.954	1.082	0.858	3.702	0.581	1.113	0.394	0.502	0.540	0.330	0.736	1.515	1.579	2.326	0.950	0.703	1.561	1.020	0.325	0.658	0.397	1.012
False	High	[F].QYGGCMGNGNNFVTEK.[E]	1xCarbamidomethyl [C5]; 1xDeamidated [N]; 1xOxidation [M6]; 1xTMT6plex [K16]; 1xTMT6plex [N-Term]		1	1	66	P02760	P02760 [260-275]	0	2251.05237	0	1.176	4.251	1.203	4.165	1.475	2.123	4.772	4.789	2.635	4.175	2.152	2.030	2.063	2.447	0.835	4.149	2.582	2.354	5.610	0.967	1.353	0.550	0.587	0.584	0.329	0.629	1.880	2.071	2.155	1.107	0.562	1.570	1.170	0.234	0.531	0.315	1.265
False	High	[R].QYGSEGR.[F]	1xTMT6plex [N-Term]		1	4	1	Q9BVK6	Q9BVK6 [101-107]	0	1025.52134	0
False	High	[A].QYLQQCPFEDHVK.[L]	1xCarbamidomethyl [C6]; 1xTMT6plex [K13]; 1xTMT6plex [N-Term]		1	1	2	P02768	P02768 [53-65]	0	2150.11048	0																					1.025	0.705	3.264	1.534	3.752
False	High	[R].QYLR.[I]	1xTMT6plex [N-Term]		1	2	1	Q03154	Q03154 [18-21]	0	808.48785	0																																				2.951	2.176
False	High	[R].QYNVGPSVSK.[Y]	1xTMT6plex [K10]; 1xTMT6plex [N-Term]		3	6	26	P02751-14; P02751-9; P02751-17	P02751-14 [1041-1050]; P02751-9 [1041-1050]; P02751-17 [1041-1050]	0	1536.87861	0	0.834	0.976	1.377	0.969	0.249	0.792	0.715	0.884	0.803	1.306	0.905	0.770	0.807	1.043	0.728	0.840	0.781	0.977	1.246	1.152	1.001	1.100	0.853	0.515	0.543	1.491	1.150	1.541	1.294	1.041	0.827	1.329	0.976	0.278	1.089	0.776	1.211
False	High	[R].QYSGYLK.[G]	1xTMT6plex [K7]; 1xTMT6plex [N-Term]		1	2	23	P10619	P10619 [49-55]	0	1316.76146	0						0.909	0.577	0.923	0.897	1.614	1.374	1.711	0.939	1.425	1.206											0.962	0.897	1.753	1.248	1.006	1.422	1.627	1.444	0.505	1.823	1.576	0.926
False	High	[A].QYSPNTQQGR.[T]	1xTMT6plex [N-Term]; 1x(De)TMT6plex [N-Term]		1	1	5	P04746	P04746 [16-25]	0	1178.55487	0																										2.144	1.168	1.314	0.920	1.520
False	High	[R].QYTDSTFR.[V]	1xTMT6plex [N-Term]		1	1	20	P00450	P00450 [786-793]	0	1246.62653	0	0.643	0.851	1.086	0.530	1.262	1.527	2.367	0.654	1.432	1.921	1.116	0.393	0.886	0.650	0.576	1.839	1.308	1.246	0.695	1.149	1.067	0.791	1.083	2.213	2.127	0.911	1.091	0.942	0.671	1.696	1.302	0.959	1.607	1.438	0.978	0.775	0.731
False	High	[G].QYTWDMAK.[H]	1xTMT6plex [K8]; 1xTMT6plex [N-Term]; 1x(De)TMT6plex [N-Term]		1	1	7	P02675	P02675 [451-458]	0	1271.62917	0																1.754	0.884	1.764	0.934	2.005	1.764	1.387	1.398	0.812	0.873						2.241	2.211	1.807	0.519	4.652
False	High	[R].QYVQGCGV.[-]	1xCarbamidomethyl [C6]; 1xTMT6plex [N-Term]		1	1	20	P61626	P61626 [141-148]	0	1139.57166	0	0.669	0.652	1.009	0.786	2.059	1.614	1.894	0.992	1.269	1.463	0.654	0.534	0.506	1.138	0.608	1.177	0.802	0.750	0.987	1.032	0.688	0.564	0.717	1.057	0.377
False	High	[R].RADR.[A]	1xTMT6plex [N-Term]		2	3	1	P39060-2; P39060	P39060-2 [1219-1222]; P39060 [1634-1637]	1	746.44705	0																																				2.570	1.669
False	High	[K].QWINK.[A]	1xTMT6plex [K5]; 1xTMT6plex [N-Term]		1	2	56	P00738	P00738 [73-77]; [132-136]	0	1146.70355	0	1.475	2.947	2.514	3.516	5.082	7.612	0.965	0.977	4.685	2.996	1.309	2.192	1.843	1.393	1.922	7.810	1.147	1.847	0.771	2.099	3.182	0.851	2.649	3.020	6.849	4.119	0.683	3.701	2.048	2.069	1.852	1.294	1.419	6.548	2.253	1.236	1.064
False	High	[R].QWAGLVEK.[V]	1xTMT6plex [K8]; 1xTMT6plex [N-Term]		1	1	12	P02649	P02649 [293-300]	0	1388.83021	0	0.846	0.581	1.156	0.624	0.468											0.803	0.871	0.723	0.491	0.861	1.613	0.645	1.024	0.579	0.575
False	High	[P].QVYTLPPSR.[DE]	1xTMT6plex [N-Term]		2	2	25	P01857; P01859	P01857 [230-238]; P01859 [226-234]	0	1289.74150	0																0.864	1.885	1.005	2.211	1.450
False	High	[R].QVVR.[S]	1xTMT6plex [N-Term]		1	2	8	Q14766-4	Q14766-4 [137-140]	0	730.47729	0	1.620	0.960	1.926	2.641	0.228	2.421	1.704	2.233	1.869	4.172						2.362	1.022	2.748	1.856	2.287	1.560	0.729	0.774	0.430	0.755
False	High	[R].QVIER.[M]	1xTMT6plex [N-Term]		1	1	10	P98164	P98164 [3249-3253]	0	873.53553	0																															1.813	1.789	1.210	0.774	1.880
False	High	[K].QVLLHQQAK.[F]	1xTMT6plex [K9]; 1xTMT6plex [N-Term]		1	2	8	P02788	P02788 [630-638]	0	1522.94697	0											0.656	0.483	0.412	0.602	0.639						0.462	0.429	1.414	0.246	0.488
False	High	[M].QVINNYQR.[R]	1xTMT6plex [N-Term]		1	1	21	P10153	P10153 [55-62]	0	1263.70070	0	4.567	2.348	2.561	3.201	1.049	2.206	4.524	2.800	3.414	4.510						1.945	1.341	1.502	1.531	2.155	2.419	2.565	1.361	0.720	1.079	2.707	1.426	1.997	1.966	2.369	2.930	2.614	3.262	0.566	6.024	5.071	2.129
False	High	[M].QVINNYQR.[R]	1xDeamidated [N4]; 1xTMT6plex [N-Term]		1	1	12	P10153	P10153 [55-62]	0	1264.68472	0	3.674	1.335	2.433	1.845	0.970	1.884	3.040	2.830	2.950	2.892	3.138	3.004	2.827	2.703	3.669	2.096	1.355	2.285	1.308	3.500	3.002	2.360	1.955	1.159	2.330											3.776	2.347
False	High	[I].QVLPEER.[S]	1xTMT6plex [N-Term]		1	3	4	Q03164-3	Q03164-3 [497-503]	0	1099.63089	0
False	High	[W].QVLVASR.[G]	1xTMT6plex [N-Term]		1	1	1	P07288	P07288 [39-45]	0	1001.63050	0
False	High	[D].QVNCPK.[L]	1xCarbamidomethyl [C4]; 1xTMT6plex [K6]; 1xTMT6plex [N-Term]; 1x(De)TMT6plex [N-Term]		1	1	4	P05090	P05090 [182-187]	0	974.52907	0																1.116	0.909	1.259	2.035	0.743
False	High	[R].QVNEPHIR.[V]	1xTMT6plex [N-Term]		1	1	28	P12109	P12109 [977-984]	0	1221.69014	0											1.340	1.593	1.069	1.517	1.799						3.764	1.539	1.269	0.639	1.116
False	High	[K].QVNSCAR.[F]	1xCarbamidomethyl [C5]; 1xTMT6plex [N-Term]		1	1	12	Q2UY09	Q2UY09 [1093-1099]	0	1063.55159	0						1.547	1.360	1.233	1.297	1.578	1.648	1.998	1.600	2.194	2.716	1.294	1.317	1.459	1.823	1.544	2.031	2.011	1.193	0.360	0.710						1.719	1.766	2.301	0.544	2.096	1.962	1.625
False	High	[K].QVNSCAR.[F]	1xCarbamidomethyl [C5]; 1xDeamidated [N3]; 1xTMT6plex [N-Term]		1	1	1	Q2UY09	Q2UY09 [1093-1099]	0	1064.53561	0
False	High	[R].QVPSR.[K]	1xTMT6plex [N-Term]		1	2	1	O60673	O60673 [672-676]	0	815.49367	0
False	High	[K].SADFTNFDPR.[G]	1xTMT6plex [N-Term]		1	1	11	P00918	P00918 [172-181]	0	1398.68511	0	1.754	1.742	2.083	2.430	1.048	1.209	1.281	1.138	1.340	1.295	1.461	1.125	1.686	1.324	1.384	1.032	1.386	2.317	1.580	1.641	1.250	1.116	1.303	0.784	0.825	1.471	0.698	1.119	0.604	1.000						1.778	1.686
False	High	[R].QVPYK.[T]	1xTMT6plex [K5]; 1xTMT6plex [N-Term]		1	1	24	Q01459	Q01459 [288-292]	0	1092.68175	0	0.980	1.074	1.037	1.679	1.119	1.276	0.898	0.906	0.876	1.385	0.742	0.665	0.684	0.823	0.614						0.839	0.859	0.566	0.525	0.364	0.771	0.879	1.199	0.881	1.489	1.162	0.892	0.836	0.331	0.840	1.636	1.244
False	High	[S].QVQLVQSGAEVK.[K]	1xTMT6plex [K12]; 1xTMT6plex [N-Term]; 1x(De)TMT6plex [N-Term]		1	2	1	A0A0C4DH31	A0A0C4DH31 [20-31]	0	1514.87397	0
False	High	[K].QVQPR.[S]	1xTMT6plex [N-Term]		1	1	19	P98164	P98164 [2332-2336]	0	856.52022	0	1.870	1.468	2.050	1.532	0.522	2.042	1.109	1.251	1.664	2.229	1.483	1.475	1.080	1.319	1.855	1.762	1.641	1.491	0.918	1.942	2.570	1.665	1.013	0.613	0.978						2.080	1.066	0.964	0.276	1.600	2.979	2.074
False	High	[K].QVQQK.[D]	1xTMT6plex [K5]; 1xTMT6plex [N-Term]		1	1	7	Q9NU53	Q9NU53 [143-147]	0	1088.68281	0	1.679	1.629	2.503	2.109	1.060						1.218	1.113	1.113	1.512	1.869						2.134	1.585	1.419	0.391	0.823	2.016	1.005	2.079	3.189	2.352
False	High	[K].QVSGPER.[T]	1xTMT6plex [N-Term]		1	1	2	P02511	P02511 [151-157]	0	1001.55772	0																																				4.835	2.436
False	High	[N].QVSLTCLVK.[G]	1xCarbamidomethyl [C6]; 1xTMT6plex [K9]; 1xTMT6plex [N-Term]		2	2	10	P01857; P01859	P01857 [245-253]; P01859 [241-249]	0	1505.91256	0	1.808	0.777	2.343	1.196	1.402						1.187	1.085	0.874	1.060	0.877	0.961	0.817	1.244	1.154	1.160	1.306	1.058	1.176	1.392	1.443
False	High	[P].QVSTPTLVEVSR.[N]	1xTMT6plex [N-Term]		1	1	5	P02768	P02768 [441-452]	0	1544.88454	0
False	High	[A].QVSVQPNFQQDK.[F]	1xTMT6plex [K12]; 1xTMT6plex [N-Term]; 1x(De)TMT6plex [N-Term]		1	1	5	P41222	P41222 [27-38]	0	1646.86995	0																																				0.839	1.368
False	High	[A].QVSVQPNFQQDK.[F]	1xTMT6plex [K12]; 1xTMT6plex [N-Term]		1	1	18	P41222	P41222 [27-38]	0	1876.03288	0	2.227	1.223	0.910	0.772	1.297	3.526	2.080	1.184	0.417	3.014	0.851	0.589	1.034	0.960	0.594	0.495	0.706	1.963	37.711	2.178	0.873	2.155	0.592	0.871	0.628	0.887	1.863	1.904	2.250	1.926						1.008	0.498
False	High	[R].QVVAGLNFR.[I]	1xTMT6plex [N-Term]; 1x(De)TMT6plex [N-Term]		1	1	4	P01042-2	P01042-2 [188-196]	0	1003.56834	0																															0.850	0.976	0.682	0.329	0.633	0.824	1.035
False	High	[R].QVVAGLNFR.[I]	1xTMT6plex [N-Term]		1	1	203	P01042-2	P01042-2 [188-196]	0	1232.73127	0	1.377	1.927	1.434	1.333	0.672	0.953	0.843	1.048	1.070	1.521	1.888	1.350	0.950	1.110	1.927	1.137	1.423	0.816	0.544	1.654	2.128	1.417	1.333	0.712	0.746	1.849	0.867	1.056	0.593	0.912	1.888	1.562	0.949	0.409	2.121	2.816	1.741
False	High	[R].QVVAGLNFR.[I]	1xDeamidated [N7]; 1xTMT6plex [N-Term]		1	1	59	P01042-2	P01042-2 [188-196]	0	1233.71529	0	1.279	1.253	1.492	0.981	0.798	1.182	0.918	1.262	1.228	1.362	1.587	1.318	1.266	1.131	1.713	0.853	1.130	0.888	0.442	1.698	1.838	1.330	1.210	0.885	0.828	1.884	0.914	1.111	0.705	1.041	1.472	1.433	1.442	0.861	1.808	2.260	1.532
False	High	[S].QVQLQESGPGLVK.[P]	1xTMT6plex [K13]; 1xTMT6plex [N-Term]; 1x(De)TMT6plex [N-Term]		1	4	3	A0A0C4DH41	A0A0C4DH41 [20-32]	0	1611.92674	0																					2.143	1.395	1.723	0.907	1.458						1.565	1.258	1.810	1.888	1.395	1.560	1.363
False	High	[K].NFCK.[W]	1xCarbamidomethyl [C3]; 1xTMT6plex [K4]; 1xTMT6plex [N-Term]		1	1	3	Q9UNA0	Q9UNA0 [340-343]	0	1026.58066	0	2.169	2.152	2.477	2.381	2.107											1.104	1.531	1.803	1.393	2.319
False	High	[R].NEYFALR.[V]	1xTMT6plex [N-Term]		1	2	3	Q9UN70	Q9UN70 [177-183]	0	1141.62032	0
False	High	[RK].NEWK.[AN]	1xTMT6plex [K4]; 1xTMT6plex [N-Term]		2	2	62	O75594; Q12907	O75594 [37-40]; Q12907 [234-237]	0	1034.60350	0	1.424	1.602	1.193	2.010	0.561	1.135	0.627	0.735	0.594	1.365	1.455	0.615	0.894	1.137	1.180	1.113	0.492	1.461	1.461	0.796	0.376	0.903	0.830	0.479	0.665	0.727	0.741	1.760	0.322	1.012	1.380	1.401	0.857	0.335	1.011	1.830	1.506
False	High	[RKN].LPVK.[GWE]	1xTMT6plex [K4]; 1xTMT6plex [N-Term]		4	6	312	Q06418; Q07075; P11362-21; Q12830	Q06418 [694-697]; Q07075 [529-532]; [581-584]; P11362-21 [693-696]; Q12830 [1475-1478]	0	914.64391	0	3.048	2.637	4.171	4.992	0.916	2.228	2.236	1.985	2.247	1.626	3.776	5.046	2.304	2.613	3.108	2.561	2.853	1.703	0.350	4.077	3.469	3.465	2.146	0.457	0.869	5.737	4.172	0.981	0.810	2.960	0.904	2.860	1.477	0.781	1.772	3.528	2.146
False	High	[K].LPVQLQR.[A]	1xTMT6plex [N-Term]		1	1	1	P27105	P27105 [199-205]	0	1082.68834	0																					1.515	1.116	1.347	0.562	0.662
False	High	[KR].LPVR.[DM]	1xTMT6plex [N-Term]		3	3	26	Q8NF91; Q8NF91-4; P15289	Q8NF91 [1088-1091]; Q8NF91-4 [1095-1098]; P15289 [81-84]	0	713.48713	0						0.980	0.870	0.824	1.396	0.980	1.649	0.983	0.848	1.636	1.009	1.395	0.526	1.575	0.819	1.651	2.325	1.079	0.923	0.664	0.471	0.743	0.701	1.585	0.381	0.648	1.772	2.094	1.079	0.401	2.198	1.136	1.124
False	High	[K].LPVVLANGQIR.[A]	1xDeamidated [N7]; 1xTMT6plex [N-Term]		1	1	1	Q9Y6R7	Q9Y6R7 [1338-1348]; [2539-2549]; [3740-3750]	0	1409.86777	0																					1.245	1.005	1.491	0.502	0.824
False	High	[R].IPVYSAFR.[A]	1xTMT6plex [N-Term]		1	1	9	O94919	O94919 [75-82]	0	1181.68801	0	1.015	1.485	1.709	2.623	1.543						1.668	1.235	1.454	1.631	1.077	1.099	0.883	1.204	1.237	0.914	0.854	0.974	0.722	0.728	0.506
False	High	[R].LPWAR.[L]	1xTMT6plex [N-Term]		1	1	12	P19440	P19440 [151-155]	0	871.53514	0	1.959	1.479	2.361	2.859	0.824						2.182	1.781	1.178	1.751	2.318						3.008	1.932	1.760	0.439	0.913											2.149	1.495
False	High	[R].IPYAR.[V]	1xTMT6plex [N-Term]		1	1	2	Q8IV08	Q8IV08 [409-413]	0	848.51915	0																					4.005	1.587	0.903	0.640	0.871
False	High	[K].LPYQCPK.[N]	1xCarbamidomethyl [C5]; 1xTMT6plex [K7]; 1xTMT6plex [N-Term]		1	1	14	P05156	P05156 [63-69]	0	1363.78081	0	1.857	1.874	1.931	1.119	0.459						1.847	2.281	1.274	1.833	2.187	1.212	1.152	1.206	0.427	2.068						1.758	1.012	0.944	0.857	1.437	2.154	1.679	1.392	0.746	1.583	1.901	2.170
False	High	[R].IPYR.[L]	1xTMT6plex [N-Term]		1	2	1	Q9ULB1-3	Q9ULB1-3 [1294-1297]	0	777.48204	0
False	High	[R].LPYSVVR.[N]	1xTMT6plex [N-Term]		1	1	4	P01024	P01024 [835-841]	0	1062.65090	0											1.129	1.411	1.187	1.115	1.596	0.852	1.015	1.727	0.555	1.386	1.603	1.052	1.229	1.579	4.077						2.382	1.472	2.142	2.270	2.164
False	High	[A].LQAADTCPGER.[G]	1xCarbamidomethyl [C7]; 1xTMT6plex [N-Term]		1	1	2	Q15485-2	Q15485-2 [26-36]	0	1446.72084	0											0.481	0.638	1.021	1.337	0.948	0.746	0.545	1.133	0.966	0.946
False	High	[R].LQAAGLPHTEVPQGK.[G]	1xTMT6plex [K15]; 1xTMT6plex [N-Term]		1	2	4	Q8NBJ4	Q8NBJ4 [210-224]	0	2004.16423	0											1.427	1.732	1.651	1.317	1.721	1.283	1.677	1.214	0.733	1.027	3.480	1.404	2.075	0.636	1.163
False	High	[N].LQAAIADAEQR.[G]	1xTMT6plex [N-Term]		1	1	1	P02538	P02538 [405-415]	0	1414.78516	0																					1.322	0.885	5.901	0.554	1.462
False	High	[K].LQAANAEDIK.[S]	1xTMT6plex [K10]; 1xTMT6plex [N-Term]		1	1	2	Q02818	Q02818 [72-81]	0	1530.88918	0																					1.508	1.151	1.303	0.388	0.475
False	High	[K].LQADDNGDPGR.[N]	1xTMT6plex [N-Term]		1	1	5	Q14314	Q14314 [101-111]	0	1386.68109	0						3.404	1.858	3.651	1.495	2.669																					1.432	2.941	6.766	0.713	2.138	1.458	3.105
False	High	[R].LQADPQR.[F]	1xTMT6plex [N-Term]		1	1	5	P06280	P06280 [106-112]	0	1056.59992	0											1.594	1.235	1.091	1.441	1.285											1.589	0.835	2.262	1.306	1.144						1.556	1.049
False	High	[R].LQAEAFQAR.[L]	1xTMT6plex [N-Term]		1	1	9	P02649	P02649 [270-278]	0	1262.70545	0						0.595	0.502	0.643	0.717	0.551
False	High	[G].LQAEECGILNGCENGR.[C]	2xCarbamidomethyl [C6; C12]; 1xTMT6plex [N-Term]		1	1	2	Q14767	Q14767 [1732-1747]	0	2048.96909	0
False	High	[EG].LQAEECGILNGCENGR.[C]	2xCarbamidomethyl [C6; C12]; 1xDeamidated [N]; 1xTMT6plex [N-Term]		2	3	30	Q14766-4; Q14767	Q14766-4 [1621-1636]; Q14767 [1732-1747]	0	2049.95310	0						1.019	1.014	1.829	0.752	1.178						1.339	1.037	1.632	2.039	3.195	2.945	2.040	1.674	0.768	0.976						1.502	1.686	1.845	0.477	1.821
False	High	[R].LQAEIEGLK.[G]	1xTMT6plex [K9]; 1xTMT6plex [N-Term]		1	2	1	P05787-2	P05787-2 [345-353]	0	1458.89320	0											1.474	3.976	3.218	2.100	1.801
False	High	[R].LQAIEHELHELGLLK.[D]	1xTMT6plex [K15]; 1xTMT6plex [N-Term]		1	2	1	Q16769	Q16769 [271-285]	0	2201.30581	0
False	High	[R].LQAQDAGIYECHTPSTDTR.[Y]	1xCarbamidomethyl [C11]; 1xTMT6plex [N-Term]		1	2	13	Q969P0	Q969P0 [117-135]	0	2392.14005	0	1.886	1.159	1.866	3.277	1.111						0.913	0.460	0.814	1.245	0.991						2.614	1.860	1.818	0.545	2.086	1.351	1.123	1.732	1.421	1.426						1.750	1.533
False	High	[R].IQAQDPEFSDLNSAITYR.[I]	1xTMT6plex [N-Term]		1	3	7	Q9HBB8	Q9HBB8 [385-402]	0	2297.16111	0	1.490	1.583	1.936	2.673	1.923																															1.635	1.794
False	High	[R].LPVAPR.[E]	1xTMT6plex [N-Term]		1	1	23	Q9NZP8	Q9NZP8 [394-399]	0	881.57700	0	1.160	1.277	1.521	1.568	1.447	1.262	1.184	0.953	1.040	1.670	1.634	1.239	1.115	1.410	1.236						1.470	1.344	1.304	0.836	0.743	1.193	1.332	0.906	0.382	1.757	1.506	1.193	1.019	0.393	0.977	1.692	1.350
False	High	[K].LQAQK.[R]	1xTMT6plex [K5]; 1xTMT6plex [N-Term]		1	1	1	Q92817	Q92817 [787-791]	0	1045.67700	0
False	High	[K].IPTTFENGR.[C]	1xDeamidated [N7]; 1xTMT6plex [N-Term]		1	1	344	P05090	P05090 [52-60]	0	1264.67348	0	0.920	1.056	0.977	1.334	0.308	0.610	0.357	0.735	0.386	0.907	1.016	0.387	0.902	1.004	0.547	0.883	0.375	0.588	0.957	0.345	0.478	0.843	0.626	0.497	0.428	0.636	1.027	1.066	0.510	0.678	0.583	0.848	0.612	0.312	0.300	0.784	0.760
False	High	[K].IPTTFENGR.[C]	1xDeamidated [N7]; 1xTMT6plex [N-Term]; 1x(De)TMT6plex [N-Term]		1	1	3	P05090	P05090 [52-60]	0	1035.51055	0						1.026	3.338	1.586	3.285	0.946
False	High	[N].LPPETVDSLK.[N]	1xTMT6plex [K10]; 1xTMT6plex [N-Term]		1	1	7	P05090	P05090 [155-164]	0	1556.92998	0	0.919	1.073	1.263	1.144	1.091											0.737	0.674	0.995	1.044	1.198						0.858	1.144	1.245	0.731	0.890						1.020	0.921
False	High	[R].LPPLR.[K]	1xTMT6plex [N-Term]		1	1	1	P04196	P04196 [461-465]	0	824.55554	0																					1.607	1.211	1.559	0.924	1.994
False	High	[R].IPPLVR.[L]	1xTMT6plex [N-Term]		1	1	25	O95274	O95274 [235-240]	0	923.62395	0	1.184	1.388	1.957	1.951	2.379						1.510	2.043	0.904	1.823	2.326	1.269	1.506	1.418	1.474	2.183	1.712	1.336	2.432	0.355	1.242	2.094	0.954	1.362	3.310	1.774	2.150	1.271	2.371	0.502	1.255	2.439	1.915
False	High	[K].LPPNVVEESAR.[A]	1xTMT6plex [N-Term]		1	1	7	P01023	P01023 [935-945]	0	1439.80556	0						1.148	1.132	1.052	1.776	1.062																					1.612	1.505	1.337	1.258	1.582	1.456	1.377
False	High	[R].LPPR.[KS]	1xTMT6plex [N-Term]		2	2	2	Q96JG9; Q12913	Q96JG9 [1030-1033]; Q12913 [10-13]	0	711.47148	0																					2.328	1.654	1.019	0.650	1.134
False	High	[R].LPPWASPQTMQR.[L]	1xTMT6plex [N-Term]		1	1	1	P11117	P11117 [220-231]	0	1640.87801	0																					3.027	1.474	0.914	0.680	0.965
False	High	[R].LPPYLR.[W]	1xTMT6plex [N-Term]		1	1	7	P08582	P08582 [362-367]	0	987.61887	0	1.158	1.311	1.059	0.738	0.432						1.465	0.793	0.967	0.860	1.165	1.034	0.923	0.969	1.274	1.178	1.413	0.653	0.604	0.330	0.404						2.179	1.052	1.633	0.360	1.177
False	High	[R].LPQEPGR.[E]	1xTMT6plex [N-Term]		1	2	28	Q8NBJ4	Q8NBJ4 [270-276]	0	1025.59411	0						1.846	1.073	1.341	1.176	2.061	2.629	1.620	1.378	2.447	2.766	1.275	0.953	1.893	0.767	1.948						2.331	1.182	1.175	0.986	1.842	2.497	1.403	1.491	0.566	2.088	2.281	1.804
False	High	[K].LPQIQK.[I]	1xTMT6plex [K6]; 1xTMT6plex [N-Term]		1	1	14	O43633	O43633 [119-124]	0	1184.77671	0	2.207	1.053	1.937	1.327	0.628	1.180	1.105	1.023	1.157	1.146	2.052	1.306	1.089	1.846	1.698						2.022	1.392	1.439	0.602	0.892	1.191	0.542	0.881	0.642	0.793	0.936	0.763	1.197	0.340	1.011	2.157	1.696
False	High	[F].LPQTDK.[C]	1xTMT6plex [K6]; 1xTMT6plex [N-Term]		1	1	1	P41222	P41222 [180-185]	0	1159.70869	0																										0.817	0.700	0.942	0.972	0.877
False	High	[R].IPQTQPVPK.[V]	1xTMT6plex [K9]; 1xTMT6plex [N-Term]; 1x(De)TMT6plex [N-Term]		1	1	1	Q7Z7G0	Q7Z7G0 [552-560]	0	1236.75134	0
False	High	[R].LPSGYGLAYR.[L]	1xTMT6plex [N-Term]		1	1	40	P80370	P80370 [258-267]	0	1325.74150	0	2.368	0.801	2.270	2.513	1.677						3.195	2.140	2.099	2.097	2.915	1.755	1.488	3.182	2.388	3.772	2.470	1.565	1.218	0.673	1.063	1.892	1.452	2.627	1.230	2.418	3.282	2.545	1.968	0.720	3.954	2.360	1.798
False	High	[K].LPSK.[R]	1xTMT6plex [K4]; 1xTMT6plex [N-Term]		1	1	4	Q8IVF4	Q8IVF4 [68-71]	0	902.60752	0																										1.378	1.177	0.666	0.746	0.819
False	High	[D].LPSLAADFVESK.[D]	1xTMT6plex [K12]; 1xTMT6plex [N-Term]; 1x(De)TMT6plex [N-Term]		1	1	3	P02768	P02768 [326-337]	0	1505.84128	0																					1.259	1.141	1.327	1.549	1.888
False	High	[K].IPSMSK.[N]	1xTMT6plex [K6]; 1xTMT6plex [N-Term]		1	2	11	P08962	P08962 [157-162]	0	1120.68004	0																1.290	0.633	1.040	0.837	2.367						1.420	0.938	1.432	0.946	1.230	1.672	1.681	1.260	0.619	2.562	2.017	1.667
False	High	[R].IPSNPSHR.[I]	1xTMT6plex [N-Term]		1	4	4	Q12805	Q12805 [149-156]	0	1136.63737	0																					1.765	1.004	0.893	0.505	0.731	1.378	0.869	1.107	0.866	0.998
False	High	[R].LPSPDCPFPR.[R]	1xCarbamidomethyl [C6]; 1xTMT6plex [N-Term]		1	2	8	P29279	P29279 [143-152]	0	1414.73504	0	1.656	1.163	1.593	1.626	0.905						1.536	1.162	1.318	1.883	1.538	1.395	1.017	1.550	1.202	1.533						1.780	1.487	1.929	1.516	1.530						1.482	1.326
False	High	[R].IPSQAQEYGHK.[E]	1xTMT6plex [K11]; 1xTMT6plex [N-Term]		1	1	22	Q02383	Q02383 [392-402]	0	1715.94809	0	0.114	0.120	0.146	0.183	0.085						0.241	0.272	0.261	0.350	0.352						0.187	0.111	0.110	0.119	0.063	0.223	0.104	0.126	0.192	0.163	0.197	0.178	0.381	0.160	0.170	0.291	0.293
False	High	[K].LPSR.[PH]	1xTMT6plex [N-Term]		3	6	15	P53990-5; Q8NF91; Q8NF91-4	P53990-5 [325-328]; Q8NF91 [6910-6913]; Q8NF91-4 [6839-6842]	0	701.45074	0	1.963	2.021	1.969	2.279	0.941	1.610	1.778	2.313	2.297	1.566	2.509	2.257	1.387	1.663	2.556	1.506	0.861	1.361	0.750	1.875	3.147	1.454	1.691	0.420	0.862	2.722	1.244	1.738	1.296	1.575	2.507	2.182	1.807	0.437	2.082	2.920	2.412
False	High	[K].IPTEAPQLELK.[A]	1xTMT6plex [K11]; 1xTMT6plex [N-Term]		1	1	4	Q5VW32	Q5VW32 [335-345]	0	1697.02494	0											1.716	1.114	1.079	1.142	1.493						1.885	1.181	1.237	0.965	1.277											1.747	1.384
False	High	[A].IPTNAR.[L]	1xTMT6plex [N-Term]		1	1	1	Q14515	Q14515 [17-22]	0	900.54643	0																										1.816	1.389	1.052	0.849	1.238
False	High	[T].LPTQPR.[D]	1xTMT6plex [N-Term]		1	1	10	P43652	P43652 [22-27]	0	940.57773	0	1.131	1.287	1.082	1.103	2.058	1.644	1.086	0.766	2.419	2.685											1.001	0.696	0.731	2.762	1.295	1.203	1.103	0.572	0.640	0.895	1.729	1.117	2.265	2.871	1.289	1.310	0.995
False	High	[H].LPTSWDWR.[N]	1xTMT6plex [N-Term]		1	1	1	P53634	P53634 [231-238]	0	1289.68399	0
False	High	[K].IPTTFENGR.[C]	1xTMT6plex [N-Term]		1	1	60	P05090	P05090 [52-60]	0	1263.68947	0	1.034	2.455	1.087	2.579	0.537	0.895	0.775	1.338	0.784	2.249	1.169	0.724	1.220	0.983	1.011	1.474	0.813	0.745	1.442	0.740	0.680	0.746	0.691	0.618	0.576	0.859	1.172	1.099	0.614	0.815	1.076	0.903	0.927	0.633	0.547	0.671	0.701
False	High	[R].LPPAAEK.[C]	1xTMT6plex [K7]; 1xTMT6plex [N-Term]		1	2	26	Q16363	Q16363 [60-66]	0	1183.74508	0	1.499	1.488	1.977	1.896	1.569	1.597	1.556	1.408	1.290	1.653	1.595	1.449	1.412	1.564	1.770	1.452	1.164	1.750	1.463	1.551	1.900	1.347	1.324	0.644	0.989	1.955	1.520	1.754	1.785	1.572	1.540	1.474	2.003	0.649	1.617	2.035	1.988
False	High	[R].LQAR.[P]	1xTMT6plex [N-Term]		1	2	2	Q5THJ4	Q5THJ4 [3098-3101]	0	716.46164	0																										2.435	1.020	2.176	1.488	1.626
False	High	[E].LQATLDHTGHTSSK.[S]	1xTMT6plex [K14]; 1xTMT6plex [N-Term]		1	1	4	Q6UXB8	Q6UXB8 [383-396]	0	1954.07581	0	2.660	1.948	3.479	1.382	2.405						1.970	2.975	1.993	2.623	3.168	0.588	1.565	1.653	1.281	2.806	2.029	1.757	1.172	1.376	1.488
False	High	[K].IQEPNTFPAILR.[S]	1xTMT6plex [N-Term]		1	2	4	P15586	P15586 [126-137]	0	1627.93691	0																0.831	0.686	0.765	0.781	0.711	1.016	0.633	0.984	0.700	0.520
False	High	[L].LQEQGTK.[T]	1xTMT6plex [K7]; 1xTMT6plex [N-Term]		1	1	1	P02538	P02538 [198-204]	0	1261.75162	0																																				1.842	14.751
False	High	[R].IQER.[Q]	1xTMT6plex [N-Term]		1	1	3	Q8WZ42	Q8WZ42 [7095-7098]	0	774.46712	0											1.643	1.158	1.315	0.954	2.025											2.367	1.116	1.508	1.239	1.005						1.781	1.989
False	High	[K].LQETSNWLLSQQQADGSFQDPCPVLDR.[S]	1xCarbamidomethyl [C22]; 1xTMT6plex [N-Term]		1	2	6	P0C0L4	P0C0L4 [1100-1126]	0	3361.63203	0	0.964	1.032	1.423	1.359	1.292											1.045	1.127	1.140	0.915	0.759																0.781	1.055
[truncated: 12,638 more rows]
[truncated: 326 more columns]
