# Supplementary material for: The Urinary Proteomic Profile Implicates Key Regulators for Urologic Chronic Pelvic Pain Syndrome (UCPPS): A MAPP Research Network Study
Source: Mol Cell Proteomics. 2021 Nov 11;21(1):100176. doi: 10.1016/j.mcpro.2021.100176 (PMC8733275; doi:10.1016/j.mcpro.2021.100176)
Supplement: Supplemental data 6: Protein group IDs for master proteins. [file mmc6.txt]

Checked	Protein Group ID	Number of Proteins	Number of Unique Peptides	Number of Peptides	Number of PSMs	Group Description
False	434	2	273	316	3698	[Master Protein] Titin OS=Homo sapiens OX=9606 GN=TTN PE=1 SV=4
False	163	1	177	177	14297	[Master Protein] Serum albumin OS=Homo sapiens OX=9606 GN=ALB PE=1 SV=2
False	528	1	128	131	1562	[Master Protein] Low-density lipoprotein receptor-related protein 2 OS=Homo sapiens OX=9606 GN=LRP2 PE=1 SV=3
False	584	3	128	129	12932	[Master Protein] Isoform 5 of Uromodulin OS=Homo sapiens OX=9606 GN=UMOD
False	943	1	110	112	1615	[Master Protein] Cubilin OS=Homo sapiens OX=9606 GN=CUBN PE=1 SV=5
False	271	1	94	95	2188	[Master Protein] Basement membrane-specific heparan sulfate proteoglycan core protein OS=Homo sapiens OX=9606 GN=HSPG2 PE=1 SV=4
False	63	1	87	89	9765	[Master Protein] Protein AMBP OS=Homo sapiens OX=9606 GN=AMBP PE=1 SV=1
False	705	2	81	81	2449	[Master Protein] (Common contaminant protein)
False	395	1	79	85	508	[Master Protein] Complement C3 OS=Homo sapiens OX=9606 GN=C3 PE=1 SV=2
False	838	2	69	70	4120	[Master Protein] Isoform LMW of Kininogen-1 OS=Homo sapiens OX=9606 GN=KNG1
False	416	1	68	69	643	[Master Protein] Fibrillin-1 OS=Homo sapiens OX=9606 GN=FBN1 PE=1 SV=4
False	636	3	67	68	2033	[Master Protein] Pro-epidermal growth factor OS=Homo sapiens OX=9606 GN=EGF PE=1 SV=2
False	1035	1	64	64	1405	[Master Protein] Semenogelin-1 OS=Homo sapiens OX=9606 GN=SEMG1 PE=1 SV=2
False	922	1	63	64	354	[Master Protein] Filaggrin OS=Homo sapiens OX=9606 GN=FLG PE=1 SV=3
False	760	1	61	61	2622	[Master Protein] Polymeric immunoglobulin receptor OS=Homo sapiens OX=9606 GN=PIGR PE=1 SV=4
False	1166	3	57	59	564	[Master Protein] Tenascin-X OS=Homo sapiens OX=9606 GN=TNXB PE=1 SV=5
False	628	1	55	55	1486	[Master Protein] Gelsolin OS=Homo sapiens OX=9606 GN=GSN PE=1 SV=1
False	431	1	55	55	599	[Master Protein] Collagen alpha-1(I) chain OS=Homo sapiens OX=9606 GN=COL1A1 PE=1 SV=5
False	1204	3	53	54	1524	[Master Protein] Inter-alpha-trypsin inhibitor heavy chain H4 OS=Homo sapiens OX=9606 GN=ITIH4 PE=1 SV=4
False	389	4	50	54	749	[Master Protein] Ceruloplasmin OS=Homo sapiens OX=9606 GN=CP PE=1 SV=1
False	736	2	49	51	570	[Master Protein] Isoform 2 of Attractin OS=Homo sapiens OX=9606 GN=ATRN
False	198	1	49	49	998	[Master Protein] Lysosomal alpha-glucosidase OS=Homo sapiens OX=9606 GN=GAA PE=1 SV=4
False	1036	1	46	46	3705	[Master Protein] Prostaglandin-H2 D-isomerase OS=Homo sapiens OX=9606 GN=PTGDS PE=1 SV=1
False	1334	1	44	47	1056	[Master Protein] Collagen alpha-1(VI) chain OS=Homo sapiens OX=9606 GN=COL6A1 PE=1 SV=3
False	518	1	44	45	1709	[Master Protein] Alpha-1-antitrypsin OS=Homo sapiens OX=9606 GN=SERPINA1 PE=1 SV=3
False	948	5	44	45	1462	[Master Protein] Isoform 2 of Clusterin OS=Homo sapiens OX=9606 GN=CLU
False	1095	1	43	45	635	[Master Protein] Aminopeptidase N OS=Homo sapiens OX=9606 GN=ANPEP PE=1 SV=4
False	1061	3	43	45	325	[Master Protein] Serine protease inhibitor Kazal-type 5 OS=Homo sapiens OX=9606 GN=SPINK5 PE=1 SV=2
False	432	3	42	44	425	[Master Protein] Collagen alpha-3(VI) chain OS=Homo sapiens OX=9606 GN=COL6A3 PE=1 SV=5
False	372	1	40	51	837	[Master Protein] Keratin, type II cytoskeletal 1 OS=Homo sapiens OX=9606 GN=KRT1 PE=1 SV=6
False	594	2	39	46	1946	[Master Protein] Osteopontin OS=Homo sapiens OX=9606 GN=SPP1 PE=1 SV=1
False	459	1	38	40	592	[Master Protein] Fibrinogen alpha chain OS=Homo sapiens OX=9606 GN=FGA PE=1 SV=2
False	542	1	38	38	1369	[Master Protein] Small proline-rich protein 3 OS=Homo sapiens OX=9606 GN=SPRR3 PE=1 SV=2
False	776	1	38	38	1261	[Master Protein] Prothrombin OS=Homo sapiens OX=9606 GN=F2 PE=1 SV=2
False	611	1	37	43	398	[Master Protein] Neuroblast differentiation-associated protein AHNAK OS=Homo sapiens OX=9606 GN=AHNAK PE=1 SV=2
False	1173	2	36	38	668	[Master Protein] Isoform 3 of Vitamin D-binding protein OS=Homo sapiens OX=9606 GN=GC
False	577	1	36	37	774	[Master Protein] Semenogelin-2 OS=Homo sapiens OX=9606 GN=SEMG2 PE=1 SV=1
False	769	1	36	36	302	[Master Protein] Plasminogen OS=Homo sapiens OX=9606 GN=PLG PE=1 SV=2
False	46	1	35	36	321	[Master Protein] Complement factor I OS=Homo sapiens OX=9606 GN=CFI PE=1 SV=2
False	327	2	35	35	798	[Master Protein] Haptoglobin OS=Homo sapiens OX=9606 GN=HP PE=1 SV=1
False	1343	1	34	35	985	[Master Protein] Galectin-3-binding protein OS=Homo sapiens OX=9606 GN=LGALS3BP PE=1 SV=1
False	176	1	34	34	562	[Master Protein] Vitronectin OS=Homo sapiens OX=9606 GN=VTN PE=1 SV=1
False	1046	1	34	34	325	[Master Protein] Maltase-glucoamylase, intestinal OS=Homo sapiens OX=9606 GN=MGAM PE=1 SV=5
False	617	1	33	36	253	[Master Protein] Ezrin OS=Homo sapiens OX=9606 GN=EZR PE=1 SV=4
False	612	2	33	34	2041	[Master Protein] Zinc-alpha-2-glycoprotein OS=Homo sapiens OX=9606 GN=AZGP1 PE=1 SV=2
False	524	4	32	36	347	[Master Protein] Hemicentin-1 OS=Homo sapiens OX=9606 GN=HMCN1 PE=1 SV=2
False	670	2	32	33	490	[Master Protein] Golgi membrane protein 1 OS=Homo sapiens OX=9606 GN=GOLM1 PE=1 SV=1
False	135	1	32	33	465	[Master Protein] (Common contaminant protein)
False	772	1	32	33	348	[Master Protein] Mannosyl-oligosaccharide 1,2-alpha-mannosidase IA OS=Homo sapiens OX=9606 GN=MAN1A1 PE=1 SV=3
False	282	1	32	32	2427	[Master Protein] Immunoglobulin kappa constant OS=Homo sapiens OX=9606 GN=IGKC PE=1 SV=2
False	631	1	31	31	1582	[Master Protein] Ribonuclease pancreatic OS=Homo sapiens OX=9606 GN=RNASE1 PE=1 SV=4
False	978	1	30	41	648	[Master Protein] Centrosomal protein of 290 kDa OS=Homo sapiens OX=9606 GN=CEP290 PE=1 SV=2
False	1276	1	30	32	499	[Master Protein] Keratin, type I cytoskeletal 9 OS=Homo sapiens OX=9606 GN=KRT9 PE=1 SV=3
False	698	2	30	31	1220	[Master Protein] Isoform 3 of Plasma protease C1 inhibitor OS=Homo sapiens OX=9606 GN=SERPING1
False	713	1	30	31	189	[Master Protein] Glutamyl aminopeptidase OS=Homo sapiens OX=9606 GN=ENPEP PE=1 SV=3
False	206	1	30	30	1451	[Master Protein] Immunoglobulin heavy constant alpha 1 OS=Homo sapiens OX=9606 GN=IGHA1 PE=1 SV=2
False	688	7	30	30	795	[Master Protein] Isoform 1 of Complement decay-accelerating factor OS=Homo sapiens OX=9606 GN=CD55
False	1078	2	29	35	348	[Master Protein] Keratin, type I cytoskeletal 13 OS=Homo sapiens OX=9606 GN=KRT13 PE=1 SV=4
False	1044	1	29	35	275	[Master Protein] Collagen alpha-1(XII) chain OS=Homo sapiens OX=9606 GN=COL12A1 PE=1 SV=2
False	662	2	29	35	120	[Master Protein] Hemicentin-2 OS=Homo sapiens OX=9606 GN=HMCN2 PE=2 SV=3
False	1135	1	29	30	242	[Master Protein] Complement factor B OS=Homo sapiens OX=9606 GN=CFB PE=1 SV=2
False	1191	1	29	29	1036	[Master Protein] Hemopexin OS=Homo sapiens OX=9606 GN=HPX PE=1 SV=2
False	1113	2	29	29	515	[Master Protein] Nidogen-1 OS=Homo sapiens OX=9606 GN=NID1 PE=1 SV=3
False	630	1	29	29	261	[Master Protein] Isoform C of Fibulin-1 OS=Homo sapiens OX=9606 GN=FBLN1
False	353	3	28	32	363	[Master Protein] Keratin, type I cytoskeletal 10 OS=Homo sapiens OX=9606 GN=KRT10 PE=1 SV=6
False	998	1	28	29	305	[Master Protein] Annexin A1 OS=Homo sapiens OX=9606 GN=ANXA1 PE=1 SV=2
False	680	4	28	28	719	[Master Protein] EGF-containing fibulin-like extracellular matrix protein 1 OS=Homo sapiens OX=9606 GN=EFEMP1 PE=1 SV=2
False	1162	1	28	28	301	[Master Protein] Cornulin OS=Homo sapiens OX=9606 GN=CRNN PE=1 SV=1
False	1340	1	27	29	198	[Master Protein] Afamin OS=Homo sapiens OX=9606 GN=AFM PE=1 SV=1
False	648	1	27	28	1080	[Master Protein] Vasorin OS=Homo sapiens OX=9606 GN=VASN PE=1 SV=1
False	876	1	27	28	764	[Master Protein] Plasma serine protease inhibitor OS=Homo sapiens OX=9606 GN=SERPINA5 PE=1 SV=3
False	337	2	27	28	164	[Master Protein] Filamin-A OS=Homo sapiens OX=9606 GN=FLNA PE=1 SV=4
False	483	1	27	27	2634	[Master Protein] Apolipoprotein D OS=Homo sapiens OX=9606 GN=APOD PE=1 SV=1
False	1311	3	27	27	687	[Master Protein] Prosaposin OS=Homo sapiens OX=9606 GN=PSAP PE=1 SV=2
False	504	1	27	27	471	[Master Protein] Complement C1r subcomponent-like protein OS=Homo sapiens OX=9606 GN=C1RL PE=1 SV=2
False	1087	1	26	29	354	[Master Protein] Alpha-enolase OS=Homo sapiens OX=9606 GN=ENO1 PE=1 SV=2
False	77	2	26	28	265	[Master Protein] SPARC-like protein 1 OS=Homo sapiens OX=9606 GN=SPARCL1 PE=1 SV=2
False	517	1	26	27	903	[Master Protein] Cadherin-1 OS=Homo sapiens OX=9606 GN=CDH1 PE=1 SV=3
False	1111	1	26	26	283	[Master Protein] Apolipoprotein E OS=Homo sapiens OX=9606 GN=APOE PE=1 SV=1
False	976	1	26	26	276	[Master Protein] Apolipoprotein A-IV OS=Homo sapiens OX=9606 GN=APOA4 PE=1 SV=3
False	633	1	25	29	161	[Master Protein] Alpha-2-macroglobulin OS=Homo sapiens OX=9606 GN=A2M PE=1 SV=3
False	882	1	25	28	339	[Master Protein] Collagen alpha-2(I) chain OS=Homo sapiens OX=9606 GN=COL1A2 PE=1 SV=7
False	1096	1	25	27	765	[Master Protein] Alpha-1-antichymotrypsin OS=Homo sapiens OX=9606 GN=SERPINA3 PE=1 SV=2
False	557	1	25	27	275	[Master Protein] Antithrombin-III OS=Homo sapiens OX=9606 GN=SERPINC1 PE=1 SV=1
False	386	1	25	26	215	[Master Protein] Bile salt-activated lipase OS=Homo sapiens OX=9606 GN=CEL PE=1 SV=3
False	115	1	25	25	1070	[Master Protein] Alpha-2-HS-glycoprotein OS=Homo sapiens OX=9606 GN=AHSG PE=1 SV=2
False	1026	1	25	25	543	[Master Protein] Apolipoprotein A-I OS=Homo sapiens OX=9606 GN=APOA1 PE=1 SV=1
False	1300	1	25	25	417	[Master Protein] Cathepsin D OS=Homo sapiens OX=9606 GN=CTSD PE=1 SV=1
False	859	1	25	25	293	[Master Protein] Dipeptidyl peptidase 4 OS=Homo sapiens OX=9606 GN=DPP4 PE=1 SV=2
False	1129	1	25	25	75	[Master Protein] Keratin, type II cytoskeletal 4 OS=Homo sapiens OX=9606 GN=KRT4 PE=1 SV=4
False	1055	1	24	30	300	[Master Protein] Transcription factor TFIIIB component B'' homolog OS=Homo sapiens OX=9606 GN=BDP1 PE=1 SV=3
False	1105	9	24	29	1144	[Master Protein] A-kinase anchor protein 9 OS=Homo sapiens OX=9606 GN=AKAP9 PE=1 SV=4
False	969	2	24	26	315	[Master Protein] Desmocollin-2 OS=Homo sapiens OX=9606 GN=DSC2 PE=1 SV=1
False	1168	1	24	25	378	[Master Protein] Beta-2-glycoprotein 1 OS=Homo sapiens OX=9606 GN=APOH PE=1 SV=3
False	1136	1	24	25	313	[Master Protein] Sulfhydryl oxidase 1 OS=Homo sapiens OX=9606 GN=QSOX1 PE=1 SV=3
False	932	2	24	25	101	[Master Protein] Programmed cell death 6-interacting protein OS=Homo sapiens OX=9606 GN=PDCD6IP PE=1 SV=1
False	351	2	24	24	2241	[Master Protein] Isoform 2 of CD59 glycoprotein OS=Homo sapiens OX=9606 GN=CD59
False	1131	1	24	24	507	[Master Protein] Endosialin OS=Homo sapiens OX=9606 GN=CD248 PE=1 SV=1
False	981	1	24	24	138	[Master Protein] Melanotransferrin OS=Homo sapiens OX=9606 GN=MELTF PE=1 SV=2
False	383	1	23	24	884	[Master Protein] Isoform 2 of Mannan-binding lectin serine protease 2 OS=Homo sapiens OX=9606 GN=MASP2
False	540	2	23	23	535	[Master Protein] Alpha-1B-glycoprotein OS=Homo sapiens OX=9606 GN=A1BG PE=1 SV=4
False	1015	1	23	23	488	[Master Protein] Monocyte differentiation antigen CD14 OS=Homo sapiens OX=9606 GN=CD14 PE=1 SV=2
False	1266	1	23	23	117	[Master Protein] Involucrin OS=Homo sapiens OX=9606 GN=IVL PE=1 SV=2
False	1063	2	23	23	111	[Master Protein] Lactotransferrin OS=Homo sapiens OX=9606 GN=LTF PE=1 SV=6
False	765	2	22	25	109	[Master Protein] Protocadherin Fat 4 OS=Homo sapiens OX=9606 GN=FAT4 PE=1 SV=2
False	249	2	22	24	529	[Master Protein] Isoform 4 of Cadherin-13 OS=Homo sapiens OX=9606 GN=CDH13
False	1322	2	22	23	384	[Master Protein] Protein HEG homolog 1 OS=Homo sapiens OX=9606 GN=HEG1 PE=1 SV=3
False	1002	2	22	22	508	[Master Protein] Kallikrein-1 OS=Homo sapiens OX=9606 GN=KLK1 PE=1 SV=2
False	264	1	22	22	261	[Master Protein] Collagen alpha-1(III) chain OS=Homo sapiens OX=9606 GN=COL3A1 PE=1 SV=4
False	1053	1	22	22	237	[Master Protein] Fructose-bisphosphate aldolase B OS=Homo sapiens OX=9606 GN=ALDOB PE=1 SV=2
False	79	1	21	40	1558	[Master Protein] Immunoglobulin heavy constant gamma 1 OS=Homo sapiens OX=9606 GN=IGHG1 PE=1 SV=1
False	1013	1	21	26	1259	[Master Protein] Alpha-1-acid glycoprotein 1 OS=Homo sapiens OX=9606 GN=ORM1 PE=1 SV=1
False	900	1	21	24	612	[Master Protein] Alpha-N-acetylglucosaminidase OS=Homo sapiens OX=9606 GN=NAGLU PE=1 SV=2
False	592	1	21	23	157	[Master Protein] Phosphoglycerate kinase 1 OS=Homo sapiens OX=9606 GN=PGK1 PE=1 SV=3
False	261	1	21	22	606	[Master Protein] Insulin-like growth factor-binding protein 7 OS=Homo sapiens OX=9606 GN=IGFBP7 PE=1 SV=1
False	674	2	21	22	482	[Master Protein] Actin, cytoplasmic 1 OS=Homo sapiens OX=9606 GN=ACTB PE=1 SV=1
False	634	1	21	22	362	[Master Protein] Progranulin OS=Homo sapiens OX=9606 GN=GRN PE=1 SV=2
False	500	1	21	22	263	[Master Protein] Fibulin-5 OS=Homo sapiens OX=9606 GN=FBLN5 PE=1 SV=1
False	835	2	21	21	495	[Master Protein] Glutaminyl-peptide cyclotransferase OS=Homo sapiens OX=9606 GN=QPCT PE=1 SV=1
False	194	2	21	21	365	[Master Protein] Serpin B3 OS=Homo sapiens OX=9606 GN=SERPINB3 PE=1 SV=2
False	1193	1	21	21	255	[Master Protein] Glutathione hydrolase 1 proenzyme OS=Homo sapiens OX=9606 GN=GGT1 PE=1 SV=2
False	813	5	21	21	137	[Master Protein] Trans-Golgi network integral membrane protein 2 OS=Homo sapiens OX=9606 GN=TGOLN2 PE=1 SV=3
False	272	1	20	58	490	[Master Protein] Nesprin-1 OS=Homo sapiens OX=9606 GN=SYNE1 PE=1 SV=4
False	1018	2	20	49	291	[Master Protein] Complement C4-A OS=Homo sapiens OX=9606 GN=C4A PE=1 SV=2
False	994	3	20	27	384	[Master Protein] Nucleosome-remodeling factor subunit BPTF OS=Homo sapiens OX=9606 GN=BPTF PE=1 SV=3
False	1011	2	20	23	225	[Master Protein] Contactin-1 OS=Homo sapiens OX=9606 GN=CNTN1 PE=1 SV=1
False	695	3	20	22	329	[Master Protein] Isoform 2 of Tyrosine-protein phosphatase non-receptor type substrate 1 OS=Homo sapiens OX=9606 GN=SIRPA
False	1183	2	20	22	201	[Master Protein] Isoform 2 of Protocadherin-1 OS=Homo sapiens OX=9606 GN=PCDH1
False	730	2	20	22	143	[Master Protein] Glypican-3 OS=Homo sapiens OX=9606 GN=GPC3 PE=1 SV=1
False	979	1	20	21	224	[Master Protein] Betaine--homocysteine S-methyltransferase 1 OS=Homo sapiens OX=9606 GN=BHMT PE=1 SV=2
False	290	1	20	21	106	[Master Protein] Argininosuccinate synthase OS=Homo sapiens OX=9606 GN=ASS1 PE=1 SV=2
False	1151	1	20	20	912	[Master Protein] WAP four-disulfide core domain protein 2 OS=Homo sapiens OX=9606 GN=WFDC2 PE=1 SV=2
False	1006	1	20	20	364	[Master Protein] Cell adhesion molecule 4 OS=Homo sapiens OX=9606 GN=CADM4 PE=1 SV=1
False	493	2	20	20	212	[Master Protein] Urokinase-type plasminogen activator OS=Homo sapiens OX=9606 GN=PLAU PE=1 SV=2
False	550	2	19	24	82	[Master Protein] Isoform 2 of DNA-dependent protein kinase catalytic subunit OS=Homo sapiens OX=9606 GN=PRKDC
False	349	2	19	21	299	[Master Protein] Beta-galactosidase OS=Homo sapiens OX=9606 GN=GLB1 PE=1 SV=2
False	734	1	19	21	289	[Master Protein] Glyceraldehyde-3-phosphate dehydrogenase OS=Homo sapiens OX=9606 GN=GAPDH PE=1 SV=3
False	1020	1	19	20	224	[Master Protein] Endonuclease domain-containing 1 protein OS=Homo sapiens OX=9606 GN=ENDOD1 PE=1 SV=2
False	475	2	19	19	377	[Master Protein] Hemoglobin subunit beta OS=Homo sapiens OX=9606 GN=HBB PE=1 SV=2
False	1371	1	19	19	124	[Master Protein] Nucleobindin-1 OS=Homo sapiens OX=9606 GN=NUCB1 PE=1 SV=4
False	1367	5	18	23	142	[Master Protein] Receptor-type tyrosine-protein phosphatase S OS=Homo sapiens OX=9606 GN=PTPRS PE=1 SV=3
False	126	1	18	22	1263	[Master Protein] Isoform 2 of Phosphoinositide-3-kinase-interacting protein 1 OS=Homo sapiens OX=9606 GN=PIK3IP1
False	193	2	18	22	127	[Master Protein] Keratin, type II cytoskeletal 2 epidermal OS=Homo sapiens OX=9606 GN=KRT2 PE=1 SV=2
False	1258	5	18	20	209	[Master Protein] Amyloid-beta precursor protein OS=Homo sapiens OX=9606 GN=APP PE=1 SV=3
False	902	1	18	20	97	[Master Protein] BRO1 domain-containing protein BROX OS=Homo sapiens OX=9606 GN=BROX PE=1 SV=1
False	463	1	18	20	44	[Master Protein] Pappalysin-2 OS=Homo sapiens OX=9606 GN=PAPPA2 PE=1 SV=4
False	23	2	18	19	475	[Master Protein] Hemoglobin subunit alpha OS=Homo sapiens OX=9606 GN=HBA1 PE=1 SV=2
False	580	1	18	19	256	[Master Protein] Peptidase inhibitor 16 OS=Homo sapiens OX=9606 GN=PI16 PE=1 SV=1
False	1150	2	18	19	95	[Master Protein] Pyruvate kinase PKM OS=Homo sapiens OX=9606 GN=PKM PE=1 SV=4
False	999	3	18	19	52	[Master Protein] Isoform H7 of Myeloperoxidase OS=Homo sapiens OX=9606 GN=MPO
False	625	1	18	18	386	[Master Protein] Di-N-acetylchitobiase OS=Homo sapiens OX=9606 GN=CTBS PE=1 SV=1
False	861	1	18	18	191	[Master Protein] Complement component C7 OS=Homo sapiens OX=9606 GN=C7 PE=1 SV=2
False	86	1	18	18	144	[Master Protein] Cell surface glycoprotein MUC18 OS=Homo sapiens OX=9606 GN=MCAM PE=1 SV=2
False	273	1	18	18	144	[Master Protein] Insulin-like growth factor-binding protein 2 OS=Homo sapiens OX=9606 GN=IGFBP2 PE=1 SV=2
False	302	1	18	18	131	[Master Protein] Basal cell adhesion molecule OS=Homo sapiens OX=9606 GN=BCAM PE=1 SV=2
False	696	1	18	18	107	[Master Protein] Latent-transforming growth factor beta-binding protein 2 OS=Homo sapiens OX=9606 GN=LTBP2 PE=1 SV=3
False	958	1	17	27	56	[Master Protein] Dystonin OS=Homo sapiens OX=9606 GN=DST PE=1 SV=4
False	316	2	17	24	264	[Master Protein] Annexin A11 OS=Homo sapiens OX=9606 GN=ANXA11 PE=1 SV=1
False	1076	3	17	21	154	[Master Protein] Isoform 2 of Golgi apparatus protein 1 OS=Homo sapiens OX=9606 GN=GLG1
False	507	2	17	20	153	[Master Protein] Olfactomedin-4 OS=Homo sapiens OX=9606 GN=OLFM4 PE=1 SV=1
False	140	2	17	20	117	[Master Protein] Isoform 2 of Neural cell adhesion molecule L1-like protein OS=Homo sapiens OX=9606 GN=CHL1
False	1289	5	17	19	105	[Master Protein] Neural cell adhesion molecule 1 OS=Homo sapiens OX=9606 GN=NCAM1 PE=1 SV=3
False	842	1	17	19	57	[Master Protein] Alpha-2-macroglobulin-like protein 1 OS=Homo sapiens OX=9606 GN=A2ML1 PE=1 SV=3
False	417	1	17	18	600	[Master Protein] Leucine-rich alpha-2-glycoprotein OS=Homo sapiens OX=9606 GN=LRG1 PE=1 SV=2
False	178	2	17	18	511	[Master Protein] Isoform 2 of Immunoglobulin heavy constant mu OS=Homo sapiens OX=9606 GN=IGHM
False	879	1	17	18	167	[Master Protein] Sushi domain-containing protein 2 OS=Homo sapiens OX=9606 GN=SUSD2 PE=1 SV=1
False	65	3	17	18	165	[Master Protein] Isoform 2 of Latent-transforming growth factor beta-binding protein 4 OS=Homo sapiens OX=9606 GN=LTBP4
False	799	2	17	18	130	[Master Protein] Cartilage oligomeric matrix protein OS=Homo sapiens OX=9606 GN=COMP PE=1 SV=2
False	1060	1	17	17	988	[Master Protein] Non-secretory ribonuclease OS=Homo sapiens OX=9606 GN=RNASE2 PE=1 SV=2
False	1316	1	17	17	436	[Master Protein] Vesicular integral-membrane protein VIP36 OS=Homo sapiens OX=9606 GN=LMAN2 PE=1 SV=1
False	661	2	17	17	399	[Master Protein] Isoform 2 of Vitamin K-dependent protein Z OS=Homo sapiens OX=9606 GN=PROZ
False	984	2	17	17	388	[Master Protein] Prostatic acid phosphatase OS=Homo sapiens OX=9606 GN=ACPP PE=1 SV=3
False	757	2	17	17	374	[Master Protein] Roundabout homolog 4 OS=Homo sapiens OX=9606 GN=ROBO4 PE=1 SV=1
False	603	2	17	17	274	[Master Protein] Lysosomal protective protein OS=Homo sapiens OX=9606 GN=CTSA PE=1 SV=2
False	258	2	17	17	259	[Master Protein] N-acetylglucosamine-6-sulfatase OS=Homo sapiens OX=9606 GN=GNS PE=1 SV=3
False	129	1	17	17	206	[Master Protein] Alpha-2-antiplasmin OS=Homo sapiens OX=9606 GN=SERPINF2 PE=1 SV=3
False	1227	1	17	17	172	[Master Protein] Neprilysin OS=Homo sapiens OX=9606 GN=MME PE=1 SV=2
False	172	2	17	17	151	[Master Protein] Carboxypeptidase E OS=Homo sapiens OX=9606 GN=CPE PE=1 SV=1
False	576	1	17	17	49	[Master Protein] Fibrinogen beta chain OS=Homo sapiens OX=9606 GN=FGB PE=1 SV=2
False	892	1	16	54	1171	[Master Protein] Pancreatic alpha-amylase OS=Homo sapiens OX=9606 GN=AMY2A PE=1 SV=2
False	313	1	16	38	1160	[Master Protein] Immunoglobulin heavy constant gamma 2 OS=Homo sapiens OX=9606 GN=IGHG2 PE=1 SV=2
False	299	1	16	24	115	[Master Protein] Fibrous sheath-interacting protein 2 OS=Homo sapiens OX=9606 GN=FSIP2 PE=2 SV=4
False	622	1	16	23	144	[Master Protein] Heat shock cognate 71 kDa protein OS=Homo sapiens OX=9606 GN=HSPA8 PE=1 SV=1
False	32	2	16	19	187	[Master Protein] N-acetylmuramoyl-L-alanine amidase OS=Homo sapiens OX=9606 GN=PGLYRP2 PE=1 SV=1
False	582	1	16	19	63	[Master Protein] Moesin OS=Homo sapiens OX=9606 GN=MSN PE=1 SV=3
False	794	1	16	18	85	[Master Protein] Cartilage intermediate layer protein 2 OS=Homo sapiens OX=9606 GN=CILP2 PE=2 SV=2
False	953	1	16	17	439	[Master Protein] Peptidoglycan recognition protein 1 OS=Homo sapiens OX=9606 GN=PGLYRP1 PE=1 SV=1
False	490	3	16	17	238	[Master Protein] Syntenin-1 OS=Homo sapiens OX=9606 GN=SDCBP PE=1 SV=1
False	1228	1	16	17	197	[Master Protein] Collagen alpha-1(XV) chain OS=Homo sapiens OX=9606 GN=COL15A1 PE=1 SV=2
False	750	3	16	17	173	[Master Protein] Beta-glucuronidase OS=Homo sapiens OX=9606 GN=GUSB PE=1 SV=2
False	1028	1	16	16	139	[Master Protein] Chondroitin sulfate proteoglycan 4 OS=Homo sapiens OX=9606 GN=CSPG4 PE=1 SV=2
False	496	1	16	16	107	[Master Protein] Ephrin type-B receptor 4 OS=Homo sapiens OX=9606 GN=EPHB4 PE=1 SV=2
False	398	2	16	16	76	[Master Protein] Collagen alpha-1(II) chain OS=Homo sapiens OX=9606 GN=COL2A1 PE=1 SV=3
False	397	2	15	32	178	[Master Protein] Keratin, type II cytoskeletal 6A OS=Homo sapiens OX=9606 GN=KRT6A PE=1 SV=3
False	289	2	15	17	195	[Master Protein] Cadherin-2 OS=Homo sapiens OX=9606 GN=CDH2 PE=1 SV=4
False	410	2	15	17	101	[Master Protein] Isoform 4 of Latent-transforming growth factor beta-binding protein 1 OS=Homo sapiens OX=9606 GN=LTBP1
False	1244	3	15	16	289	[Master Protein] Isoform 2 of Matrix remodeling-associated protein 8 OS=Homo sapiens OX=9606 GN=MXRA8
False	1233	3	15	16	242	[Master Protein] CD99 antigen OS=Homo sapiens OX=9606 GN=CD99 PE=1 SV=1
False	754	3	15	16	169	[Master Protein] Isoform 2 of Acid ceramidase OS=Homo sapiens OX=9606 GN=ASAH1
False	803	1	15	16	112	[Master Protein] Angiotensinogen OS=Homo sapiens OX=9606 GN=AGT PE=1 SV=1
False	950	1	15	16	74	[Master Protein] Collagen alpha-2(IV) chain OS=Homo sapiens OX=9606 GN=COL4A2 PE=1 SV=4
False	343	1	15	16	57	[Master Protein] Cartilage intermediate layer protein 1 OS=Homo sapiens OX=9606 GN=CILP PE=1 SV=4
False	907	1	15	16	35	[Master Protein] Prolow-density lipoprotein receptor-related protein 1 OS=Homo sapiens OX=9606 GN=LRP1 PE=1 SV=2
False	359	1	15	15	868	[Master Protein] (Common contaminant protein)
False	812	1	15	15	412	[Master Protein] Deoxyribonuclease-1 OS=Homo sapiens OX=9606 GN=DNASE1 PE=1 SV=1
False	516	1	15	15	352	[Master Protein] Retinol-binding protein 4 OS=Homo sapiens OX=9606 GN=RBP4 PE=1 SV=3
False	1373	1	15	15	330	[Master Protein] Major prion protein OS=Homo sapiens OX=9606 GN=PRNP PE=1 SV=1
False	30	1	15	15	325	[Master Protein] Inter-alpha-trypsin inhibitor heavy chain H2 OS=Homo sapiens OX=9606 GN=ITIH2 PE=1 SV=2
False	505	1	15	15	283	[Master Protein] Thyroxine-binding globulin OS=Homo sapiens OX=9606 GN=SERPINA7 PE=1 SV=2
False	972	4	15	15	235	[Master Protein] Isoform 3 of Cell adhesion molecule 1 OS=Homo sapiens OX=9606 GN=CADM1
False	1074	2	15	15	203	[Master Protein] Isoform Alpha of Nectin-2 OS=Homo sapiens OX=9606 GN=NECTIN2
False	914	1	15	15	176	[Master Protein] Macrophage colony-stimulating factor 1 OS=Homo sapiens OX=9606 GN=CSF1 PE=1 SV=2
False	430	1	15	15	149	[Master Protein] Angiopoietin-related protein 2 OS=Homo sapiens OX=9606 GN=ANGPTL2 PE=1 SV=1
False	161	3	15	15	130	[Master Protein] Vascular cell adhesion protein 1 OS=Homo sapiens OX=9606 GN=VCAM1 PE=1 SV=1
False	400	1	15	15	127	[Master Protein] Lumican OS=Homo sapiens OX=9606 GN=LUM PE=1 SV=2
False	415	1	15	15	111	[Master Protein] Dipeptidyl peptidase 1 OS=Homo sapiens OX=9606 GN=CTSC PE=1 SV=2
False	659	2	15	15	79	[Master Protein] Elongation factor 1-alpha 1 OS=Homo sapiens OX=9606 GN=EEF1A1 PE=1 SV=1
False	399	1	14	21	542	[Master Protein] Immunoglobulin kappa variable 3-20 OS=Homo sapiens OX=9606 GN=IGKV3-20 PE=1 SV=2
False	792	1	14	19	58	[Master Protein] Dynein heavy chain 6, axonemal OS=Homo sapiens OX=9606 GN=DNAH6 PE=2 SV=3
False	1339	1	14	18	349	[Master Protein] Apolipoprotein B-100 OS=Homo sapiens OX=9606 GN=APOB PE=1 SV=2
False	1232	1	14	16	293	[Master Protein] Fatty acid-binding protein 5 OS=Homo sapiens OX=9606 GN=FABP5 PE=1 SV=3
False	203	4	14	16	267	[Master Protein] Isoform 2 of Butyrophilin subfamily 2 member A1 OS=Homo sapiens OX=9606 GN=BTN2A1
False	1359	1	14	16	184	[Master Protein] Dipeptidase 1 OS=Homo sapiens OX=9606 GN=DPEP1 PE=1 SV=3
False	1223	1	14	15	396	[Master Protein] Immunoglobulin kappa variable 4-1 OS=Homo sapiens OX=9606 GN=IGKV4-1 PE=1 SV=1
False	254	5	14	15	144	[Master Protein] Isoform 5 of IST1 homolog OS=Homo sapiens OX=9606 GN=IST1
False	104	3	14	15	131	[Master Protein] Isoform 3 of Cysteine-rich secretory protein 3 OS=Homo sapiens OX=9606 GN=CRISP3
False	376	1	14	15	76	[Master Protein] Cadherin-related family member 2 OS=Homo sapiens OX=9606 GN=CDHR2 PE=1 SV=2
False	8	1	14	15	61	[Master Protein] Caspase-14 OS=Homo sapiens OX=9606 GN=CASP14 PE=1 SV=2
False	1126	1	14	14	413	[Master Protein] Transthyretin OS=Homo sapiens OX=9606 GN=TTR PE=1 SV=1
False	1320	1	14	14	390	[Master Protein] Ganglioside GM2 activator OS=Homo sapiens OX=9606 GN=GM2A PE=1 SV=4
False	537	1	14	14	328	[Master Protein] Tetranectin OS=Homo sapiens OX=9606 GN=CLEC3B PE=1 SV=3
False	510	1	14	14	283	[Master Protein] Interleukin-18-binding protein OS=Homo sapiens OX=9606 GN=IL18BP PE=1 SV=2
False	189	1	14	14	176	[Master Protein] Gamma-glutamyl hydrolase OS=Homo sapiens OX=9606 GN=GGH PE=1 SV=2
False	830	4	14	14	166	[Master Protein] Poliovirus receptor OS=Homo sapiens OX=9606 GN=PVR PE=1 SV=2
False	445	2	14	14	150	[Master Protein] Tripeptidyl-peptidase 1 OS=Homo sapiens OX=9606 GN=TPP1 PE=1 SV=2
False	207	2	14	14	120	[Master Protein] Aminoacylase-1 OS=Homo sapiens OX=9606 GN=ACY1 PE=1 SV=1
False	1358	2	14	14	110	[Master Protein] Protocadherin gamma-C3 OS=Homo sapiens OX=9606 GN=PCDHGC3 PE=1 SV=1
False	392	4	13	31	192	[Master Protein] Tenascin OS=Homo sapiens OX=9606 GN=TNC PE=1 SV=3
False	1217	1	13	25	88	[Master Protein] Isoform 5 of Obscurin OS=Homo sapiens OX=9606 GN=OBSCN
False	1017	1	13	22	63	[Master Protein] Midasin OS=Homo sapiens OX=9606 GN=MDN1 PE=1 SV=2
False	886	2	13	20	90	[Master Protein] Heat shock 70 kDa protein 1B OS=Homo sapiens OX=9606 GN=HSPA1B PE=1 SV=1
False	121	1	13	18	85	[Master Protein] Target of Nesh-SH3 OS=Homo sapiens OX=9606 GN=ABI3BP PE=1 SV=1
False	270	1	13	17	62	[Master Protein] Isoform 2 of Tropomyosin alpha-4 chain OS=Homo sapiens OX=9606 GN=TPM4
False	677	1	13	16	171	[Master Protein] L-lactate dehydrogenase B chain OS=Homo sapiens OX=9606 GN=LDHB PE=1 SV=2
False	175	6	13	16	79	[Master Protein] Isoform 3B of Myosin light chain kinase, smooth muscle OS=Homo sapiens OX=9606 GN=MYLK
False	1008	1	13	15	180	[Master Protein] Collectin-12 OS=Homo sapiens OX=9606 GN=COLEC12 PE=1 SV=3
False	204	2	13	15	75	[Master Protein] Sortilin OS=Homo sapiens OX=9606 GN=SORT1 PE=1 SV=3
False	1104	3	13	15	72	[Master Protein] Isoform 3 of Histone-lysine N-methyltransferase 2A OS=Homo sapiens OX=9606 GN=KMT2A
False	371	1	13	14	848	[Master Protein] Ubiquitin-40S ribosomal protein S27a OS=Homo sapiens OX=9606 GN=RPS27A PE=1 SV=2
False	829	1	13	14	351	[Master Protein] Cystatin-A OS=Homo sapiens OX=9606 GN=CSTA PE=1 SV=1
False	559	2	13	14	112	[Master Protein] Podocalyxin OS=Homo sapiens OX=9606 GN=PODXL PE=1 SV=2
False	375	1	13	14	61	[Master Protein] Retinoid-inducible serine carboxypeptidase OS=Homo sapiens OX=9606 GN=SCPEP1 PE=1 SV=1
False	1109	1	13	14	24	[Master Protein] IgGFc-binding protein OS=Homo sapiens OX=9606 GN=FCGBP PE=1 SV=3
False	1005	1	13	13	399	[Master Protein] Cystatin-C OS=Homo sapiens OX=9606 GN=CST3 PE=1 SV=1
False	1189	1	13	13	269	[Master Protein] Folate receptor alpha OS=Homo sapiens OX=9606 GN=FOLR1 PE=1 SV=3
False	112	1	13	13	249	[Master Protein] CD27 antigen OS=Homo sapiens OX=9606 GN=CD27 PE=1 SV=2
False	1253	1	13	13	202	[Master Protein] Trefoil factor 3 OS=Homo sapiens OX=9606 GN=TFF3 PE=1 SV=2
False	61	1	13	13	184	[Master Protein] Carboxypeptidase N subunit 2 OS=Homo sapiens OX=9606 GN=CPN2 PE=1 SV=3
False	1304	1	13	13	137	[Master Protein] Carboxypeptidase M OS=Homo sapiens OX=9606 GN=CPM PE=1 SV=2
False	314	1	13	13	107	[Master Protein] Ly6/PLAUR domain-containing protein 3 OS=Homo sapiens OX=9606 GN=LYPD3 PE=1 SV=2
False	16	1	13	13	62	[Master Protein] Dipeptidyl peptidase 2 OS=Homo sapiens OX=9606 GN=DPP7 PE=1 SV=3
False	604	3	13	13	61	[Master Protein] Aggrecan core protein OS=Homo sapiens OX=9606 GN=ACAN PE=1 SV=3
False	809	2	12	27	203	[Master Protein] Isoform 8 of Xin actin-binding repeat-containing protein 2 OS=Homo sapiens OX=9606 GN=XIRP2
False	768	4	12	19	95	[Master Protein] Isoform 2 of Cytoplasmic dynein 2 heavy chain 1 OS=Homo sapiens OX=9606 GN=DYNC2H1
False	408	2	12	18	53	[Master Protein] Isoform 2 of Nebulin OS=Homo sapiens OX=9606 GN=NEB
False	180	1	12	18	29	[Master Protein] Biorientation of chromosomes in cell division protein 1-like 1 OS=Homo sapiens OX=9606 GN=BOD1L1 PE=1 SV=2
False	5	2	12	16	208	[Master Protein] Laminin subunit alpha-4 OS=Homo sapiens OX=9606 GN=LAMA4 PE=1 SV=4
False	245	3	12	16	112	[Master Protein] Ephrin type-A receptor 7 OS=Homo sapiens OX=9606 GN=EPHA7 PE=1 SV=3
False	1368	2	12	16	54	[Master Protein] Isoform 2 of Eukaryotic translation initiation factor 3 subunit A OS=Homo sapiens OX=9606 GN=EIF3A
False	335	2	12	16	31	[Master Protein] Multiple epidermal growth factor-like domains protein 8 OS=Homo sapiens OX=9606 GN=MEGF8 PE=1 SV=2
False	338	1	12	14	233	[Master Protein] Arylsulfatase A OS=Homo sapiens OX=9606 GN=ARSA PE=1 SV=3
False	487	1	12	13	160	[Master Protein] Procollagen C-endopeptidase enhancer 1 OS=Homo sapiens OX=9606 GN=PCOLCE PE=1 SV=2
False	716	1	12	13	76	[Master Protein] Charged multivesicular body protein 2a OS=Homo sapiens OX=9606 GN=CHMP2A PE=1 SV=1
False	850	2	12	13	51	[Master Protein] Calbindin OS=Homo sapiens OX=9606 GN=CALB1 PE=1 SV=2
False	26	2	12	12	376	[Master Protein] Protein delta homolog 1 OS=Homo sapiens OX=9606 GN=DLK1 PE=1 SV=3
False	721	2	12	12	291	[Master Protein] Tyrosine-protein kinase receptor UFO OS=Homo sapiens OX=9606 GN=AXL PE=1 SV=4
False	739	2	12	12	209	[Master Protein] Prostate-specific antigen OS=Homo sapiens OX=9606 GN=KLK3 PE=1 SV=2
False	639	1	12	12	177	[Master Protein] Protein S100-A9 OS=Homo sapiens OX=9606 GN=S100A9 PE=1 SV=1
False	384	1	12	12	123	[Master Protein] Charged multivesicular body protein 1b OS=Homo sapiens OX=9606 GN=CHMP1B PE=1 SV=1
False	623	2	12	12	80	[Master Protein] Sialate O-acetylesterase OS=Homo sapiens OX=9606 GN=SIAE PE=1 SV=1
False	682	1	12	12	77	[Master Protein] Phospholipase D3 OS=Homo sapiens OX=9606 GN=PLD3 PE=1 SV=1
False	226	1	12	12	45	[Master Protein] Interleukin-6 receptor subunit beta OS=Homo sapiens OX=9606 GN=IL6ST PE=1 SV=2
False	154	2	11	47	1692	[Master Protein] Alpha-amylase 1 OS=Homo sapiens OX=9606 GN=AMY1A PE=1 SV=2
False	1165	2	11	26	533	[Master Protein] Immunoglobulin heavy constant gamma 3 OS=Homo sapiens OX=9606 GN=IGHG3 PE=1 SV=2
False	825	2	11	19	682	[Master Protein] Immunoglobulin lambda constant 2 OS=Homo sapiens OX=9606 GN=IGLC2 PE=1 SV=1
False	1241	1	11	19	84	[Master Protein] Dynein heavy chain 10, axonemal OS=Homo sapiens OX=9606 GN=DNAH10 PE=1 SV=4
False	1031	1	11	16	133	[Master Protein] Testis-expressed protein 15 OS=Homo sapiens OX=9606 GN=TEX15 PE=1 SV=2
False	137	1	11	14	273	[Master Protein] Lymphatic vessel endothelial hyaluronic acid receptor 1 OS=Homo sapiens OX=9606 GN=LYVE1 PE=1 SV=2
False	824	2	11	14	136	[Master Protein] Charged multivesicular body protein 5 OS=Homo sapiens OX=9606 GN=CHMP5 PE=1 SV=1
False	774	1	11	13	172	[Master Protein] Corticosteroid-binding globulin OS=Homo sapiens OX=9606 GN=SERPINA6 PE=1 SV=1
False	1356	1	11	13	101	[Master Protein] Beta-1,4-glucuronyltransferase 1 OS=Homo sapiens OX=9606 GN=B4GAT1 PE=1 SV=1
False	669	2	11	13	91	[Master Protein] Cadherin-6 OS=Homo sapiens OX=9606 GN=CDH6 PE=1 SV=1
False	66	1	11	13	77	[Master Protein] Beta-hexosaminidase subunit alpha OS=Homo sapiens OX=9606 GN=HEXA PE=1 SV=2
False	597	5	11	13	74	[Master Protein] Tyrosine-protein kinase BAZ1B OS=Homo sapiens OX=9606 GN=BAZ1B PE=1 SV=2
False	872	1	11	13	71	[Master Protein] Isoform 5 of Immunoglobulin-like and fibronectin type III domain-containing protein 1 OS=Homo sapiens OX=9606 GN=IGFN1
False	1172	1	11	13	38	[Master Protein] Kallistatin OS=Homo sapiens OX=9606 GN=SERPINA4 PE=1 SV=3
False	362	1	11	12	620	[Master Protein] Protein S100-A8 OS=Homo sapiens OX=9606 GN=S100A8 PE=1 SV=1
False	578	1	11	12	285	[Master Protein] Cystatin-M OS=Homo sapiens OX=9606 GN=CST6 PE=1 SV=1
False	941	1	11	12	215	[Master Protein] Lysosomal acid phosphatase OS=Homo sapiens OX=9606 GN=ACP2 PE=1 SV=3
False	1156	1	11	12	185	[Master Protein] Beta-microseminoprotein OS=Homo sapiens OX=9606 GN=MSMB PE=1 SV=1
False	551	4	11	12	171	[Master Protein] Isoform 4 of Opioid-binding protein/cell adhesion molecule OS=Homo sapiens OX=9606 GN=OPCML
False	1347	3	11	12	132	[Master Protein] Triosephosphate isomerase OS=Homo sapiens OX=9606 GN=TPI1 PE=1 SV=3
False	1021	1	11	12	90	[Master Protein] Leukocyte elastase inhibitor OS=Homo sapiens OX=9606 GN=SERPINB1 PE=1 SV=1
False	1211	2	11	12	82	[Master Protein] Low-density lipoprotein receptor OS=Homo sapiens OX=9606 GN=LDLR PE=1 SV=1
False	536	1	11	12	41	[Master Protein] Laminin subunit gamma-1 OS=Homo sapiens OX=9606 GN=LAMC1 PE=1 SV=3
False	1142	1	11	11	619	[Master Protein] Vitelline membrane outer layer protein 1 homolog OS=Homo sapiens OX=9606 GN=VMO1 PE=1 SV=1
False	822	1	11	11	237	[Master Protein] Dermatopontin OS=Homo sapiens OX=9606 GN=DPT PE=1 SV=2
False	581	1	11	11	220	[Master Protein] CD9 antigen OS=Homo sapiens OX=9606 GN=CD9 PE=1 SV=4
False	259	1	11	11	208	[Master Protein] Lysosome-associated membrane glycoprotein 1 OS=Homo sapiens OX=9606 GN=LAMP1 PE=1 SV=3
False	1052	1	11	11	170	[Master Protein] Extracellular superoxide dismutase [Cu-Zn] OS=Homo sapiens OX=9606 GN=SOD3 PE=1 SV=2
False	1363	2	11	11	137	[Master Protein] Neuronal growth regulator 1 OS=Homo sapiens OX=9606 GN=NEGR1 PE=1 SV=3
False	1249	1	11	11	133	[Master Protein] CCN family member 3 OS=Homo sapiens OX=9606 GN=CCN3 PE=1 SV=1
False	834	1	11	11	125	[Master Protein] Lysozyme C OS=Homo sapiens OX=9606 GN=LYZ PE=1 SV=1
False	1323	2	11	11	114	[Master Protein] Isoform 2 of G-protein coupled receptor family C group 5 member B OS=Homo sapiens OX=9606 GN=GPRC5B
False	1070	1	11	11	96	[Master Protein] Metalloproteinase inhibitor 2 OS=Homo sapiens OX=9606 GN=TIMP2 PE=1 SV=2
False	548	1	11	11	90	[Master Protein] Elafin OS=Homo sapiens OX=9606 GN=PI3 PE=1 SV=3
False	1361	4	11	11	78	[Master Protein] Isoform 4 of Epithelial discoidin domain-containing receptor 1 OS=Homo sapiens OX=9606 GN=DDR1
False	248	1	11	11	61	[Master Protein] Hornerin OS=Homo sapiens OX=9606 GN=HRNR PE=1 SV=2
False	354	3	11	11	55	[Master Protein] Isoform 3 of Malate dehydrogenase, cytoplasmic OS=Homo sapiens OX=9606 GN=MDH1
False	95	3	11	11	50	[Master Protein] Signal peptide, CUB and EGF-like domain-containing protein 2 OS=Homo sapiens OX=9606 GN=SCUBE2 PE=1 SV=3
False	1057	1	11	11	47	[Master Protein] Pigment epithelium-derived factor OS=Homo sapiens OX=9606 GN=SERPINF1 PE=1 SV=4
False	529	1	10	16	196	[Master Protein] Baculoviral IAP repeat-containing protein 6 OS=Homo sapiens OX=9606 GN=BIRC6 PE=1 SV=2
False	1342	1	10	16	32	[Master Protein] Keratin, type II cytoskeletal 5 OS=Homo sapiens OX=9606 GN=KRT5 PE=1 SV=3
False	348	3	10	15	138	[Master Protein] Cardiomyopathy-associated protein 5 OS=Homo sapiens OX=9606 GN=CMYA5 PE=1 SV=3
False	668	1	10	15	110	[Master Protein] Uncharacterized protein C2orf16 OS=Homo sapiens OX=9606 GN=C2orf16 PE=2 SV=3
False	743	1	10	15	87	[Master Protein] Endoplasmic reticulum chaperone BiP OS=Homo sapiens OX=9606 GN=HSPA5 PE=1 SV=2
False	919	2	10	14	156	[Master Protein] Bcl-2-associated transcription factor 1 OS=Homo sapiens OX=9606 GN=BCLAF1 PE=1 SV=2
False	169	1	10	14	109	[Master Protein] 14-3-3 protein sigma OS=Homo sapiens OX=9606 GN=SFN PE=1 SV=1
False	284	1	10	13	115	[Master Protein] Dynein heavy chain domain-containing protein 1 OS=Homo sapiens OX=9606 GN=DNHD1 PE=2 SV=2
False	585	1	10	13	100	[Master Protein] Carboxypeptidase Q OS=Homo sapiens OX=9606 GN=CPQ PE=1 SV=1
False	539	1	10	13	82	[Master Protein] Protein bassoon OS=Homo sapiens OX=9606 GN=BSN PE=1 SV=4
False	179	2	10	13	75	[Master Protein] Kunitz-type protease inhibitor 1 OS=Homo sapiens OX=9606 GN=SPINT1 PE=1 SV=2
False	525	2	10	13	15	[Master Protein] Isoform 2 of Keratin, type II cytoskeletal 8 OS=Homo sapiens OX=9606 GN=KRT8
False	215	1	10	12	104	[Master Protein] Ephrin-B1 OS=Homo sapiens OX=9606 GN=EFNB1 PE=1 SV=1
False	495	2	10	12	92	[Master Protein] Isoform 2 of Insulin-like growth factor-binding protein 3 OS=Homo sapiens OX=9606 GN=IGFBP3
False	119	2	10	12	78	[Master Protein] Thrombospondin-1 OS=Homo sapiens OX=9606 GN=THBS1 PE=1 SV=2
False	558	1	10	12	69	[Master Protein] Collagen alpha-2(V) chain OS=Homo sapiens OX=9606 GN=COL5A2 PE=1 SV=3
False	1257	2	10	12	25	[Master Protein] Vacuolar protein sorting-associated protein 13D OS=Homo sapiens OX=9606 GN=VPS13D PE=1 SV=2
False	31	2	10	11	120	[Master Protein] Neutrophil gelatinase-associated lipocalin OS=Homo sapiens OX=9606 GN=LCN2 PE=1 SV=2
False	209	2	10	11	117	[Master Protein] Isoform 2 of Fibulin-2 OS=Homo sapiens OX=9606 GN=FBLN2
False	725	1	10	11	82	[Master Protein] Carbonic anhydrase 1 OS=Homo sapiens OX=9606 GN=CA1 PE=1 SV=2
False	1337	3	10	11	78	[Master Protein] Ephrin type-B receptor 6 OS=Homo sapiens OX=9606 GN=EPHB6 PE=1 SV=4
False	973	1	10	11	76	[Master Protein] Peroxiredoxin-1 OS=Homo sapiens OX=9606 GN=PRDX1 PE=1 SV=1
False	513	1	10	11	54	[Master Protein] Biglycan OS=Homo sapiens OX=9606 GN=BGN PE=1 SV=2
False	1004	1	10	11	38	[Master Protein] Aldo-keto reductase family 1 member B1 OS=Homo sapiens OX=9606 GN=AKR1B1 PE=1 SV=3
False	1221	1	10	11	31	[Master Protein] Myosin-4 OS=Homo sapiens OX=9606 GN=MYH4 PE=2 SV=2
False	796	2	10	11	17	[Master Protein] Receptor-type tyrosine-protein phosphatase gamma OS=Homo sapiens OX=9606 GN=PTPRG PE=1 SV=4
False	9	1	10	10	567	[Master Protein] Endothelial protein C receptor OS=Homo sapiens OX=9606 GN=PROCR PE=1 SV=1
False	149	1	10	10	275	[Master Protein] Lithostathine-1-alpha OS=Homo sapiens OX=9606 GN=REG1A PE=1 SV=3
False	476	1	10	10	252	[Master Protein] Beta-2-microglobulin OS=Homo sapiens OX=9606 GN=B2M PE=1 SV=1
False	652	1	10	10	194	[Master Protein] Phosphatidylethanolamine-binding protein 1 OS=Homo sapiens OX=9606 GN=PEBP1 PE=1 SV=3
False	1259	4	10	10	192	[Master Protein] Isoform 2 of Leukocyte-associated immunoglobulin-like receptor 1 OS=Homo sapiens OX=9606 GN=LAIR1
False	201	4	10	10	151	[Master Protein] CD99 antigen-like protein 2 OS=Homo sapiens OX=9606 GN=CD99L2 PE=1 SV=1
False	723	2	10	10	151	[Master Protein] Tumor necrosis factor receptor superfamily member 16 OS=Homo sapiens OX=9606 GN=NGFR PE=1 SV=1
False	20	1	10	10	150	[Master Protein] Napsin-A OS=Homo sapiens OX=9606 GN=NAPSA PE=1 SV=1
False	1139	1	10	10	139	[Master Protein] Prostasin OS=Homo sapiens OX=9606 GN=PRSS8 PE=1 SV=1
False	422	1	10	10	126	[Master Protein] Superoxide dismutase [Cu-Zn] OS=Homo sapiens OX=9606 GN=SOD1 PE=1 SV=2
False	903	1	10	10	117	[Master Protein] Phosphatidylcholine-sterol acyltransferase OS=Homo sapiens OX=9606 GN=LCAT PE=1 SV=1
False	873	2	10	10	116	[Master Protein] Isoform 2 of Lysosomal Pro-X carboxypeptidase OS=Homo sapiens OX=9606 GN=PRCP
False	211	1	10	10	105	[Master Protein] Heat shock protein beta-1 OS=Homo sapiens OX=9606 GN=HSPB1 PE=1 SV=2
False	142	1	10	10	102	[Master Protein] Immunoglobulin heavy constant gamma 4 OS=Homo sapiens OX=9606 GN=IGHG4 PE=1 SV=1
False	773	1	10	10	97	[Master Protein] Immunoglobulin superfamily containing leucine-rich repeat protein OS=Homo sapiens OX=9606 GN=ISLR PE=2 SV=1
False	212	1	10	10	92	[Master Protein] EGF-containing fibulin-like extracellular matrix protein 2 OS=Homo sapiens OX=9606 GN=EFEMP2 PE=1 SV=3
False	1302	1	10	10	80	[Master Protein] Cathepsin Z OS=Homo sapiens OX=9606 GN=CTSZ PE=1 SV=1
False	446	1	10	10	48	[Master Protein] Fibroleukin OS=Homo sapiens OX=9606 GN=FGL2 PE=1 SV=1
False	654	2	9	30	139	[Master Protein] Isoform 2 of Annexin A2 OS=Homo sapiens OX=9606 GN=ANXA2
False	899	1	9	22	100	[Master Protein] Histone H1.4 OS=Homo sapiens OX=9606 GN=HIST1H1E PE=1 SV=2
False	40	1	9	19	388	[Master Protein] Immunoglobulin kappa variable 1-27 OS=Homo sapiens OX=9606 GN=IGKV1-27 PE=3 SV=1
False	596	1	9	19	114	[Master Protein] Versican core protein OS=Homo sapiens OX=9606 GN=VCAN PE=1 SV=3
False	964	1	9	18	54	[Master Protein] Microtubule-actin cross-linking factor 1, isoforms 1/2/3/5 OS=Homo sapiens OX=9606 GN=MACF1 PE=1 SV=4
False	4	1	9	16	70	[Master Protein] 14-3-3 protein zeta/delta OS=Homo sapiens OX=9606 GN=YWHAZ PE=1 SV=1
False	1077	1	9	15	303	[Master Protein] Alpha-1-acid glycoprotein 2 OS=Homo sapiens OX=9606 GN=ORM2 PE=1 SV=2
False	1134	1	9	13	76	[Master Protein] Peptidyl-prolyl cis-trans isomerase B OS=Homo sapiens OX=9606 GN=PPIB PE=1 SV=2
False	286	2	9	13	39	[Master Protein] Solute carrier family 12 member 1 OS=Homo sapiens OX=9606 GN=SLC12A1 PE=1 SV=2
False	216	1	9	12	32	[Master Protein] Cilia- and flagella-associated protein 54 OS=Homo sapiens OX=9606 GN=CFAP54 PE=2 SV=3
False	942	2	9	11	291	[Master Protein] Extracellular sulfatase Sulf-2 OS=Homo sapiens OX=9606 GN=SULF2 PE=1 SV=1
False	195	1	9	11	63	[Master Protein] Collagen alpha-3(V) chain OS=Homo sapiens OX=9606 GN=COL5A3 PE=1 SV=3
False	1238	1	9	11	48	[Master Protein] Complement factor H-related protein 1 OS=Homo sapiens OX=9606 GN=CFHR1 PE=1 SV=2
False	491	2	9	10	221	[Master Protein] Hepatitis A virus cellular receptor 2 OS=Homo sapiens OX=9606 GN=HAVCR2 PE=1 SV=3
False	53	2	9	10	144	[Master Protein] Immunoglobulin superfamily member 8 OS=Homo sapiens OX=9606 GN=IGSF8 PE=1 SV=1
False	626	1	9	10	134	[Master Protein] Ciliary neurotrophic factor receptor subunit alpha OS=Homo sapiens OX=9606 GN=CNTFR PE=1 SV=2
False	1130	2	9	10	110	[Master Protein] Basigin OS=Homo sapiens OX=9606 GN=BSG PE=1 SV=2
False	1201	3	9	10	106	[Master Protein] Isoform 2 of Nectin-3 OS=Homo sapiens OX=9606 GN=NECTIN3
False	862	1	9	10	99	[Master Protein] Neurosecretory protein VGF OS=Homo sapiens OX=9606 GN=VGF PE=1 SV=2
False	854	1	9	10	64	[Master Protein] Endothelial cell-selective adhesion molecule OS=Homo sapiens OX=9606 GN=ESAM PE=1 SV=1
False	1277	1	9	10	52	[Master Protein] Peroxiredoxin-2 OS=Homo sapiens OX=9606 GN=PRDX2 PE=1 SV=5
False	230	1	9	10	37	[Master Protein] Keratin, type I cytoskeletal 14 OS=Homo sapiens OX=9606 GN=KRT14 PE=1 SV=4
False	1128	2	9	9	279	[Master Protein] Cornifin-A OS=Homo sapiens OX=9606 GN=SPRR1A PE=1 SV=2
False	644	3	9	9	121	[Master Protein] Mucosal addressin cell adhesion molecule 1 OS=Homo sapiens OX=9606 GN=MADCAM1 PE=1 SV=2
False	1252	1	9	9	117	[Master Protein] Apolipoprotein A-II OS=Homo sapiens OX=9606 GN=APOA2 PE=1 SV=1
False	818	2	9	9	112	[Master Protein] Bone marrow proteoglycan OS=Homo sapiens OX=9606 GN=PRG2 PE=1 SV=2
False	187	1	9	9	86	[Master Protein] WNT1-inducible-signaling pathway protein 2 OS=Homo sapiens OX=9606 GN=WISP2 PE=1 SV=1
False	315	1	9	9	83	[Master Protein] C-type lectin domain family 14 member A OS=Homo sapiens OX=9606 GN=CLEC14A PE=1 SV=1
False	402	3	9	9	83	[Master Protein] Cadherin-related family member 5 OS=Homo sapiens OX=9606 GN=CDHR5 PE=1 SV=3
False	870	1	9	9	75	[Master Protein] Hepatocyte growth factor activator OS=Homo sapiens OX=9606 GN=HGFAC PE=1 SV=1
False	262	2	9	9	74	[Master Protein] Ephrin-A1 OS=Homo sapiens OX=9606 GN=EFNA1 PE=1 SV=2
False	444	1	9	9	72	[Master Protein] Nectin-4 OS=Homo sapiens OX=9606 GN=NECTIN4 PE=1 SV=1
False	1333	1	9	9	67	[Master Protein] Carcinoembryonic antigen-related cell adhesion molecule 8 OS=Homo sapiens OX=9606 GN=CEACAM8 PE=1 SV=2
False	1330	1	9	9	59	[Master Protein] Calreticulin OS=Homo sapiens OX=9606 GN=CALR PE=1 SV=1
False	1003	4	9	9	52	[Master Protein] Isoform 3 of Interleukin-1 receptor antagonist protein OS=Homo sapiens OX=9606 GN=IL1RN
False	29	1	9	9	44	[Master Protein] Prostaglandin reductase 1 OS=Homo sapiens OX=9606 GN=PTGR1 PE=1 SV=2
False	890	1	9	9	37	[Master Protein] Coagulation factor XII OS=Homo sapiens OX=9606 GN=F12 PE=1 SV=3
False	1328	1	9	9	25	[Master Protein] Complement component C9 OS=Homo sapiens OX=9606 GN=C9 PE=1 SV=2
False	485	1	9	9	24	[Master Protein] Aldo-keto reductase family 1 member A1 OS=Homo sapiens OX=9606 GN=AKR1A1 PE=1 SV=3
False	790	1	9	9	23	[Master Protein] Carboxymethylenebutenolidase homolog OS=Homo sapiens OX=9606 GN=CMBL PE=1 SV=1
False	1215	1	9	9	20	[Master Protein] L-xylulose reductase OS=Homo sapiens OX=9606 GN=DCXR PE=1 SV=2
False	563	1	8	23	57	[Master Protein] Ankyrin repeat domain-containing protein 12 OS=Homo sapiens OX=9606 GN=ANKRD12 PE=1 SV=3
False	884	14	8	18	536	[Master Protein] CD44 antigen OS=Homo sapiens OX=9606 GN=CD44 PE=1 SV=3
False	1080	3	8	18	26	[Master Protein] Isoform 10 of Calpastatin OS=Homo sapiens OX=9606 GN=CAST
False	1372	1	8	14	351	[Master Protein] EF-hand calcium-binding domain-containing protein 6 OS=Homo sapiens OX=9606 GN=EFCAB6 PE=1 SV=1
False	868	2	8	13	106	[Master Protein] Protein AHNAK2 OS=Homo sapiens OX=9606 GN=AHNAK2 PE=1 SV=2
False	105	1	8	12	101	[Master Protein] Protocadherin Fat 1 OS=Homo sapiens OX=9606 GN=FAT1 PE=1 SV=2
False	247	9	8	12	39	[Master Protein] Isoform 8 of Filamin-B OS=Homo sapiens OX=9606 GN=FLNB
False	1312	1	8	11	78	[Master Protein] Collagen alpha-1(XXVIII) chain OS=Homo sapiens OX=9606 GN=COL28A1 PE=2 SV=2
False	89	3	8	11	28	[Master Protein] Isoform 2 of Myosin-14 OS=Homo sapiens OX=9606 GN=MYH14
False	213	4	8	10	159	[Master Protein] Isoform 16 of Dermokine OS=Homo sapiens OX=9606 GN=DMKN
False	47	1	8	10	146	[Master Protein] Myosin-7B OS=Homo sapiens OX=9606 GN=MYH7B PE=1 SV=4
False	905	1	8	10	119	[Master Protein] Calmodulin-3 OS=Homo sapiens OX=9606 GN=CALM3 PE=1 SV=1
False	848	1	8	10	90	[Master Protein] Peptidyl-prolyl cis-trans isomerase A OS=Homo sapiens OX=9606 GN=PPIA PE=1 SV=2
False	228	1	8	10	77	[Master Protein] Pro-cathepsin H OS=Homo sapiens OX=9606 GN=CTSH PE=1 SV=4
False	266	1	8	10	46	[Master Protein] Secreted frizzled-related protein 4 OS=Homo sapiens OX=9606 GN=SFRP4 PE=1 SV=2
False	924	2	8	10	46	[Master Protein] Isoform 2 of Kin of IRRE-like protein 1 OS=Homo sapiens OX=9606 GN=KIRREL1
False	749	1	8	10	31	[Master Protein] Retinal dehydrogenase 1 OS=Homo sapiens OX=9606 GN=ALDH1A1 PE=1 SV=2
False	1048	2	8	10	28	[Master Protein] Protein TANC1 OS=Homo sapiens OX=9606 GN=TANC1 PE=1 SV=3
False	1327	1	8	9	340	[Master Protein] Secreted Ly-6/uPAR-related protein 1 OS=Homo sapiens OX=9606 GN=SLURP1 PE=1 SV=2
False	1170	1	8	9	247	[Master Protein] Immunoglobulin J chain OS=Homo sapiens OX=9606 GN=JCHAIN PE=1 SV=4
False	929	1	8	9	207	[Master Protein] Protein S100-A6 OS=Homo sapiens OX=9606 GN=S100A6 PE=1 SV=1
False	828	1	8	9	179	[Master Protein] Multimerin-2 OS=Homo sapiens OX=9606 GN=MMRN2 PE=1 SV=2
False	784	1	8	9	82	[Master Protein] Tumor necrosis factor receptor superfamily member 14 OS=Homo sapiens OX=9606 GN=TNFRSF14 PE=1 SV=3
False	985	4	8	9	76	[Master Protein] Isoform 2 of Biotinidase OS=Homo sapiens OX=9606 GN=BTD
False	575	1	8	9	69	[Master Protein] Fructose-1,6-bisphosphatase 1 OS=Homo sapiens OX=9606 GN=FBP1 PE=1 SV=5
False	781	2	8	9	63	[Master Protein] Beta-1,4-galactosyltransferase 1 OS=Homo sapiens OX=9606 GN=B4GALT1 PE=1 SV=5
False	782	1	8	9	62	[Master Protein] EF-hand calcium-binding domain-containing protein 14 OS=Homo sapiens OX=9606 GN=EFCAB14 PE=1 SV=1
False	1071	2	8	9	57	[Master Protein] Glutathione S-transferase P OS=Homo sapiens OX=9606 GN=GSTP1 PE=1 SV=2
False	424	1	8	9	48	[Master Protein] Ribonuclease T2 OS=Homo sapiens OX=9606 GN=RNASET2 PE=1 SV=2
False	1355	1	8	9	41	[Master Protein] Isoform B of Bromodomain and WD repeat-containing protein 1 OS=Homo sapiens OX=9606 GN=BRWD1
False	341	1	8	9	39	[Master Protein] Heparin cofactor 2 OS=Homo sapiens OX=9606 GN=SERPIND1 PE=1 SV=3
False	118	2	8	9	36	[Master Protein] Lipocalin-1 OS=Homo sapiens OX=9606 GN=LCN1 PE=1 SV=1
False	451	2	8	9	35	[Master Protein] Ester hydrolase C11orf54 OS=Homo sapiens OX=9606 GN=C11orf54 PE=1 SV=1
False	931	1	8	9	34	[Master Protein] Vacuolar protein sorting-associated protein 4A OS=Homo sapiens OX=9606 GN=VPS4A PE=1 SV=1
False	91	5	8	9	28	[Master Protein] Unconventional myosin-XVIIIa OS=Homo sapiens OX=9606 GN=MYO18A PE=1 SV=3
False	111	1	8	9	28	[Master Protein] Glypican-4 OS=Homo sapiens OX=9606 GN=GPC4 PE=1 SV=4
False	1349	3	8	9	11	[Master Protein] Ephrin type-B receptor 2 OS=Homo sapiens OX=9606 GN=EPHB2 PE=1 SV=5
False	153	1	8	8	271	[Master Protein] Beta-defensin 1 OS=Homo sapiens OX=9606 GN=DEFB1 PE=1 SV=1
False	845	1	8	8	180	[Master Protein] Zymogen granule protein 16 homolog B OS=Homo sapiens OX=9606 GN=ZG16B PE=1 SV=3
False	936	1	8	8	149	[Master Protein] Liver-expressed antimicrobial peptide 2 OS=Homo sapiens OX=9606 GN=LEAP2 PE=1 SV=1
False	257	1	8	8	136	[Master Protein] Cathepsin B OS=Homo sapiens OX=9606 GN=CTSB PE=1 SV=3
False	810	1	8	8	131	[Master Protein] Frizzled-4 OS=Homo sapiens OX=9606 GN=FZD4 PE=1 SV=2
False	238	1	8	8	125	[Master Protein] Trefoil factor 2 OS=Homo sapiens OX=9606 GN=TFF2 PE=1 SV=2
False	1079	2	8	8	107	[Master Protein] Isoform 2 of G-protein coupled receptor family C group 5 member C OS=Homo sapiens OX=9606 GN=GPRC5C
False	1120	5	8	8	100	[Master Protein] Isoform 4 of Activin receptor type-1B OS=Homo sapiens OX=9606 GN=ACVR1B
False	219	1	8	8	98	[Master Protein] Protein FAM3C OS=Homo sapiens OX=9606 GN=FAM3C PE=1 SV=1
False	41	6	8	8	88	[Master Protein] SLAM family member 5 OS=Homo sapiens OX=9606 GN=CD84 PE=1 SV=1
False	795	3	8	8	76	[Master Protein] Fibulin-7 OS=Homo sapiens OX=9606 GN=FBLN7 PE=2 SV=1
False	543	1	8	8	74	[Master Protein] N(G),N(G)-dimethylarginine dimethylaminohydrolase 2 OS=Homo sapiens OX=9606 GN=DDAH2 PE=1 SV=1
False	689	1	8	8	71	[Master Protein] Glutathione peroxidase 3 OS=Homo sapiens OX=9606 GN=GPX3 PE=1 SV=2
False	1097	6	8	8	64	[Master Protein] Anthrax toxin receptor 1 OS=Homo sapiens OX=9606 GN=ANTXR1 PE=1 SV=2
False	287	2	8	8	64	[Master Protein] Deoxyribonuclease-2-alpha OS=Homo sapiens OX=9606 GN=DNASE2 PE=1 SV=2
False	840	1	8	8	59	[Master Protein] Apolipoprotein(a) OS=Homo sapiens OX=9606 GN=LPA PE=1 SV=1
False	196	2	8	8	50	[Master Protein] Immunoglobulin lambda variable 3-21 OS=Homo sapiens OX=9606 GN=IGLV3-21 PE=1 SV=2
False	717	2	8	8	40	[Master Protein] Follistatin-related protein 1 OS=Homo sapiens OX=9606 GN=FSTL1 PE=1 SV=1
False	1321	1	8	8	37	[Master Protein] Protein/nucleic acid deglycase DJ-1 OS=Homo sapiens OX=9606 GN=PARK7 PE=1 SV=2
False	895	2	8	8	37	[Master Protein] Fibrinogen gamma chain OS=Homo sapiens OX=9606 GN=FGG PE=1 SV=3
False	553	1	8	8	36	[Master Protein] Probable serine carboxypeptidase CPVL OS=Homo sapiens OX=9606 GN=CPVL PE=1 SV=2
False	875	2	8	8	32	[Master Protein] Dentin matrix acidic phosphoprotein 1 OS=Homo sapiens OX=9606 GN=DMP1 PE=1 SV=2
False	867	4	8	8	25	[Master Protein] Isoform Delta12 of Platelet endothelial cell adhesion molecule OS=Homo sapiens OX=9606 GN=PECAM1
False	478	1	8	8	25	[Master Protein] SLIT and NTRK-like protein 1 OS=Homo sapiens OX=9606 GN=SLITRK1 PE=1 SV=2
False	322	1	8	8	14	[Master Protein] Isocitrate dehydrogenase [NADP] cytoplasmic OS=Homo sapiens OX=9606 GN=IDH1 PE=1 SV=2
False	675	9	7	68	407	[Master Protein] Isoform 9 of Fibronectin OS=Homo sapiens OX=9606 GN=FN1
False	56	1	7	19	838	[Master Protein] Pepsin A-4 OS=Homo sapiens OX=9606 GN=PGA4 PE=1 SV=1
False	489	2	7	17	426	[Master Protein] Immunoglobulin lambda-like polypeptide 5 OS=Homo sapiens OX=9606 GN=IGLL5 PE=2 SV=2
False	234	2	7	13	313	[Master Protein] Immunoglobulin kappa variable 3-15 OS=Homo sapiens OX=9606 GN=IGKV3-15 PE=1 SV=2
False	218	1	7	13	24	[Master Protein] BAH and coiled-coil domain-containing protein 1 OS=Homo sapiens OX=9606 GN=BAHCC1 PE=1 SV=4
False	787	1	7	12	96	[Master Protein] Isoform 2 of Ankyrin repeat domain-containing protein 26 OS=Homo sapiens OX=9606 GN=ANKRD26
False	807	4	7	10	53	[Master Protein] Isoform 3 of L-lactate dehydrogenase A chain OS=Homo sapiens OX=9606 GN=LDHA
False	265	4	7	10	33	[Master Protein] Bromodomain adjacent to zinc finger domain protein 2B OS=Homo sapiens OX=9606 GN=BAZ2B PE=1 SV=3
False	815	2	7	10	29	[Master Protein] Protocadherin-16 OS=Homo sapiens OX=9606 GN=DCHS1 PE=1 SV=1
False	1229	3	7	9	180	[Master Protein] Immunoglobulin lambda variable 1-47 OS=Homo sapiens OX=9606 GN=IGLV1-47 PE=1 SV=2
False	683	4	7	9	120	[Master Protein] Rho GTPase-activating protein 7 OS=Homo sapiens OX=9606 GN=DLC1 PE=1 SV=4
False	1024	1	7	9	54	[Master Protein] Cytosolic non-specific dipeptidase OS=Homo sapiens OX=9606 GN=CNDP2 PE=1 SV=2
False	718	2	7	9	53	[Master Protein] Isoform 2 of Fructose-bisphosphate aldolase A OS=Homo sapiens OX=9606 GN=ALDOA
False	3	1	7	9	51	[Master Protein] Limbic system-associated membrane protein OS=Homo sapiens OX=9606 GN=LSAMP PE=1 SV=2
False	1067	3	7	9	42	[Master Protein] Inter-alpha-trypsin inhibitor heavy chain H1 OS=Homo sapiens OX=9606 GN=ITIH1 PE=1 SV=3
False	940	1	7	9	37	[Master Protein] Beta-hexosaminidase subunit beta OS=Homo sapiens OX=9606 GN=HEXB PE=1 SV=3
False	1294	1	7	8	339	[Master Protein] SH3 domain-binding glutamic acid-rich-like protein 3 OS=Homo sapiens OX=9606 GN=SH3BGRL3 PE=1 SV=1
False	521	1	7	8	179	[Master Protein] Prolactin-inducible protein OS=Homo sapiens OX=9606 GN=PIP PE=1 SV=1
False	1119	2	7	8	86	[Master Protein] Thioredoxin OS=Homo sapiens OX=9606 GN=TXN PE=1 SV=3
False	646	1	7	8	79	[Master Protein] Isoform 2C2A of Collagen alpha-2(VI) chain OS=Homo sapiens OX=9606 GN=COL6A2
False	1148	1	7	8	66	[Master Protein] Coactosin-like protein OS=Homo sapiens OX=9606 GN=COTL1 PE=1 SV=3
False	1073	1	7	8	56	[Master Protein] VPS10 domain-containing receptor SorCS2 OS=Homo sapiens OX=9606 GN=SORCS2 PE=1 SV=3
False	100	1	7	8	56	[Master Protein] Bone morphogenetic protein receptor type-2 OS=Homo sapiens OX=9606 GN=BMPR2 PE=1 SV=2
False	1118	1	7	8	53	[Master Protein] Eukaryotic translation initiation factor 6 OS=Homo sapiens OX=9606 GN=EIF6 PE=1 SV=1
False	744	3	7	8	52	[Master Protein] Isoform LAMP-2C of Lysosome-associated membrane glycoprotein 2 OS=Homo sapiens OX=9606 GN=LAMP2
False	80	1	7	8	49	[Master Protein] Platelet-derived growth factor receptor beta OS=Homo sapiens OX=9606 GN=PDGFRB PE=1 SV=1
False	709	1	7	8	45	[Master Protein] Glycoprotein integral membrane protein 1 OS=Homo sapiens OX=9606 GN=GINM1 PE=2 SV=1
False	75	1	7	8	36	[Master Protein] Complement component C6 OS=Homo sapiens OX=9606 GN=C6 PE=1 SV=3
False	283	5	7	8	35	[Master Protein] Isoform 3 of Integrin beta-1 OS=Homo sapiens OX=9606 GN=ITGB1
False	534	1	7	8	25	[Master Protein] Solute carrier family 2, facilitated glucose transporter member 5 OS=Homo sapiens OX=9606 GN=SLC2A5 PE=1 SV=1
False	452	3	7	8	13	[Master Protein] Sciellin OS=Homo sapiens OX=9606 GN=SCEL PE=1 SV=2
False	928	4	7	8	12	[Master Protein] Neogenin OS=Homo sapiens OX=9606 GN=NEO1 PE=1 SV=2
False	586	1	7	8	10	[Master Protein] Envoplakin OS=Homo sapiens OX=9606 GN=EVPL PE=1 SV=3
False	544	1	7	8	10	[Master Protein] Mucin-5B OS=Homo sapiens OX=9606 GN=MUC5B PE=1 SV=3
False	547	1	7	8	8	[Master Protein] Keratin, type I cytoskeletal 18 OS=Homo sapiens OX=9606 GN=KRT18 PE=1 SV=2
False	292	1	7	7	112	[Master Protein] Secretogranin-1 OS=Homo sapiens OX=9606 GN=CHGB PE=1 SV=2
False	996	2	7	7	104	[Master Protein] 14 kDa phosphohistidine phosphatase OS=Homo sapiens OX=9606 GN=PHPT1 PE=1 SV=1
False	1296	1	7	7	80	[Master Protein] Guanylin OS=Homo sapiens OX=9606 GN=GUCA2A PE=1 SV=2
False	968	3	7	7	80	[Master Protein] Receptor-type tyrosine-protein phosphatase-like N OS=Homo sapiens OX=9606 GN=PTPRN PE=1 SV=1
False	404	1	7	7	63	[Master Protein] Junctional adhesion molecule C OS=Homo sapiens OX=9606 GN=JAM3 PE=1 SV=1
False	83	1	7	7	53	[Master Protein] Signal-regulatory protein beta-1 OS=Homo sapiens OX=9606 GN=SIRPB1 PE=1 SV=5
False	85	3	7	7	53	[Master Protein] Isoform A of Protein FAM3B OS=Homo sapiens OX=9606 GN=FAM3B
False	1174	1	7	7	51	[Master Protein] Secreted and transmembrane protein 1 OS=Homo sapiens OX=9606 GN=SECTM1 PE=1 SV=2
False	731	3	7	7	51	[Master Protein] CD63 antigen OS=Homo sapiens OX=9606 GN=CD63 PE=1 SV=2
False	1125	4	7	7	49	[Master Protein] Isoform 3 of Mesothelin OS=Homo sapiens OX=9606 GN=MSLN
False	1325	3	7	7	39	[Master Protein] Choline transporter-like protein 2 OS=Homo sapiens OX=9606 GN=SLC44A2 PE=1 SV=3
False	1167	1	7	7	36	[Master Protein] Alpha-N-acetylgalactosaminidase OS=Homo sapiens OX=9606 GN=NAGA PE=1 SV=2
False	1248	2	7	7	36	[Master Protein] 45 kDa calcium-binding protein OS=Homo sapiens OX=9606 GN=SDF4 PE=1 SV=1
False	801	1	7	7	32	[Master Protein] Histone H4 OS=Homo sapiens OX=9606 GN=HIST1H4A PE=1 SV=2
False	1009	1	7	7	31	[Master Protein] CXADR-like membrane protein OS=Homo sapiens OX=9606 GN=CLMP PE=1 SV=1
False	71	1	7	7	31	[Master Protein] Serpin B4 OS=Homo sapiens OX=9606 GN=SERPINB4 PE=1 SV=2
False	599	3	7	7	30	[Master Protein] Isoform 3 of Protein shisa-6 OS=Homo sapiens OX=9606 GN=SHISA6
False	93	1	7	7	27	[Master Protein] Sialidase-1 OS=Homo sapiens OX=9606 GN=NEU1 PE=1 SV=1
False	124	2	7	7	19	[Master Protein] Triokinase/FMN cyclase OS=Homo sapiens OX=9606 GN=TKFC PE=1 SV=2
False	443	2	7	7	18	[Master Protein] Golgi-associated kinase 1B OS=Homo sapiens OX=9606 GN=GASK1B PE=2 SV=1
False	793	1	7	7	18	[Master Protein] Profilin-1 OS=Homo sapiens OX=9606 GN=PFN1 PE=1 SV=2
False	237	2	7	7	16	[Master Protein] Neurexin-3 OS=Homo sapiens OX=9606 GN=NRXN3 PE=1 SV=4
False	959	1	7	7	8	[Master Protein] Regulator of nonsense transcripts 2 OS=Homo sapiens OX=9606 GN=UPF2 PE=1 SV=1
False	1282	2	7	7	7	[Master Protein] Isoform 2 of Glucose-6-phosphate isomerase OS=Homo sapiens OX=9606 GN=GPI
False	804	1	6	50	329	[Master Protein] Isoform 17 of Fibronectin OS=Homo sapiens OX=9606 GN=FN1
False	303	1	6	39	198	[Master Protein] Isoform 4 of Nesprin-1 OS=Homo sapiens OX=9606 GN=SYNE1
False	183	3	6	17	197	[Master Protein] Transcriptional regulator ATRX OS=Homo sapiens OX=9606 GN=ATRX PE=1 SV=5
False	447	4	6	15	220	[Master Protein] CLIP-associating protein 1 OS=Homo sapiens OX=9606 GN=CLASP1 PE=1 SV=1
False	144	2	6	15	90	[Master Protein] Isoform 3 of Collagen alpha-1(XVIII) chain OS=Homo sapiens OX=9606 GN=COL18A1
False	511	1	6	13	254	[Master Protein] Immunoglobulin heavy variable 3-7 OS=Homo sapiens OX=9606 GN=IGHV3-7 PE=1 SV=2
False	350	2	6	12	134	[Master Protein] Isoform 4 of Citron Rho-interacting kinase OS=Homo sapiens OX=9606 GN=CIT
False	293	2	6	9	176	[Master Protein] Multimerin-1 OS=Homo sapiens OX=9606 GN=MMRN1 PE=1 SV=3
False	808	2	6	9	38	[Master Protein] Dynein heavy chain 7, axonemal OS=Homo sapiens OX=9606 GN=DNAH7 PE=1 SV=2
False	1297	3	6	9	32	[Master Protein] Guanine nucleotide-binding protein G(I)/G(S)/G(T) subunit beta-2 OS=Homo sapiens OX=9606 GN=GNB2 PE=1 SV=3
False	450	1	6	9	28	[Master Protein] Isoform 2 of Calcineurin-binding protein cabin-1 OS=Homo sapiens OX=9606 GN=CABIN1
False	512	2	6	9	24	[Master Protein] Adhesion G protein-coupled receptor L1 OS=Homo sapiens OX=9606 GN=ADGRL1 PE=1 SV=1
False	497	1	6	8	290	[Master Protein] Immunoglobulin kappa variable 2D-28 OS=Homo sapiens OX=9606 GN=IGKV2D-28 PE=1 SV=2
False	1178	1	6	8	82	[Master Protein] Gamma-interferon-inducible lysosomal thiol reductase OS=Homo sapiens OX=9606 GN=IFI30 PE=1 SV=3
False	653	1	6	8	78	[Master Protein] Immunoglobulin heavy variable 5-51 OS=Homo sapiens OX=9606 GN=IGHV5-51 PE=3 SV=1
False	1081	3	6	8	73	[Master Protein] Reelin OS=Homo sapiens OX=9606 GN=RELN PE=1 SV=3
False	479	1	6	8	53	[Master Protein] Cathepsin L1 OS=Homo sapiens OX=9606 GN=CTSL PE=1 SV=2
False	288	1	6	8	53	[Master Protein] Delta and Notch-like epidermal growth factor-related receptor OS=Homo sapiens OX=9606 GN=DNER PE=1 SV=1
False	454	2	6	8	45	[Master Protein] Adhesion G protein-coupled receptor F5 OS=Homo sapiens OX=9606 GN=ADGRF5 PE=1 SV=3
False	355	2	6	8	33	[Master Protein] Inactive tyrosine-protein kinase transmembrane receptor ROR1 OS=Homo sapiens OX=9606 GN=ROR1 PE=1 SV=2
False	991	2	6	8	14	[Master Protein] Isoform 2 of Nesprin-2 OS=Homo sapiens OX=9606 GN=SYNE2
False	531	1	6	8	14	[Master Protein] Collagen alpha-1(V) chain OS=Homo sapiens OX=9606 GN=COL5A1 PE=1 SV=3
False	246	1	6	8	12	[Master Protein] Laminin subunit alpha-5 OS=Homo sapiens OX=9606 GN=LAMA5 PE=1 SV=8
False	901	1	6	7	252	[Master Protein] Immunoglobulin kappa variable 2-30 OS=Homo sapiens OX=9606 GN=IGKV2-30 PE=3 SV=2
False	1254	1	6	7	198	[Master Protein] Nuclear transport factor 2 OS=Homo sapiens OX=9606 GN=NUTF2 PE=1 SV=1
False	311	1	6	7	95	[Master Protein] Chromogranin-A OS=Homo sapiens OX=9606 GN=CHGA PE=1 SV=7
False	1027	1	6	7	90	[Master Protein] Exocyst complex component 3-like protein 4 OS=Homo sapiens OX=9606 GN=EXOC3L4 PE=1 SV=2
False	530	1	6	7	76	[Master Protein] Retinoic acid receptor responder protein 2 OS=Homo sapiens OX=9606 GN=RARRES2 PE=1 SV=1
False	1094	1	6	7	57	[Master Protein] IGF-like family receptor 1 OS=Homo sapiens OX=9606 GN=IGFLR1 PE=1 SV=1
False	394	1	6	7	55	[Master Protein] Mucin-20 OS=Homo sapiens OX=9606 GN=MUC20 PE=1 SV=3
False	1353	1	6	7	53	[Master Protein] Sushi domain-containing protein 5 OS=Homo sapiens OX=9606 GN=SUSD5 PE=1 SV=3
False	708	2	6	7	49	[Master Protein] Cholesteryl ester transfer protein OS=Homo sapiens OX=9606 GN=CETP PE=1 SV=2
False	1331	2	6	7	46	[Master Protein] Putative phospholipase B-like 2 OS=Homo sapiens OX=9606 GN=PLBD2 PE=1 SV=2
False	429	1	6	7	37	[Master Protein] Peroxiredoxin-6 OS=Homo sapiens OX=9606 GN=PRDX6 PE=1 SV=3
False	645	2	6	7	23	[Master Protein] Aspartate aminotransferase, cytoplasmic OS=Homo sapiens OX=9606 GN=GOT1 PE=1 SV=3
False	655	1	6	7	18	[Master Protein] Putative sodium-coupled neutral amino acid transporter 10 OS=Homo sapiens OX=9606 GN=SLC38A10 PE=1 SV=2
False	1243	2	6	7	17	[Master Protein] Isoform 2 of Amiloride-sensitive amine oxidase [copper-containing] OS=Homo sapiens OX=9606 GN=AOC1
False	1176	1	6	6	214	[Master Protein] NPC intracellular cholesterol transporter 2 OS=Homo sapiens OX=9606 GN=NPC2 PE=1 SV=1
False	570	1	6	6	178	[Master Protein] Uteroglobin OS=Homo sapiens OX=9606 GN=SCGB1A1 PE=1 SV=1
False	1235	6	6	6	136	[Master Protein] Immunoglobulin heavy variable 4-61 OS=Homo sapiens OX=9606 GN=IGHV4-61 PE=3 SV=1
False	1121	1	6	6	135	[Master Protein] Tumor necrosis factor receptor superfamily member 10C OS=Homo sapiens OX=9606 GN=TNFRSF10C PE=1 SV=3
False	494	1	6	6	95	[Master Protein] Membrane protein FAM174A OS=Homo sapiens OX=9606 GN=FAM174A PE=2 SV=1
False	1038	7	6	6	80	[Master Protein] Isoform 7 of Osteoclast-associated immunoglobulin-like receptor OS=Homo sapiens OX=9606 GN=OSCAR
False	880	1	6	6	76	[Master Protein] Cystatin-B OS=Homo sapiens OX=9606 GN=CSTB PE=1 SV=2
False	640	1	6	6	76	[Master Protein] Intercellular adhesion molecule 2 OS=Homo sapiens OX=9606 GN=ICAM2 PE=1 SV=2
False	1032	5	6	6	74	[Master Protein] Sialomucin core protein 24 OS=Homo sapiens OX=9606 GN=CD164 PE=1 SV=2
False	263	1	6	6	67	[Master Protein] Dihydrolipoyllysine-residue succinyltransferase component of 2-oxoglutarate dehydrogenase complex, mitochondrial OS=Homo sapiens OX=9606 GN=DLST PE=1 SV=4
False	1049	1	6	6	61	[Master Protein] Protein S100-A11 OS=Homo sapiens OX=9606 GN=S100A11 PE=1 SV=2
False	918	1	6	6	52	[Master Protein] Kininogen-1 OS=Homo sapiens OX=9606 GN=KNG1 PE=1 SV=2
False	1203	1	6	6	50	[Master Protein] Reticulon-4 receptor-like 2 OS=Homo sapiens OX=9606 GN=RTN4RL2 PE=1 SV=1
False	864	1	6	6	48	[Master Protein] C-X-C motif chemokine 16 OS=Homo sapiens OX=9606 GN=CXCL16 PE=2 SV=4
False	1256	1	6	6	43	[Master Protein] Carbonic anhydrase 2 OS=Homo sapiens OX=9606 GN=CA2 PE=1 SV=2
False	638	1	6	6	43	[Master Protein] Cathelicidin antimicrobial peptide OS=Homo sapiens OX=9606 GN=CAMP PE=1 SV=1
False	660	1	6	6	42	[Master Protein] N-sulphoglucosamine sulphohydrolase OS=Homo sapiens OX=9606 GN=SGSH PE=1 SV=1
False	461	1	6	6	42	[Master Protein] CD320 antigen OS=Homo sapiens OX=9606 GN=CD320 PE=1 SV=1
False	1213	1	6	6	42	[Master Protein] Dystroglycan OS=Homo sapiens OX=9606 GN=DAG1 PE=1 SV=2
False	6	4	6	6	41	[Master Protein] Histone H2A type 2-C OS=Homo sapiens OX=9606 GN=HIST2H2AC PE=1 SV=4
False	1267	3	6	6	37	[Master Protein] Hyaluronidase-1 OS=Homo sapiens OX=9606 GN=HYAL1 PE=1 SV=2
False	403	2	6	6	37	[Master Protein] CCN family member 2 OS=Homo sapiens OX=9606 GN=CCN2 PE=1 SV=2
False	427	1	6	6	32	[Master Protein] Thrombospondin-4 OS=Homo sapiens OX=9606 GN=THBS4 PE=1 SV=2
False	321	2	6	6	30	[Master Protein] Protein S100-A7 OS=Homo sapiens OX=9606 GN=S100A7 PE=1 SV=4
False	1268	1	6	6	28	[Master Protein] Xylosyltransferase 1 OS=Homo sapiens OX=9606 GN=XYLT1 PE=1 SV=1
False	1299	2	6	6	26	[Master Protein] 14-3-3 protein epsilon OS=Homo sapiens OX=9606 GN=YWHAE PE=1 SV=1
False	202	1	6	6	25	[Master Protein] Isoform 2 of Tumor necrosis factor receptor superfamily member 1B OS=Homo sapiens OX=9606 GN=TNFRSF1B
False	440	1	6	6	24	[Master Protein] Non-histone chromosomal protein HMG-17 OS=Homo sapiens OX=9606 GN=HMGN2 PE=1 SV=3
False	492	2	6	6	24	[Master Protein] Hematopoietic progenitor cell antigen CD34 OS=Homo sapiens OX=9606 GN=CD34 PE=1 SV=2
False	881	1	6	6	24	[Master Protein] Galectin-3 OS=Homo sapiens OX=9606 GN=LGALS3 PE=1 SV=5
False	1062	1	6	6	21	[Master Protein] Neutrophil elastase OS=Homo sapiens OX=9606 GN=ELANE PE=1 SV=1
False	279	3	6	6	20	[Master Protein] Nectin-1 OS=Homo sapiens OX=9606 GN=NECTIN1 PE=1 SV=3
False	1144	2	6	6	19	[Master Protein] Apolipoprotein M OS=Homo sapiens OX=9606 GN=APOM PE=1 SV=2
False	593	2	6	6	18	[Master Protein] Annexin A7 OS=Homo sapiens OX=9606 GN=ANXA7 PE=1 SV=3
False	1019	1	6	6	17	[Master Protein] Transforming protein RhoA OS=Homo sapiens OX=9606 GN=RHOA PE=1 SV=1
False	535	3	6	6	16	[Master Protein] CD276 antigen OS=Homo sapiens OX=9606 GN=CD276 PE=1 SV=1
False	982	3	6	6	16	[Master Protein] Isoform 3a of Neurexin-1 OS=Homo sapiens OX=9606 GN=NRXN1
False	439	1	6	6	14	[Master Protein] 3-hydroxybutyrate dehydrogenase type 2 OS=Homo sapiens OX=9606 GN=BDH2 PE=1 SV=2
False	420	1	6	6	12	[Master Protein] Na(+)/H(+) exchange regulatory cofactor NHE-RF1 OS=Homo sapiens OX=9606 GN=SLC9A3R1 PE=1 SV=4
False	874	1	6	6	11	[Master Protein] CD177 antigen OS=Homo sapiens OX=9606 GN=CD177 PE=1 SV=2
False	1200	1	6	6	10	[Master Protein] Annexin A5 OS=Homo sapiens OX=9606 GN=ANXA5 PE=1 SV=2
False	1350	3	6	6	9	[Master Protein] V-set and immunoglobulin domain-containing protein 4 OS=Homo sapiens OX=9606 GN=VSIG4 PE=1 SV=1
False	1030	1	6	6	8	[Master Protein] Ferritin light chain OS=Homo sapiens OX=9606 GN=FTL PE=1 SV=2
False	1318	1	6	6	7	[Master Protein] Follitropin subunit beta OS=Homo sapiens OX=9606 GN=FSHB PE=1 SV=2
False	374	1	5	18	257	[Master Protein] Isoform 5 of Osteopontin OS=Homo sapiens OX=9606 GN=SPP1
False	1319	1	5	14	76	[Master Protein] Filamin-C OS=Homo sapiens OX=9606 GN=FLNC PE=1 SV=3
False	128	3	5	13	119	[Master Protein] Probable helicase senataxin OS=Homo sapiens OX=9606 GN=SETX PE=1 SV=4
False	546	1	5	10	41	[Master Protein] Probable E3 ubiquitin-protein ligase HERC1 OS=Homo sapiens OX=9606 GN=HERC1 PE=1 SV=2
False	665	8	5	9	119	[Master Protein] Regulating synaptic membrane exocytosis protein 1 OS=Homo sapiens OX=9606 GN=RIMS1 PE=1 SV=1
False	57	1	5	9	22	[Master Protein] E3 ubiquitin-protein ligase BRE1A OS=Homo sapiens OX=9606 GN=RNF20 PE=1 SV=2
False	1329	1	5	9	19	[Master Protein] Putative Polycomb group protein ASXL3 OS=Homo sapiens OX=9606 GN=ASXL3 PE=2 SV=3
False	1190	2	5	8	34	[Master Protein] U2 snRNP-associated SURP motif-containing protein OS=Homo sapiens OX=9606 GN=U2SURP PE=1 SV=2
False	1093	1	5	8	28	[Master Protein] Ephrin type-B receptor 3 OS=Homo sapiens OX=9606 GN=EPHB3 PE=1 SV=2
False	69	1	5	8	17	[Master Protein] FRAS1-related extracellular matrix protein 2 OS=Homo sapiens OX=9606 GN=FREM2 PE=1 SV=2
False	241	1	5	8	14	[Master Protein] Dynein heavy chain 1, axonemal OS=Homo sapiens OX=9606 GN=DNAH1 PE=1 SV=5
False	366	1	5	8	12	[Master Protein] Dynein heavy chain 5, axonemal OS=Homo sapiens OX=9606 GN=DNAH5 PE=1 SV=3
False	67	1	5	7	180	[Master Protein] N-acetylgalactosamine-6-sulfatase OS=Homo sapiens OX=9606 GN=GALNS PE=1 SV=1
False	740	3	5	7	76	[Master Protein] Isoform 4 of BCL-6 corepressor OS=Homo sapiens OX=9606 GN=BCOR
False	1122	1	5	7	53	[Master Protein] Sarcalumenin OS=Homo sapiens OX=9606 GN=SRL PE=2 SV=2
False	502	5	5	7	36	[Master Protein] Isoform 3 of Cell adhesion molecule 2 OS=Homo sapiens OX=9606 GN=CADM2
False	68	1	5	7	27	[Master Protein] Endoplasmin OS=Homo sapiens OX=9606 GN=HSP90B1 PE=1 SV=1
False	587	9	5	7	19	[Master Protein] Isoform 4 of Deleted in malignant brain tumors 1 protein OS=Homo sapiens OX=9606 GN=DMBT1
False	778	1	5	7	15	[Master Protein] Protein-glutamine gamma-glutamyltransferase 4 OS=Homo sapiens OX=9606 GN=TGM4 PE=1 SV=2
False	805	1	5	7	13	[Master Protein] Annexin A3 OS=Homo sapiens OX=9606 GN=ANXA3 PE=1 SV=3
False	220	1	5	6	142	[Master Protein] Immunoglobulin kappa variable 1-5 OS=Homo sapiens OX=9606 GN=IGKV1-5 PE=1 SV=2
False	800	2	5	6	109	[Master Protein] Endothelin-3 OS=Homo sapiens OX=9606 GN=EDN3 PE=1 SV=1
False	957	4	5	6	89	[Master Protein] Aquaporin-1 OS=Homo sapiens OX=9606 GN=AQP1 PE=1 SV=3
False	143	2	5	6	42	[Master Protein] Junctional adhesion molecule A OS=Homo sapiens OX=9606 GN=F11R PE=1 SV=1
False	955	1	5	6	40	[Master Protein] Intercellular adhesion molecule 1 OS=Homo sapiens OX=9606 GN=ICAM1 PE=1 SV=2
False	38	4	5	6	30	[Master Protein] Mannan-binding lectin serine protease 1 OS=Homo sapiens OX=9606 GN=MASP1 PE=1 SV=3
False	324	1	5	6	28	[Master Protein] Serum amyloid P-component OS=Homo sapiens OX=9606 GN=APCS PE=1 SV=2
False	1236	5	5	6	24	[Master Protein] Isoform 5 of Acyl-CoA-binding protein OS=Homo sapiens OX=9606 GN=DBI
False	42	3	5	6	23	[Master Protein] Amyloid-like protein 2 OS=Homo sapiens OX=9606 GN=APLP2 PE=1 SV=2
False	1054	2	5	6	22	[Master Protein] Isoform 2 of L-selectin OS=Homo sapiens OX=9606 GN=SELL
False	816	2	5	6	19	[Master Protein] Isoform 2 of 3-mercaptopyruvate sulfurtransferase OS=Homo sapiens OX=9606 GN=MPST
False	243	3	5	6	17	[Master Protein] Isoform 4 of Extracellular matrix protein 1 OS=Homo sapiens OX=9606 GN=ECM1
False	745	2	5	6	17	[Master Protein] Ketohexokinase OS=Homo sapiens OX=9606 GN=KHK PE=1 SV=2
False	722	2	5	6	13	[Master Protein] E3 ubiquitin-protein ligase MYCBP2 OS=Homo sapiens OX=9606 GN=MYCBP2 PE=1 SV=4
False	1212	1	5	6	12	[Master Protein] Glypican-1 OS=Homo sapiens OX=9606 GN=GPC1 PE=1 SV=2
False	726	1	5	6	7	[Master Protein] Cation-independent mannose-6-phosphate receptor OS=Homo sapiens OX=9606 GN=IGF2R PE=1 SV=3
False	460	1	5	6	6	[Master Protein] Glutathione S-transferase Mu 3 OS=Homo sapiens OX=9606 GN=GSTM3 PE=1 SV=3
False	562	1	5	5	463	[Master Protein] Protein YIPF3 OS=Homo sapiens OX=9606 GN=YIPF3 PE=1 SV=1
False	589	2	5	5	266	[Master Protein] Protein shisa-5 OS=Homo sapiens OX=9606 GN=SHISA5 PE=1 SV=1
False	851	1	5	5	195	[Master Protein] Putative transmembrane protein INAFM2 OS=Homo sapiens OX=9606 GN=INAFM2 PE=2 SV=1
False	466	3	5	5	70	[Master Protein] Lymphocyte function-associated antigen 3 OS=Homo sapiens OX=9606 GN=CD58 PE=1 SV=1
False	944	1	5	5	68	[Master Protein] Nucleolin OS=Homo sapiens OX=9606 GN=NCL PE=1 SV=3
False	671	4	5	5	59	[Master Protein] Isoform 4 of Receptor-type tyrosine-protein phosphatase kappa OS=Homo sapiens OX=9606 GN=PTPRK
False	949	1	5	5	53	[Master Protein] Trefoil factor 1 OS=Homo sapiens OX=9606 GN=TFF1 PE=1 SV=1
False	88	1	5	5	51	[Master Protein] Secretogranin-2 OS=Homo sapiens OX=9606 GN=SCG2 PE=1 SV=2
False	1370	1	5	5	47	[Master Protein] 6-phosphogluconolactonase OS=Homo sapiens OX=9606 GN=PGLS PE=1 SV=2
False	565	1	5	5	46	[Master Protein] Cofilin-1 OS=Homo sapiens OX=9606 GN=CFL1 PE=1 SV=3
False	114	4	5	5	46	[Master Protein] Matrilin-4 OS=Homo sapiens OX=9606 GN=MATN4 PE=1 SV=3
False	711	2	5	5	45	[Master Protein] Isoform 2 of Armadillo-like helical domain-containing protein 4 OS=Homo sapiens OX=9606 GN=ARMH4
False	1239	4	5	5	37	[Master Protein] Isoform 4 of 4F2 cell-surface antigen heavy chain OS=Homo sapiens OX=9606 GN=SLC3A2
False	780	1	5	5	35	[Master Protein] Tumor necrosis factor receptor superfamily member 1A OS=Homo sapiens OX=9606 GN=TNFRSF1A PE=1 SV=1
False	256	2	5	5	31	[Master Protein] Cystatin-S OS=Homo sapiens OX=9606 GN=CST4 PE=1 SV=3
False	1103	1	5	5	29	[Master Protein] Keratinocyte-associated transmembrane protein 2 OS=Homo sapiens OX=9606 GN=KCT2 PE=1 SV=2
False	811	1	5	5	29	[Master Protein] Junctional sarcoplasmic reticulum protein 1 OS=Homo sapiens OX=9606 GN=JSRP1 PE=1 SV=1
False	817	2	5	5	28	[Master Protein] Isoform 2 of Lymphocyte antigen 6H OS=Homo sapiens OX=9606 GN=LY6H
False	1225	1	5	5	28	[Master Protein] Matrix metalloproteinase-9 OS=Homo sapiens OX=9606 GN=MMP9 PE=1 SV=3
False	606	1	5	5	26	[Master Protein] Protein PRRC2A OS=Homo sapiens OX=9606 GN=PRRC2A PE=1 SV=3
False	103	6	5	5	25	[Master Protein] Proteoglycan 4 OS=Homo sapiens OX=9606 GN=PRG4 PE=1 SV=3
False	222	1	5	5	25	[Master Protein] Cartilage acidic protein 1 OS=Homo sapiens OX=9606 GN=CRTAC1 PE=1 SV=2
False	60	2	5	5	23	[Master Protein] Tubulointerstitial nephritis antigen-like OS=Homo sapiens OX=9606 GN=TINAGL1 PE=1 SV=1
False	1155	1	5	5	21	[Master Protein] Interleukin-10 receptor subunit beta OS=Homo sapiens OX=9606 GN=IL10RB PE=1 SV=2
False	1202	1	5	5	21	[Master Protein] Retinoic acid-induced protein 3 OS=Homo sapiens OX=9606 GN=GPRC5A PE=1 SV=2
False	756	2	5	5	17	[Master Protein] Thioredoxin domain-containing protein 5 OS=Homo sapiens OX=9606 GN=TXNDC5 PE=1 SV=2
False	720	1	5	5	16	[Master Protein] Azurocidin OS=Homo sapiens OX=9606 GN=AZU1 PE=1 SV=3
False	676	1	5	5	15	[Master Protein] Asialoglycoprotein receptor 2 OS=Homo sapiens OX=9606 GN=ASGR2 PE=1 SV=2
False	449	2	5	5	13	[Master Protein] Interleukin-1 receptor type 2 OS=Homo sapiens OX=9606 GN=IL1R2 PE=1 SV=1
False	44	3	5	5	12	[Master Protein] Tubulin alpha-3D chain OS=Homo sapiens OX=9606 GN=TUBA3D PE=1 SV=1
False	775	1	5	5	10	[Master Protein] Histidine-rich glycoprotein OS=Homo sapiens OX=9606 GN=HRG PE=1 SV=1
False	94	1	5	5	10	[Master Protein] Thrombomodulin OS=Homo sapiens OX=9606 GN=THBD PE=1 SV=2
False	1281	1	5	5	10	[Master Protein] CD5 antigen-like OS=Homo sapiens OX=9606 GN=CD5L PE=1 SV=1
False	331	2	5	5	9	[Master Protein] Isoform 2 of UPF0764 protein C16orf89 OS=Homo sapiens OX=9606 GN=C16orf89
False	912	1	5	5	9	[Master Protein] Sorbitol dehydrogenase OS=Homo sapiens OX=9606 GN=SORD PE=1 SV=4
False	59	2	5	5	9	[Master Protein] Prominin-2 OS=Homo sapiens OX=9606 GN=PROM2 PE=1 SV=1
False	624	1	5	5	7	[Master Protein] Xaa-Pro aminopeptidase 2 OS=Homo sapiens OX=9606 GN=XPNPEP2 PE=1 SV=3
False	345	1	5	5	6	[Master Protein] Alcohol dehydrogenase class-3 OS=Homo sapiens OX=9606 GN=ADH5 PE=1 SV=4
False	1100	1	5	5	6	[Master Protein] Thy-1 membrane glycoprotein OS=Homo sapiens OX=9606 GN=THY1 PE=1 SV=2
False	152	1	5	5	6	[Master Protein] Cellular retinoic acid-binding protein 2 OS=Homo sapiens OX=9606 GN=CRABP2 PE=1 SV=2
False	714	2	5	5	5	[Master Protein] NHL repeat-containing protein 3 OS=Homo sapiens OX=9606 GN=NHLRC3 PE=2 SV=1
False	1091	1	5	5	5	[Master Protein] Ferric-chelate reductase 1 OS=Homo sapiens OX=9606 GN=FRRS1 PE=2 SV=2
False	242	3	5	5	5	[Master Protein] Ephrin type-A receptor 1 OS=Homo sapiens OX=9606 GN=EPHA1 PE=1 SV=4
False	1090	6	4	33	171	[Master Protein] Isoform 7 of Agrin OS=Homo sapiens OX=9606 GN=AGRN
False	33	1	4	26	199	[Master Protein] Isoform 2 of Cadherin-11 OS=Homo sapiens OX=9606 GN=CDH11
False	598	1	4	17	51	[Master Protein] Keratin, type II cytoskeletal 6C OS=Homo sapiens OX=9606 GN=KRT6C PE=1 SV=3
False	1001	3	4	12	138	[Master Protein] Immunoglobulin kappa variable 1-17 OS=Homo sapiens OX=9606 GN=IGKV1-17 PE=1 SV=2
False	233	1	4	12	107	[Master Protein] Low affinity immunoglobulin gamma Fc region receptor III-A OS=Homo sapiens OX=9606 GN=FCGR3A PE=1 SV=2
False	532	1	4	12	53	[Master Protein] Isoform 3 of Platelet glycoprotein VI OS=Homo sapiens OX=9606 GN=GP6
False	473	2	4	11	225	[Master Protein] Immunoglobulin heavy variable 3-74 OS=Homo sapiens OX=9606 GN=IGHV3-74 PE=3 SV=1
False	1283	12	4	11	199	[Master Protein] Isoform 2 of Mucin-1 OS=Homo sapiens OX=9606 GN=MUC1
False	296	1	4	11	51	[Master Protein] Isoform 3 of Chromodomain-helicase-DNA-binding protein 3 OS=Homo sapiens OX=9606 GN=CHD3
False	746	2	4	9	47	[Master Protein] Cilia- and flagella-associated protein 74 OS=Homo sapiens OX=9606 GN=CFAP74 PE=2 SV=3
False	1245	1	4	9	42	[Master Protein] Proteasome activator complex subunit 4 OS=Homo sapiens OX=9606 GN=PSME4 PE=1 SV=2
False	352	1	4	9	36	[Master Protein] Coiled-coil domain-containing protein 180 OS=Homo sapiens OX=9606 GN=CCDC180 PE=2 SV=3
False	1298	1	4	9	29	[Master Protein] Isoform 3 of Dystonin OS=Homo sapiens OX=9606 GN=DST
False	583	1	4	9	22	[Master Protein] Coiled-coil domain-containing protein 146 OS=Homo sapiens OX=9606 GN=CCDC146 PE=1 SV=2
False	1029	1	4	8	23	[Master Protein] TATA-binding protein-associated factor 172 OS=Homo sapiens OX=9606 GN=BTAF1 PE=1 SV=2
False	1187	2	4	8	17	[Master Protein] DNA polymerase zeta catalytic subunit OS=Homo sapiens OX=9606 GN=REV3L PE=1 SV=2
False	312	2	4	8	14	[Master Protein] Centriolin OS=Homo sapiens OX=9606 GN=CNTRL PE=1 SV=2
False	1209	2	4	7	87	[Master Protein] Syndetin OS=Homo sapiens OX=9606 GN=VPS50 PE=1 SV=3
False	564	1	4	7	43	[Master Protein] Centrosomal protein of 152 kDa OS=Homo sapiens OX=9606 GN=CEP152 PE=1 SV=4
False	150	1	4	7	41	[Master Protein] ATPase family AAA domain-containing protein 2 OS=Homo sapiens OX=9606 GN=ATAD2 PE=1 SV=1
False	190	1	4	7	8	[Master Protein] Teneurin-3 OS=Homo sapiens OX=9606 GN=TENM3 PE=2 SV=3
False	1157	4	4	7	7	[Master Protein] Isoform 2 of E3 ubiquitin-protein ligase UBR4 OS=Homo sapiens OX=9606 GN=UBR4
False	382	3	4	6	90	[Master Protein] Protein bicaudal D homolog 1 OS=Homo sapiens OX=9606 GN=BICD1 PE=1 SV=3
False	1153	2	4	6	56	[Master Protein] BRD4-interacting chromatin-remodeling complex-associated protein OS=Homo sapiens OX=9606 GN=BICRA PE=1 SV=2
False	569	2	4	6	31	[Master Protein] Desmoplakin OS=Homo sapiens OX=9606 GN=DSP PE=1 SV=3
False	310	1	4	6	26	[Master Protein] Tyrosine-protein kinase transmembrane receptor ROR2 OS=Homo sapiens OX=9606 GN=ROR2 PE=1 SV=2
False	1138	1	4	6	19	[Master Protein] Unconventional myosin-XV OS=Homo sapiens OX=9606 GN=MYO15A PE=1 SV=2
False	1160	1	4	6	18	[Master Protein] Protein prune homolog 2 OS=Homo sapiens OX=9606 GN=PRUNE2 PE=1 SV=3
False	132	1	4	6	17	[Master Protein] Axin-2 OS=Homo sapiens OX=9606 GN=AXIN2 PE=1 SV=1
False	1133	2	4	6	15	[Master Protein] Nuclear mitotic apparatus protein 1 OS=Homo sapiens OX=9606 GN=NUMA1 PE=1 SV=2
False	73	2	4	6	12	[Master Protein] Dedicator of cytokinesis protein 8 OS=Homo sapiens OX=9606 GN=DOCK8 PE=1 SV=3
False	223	1	4	6	7	[Master Protein] Isoform 3 of Microtubule-associated serine/threonine-protein kinase 4 OS=Homo sapiens OX=9606 GN=MAST4
False	388	2	4	5	148	[Master Protein] HLA class II histocompatibility antigen gamma chain OS=Homo sapiens OX=9606 GN=CD74 PE=1 SV=3
False	664	2	4	5	112	[Master Protein] Isoform 2 of ICOS ligand OS=Homo sapiens OX=9606 GN=ICOSLG
False	560	1	4	5	59	[Master Protein] Isoform 2 of Cochlin OS=Homo sapiens OX=9606 GN=COCH
False	1218	5	4	5	47	[Master Protein] Endomucin OS=Homo sapiens OX=9606 GN=EMCN PE=1 SV=2
False	762	2	4	5	45	[Master Protein] Immunoglobulin lambda constant 7 OS=Homo sapiens OX=9606 GN=IGLC7 PE=1 SV=3
False	620	1	4	5	43	[Master Protein] Selenoprotein P OS=Homo sapiens OX=9606 GN=SELENOP PE=1 SV=3
False	1101	2	4	5	35	[Master Protein] Isoform 2 of Neuroblastoma suppressor of tumorigenicity 1 OS=Homo sapiens OX=9606 GN=NBL1
False	1199	1	4	5	31	[Master Protein] Immunoglobulin lambda variable 3-19 OS=Homo sapiens OX=9606 GN=IGLV3-19 PE=1 SV=2
False	347	1	4	5	25	[Master Protein] Heat shock 70 kDa protein 6 OS=Homo sapiens OX=9606 GN=HSPA6 PE=1 SV=2
False	1075	2	4	5	22	[Master Protein] Isoform 3 of CD97 antigen OS=Homo sapiens OX=9606 GN=CD97
False	1286	1	4	5	22	[Master Protein] Isoform 4 of Interleukin-1 receptor accessory protein OS=Homo sapiens OX=9606 GN=IL1RAP
False	14	2	4	5	20	[Master Protein] Isoform 2 of Dermcidin OS=Homo sapiens OX=9606 GN=DCD
False	1196	2	4	5	19	[Master Protein] Cullin-9 OS=Homo sapiens OX=9606 GN=CUL9 PE=1 SV=2
False	482	1	4	5	16	[Master Protein] Very large A-kinase anchor protein OS=Homo sapiens OX=9606 GN=CRYBG3 PE=1 SV=3
False	297	1	4	5	15	[Master Protein] Keratin, type I cytoskeletal 19 OS=Homo sapiens OX=9606 GN=KRT19 PE=1 SV=4
False	522	1	4	5	14	[Master Protein] Coagulation factor V OS=Homo sapiens OX=9606 GN=F5 PE=1 SV=4
False	1098	2	4	5	12	[Master Protein] Protein sidekick-1 OS=Homo sapiens OX=9606 GN=SDK1 PE=2 SV=3
False	937	4	4	5	12	[Master Protein] Isoform 2 of DNA topoisomerase 2-alpha OS=Homo sapiens OX=9606 GN=TOP2A
False	182	1	4	5	10	[Master Protein] Homeobox protein cut-like 2 OS=Homo sapiens OX=9606 GN=CUX2 PE=1 SV=4
False	607	1	4	5	10	[Master Protein] Rho GDP-dissociation inhibitor 2 OS=Homo sapiens OX=9606 GN=ARHGDIB PE=1 SV=3
False	951	1	4	5	9	[Master Protein] Protein S100-A10 OS=Homo sapiens OX=9606 GN=S100A10 PE=1 SV=2
False	798	1	4	5	8	[Master Protein] Signal peptide, CUB and EGF-like domain-containing protein 1 OS=Homo sapiens OX=9606 GN=SCUBE1 PE=1 SV=3
False	1226	1	4	5	7	[Master Protein] Scavenger receptor cysteine-rich type 1 protein M130 OS=Homo sapiens OX=9606 GN=CD163 PE=1 SV=2
False	995	1	4	5	6	[Master Protein] Receptor-type tyrosine-protein phosphatase eta OS=Homo sapiens OX=9606 GN=PTPRJ PE=1 SV=3
False	933	1	4	5	5	[Master Protein] Alpha-actinin-4 OS=Homo sapiens OX=9606 GN=ACTN4 PE=1 SV=2
False	921	1	4	5	5	[Master Protein] Suprabasin OS=Homo sapiens OX=9606 GN=SBSN PE=1 SV=2
False	702	1	4	5	5	[Master Protein] Myeloid-derived growth factor OS=Homo sapiens OX=9606 GN=MYDGF PE=1 SV=1
False	1179	1	4	5	5	[Master Protein] G patch domain-containing protein 8 OS=Homo sapiens OX=9606 GN=GPATCH8 PE=1 SV=2
False	13	1	4	4	109	[Master Protein] Migration and invasion enhancer 1 OS=Homo sapiens OX=9606 GN=MIEN1 PE=1 SV=1
False	117	3	4	4	91	[Master Protein] Cyclic AMP-responsive element-binding protein 3-like protein 3 OS=Homo sapiens OX=9606 GN=CREB3L3 PE=1 SV=2
False	1313	1	4	4	81	[Master Protein] T-cell antigen CD7 OS=Homo sapiens OX=9606 GN=CD7 PE=1 SV=1
False	477	1	4	4	80	[Master Protein] Immunoglobulin heavy constant alpha 2 OS=Homo sapiens OX=9606 GN=IGHA2 PE=1 SV=4
False	250	1	4	4	78	[Master Protein] Thymosin beta-4 OS=Homo sapiens OX=9606 GN=TMSB4X PE=1 SV=2
False	920	1	4	4	70	[Master Protein] Protein ABHD14B OS=Homo sapiens OX=9606 GN=ABHD14B PE=1 SV=1
False	821	1	4	4	64	[Master Protein] Ammonium transporter Rh type C OS=Homo sapiens OX=9606 GN=RHCG PE=1 SV=1
False	935	1	4	4	51	[Master Protein] Kunitz-type protease inhibitor 2 OS=Homo sapiens OX=9606 GN=SPINT2 PE=1 SV=2
False	435	2	4	4	48	[Master Protein] Isoform 2 of Ly-6/neurotoxin-like protein 1 OS=Homo sapiens OX=9606 GN=LYNX1
False	789	1	4	4	44	[Master Protein] Hepcidin OS=Homo sapiens OX=9606 GN=HAMP PE=1 SV=2
False	1369	1	4	4	44	[Master Protein] C-type lectin domain family 4 member G OS=Homo sapiens OX=9606 GN=CLEC4G PE=1 SV=1
False	1039	1	4	4	38	[Master Protein] Receptor activity-modifying protein 3 OS=Homo sapiens OX=9606 GN=RAMP3 PE=1 SV=1
False	1352	1	4	4	38	[Master Protein] CMRF35-like molecule 2 OS=Homo sapiens OX=9606 GN=CD300E PE=1 SV=2
False	260	1	4	4	31	[Master Protein] Aquaporin-2 OS=Homo sapiens OX=9606 GN=AQP2 PE=1 SV=1
False	1123	1	4	4	31	[Master Protein] Neuronal pentraxin receptor OS=Homo sapiens OX=9606 GN=NPTXR PE=3 SV=2
False	1366	1	4	4	30	[Master Protein] Phosphatidylethanolamine-binding protein 4 OS=Homo sapiens OX=9606 GN=PEBP4 PE=1 SV=3
False	113	1	4	4	28	[Master Protein] Immunoglobulin lambda variable 8-61 OS=Homo sapiens OX=9606 GN=IGLV8-61 PE=3 SV=7
False	843	1	4	4	28	[Master Protein] Calmodulin-like protein 5 OS=Homo sapiens OX=9606 GN=CALML5 PE=1 SV=2
False	679	1	4	4	28	[Master Protein] Fatty acid-binding protein, liver OS=Homo sapiens OX=9606 GN=FABP1 PE=1 SV=1
False	767	1	4	4	27	[Master Protein] Adipogenesis regulatory factor OS=Homo sapiens OX=9606 GN=ADIRF PE=1 SV=1
False	62	3	4	4	26	[Master Protein] Immunoglobulin kappa variable 2-29 OS=Homo sapiens OX=9606 GN=IGKV2-29 PE=3 SV=2
False	18	1	4	4	26	[Master Protein] Prostate stem cell antigen OS=Homo sapiens OX=9606 GN=PSCA PE=1 SV=2
False	727	3	4	4	24	[Master Protein] Isoform 3 of NSFL1 cofactor p47 OS=Homo sapiens OX=9606 GN=NSFL1C
False	276	4	4	4	24	[Master Protein] Isoform 4 of Neurotrimin OS=Homo sapiens OX=9606 GN=NTM
False	356	1	4	4	23	[Master Protein] Antileukoproteinase OS=Homo sapiens OX=9606 GN=SLPI PE=1 SV=2
False	498	2	4	4	23	[Master Protein] Plexin domain-containing protein 2 OS=Homo sapiens OX=9606 GN=PLXDC2 PE=1 SV=1
False	300	2	4	4	21	[Master Protein] Sodium/potassium-transporting ATPase subunit gamma OS=Homo sapiens OX=9606 GN=FXYD2 PE=1 SV=3
False	214	1	4	4	20	[Master Protein] Fatty acid-binding protein, heart OS=Homo sapiens OX=9606 GN=FABP3 PE=1 SV=4
False	1022	6	4	4	19	[Master Protein] Ras-related protein Rap-1A OS=Homo sapiens OX=9606 GN=RAP1A PE=1 SV=1
False	146	2	4	4	18	[Master Protein] Transmembrane protein 106A OS=Homo sapiens OX=9606 GN=TMEM106A PE=1 SV=1
False	1357	1	4	4	17	[Master Protein] 2-iminobutanoate/2-iminopropanoate deaminase OS=Homo sapiens OX=9606 GN=RIDA PE=1 SV=1
False	92	1	4	4	14	[Master Protein] Hemoglobin subunit delta OS=Homo sapiens OX=9606 GN=HBD PE=1 SV=2
False	823	3	4	4	14	[Master Protein] Isoform 6 of Inactive tyrosine-protein kinase 7 OS=Homo sapiens OX=9606 GN=PTK7
False	967	1	4	4	11	[Master Protein] Solute carrier family 12 member 3 OS=Homo sapiens OX=9606 GN=SLC12A3 PE=1 SV=3
False	405	1	4	4	11	[Master Protein] Alpha-galactosidase A OS=Homo sapiens OX=9606 GN=GLA PE=1 SV=1
False	147	2	4	4	11	[Master Protein] Butyrophilin-like protein 3 OS=Homo sapiens OX=9606 GN=BTNL3 PE=2 SV=2
False	480	4	4	4	11	[Master Protein] Isoform 4 of Heparan-sulfate 6-O-sulfotransferase 2 OS=Homo sapiens OX=9606 GN=HS6ST2
False	1158	1	4	4	11	[Master Protein] Protein S100-A2 OS=Homo sapiens OX=9606 GN=S100A2 PE=1 SV=3
False	148	3	4	4	11	[Master Protein] Isoform 3 of ADAMTS-like protein 4 OS=Homo sapiens OX=9606 GN=ADAMTSL4
False	952	1	4	4	10	[Master Protein] Transmembrane protein 106B OS=Homo sapiens OX=9606 GN=TMEM106B PE=1 SV=2
False	442	2	4	4	10	[Master Protein] von Willebrand factor A domain-containing protein 1 OS=Homo sapiens OX=9606 GN=VWA1 PE=1 SV=1
False	863	2	4	4	10	[Master Protein] Renin receptor OS=Homo sapiens OX=9606 GN=ATP6AP2 PE=1 SV=2
False	1194	1	4	4	9	[Master Protein] Alpha-crystallin B chain OS=Homo sapiens OX=9606 GN=CRYAB PE=1 SV=2
False	360	1	4	4	8	[Master Protein] Kallikrein-13 OS=Homo sapiens OX=9606 GN=KLK13 PE=2 SV=1
False	827	2	4	4	7	[Master Protein] Isoform 2 of Leucine-rich repeat-containing protein 15 OS=Homo sapiens OX=9606 GN=LRRC15
False	761	1	4	4	7	[Master Protein] Alpha-mannosidase 2 OS=Homo sapiens OX=9606 GN=MAN2A1 PE=1 SV=2
False	533	1	4	4	7	[Master Protein] Immunoglobulin heavy variable 3-21 OS=Homo sapiens OX=9606 GN=IGHV3-21 PE=1 SV=1
False	852	1	4	4	6	[Master Protein] Prosaposin receptor GPR37 OS=Homo sapiens OX=9606 GN=GPR37 PE=1 SV=2
False	107	1	4	4	5	[Master Protein] Cadherin-15 OS=Homo sapiens OX=9606 GN=CDH15 PE=1 SV=1
False	1084	1	4	4	5	[Master Protein] Transaldolase OS=Homo sapiens OX=9606 GN=TALDO1 PE=1 SV=2
False	614	1	4	4	4	[Master Protein] BPI fold-containing family B member 2 OS=Homo sapiens OX=9606 GN=BPIFB2 PE=1 SV=2
False	412	2	3	66	515	[Master Protein] Isoform 14 of Fibronectin OS=Homo sapiens OX=9606 GN=FN1
False	1207	1	3	33	198	[Master Protein] Complement C4-B OS=Homo sapiens OX=9606 GN=C4B PE=1 SV=2
False	770	3	3	31	151	[Master Protein] Isoform 2 of Agrin OS=Homo sapiens OX=9606 GN=AGRN
False	917	1	3	16	41	[Master Protein] (Common contaminant protein)
False	954	1	3	12	252	[Master Protein] Low affinity immunoglobulin gamma Fc region receptor III-B OS=Homo sapiens OX=9606 GN=FCGR3B PE=1 SV=2
False	22	2	3	12	135	[Master Protein] Glutathione S-transferase A1 OS=Homo sapiens OX=9606 GN=GSTA1 PE=1 SV=3
False	385	1	3	12	12	[Master Protein] Histone H1.5 OS=Homo sapiens OX=9606 GN=HIST1H1B PE=1 SV=3
False	329	1	3	11	34	[Master Protein] Glutathione S-transferase A2 OS=Homo sapiens OX=9606 GN=GSTA2 PE=1 SV=4
False	285	1	3	10	110	[Master Protein] Ficolin-2 OS=Homo sapiens OX=9606 GN=FCN2 PE=1 SV=2
False	1285	1	3	10	65	[Master Protein] Kinesin-like protein KIF21B OS=Homo sapiens OX=9606 GN=KIF21B PE=1 SV=2
False	106	2	3	9	31	[Master Protein] Isoform 3 of A-kinase anchor protein 13 OS=Homo sapiens OX=9606 GN=AKAP13
False	1154	2	3	8	139	[Master Protein] CMRF35-like molecule 9 OS=Homo sapiens OX=9606 GN=CD300LG PE=1 SV=2
False	857	1	3	7	399	[Master Protein] Isoform 21 of Fibroblast growth factor receptor 1 OS=Homo sapiens OX=9606 GN=FGFR1
False	1365	2	3	7	27	[Master Protein] Immunoglobulin heavy variable 1-18 OS=Homo sapiens OX=9606 GN=IGHV1-18 PE=3 SV=1
False	334	1	3	7	26	[Master Protein] Cardiac-enriched FHL2-interacting protein OS=Homo sapiens OX=9606 GN=CEFIP PE=1 SV=2
False	325	1	3	7	21	[Master Protein] Immunoglobulin kappa variable 1D-33 OS=Homo sapiens OX=9606 GN=IGKV1D-33 PE=1 SV=2
False	741	3	3	6	35	[Master Protein] Isoform 7 of NACHT, LRR and PYD domains-containing protein 12 OS=Homo sapiens OX=9606 GN=NLRP12
False	358	4	3	6	28	[Master Protein] Catenin delta-1 OS=Homo sapiens OX=9606 GN=CTNND1 PE=1 SV=1
False	579	3	3	6	25	[Master Protein] Zinc finger protein 318 OS=Homo sapiens OX=9606 GN=ZNF318 PE=1 SV=2
False	887	1	3	6	24	[Master Protein] Serine/threonine-protein kinase SMG1 OS=Homo sapiens OX=9606 GN=SMG1 PE=1 SV=3
False	1033	2	3	6	13	[Master Protein] Putative heat shock protein HSP 90-beta-3 OS=Homo sapiens OX=9606 GN=HSP90AB3P PE=5 SV=1
False	456	2	3	6	11	[Master Protein] Small proline-rich protein 2D OS=Homo sapiens OX=9606 GN=SPRR2D PE=2 SV=2
False	43	2	3	6	6	[Master Protein] Isoform 2 of Heat shock protein HSP 90-alpha OS=Homo sapiens OX=9606 GN=HSP90AA1
False	423	2	3	5	126	[Master Protein] Immunoglobulin kappa variable 3D-11 OS=Homo sapiens OX=9606 GN=IGKV3D-11 PE=3 SV=6
False	910	2	3	5	113	[Master Protein] Serine/threonine-protein phosphatase 2A 56 kDa regulatory subunit alpha isoform OS=Homo sapiens OX=9606 GN=PPP2R5A PE=1 SV=1
False	298	2	3	5	66	[Master Protein] Zinc finger MIZ domain-containing protein 1 OS=Homo sapiens OX=9606 GN=ZMIZ1 PE=1 SV=3
False	961	3	3	5	45	[Master Protein] Isoform 2 of S phase cyclin A-associated protein in the endoplasmic reticulum OS=Homo sapiens OX=9606 GN=SCAPER
False	361	1	3	5	44	[Master Protein] Macrophage colony-stimulating factor 1 receptor OS=Homo sapiens OX=9606 GN=CSF1R PE=1 SV=2
False	1345	1	3	5	34	[Master Protein] Pleckstrin homology domain-containing family H member 1 OS=Homo sapiens OX=9606 GN=PLEKHH1 PE=2 SV=2
False	453	1	3	5	29	[Master Protein] Vacuolar protein sorting-associated protein 4B OS=Homo sapiens OX=9606 GN=VPS4B PE=1 SV=2
False	764	1	3	5	25	[Master Protein] Immunoglobulin lambda variable 1-51 OS=Homo sapiens OX=9606 GN=IGLV1-51 PE=1 SV=2
False	1341	5	3	5	22	[Master Protein] Kinectin OS=Homo sapiens OX=9606 GN=KTN1 PE=1 SV=1
False	127	3	3	5	22	[Master Protein] Filensin OS=Homo sapiens OX=9606 GN=BFSP1 PE=1 SV=3
False	908	2	3	5	21	[Master Protein] Isoform 6 of Plectin OS=Homo sapiens OX=9606 GN=PLEC
False	441	2	3	5	18	[Master Protein] Isoform 2 of Vitamin K-dependent protein C OS=Homo sapiens OX=9606 GN=PROC
False	186	1	3	5	17	[Master Protein] Calmodulin-like protein 3 OS=Homo sapiens OX=9606 GN=CALML3 PE=1 SV=2
False	526	1	3	5	16	[Master Protein] Frizzled-7 OS=Homo sapiens OX=9606 GN=FZD7 PE=1 SV=2
False	1068	3	3	5	16	[Master Protein] Immunoglobulin lambda variable 2-18 OS=Homo sapiens OX=9606 GN=IGLV2-18 PE=3 SV=2
False	610	1	3	5	16	[Master Protein] Formin-2 OS=Homo sapiens OX=9606 GN=FMN2 PE=1 SV=4
False	396	1	3	5	12	[Master Protein] Crooked neck-like protein 1 OS=Homo sapiens OX=9606 GN=CRNKL1 PE=1 SV=4
False	64	1	3	5	8	[Master Protein] Sacsin OS=Homo sapiens OX=9606 GN=SACS PE=1 SV=2
False	1010	1	3	5	7	[Master Protein] Centromere-associated protein E OS=Homo sapiens OX=9606 GN=CENPE PE=1 SV=2
False	527	3	3	5	6	[Master Protein] TRIO and F-actin-binding protein OS=Homo sapiens OX=9606 GN=TRIOBP PE=1 SV=3
False	1184	3	3	5	6	[Master Protein] Isoform 3 of E3 ubiquitin-protein ligase TRIP12 OS=Homo sapiens OX=9606 GN=TRIP12
False	1141	2	3	5	6	[Master Protein] Guanine nucleotide-binding protein G(i) subunit alpha OS=Homo sapiens OX=9606 GN=GNAI3 PE=1 SV=3
False	987	7	3	4	264	[Master Protein] Matrilysin OS=Homo sapiens OX=9606 GN=MMP7 PE=1 SV=1
False	1188	1	3	4	86	[Master Protein] Immunoglobulin kappa variable 3D-20 OS=Homo sapiens OX=9606 GN=IGKV3D-20 PE=3 SV=1
False	605	3	3	4	80	[Master Protein] Isoform C of Endothelin receptor type B OS=Homo sapiens OX=9606 GN=EDNRB
False	1292	1	3	4	76	[Master Protein] Immunoglobulin heavy variable 3-23 OS=Homo sapiens OX=9606 GN=IGHV3-23 PE=1 SV=2
False	1083	1	3	4	48	[Master Protein] Tumor-associated calcium signal transducer 2 OS=Homo sapiens OX=9606 GN=TACSTD2 PE=1 SV=3
False	48	1	3	4	44	[Master Protein] Tumor necrosis factor receptor superfamily member 19L OS=Homo sapiens OX=9606 GN=RELT PE=1 SV=1
False	1145	3	3	4	41	[Master Protein] Oxidized low-density lipoprotein receptor 1 OS=Homo sapiens OX=9606 GN=OLR1 PE=1 SV=1
False	514	1	3	4	36	[Master Protein] Apolipoprotein F OS=Homo sapiens OX=9606 GN=APOF PE=1 SV=2
False	785	6	3	4	33	[Master Protein] Isoform 5 of CMRF35-like molecule 1 OS=Homo sapiens OX=9606 GN=CD300LF
False	729	1	3	4	32	[Master Protein] Collectrin OS=Homo sapiens OX=9606 GN=CLTRN PE=1 SV=1
False	225	1	3	4	27	[Master Protein] Protein S100-P OS=Homo sapiens OX=9606 GN=S100P PE=1 SV=2
False	19	1	3	4	25	[Master Protein] Adhesion G protein-coupled receptor L4 OS=Homo sapiens OX=9606 GN=ADGRL4 PE=1 SV=3
False	523	1	3	4	24	[Master Protein] Lymphocyte antigen 6D OS=Homo sapiens OX=9606 GN=LY6D PE=1 SV=1
False	134	1	3	4	20	[Master Protein] Macrophage migration inhibitory factor OS=Homo sapiens OX=9606 GN=MIF PE=1 SV=4
False	295	2	3	4	19	[Master Protein] 2'-deoxynucleoside 5'-phosphate N-hydrolase 1 OS=Homo sapiens OX=9606 GN=DNPH1 PE=1 SV=1
False	786	2	3	4	18	[Master Protein] Isoform 2 of Transient receptor potential cation channel subfamily M member 5 OS=Homo sapiens OX=9606 GN=TRPM5
False	627	1	3	4	18	[Master Protein] Molybdopterin synthase sulfur carrier subunit OS=Homo sapiens OX=9606 GN=MOCS2 PE=1 SV=1
False	508	1	3	4	18	[Master Protein] Phosphatidylinositol 4-phosphate 3-kinase C2 domain-containing subunit gamma OS=Homo sapiens OX=9606 GN=PIK3C2G PE=1 SV=3
False	791	1	3	4	13	[Master Protein] Integral membrane protein GPR180 OS=Homo sapiens OX=9606 GN=GPR180 PE=2 SV=1
False	484	3	3	4	13	[Master Protein] Isoform 3 of Kinesin-like protein KIF1A OS=Homo sapiens OX=9606 GN=KIF1A
False	387	2	3	4	10	[Master Protein] Guanine nucleotide-binding protein G(s) subunit alpha isoforms XLas OS=Homo sapiens OX=9606 GN=GNAS PE=1 SV=2
False	357	1	3	4	9	[Master Protein] Neuroserpin OS=Homo sapiens OX=9606 GN=SERPINI1 PE=1 SV=1
False	1110	4	3	4	9	[Master Protein] Kalirin OS=Homo sapiens OX=9606 GN=KALRN PE=1 SV=2
False	1208	2	3	4	8	[Master Protein] Cadherin-5 OS=Homo sapiens OX=9606 GN=CDH5 PE=1 SV=5
False	684	1	3	4	6	[Master Protein] Isoform 2 of Cullin-7 OS=Homo sapiens OX=9606 GN=CUL7
False	1124	3	3	4	6	[Master Protein] Glycerol-3-phosphate dehydrogenase [NAD(+)], cytoplasmic OS=Homo sapiens OX=9606 GN=GPD1 PE=1 SV=4
False	305	1	3	4	5	[Master Protein] Group XV phospholipase A2 OS=Homo sapiens OX=9606 GN=PLA2G15 PE=1 SV=2
False	1242	3	3	4	5	[Master Protein] Calpain-1 catalytic subunit OS=Homo sapiens OX=9606 GN=CAPN1 PE=1 SV=1
False	667	1	3	4	4	[Master Protein] Peptidyl-prolyl cis-trans isomerase C OS=Homo sapiens OX=9606 GN=PPIC PE=1 SV=1
False	568	1	3	3	91	[Master Protein] Immunoglobulin kappa joining 1 OS=Homo sapiens OX=9606 GN=IGKJ1 PE=4 SV=2
False	938	1	3	3	87	[Master Protein] Twisted gastrulation protein homolog 1 OS=Homo sapiens OX=9606 GN=TWSG1 PE=1 SV=1
False	694	1	3	3	77	[Master Protein] Serine protease inhibitor Kazal-type 1 OS=Homo sapiens OX=9606 GN=SPINK1 PE=1 SV=2
False	465	1	3	3	58	[Master Protein] Syndecan-1 OS=Homo sapiens OX=9606 GN=SDC1 PE=1 SV=3
False	819	2	3	3	50	[Master Protein] Calcitonin OS=Homo sapiens OX=9606 GN=CALCA PE=1 SV=3
False	133	2	3	3	48	[Master Protein] Carboxypeptidase B2 OS=Homo sapiens OX=9606 GN=CPB2 PE=1 SV=2
False	960	1	3	3	44	[Master Protein] Putative transmembrane protein INAFM1 OS=Homo sapiens OX=9606 GN=INAFM1 PE=4 SV=1
False	1287	4	3	3	36	[Master Protein] Isoform 4 of Serine incorporator 2 OS=Homo sapiens OX=9606 GN=SERINC2
False	501	1	3	3	36	[Master Protein] Growth/differentiation factor 15 OS=Homo sapiens OX=9606 GN=GDF15 PE=1 SV=3
False	191	6	3	3	31	[Master Protein] Lipolysis-stimulated lipoprotein receptor OS=Homo sapiens OX=9606 GN=LSR PE=1 SV=4
False	990	2	3	3	29	[Master Protein] Syndecan-4 OS=Homo sapiens OX=9606 GN=SDC4 PE=1 SV=2
False	1037	1	3	3	26	[Master Protein] Immunoglobulin kappa variable 2-24 OS=Homo sapiens OX=9606 GN=IGKV2-24 PE=3 SV=1
False	251	1	3	3	26	[Master Protein] Crk-like protein OS=Homo sapiens OX=9606 GN=CRKL PE=1 SV=1
False	368	3	3	3	25	[Master Protein] Ecto-ADP-ribosyltransferase 3 OS=Homo sapiens OX=9606 GN=ART3 PE=1 SV=2
False	724	1	3	3	24	[Master Protein] Resistin OS=Homo sapiens OX=9606 GN=RETN PE=1 SV=1
False	1169	1	3	3	23	[Master Protein] Immunoglobulin lambda variable 6-57 OS=Homo sapiens OX=9606 GN=IGLV6-57 PE=1 SV=2
False	1336	1	3	3	23	[Master Protein] Protein FAM218A OS=Homo sapiens OX=9606 GN=FAM218A PE=1 SV=1
False	184	1	3	3	21	[Master Protein] E3 ubiquitin-protein ligase RNF167 OS=Homo sapiens OX=9606 GN=RNF167 PE=1 SV=1
False	177	3	3	3	20	[Master Protein] Isoform 3 of High affinity immunoglobulin alpha and immunoglobulin mu Fc receptor OS=Homo sapiens OX=9606 GN=FCAMR
False	983	1	3	3	19	[Master Protein] Protein IWS1 homolog OS=Homo sapiens OX=9606 GN=IWS1 PE=1 SV=2
False	50	2	3	3	16	[Master Protein] Immunoglobulin lambda variable 7-46 OS=Homo sapiens OX=9606 GN=IGLV7-46 PE=3 SV=4
False	1042	1	3	3	16	[Master Protein] Tumor necrosis factor receptor superfamily member 12A OS=Homo sapiens OX=9606 GN=TNFRSF12A PE=1 SV=1
False	101	1	3	3	15	[Master Protein] Pituitary tumor-transforming gene 1 protein-interacting protein OS=Homo sapiens OX=9606 GN=PTTG1IP PE=1 SV=1
False	814	1	3	3	15	[Master Protein] Glycoprotein hormones alpha chain OS=Homo sapiens OX=9606 GN=CGA PE=1 SV=1
False	342	4	3	3	14	[Master Protein] Transmembrane glycoprotein NMB OS=Homo sapiens OX=9606 GN=GPNMB PE=1 SV=2
False	363	2	3	3	14	[Master Protein] Isoform 2 of Jupiter microtubule associated homolog 1 OS=Homo sapiens OX=9606 GN=JPT1
False	686	2	3	3	14	[Master Protein] Glutaredoxin-1 OS=Homo sapiens OX=9606 GN=GLRX PE=1 SV=2
False	771	1	3	3	13	[Master Protein] Neutrophil defensin 4 OS=Homo sapiens OX=9606 GN=DEFA4 PE=1 SV=2
False	1023	2	3	3	13	[Master Protein] Dyslexia-associated protein KIAA0319-like protein OS=Homo sapiens OX=9606 GN=KIAA0319L PE=1 SV=2
False	595	1	3	3	11	[Master Protein] Salivary acidic proline-rich phosphoprotein 1/2 OS=Homo sapiens OX=9606 GN=PRH1 PE=1 SV=2
False	1309	3	3	3	11	[Master Protein] Isoform 3 of Leukocyte immunoglobulin-like receptor subfamily B member 4 OS=Homo sapiens OX=9606 GN=LILRB4
False	406	1	3	3	10	[Master Protein] E3 ubiquitin-protein ligase RNF13 OS=Homo sapiens OX=9606 GN=RNF13 PE=1 SV=1
False	637	3	3	3	10	[Master Protein] Myotubularin OS=Homo sapiens OX=9606 GN=MTM1 PE=1 SV=2
False	939	3	3	3	10	[Master Protein] V-set domain-containing T-cell activation inhibitor 1 OS=Homo sapiens OX=9606 GN=VTCN1 PE=1 SV=1
False	52	1	3	3	10	[Master Protein] Coagulation factor XI OS=Homo sapiens OX=9606 GN=F11 PE=1 SV=1
False	162	1	3	3	10	[Master Protein] Isoform 2 of TGF-beta receptor type-2 OS=Homo sapiens OX=9606 GN=TGFBR2
False	1143	2	3	3	8	[Master Protein] Glutathione hydrolase 6 OS=Homo sapiens OX=9606 GN=GGT6 PE=2 SV=2
False	1182	1	3	3	8	[Master Protein] Isoform Gamma of Stromal cell-derived factor 1 OS=Homo sapiens OX=9606 GN=CXCL12
False	1045	1	3	3	8	[Master Protein] Ribosyldihydronicotinamide dehydrogenase [quinone] OS=Homo sapiens OX=9606 GN=NQO2 PE=1 SV=5
False	10	3	3	3	7	[Master Protein] Isoform 2 of Calnexin OS=Homo sapiens OX=9606 GN=CANX
False	779	1	3	3	7	[Master Protein] Apolipoprotein C-I OS=Homo sapiens OX=9606 GN=APOC1 PE=1 SV=1
False	947	2	3	3	7	[Master Protein] Chondroitin sulfate proteoglycan 5 OS=Homo sapiens OX=9606 GN=CSPG5 PE=1 SV=3
False	1251	2	3	3	7	[Master Protein] Kinetochore scaffold 1 OS=Homo sapiens OX=9606 GN=KNL1 PE=1 SV=3
False	462	4	3	3	6	[Master Protein] Isoform 3 of Kallikrein-11 OS=Homo sapiens OX=9606 GN=KLK11
False	962	3	3	3	6	[Master Protein] Receptor-type tyrosine-protein phosphatase zeta OS=Homo sapiens OX=9606 GN=PTPRZ1 PE=1 SV=4
False	1115	3	3	3	6	[Master Protein] Urokinase plasminogen activator surface receptor OS=Homo sapiens OX=9606 GN=PLAUR PE=1 SV=1
False	164	2	3	3	6	[Master Protein] Histone-lysine N-methyltransferase, H3 lysine-36 and H4 lysine-20 specific OS=Homo sapiens OX=9606 GN=NSD1 PE=1 SV=1
False	82	1	3	3	6	[Master Protein] Protein-glutamine gamma-glutamyltransferase E OS=Homo sapiens OX=9606 GN=TGM3 PE=1 SV=4
False	753	1	3	3	6	[Master Protein] Fractalkine OS=Homo sapiens OX=9606 GN=CX3CL1 PE=1 SV=1
False	693	2	3	3	5	[Master Protein] Myeloid cell surface antigen CD33 OS=Homo sapiens OX=9606 GN=CD33 PE=1 SV=2
False	737	1	3	3	5	[Master Protein] Putative ciliary rootlet coiled-coil protein 2 OS=Homo sapiens OX=9606 GN=CROCC2 PE=5 SV=3
False	1270	3	3	3	5	[Master Protein] Caveolae-associated protein 1 OS=Homo sapiens OX=9606 GN=CAVIN1 PE=1 SV=1
False	1295	1	3	3	5	[Master Protein] SLIT and NTRK-like protein 3 OS=Homo sapiens OX=9606 GN=SLITRK3 PE=2 SV=2
False	1085	2	3	3	5	[Master Protein] Isoform 2 of Transmembrane protease serine 2 OS=Homo sapiens OX=9606 GN=TMPRSS2
False	1025	1	3	3	5	[Master Protein] Nicotinate-nucleotide pyrophosphorylase [carboxylating] OS=Homo sapiens OX=9606 GN=QPRT PE=1 SV=3
False	54	2	3	3	5	[Master Protein] Probable phosphoglycerate mutase 4 OS=Homo sapiens OX=9606 GN=PGAM4 PE=3 SV=1
False	344	2	3	3	4	[Master Protein] Hemoglobin subunit gamma-1 OS=Homo sapiens OX=9606 GN=HBG1 PE=1 SV=2
False	277	1	3	3	4	[Master Protein] Isoform 3 of Ankyrin repeat and SOCS box protein 10 OS=Homo sapiens OX=9606 GN=ASB10
False	1047	1	3	3	4	[Master Protein] Uroplakin-2 OS=Homo sapiens OX=9606 GN=UPK2 PE=1 SV=2
False	418	3	3	3	4	[Master Protein] Isoform 2 of Growth arrest-specific protein 6 OS=Homo sapiens OX=9606 GN=GAS6
False	826	1	3	3	4	[Master Protein] Thioredoxin domain-containing protein 17 OS=Homo sapiens OX=9606 GN=TXNDC17 PE=1 SV=1
False	45	1	3	3	4	[Master Protein] N(4)-(beta-N-acetylglucosaminyl)-L-asparaginase OS=Homo sapiens OX=9606 GN=AGA PE=1 SV=2
False	1206	2	3	3	4	[Master Protein] 6-phosphogluconate dehydrogenase, decarboxylating OS=Homo sapiens OX=9606 GN=PGD PE=1 SV=3
False	1112	2	3	3	4	[Master Protein] Beta-galactoside alpha-2,6-sialyltransferase 2 OS=Homo sapiens OX=9606 GN=ST6GAL2 PE=1 SV=2
False	130	1	3	3	3	[Master Protein] Tissue alpha-L-fucosidase OS=Homo sapiens OX=9606 GN=FUCA1 PE=1 SV=4
False	156	1	3	3	3	[Master Protein] SAM and SH3 domain-containing protein 1 OS=Homo sapiens OX=9606 GN=SASH1 PE=1 SV=3
False	673	2	3	3	3	[Master Protein] Protein FAM151A OS=Homo sapiens OX=9606 GN=FAM151A PE=2 SV=2
False	989	1	3	3	3	[Master Protein] Erythrocyte band 7 integral membrane protein OS=Homo sapiens OX=9606 GN=STOM PE=1 SV=3
False	707	1	3	3	3	[Master Protein] Peroxidasin homolog OS=Homo sapiens OX=9606 GN=PXDN PE=1 SV=2
False	728	1	3	3	3	[Master Protein] C-type mannose receptor 2 OS=Homo sapiens OX=9606 GN=MRC2 PE=1 SV=2
False	1274	1	3	3	3	[Master Protein] Palmitoyl-protein thioesterase 1 OS=Homo sapiens OX=9606 GN=PPT1 PE=1 SV=1
False	7	3	3	3	3	[Master Protein] Isoform 3 of SPATS2-like protein OS=Homo sapiens OX=9606 GN=SPATS2L
False	860	1	3	3	3	[Master Protein] Mucin-6 OS=Homo sapiens OX=9606 GN=MUC6 PE=1 SV=3
False	1301	1	3	3	3	[Master Protein] Discoidin domain-containing receptor 2 OS=Homo sapiens OX=9606 GN=DDR2 PE=1 SV=2
False	1106	1	3	3	3	[Master Protein] ADAMTS-like protein 2 OS=Homo sapiens OX=9606 GN=ADAMTSL2 PE=1 SV=1
False	788	1	3	3	3	[Master Protein] ADAM DEC1 OS=Homo sapiens OX=9606 GN=ADAMDEC1 PE=1 SV=2
False	1114	1	3	3	3	[Master Protein] Vacuolar protein sorting-associated protein VTA1 homolog OS=Homo sapiens OX=9606 GN=VTA1 PE=1 SV=1
False	909	1	3	3	3	[Master Protein] Histone H1.2 OS=Homo sapiens OX=9606 GN=HIST1H1C PE=1 SV=2
False	1102	1	2	24	155	[Master Protein] Cadherin-11 OS=Homo sapiens OX=9606 GN=CDH11 PE=1 SV=2
False	188	1	2	22	129	[Master Protein] Putative annexin A2-like protein OS=Homo sapiens OX=9606 GN=ANXA2P2 PE=5 SV=2
False	76	1	2	16	64	[Master Protein] Xin actin-binding repeat-containing protein 2 OS=Homo sapiens OX=9606 GN=XIRP2 PE=1 SV=2
False	425	1	2	13	63	[Master Protein] Pepsin A-3 OS=Homo sapiens OX=9606 GN=PGA3 PE=1 SV=1
False	467	1	2	13	13	[Master Protein] Isoform 9 of Calpastatin OS=Homo sapiens OX=9606 GN=CAST
False	1205	1	2	11	26	[Master Protein] Isoform Vint of Versican core protein OS=Homo sapiens OX=9606 GN=VCAN
False	110	2	2	10	40	[Master Protein] Platelet glycoprotein VI OS=Homo sapiens OX=9606 GN=GP6 PE=1 SV=4
False	457	14	2	10	39	[Master Protein] Histone H2B type 1-B OS=Homo sapiens OX=9606 GN=HIST1H2BB PE=1 SV=2
False	663	1	2	9	82	[Master Protein] Isoform 2 of Ficolin-2 OS=Homo sapiens OX=9606 GN=FCN2
False	328	1	2	9	17	[Master Protein] Isoform 2 of Filamin-C OS=Homo sapiens OX=9606 GN=FLNC
False	1181	2	2	8	37	[Master Protein] Isoform 4 of Kinesin-like protein KIF21B OS=Homo sapiens OX=9606 GN=KIF21B
False	1175	3	2	6	81	[Master Protein] Immunoglobulin lambda variable 2-8 OS=Homo sapiens OX=9606 GN=IGLV2-8 PE=1 SV=2
False	681	1	2	6	50	[Master Protein] A disintegrin and metalloproteinase with thrombospondin motifs 5 OS=Homo sapiens OX=9606 GN=ADAMTS5 PE=1 SV=2
False	1040	18	2	6	21	[Master Protein] Isoform 17 of Fibroblast growth factor receptor 2 OS=Homo sapiens OX=9606 GN=FGFR2
False	275	1	2	6	12	[Master Protein] SAFB-like transcription modulator OS=Homo sapiens OX=9606 GN=SLTM PE=1 SV=2
False	1262	1	2	6	11	[Master Protein] Tropomyosin alpha-3 chain OS=Homo sapiens OX=9606 GN=TPM3 PE=1 SV=2
False	217	2	2	6	8	[Master Protein] KICSTOR complex protein SZT2 OS=Homo sapiens OX=9606 GN=SZT2 PE=1 SV=3
False	1220	3	2	5	49	[Master Protein] Small proline-rich protein 2A OS=Homo sapiens OX=9606 GN=SPRR2A PE=1 SV=1
False	102	2	2	5	21	[Master Protein] Zinc finger homeobox protein 2 OS=Homo sapiens OX=9606 GN=ZFHX2 PE=1 SV=3
False	170	2	2	5	17	[Master Protein] 14-3-3 protein beta/alpha OS=Homo sapiens OX=9606 GN=YWHAB PE=1 SV=3
False	567	1	2	5	16	[Master Protein] Frizzled-2 OS=Homo sapiens OX=9606 GN=FZD2 PE=1 SV=1
False	759	1	2	5	14	[Master Protein] Keratin, type I cytoskeletal 15 OS=Homo sapiens OX=9606 GN=KRT15 PE=1 SV=3
False	488	1	2	5	13	[Master Protein] Cap-specific mRNA (nucleoside-2'-O-)-methyltransferase 1 OS=Homo sapiens OX=9606 GN=CMTR1 PE=1 SV=1
False	381	1	2	5	9	[Master Protein] Sodium/potassium-transporting ATPase subunit alpha-4 OS=Homo sapiens OX=9606 GN=ATP1A4 PE=1 SV=3
False	15	1	2	5	7	[Master Protein] Ras-related protein Rab-10 OS=Homo sapiens OX=9606 GN=RAB10 PE=1 SV=1
False	657	2	2	4	36	[Master Protein] Protein SLFN14 OS=Homo sapiens OX=9606 GN=SLFN14 PE=1 SV=2
False	751	1	2	4	35	[Master Protein] Proline and serine-rich protein 2 OS=Homo sapiens OX=9606 GN=PROSER2 PE=1 SV=2
False	1099	1	2	4	24	[Master Protein] Immunoglobulin heavy variable 3-49 OS=Homo sapiens OX=9606 GN=IGHV3-49 PE=3 SV=1
False	945	1	2	4	19	[Master Protein] Ankyrin repeat domain-containing protein 36B OS=Homo sapiens OX=9606 GN=ANKRD36B PE=1 SV=4
False	906	1	2	4	15	[Master Protein] Ankyrin repeat domain-containing protein 13A OS=Homo sapiens OX=9606 GN=ANKRD13A PE=1 SV=3
False	621	2	2	4	13	[Master Protein] Condensin-2 complex subunit G2 OS=Homo sapiens OX=9606 GN=NCAPG2 PE=1 SV=1
False	975	1	2	4	13	[Master Protein] Immunoglobulin lambda variable 3-25 OS=Homo sapiens OX=9606 GN=IGLV3-25 PE=1 SV=2
False	1279	3	2	4	12	[Master Protein] Tyrosine-protein phosphatase non-receptor type 23 OS=Homo sapiens OX=9606 GN=PTPN23 PE=1 SV=1
False	1364	5	2	4	10	[Master Protein] Receptor-type tyrosine-protein phosphatase delta OS=Homo sapiens OX=9606 GN=PTPRD PE=1 SV=2
False	896	1	2	4	10	[Master Protein] Structural maintenance of chromosomes flexible hinge domain-containing protein 1 OS=Homo sapiens OX=9606 GN=SMCHD1 PE=1 SV=2
False	1216	1	2	4	10	[Master Protein] Isoform 5 of Cell cycle progression protein 1 OS=Homo sapiens OX=9606 GN=CCPG1
False	926	1	2	4	7	[Master Protein] Coiled-coil domain-containing protein 7 OS=Homo sapiens OX=9606 GN=CCDC7 PE=2 SV=3
False	755	1	2	4	7	[Master Protein] Zinc finger protein 808 OS=Homo sapiens OX=9606 GN=ZNF808 PE=1 SV=2
False	986	2	2	4	6	[Master Protein] Rap guanine nucleotide exchange factor 6 OS=Homo sapiens OX=9606 GN=RAPGEF6 PE=1 SV=2
False	301	1	2	4	5	[Master Protein] Fructose-bisphosphate aldolase C OS=Homo sapiens OX=9606 GN=ALDOC PE=1 SV=2
False	336	1	2	4	5	[Master Protein] Ras-related protein Rab-14 OS=Homo sapiens OX=9606 GN=RAB14 PE=1 SV=4
False	865	7	2	3	439	[Master Protein] KIF1-binding protein OS=Homo sapiens OX=9606 GN=KIF1BP PE=1 SV=1
False	956	2	2	3	350	[Master Protein] Non-lysosomal glucosylceramidase OS=Homo sapiens OX=9606 GN=GBA2 PE=1 SV=2
False	1089	1	2	3	78	[Master Protein] Immunoglobulin heavy variable 3-72 OS=Homo sapiens OX=9606 GN=IGHV3-72 PE=3 SV=1
False	1230	1	2	3	66	[Master Protein] CMRF35-like molecule 8 OS=Homo sapiens OX=9606 GN=CD300A PE=1 SV=2
False	1246	1	2	3	51	[Master Protein] Carbohydrate sulfotransferase 9 OS=Homo sapiens OX=9606 GN=CHST9 PE=2 SV=2
False	777	3	2	3	31	[Master Protein] Immunoglobulin heavy variable 3-33 OS=Homo sapiens OX=9606 GN=IGHV3-33 PE=1 SV=2
False	252	1	2	3	30	[Master Protein] Meprin A subunit alpha OS=Homo sapiens OX=9606 GN=MEP1A PE=1 SV=2
False	464	4	2	3	23	[Master Protein] Galectin-9 OS=Homo sapiens OX=9606 GN=LGALS9 PE=1 SV=2
False	966	1	2	3	22	[Master Protein] C-C motif chemokine 24 OS=Homo sapiens OX=9606 GN=CCL24 PE=1 SV=2
False	732	11	2	3	20	[Master Protein] CD209 antigen OS=Homo sapiens OX=9606 GN=CD209 PE=1 SV=1
False	166	2	2	3	20	[Master Protein] Immunoglobulin lambda variable 4-69 OS=Homo sapiens OX=9606 GN=IGLV4-69 PE=1 SV=1
False	1152	1	2	3	19	[Master Protein] Protein delta homolog 2 OS=Homo sapiens OX=9606 GN=DLK2 PE=2 SV=1
False	436	3	2	3	16	[Master Protein] TBC1 domain family member 2A OS=Homo sapiens OX=9606 GN=TBC1D2 PE=1 SV=3
False	192	1	2	3	16	[Master Protein] Coagulation factor X OS=Homo sapiens OX=9606 GN=F10 PE=1 SV=2
False	11	1	2	3	14	[Master Protein] Immunoglobulin heavy variable 1-69 OS=Homo sapiens OX=9606 GN=IGHV1-69 PE=1 SV=2
False	318	1	2	3	13	[Master Protein] Ankyrin repeat and sterile alpha motif domain-containing protein 1B OS=Homo sapiens OX=9606 GN=ANKS1B PE=1 SV=2
False	12	1	2	3	13	[Master Protein] Neurocan core protein OS=Homo sapiens OX=9606 GN=NCAN PE=1 SV=3
False	1069	3	2	3	11	[Master Protein] Stabilin-1 OS=Homo sapiens OX=9606 GN=STAB1 PE=1 SV=3
False	97	1	2	3	10	[Master Protein] NUT family member 2E OS=Homo sapiens OX=9606 GN=NUTM2E PE=3 SV=3
False	1056	1	2	3	8	[Master Protein] Nuclear GTPase SLIP-GC OS=Homo sapiens OX=9606 GN=NUGGC PE=2 SV=3
False	340	1	2	3	8	[Master Protein] Protein-lysine 6-oxidase OS=Homo sapiens OX=9606 GN=LOX PE=1 SV=2
False	380	6	2	3	8	[Master Protein] Neural cell adhesion molecule L1 OS=Homo sapiens OX=9606 GN=L1CAM PE=1 SV=2
False	244	2	2	3	7	[Master Protein] Programmed cell death 1 ligand 2 OS=Homo sapiens OX=9606 GN=PDCD1LG2 PE=1 SV=2
False	24	2	2	3	7	[Master Protein] Platelet-derived growth factor subunit B OS=Homo sapiens OX=9606 GN=PDGFB PE=1 SV=1
False	291	1	2	3	6	[Master Protein] Complement C1s subcomponent OS=Homo sapiens OX=9606 GN=C1S PE=1 SV=1
False	1185	2	2	3	6	[Master Protein] Chromodomain Y-like protein OS=Homo sapiens OX=9606 GN=CDYL PE=1 SV=2
False	888	1	2	3	5	[Master Protein] Phospholipid-transporting ATPase IG OS=Homo sapiens OX=9606 GN=ATP11C PE=1 SV=3
False	306	4	2	3	5	[Master Protein] Plastin-2 OS=Homo sapiens OX=9606 GN=LCP1 PE=1 SV=6
False	820	1	2	3	4	[Master Protein] Isoform 2 of Rootletin OS=Homo sapiens OX=9606 GN=CROCC
False	556	1	2	3	4	[Master Protein] eIF-2-alpha kinase activator GCN1 OS=Homo sapiens OX=9606 GN=GCN1 PE=1 SV=6
False	367	1	2	3	4	[Master Protein] E3 ubiquitin-protein ligase DTX3L OS=Homo sapiens OX=9606 GN=DTX3L PE=1 SV=1
False	1315	1	2	3	4	[Master Protein] Ubiquitin carboxyl-terminal hydrolase 36 OS=Homo sapiens OX=9606 GN=USP36 PE=1 SV=4
False	317	1	2	3	4	[Master Protein] Isoform 3 of Sickle tail protein homolog OS=Homo sapiens OX=9606 GN=KIAA1217
False	1354	1	2	3	3	[Master Protein] Aldehyde dehydrogenase X, mitochondrial OS=Homo sapiens OX=9606 GN=ALDH1B1 PE=1 SV=3
False	157	1	2	3	3	[Master Protein] Immunoglobulin heavy variable 1-3 OS=Homo sapiens OX=9606 GN=IGHV1-3 PE=3 SV=1
False	1088	1	2	3	3	[Master Protein] Bloom syndrome protein OS=Homo sapiens OX=9606 GN=BLM PE=1 SV=1
False	1132	1	2	3	3	[Master Protein] Serine hydroxymethyltransferase, cytosolic OS=Homo sapiens OX=9606 GN=SHMT1 PE=1 SV=1
False	1146	1	2	3	3	[Master Protein] Microtubule-associated tumor suppressor candidate 2 OS=Homo sapiens OX=9606 GN=MTUS2 PE=1 SV=3
False	549	6	2	3	3	[Master Protein] Intersectin-1 OS=Homo sapiens OX=9606 GN=ITSN1 PE=1 SV=3
False	471	1	2	3	3	[Master Protein] Myosin-3 OS=Homo sapiens OX=9606 GN=MYH3 PE=1 SV=3
False	36	2	2	3	3	[Master Protein] Histone H1.0 OS=Homo sapiens OX=9606 GN=H1F0 PE=1 SV=3
False	469	1	2	2	255	[Master Protein] Mucin-like protein 1 OS=Homo sapiens OX=9606 GN=MUCL1 PE=1 SV=1
False	1171	3	2	2	241	[Master Protein] Isoform 3 of Insulin-like growth factor II OS=Homo sapiens OX=9606 GN=IGF2
False	619	1	2	2	135	[Master Protein] Immunoglobulin lambda-like polypeptide 1 OS=Homo sapiens OX=9606 GN=IGLL1 PE=1 SV=1
False	1351	1	2	2	125	[Master Protein] Sarcoplasmic reticulum histidine-rich calcium-binding protein OS=Homo sapiens OX=9606 GN=HRC PE=1 SV=1
False	1278	2	2	2	68	[Master Protein] Prothymosin alpha OS=Homo sapiens OX=9606 GN=PTMA PE=1 SV=2
False	401	1	2	2	50	[Master Protein] Brevican core protein OS=Homo sapiens OX=9606 GN=BCAN PE=1 SV=2
False	1072	2	2	2	40	[Master Protein] LIM and SH3 domain protein 1 OS=Homo sapiens OX=9606 GN=LASP1 PE=1 SV=2
False	1374	3	2	2	24	[Master Protein] ATP-dependent zinc metalloprotease YME1L1 OS=Homo sapiens OX=9606 GN=YME1L1 PE=1 SV=2
False	1000	1	2	2	24	[Master Protein] Proenkephalin-A OS=Homo sapiens OX=9606 GN=PENK PE=1 SV=1
False	545	1	2	2	19	[Master Protein] Immunoglobulin kappa variable 1-9 OS=Homo sapiens OX=9606 GN=IGKV1-9 PE=3 SV=1
False	1082	1	2	2	16	[Master Protein] Cysteine-rich and transmembrane domain-containing protein 1 OS=Homo sapiens OX=9606 GN=CYSTM1 PE=1 SV=1
False	433	1	2	2	16	[Master Protein] Growth arrest-specific protein 1 OS=Homo sapiens OX=9606 GN=GAS1 PE=2 SV=2
False	1197	2	2	2	16	[Master Protein] Unconventional myosin-IXb OS=Homo sapiens OX=9606 GN=MYO9B PE=1 SV=3
False	131	2	2	2	16	[Master Protein] PH domain leucine-rich repeat-containing protein phosphatase 2 OS=Homo sapiens OX=9606 GN=PHLPP2 PE=1 SV=3
False	39	1	2	2	15	[Master Protein] Immunoglobulin kappa variable 1-13 OS=Homo sapiens OX=9606 GN=IGKV1-13 PE=3 SV=1
False	1159	1	2	2	14	[Master Protein] G-protein coupled receptor 37-like 1 OS=Homo sapiens OX=9606 GN=GPR37L1 PE=1 SV=2
False	378	6	2	2	14	[Master Protein] Isoform 6 of Thymidine kinase 2, mitochondrial OS=Homo sapiens OX=9606 GN=TK2
False	58	1	2	2	13	[Master Protein] Phenazine biosynthesis-like domain-containing protein OS=Homo sapiens OX=9606 GN=PBLD PE=1 SV=2
False	1065	1	2	2	12	[Master Protein] FH1/FH2 domain-containing protein 1 OS=Homo sapiens OX=9606 GN=FHOD1 PE=1 SV=3
False	339	1	2	2	12	[Master Protein] Cytochrome c oxidase subunit 2 OS=Homo sapiens OX=9606 GN=MT-CO2 PE=1 SV=1
False	1293	1	2	2	11	[Master Protein] ADM OS=Homo sapiens OX=9606 GN=ADM PE=1 SV=1
False	1308	1	2	2	10	[Master Protein] Immunoglobulin heavy variable 3-66 OS=Homo sapiens OX=9606 GN=IGHV3-66 PE=3 SV=1
False	109	1	2	2	10	[Master Protein] V-type proton ATPase 16 kDa proteolipid subunit OS=Homo sapiens OX=9606 GN=ATP6V0C PE=1 SV=1
False	856	1	2	2	9	[Master Protein] Protein shisa-7 OS=Homo sapiens OX=9606 GN=SHISA7 PE=2 SV=3
False	55	1	2	2	8	[Master Protein] Lysosome-associated membrane glycoprotein 3 OS=Homo sapiens OX=9606 GN=LAMP3 PE=1 SV=3
False	656	2	2	2	8	[Master Protein] Isoform 2 of Ly6/PLAUR domain-containing protein 6B OS=Homo sapiens OX=9606 GN=LYPD6B
False	643	2	2	2	8	[Master Protein] Cell division control protein 42 homolog OS=Homo sapiens OX=9606 GN=CDC42 PE=1 SV=2
False	205	6	2	2	8	[Master Protein] Cadherin-16 OS=Homo sapiens OX=9606 GN=CDH16 PE=2 SV=1
False	703	1	2	2	8	[Master Protein] Calmodulin-binding transcription activator 1 OS=Homo sapiens OX=9606 GN=CAMTA1 PE=1 SV=4
False	847	4	2	2	6	[Master Protein] Leukocyte immunoglobulin-like receptor subfamily A member 5 OS=Homo sapiens OX=9606 GN=LILRA5 PE=1 SV=1
False	281	1	2	2	6	[Master Protein] Apolipoprotein C-III OS=Homo sapiens OX=9606 GN=APOC3 PE=1 SV=1
False	437	1	2	2	6	[Master Protein] Immunoglobulin heavy variable 2-5 OS=Homo sapiens OX=9606 GN=IGHV2-5 PE=1 SV=2
False	706	1	2	2	6	[Master Protein] Sorting nexin-9 OS=Homo sapiens OX=9606 GN=SNX9 PE=1 SV=1
False	240	1	2	2	6	[Master Protein] Lysine-specific demethylase 5A OS=Homo sapiens OX=9606 GN=KDM5A PE=1 SV=3
False	1273	1	2	2	5	[Master Protein] Small integral membrane protein 5 OS=Homo sapiens OX=9606 GN=SMIM5 PE=1 SV=2
False	506	1	2	2	5	[Master Protein] Rho GTPase-activating protein SYDE2 OS=Homo sapiens OX=9606 GN=SYDE2 PE=1 SV=2
False	227	1	2	2	5	[Master Protein] Flavin reductase (NADPH) OS=Homo sapiens OX=9606 GN=BLVRB PE=1 SV=3
False	1195	1	2	2	4	[Master Protein] ATP-dependent DNA helicase Q1 OS=Homo sapiens OX=9606 GN=RECQL PE=1 SV=3
False	1180	1	2	2	4	[Master Protein] BMP and activin membrane-bound inhibitor homolog OS=Homo sapiens OX=9606 GN=BAMBI PE=1 SV=1
False	1219	2	2	2	4	[Master Protein] ATP-dependent translocase ABCB1 OS=Homo sapiens OX=9606 GN=ABCB1 PE=1 SV=3
False	934	2	2	2	4	[Master Protein] Aldo-keto reductase family 1 member C3 OS=Homo sapiens OX=9606 GN=AKR1C3 PE=1 SV=4
False	1314	4	2	2	4	[Master Protein] Transient receptor potential cation channel subfamily M member 6 OS=Homo sapiens OX=9606 GN=TRPM6 PE=1 SV=2
False	1303	2	2	2	4	[Master Protein] Soluble calcium-activated nucleotidase 1 OS=Homo sapiens OX=9606 GN=CANT1 PE=1 SV=1
False	635	2	2	2	4	[Master Protein] High mobility group protein HMG-I/HMG-Y OS=Homo sapiens OX=9606 GN=HMGA1 PE=1 SV=3
False	499	5	2	2	4	[Master Protein] Isoform 2 of Voltage-dependent calcium channel subunit alpha-2/delta-1 OS=Homo sapiens OX=9606 GN=CACNA2D1
False	733	2	2	2	4	[Master Protein] Centrosomal protein of 120 kDa OS=Homo sapiens OX=9606 GN=CEP120 PE=1 SV=2
False	474	3	2	2	4	[Master Protein] Interferon alpha/beta receptor 2 OS=Homo sapiens OX=9606 GN=IFNAR2 PE=1 SV=1
False	846	4	2	2	3	[Master Protein] 7,8-dihydro-8-oxoguanine triphosphatase OS=Homo sapiens OX=9606 GN=NUDT1 PE=1 SV=3
False	1198	1	2	2	3	[Master Protein] Isoform 6 of Nephronectin OS=Homo sapiens OX=9606 GN=NPNT
False	51	1	2	2	3	[Master Protein] Charged multivesicular body protein 4b OS=Homo sapiens OX=9606 GN=CHMP4B PE=1 SV=1
False	1014	3	2	2	3	[Master Protein] Paternally-expressed gene 3 protein OS=Homo sapiens OX=9606 GN=PEG3 PE=1 SV=1
False	120	4	2	2	3	[Master Protein] Lysosomal acid glucosylceramidase OS=Homo sapiens OX=9606 GN=GBA PE=1 SV=3
False	269	3	2	2	3	[Master Protein] Isoform 4 of Methanethiol oxidase OS=Homo sapiens OX=9606 GN=SELENBP1
False	1305	2	2	2	3	[Master Protein] Isoform 2 of RING finger protein 112 OS=Homo sapiens OX=9606 GN=RNF112
False	1108	1	2	2	3	[Master Protein] Retinoblastoma-associated protein OS=Homo sapiens OX=9606 GN=RB1 PE=1 SV=2
False	1360	1	2	2	3	[Master Protein] Gamma-glutamylcyclotransferase OS=Homo sapiens OX=9606 GN=GGCT PE=1 SV=1
False	988	1	2	2	3	[Master Protein] Protein sel-1 homolog 1 OS=Homo sapiens OX=9606 GN=SEL1L PE=1 SV=3
False	1247	1	2	2	3	[Master Protein] Guanylate cyclase activator 2B OS=Homo sapiens OX=9606 GN=GUCA2B PE=1 SV=1
False	1066	1	2	2	3	[Master Protein] CD151 antigen OS=Homo sapiens OX=9606 GN=CD151 PE=1 SV=3
False	889	1	2	2	3	[Master Protein] Syndecan-2 OS=Homo sapiens OX=9606 GN=SDC2 PE=1 SV=2
False	98	5	2	2	3	[Master Protein] Isoform 12 of Voltage-dependent T-type calcium channel subunit alpha-1G OS=Homo sapiens OX=9606 GN=CACNA1G
False	930	1	2	2	2	[Master Protein] Charged multivesicular body protein 2b OS=Homo sapiens OX=9606 GN=CHMP2B PE=1 SV=1
False	229	2	2	2	2	[Master Protein] Isoform 2 of Serpin B12 OS=Homo sapiens OX=9606 GN=SERPINB12
False	833	1	2	2	2	[Master Protein] Serine protease HTRA1 OS=Homo sapiens OX=9606 GN=HTRA1 PE=1 SV=1
False	1117	1	2	2	2	[Master Protein] Ras-related protein Rab-3D OS=Homo sapiens OX=9606 GN=RAB3D PE=1 SV=1
False	946	3	2	2	2	[Master Protein] 72 kDa type IV collagenase OS=Homo sapiens OX=9606 GN=MMP2 PE=1 SV=2
False	678	1	2	2	2	[Master Protein] Adenomatous polyposis coli protein 2 OS=Homo sapiens OX=9606 GN=APC2 PE=1 SV=1
False	658	1	2	2	2	[Master Protein] Isoform 5 of Rab11 family-interacting protein 1 OS=Homo sapiens OX=9606 GN=RAB11FIP1
False	608	3	2	2	2	[Master Protein] D-dopachrome decarboxylase-like protein OS=Homo sapiens OX=9606 GN=DDTL PE=2 SV=1
False	697	1	2	2	2	[Master Protein] PILR alpha-associated neural protein OS=Homo sapiens OX=9606 GN=PIANP PE=2 SV=1
False	1147	1	2	2	2	[Master Protein] Quinone oxidoreductase PIG3 OS=Homo sapiens OX=9606 GN=TP53I3 PE=1 SV=2
False	588	1	2	2	2	[Master Protein] Zinc finger protein castor homolog 1 OS=Homo sapiens OX=9606 GN=CASZ1 PE=1 SV=4
False	992	5	2	2	2	[Master Protein] Isoform 4 of Myosin-10 OS=Homo sapiens OX=9606 GN=MYH10
False	1288	2	2	2	2	[Master Protein] Lambda-crystallin homolog OS=Homo sapiens OX=9606 GN=CRYL1 PE=1 SV=3
False	503	1	2	2	2	[Master Protein] Guanine nucleotide-binding protein G(I)/G(S)/G(O) subunit gamma-12 OS=Homo sapiens OX=9606 GN=GNG12 PE=1 SV=3
False	915	1	2	2	2	[Master Protein] RELT-like protein 1 OS=Homo sapiens OX=9606 GN=RELL1 PE=1 SV=1
False	428	1	2	2	2	[Master Protein] Protein FAM110C OS=Homo sapiens OX=9606 GN=FAM110C PE=1 SV=2
False	409	2	2	2	2	[Master Protein] Annexin A4 OS=Homo sapiens OX=9606 GN=ANXA4 PE=1 SV=4
False	738	2	2	2	2	[Master Protein] Leukocyte-associated immunoglobulin-like receptor 2 OS=Homo sapiens OX=9606 GN=LAIR2 PE=1 SV=1
False	379	1	2	2	2	[Master Protein] UPF0669 protein C6orf120 OS=Homo sapiens OX=9606 GN=C6orf120 PE=1 SV=1
False	320	4	1	18	44	[Master Protein] Isoform 3 of Tenascin OS=Homo sapiens OX=9606 GN=TNC
False	704	1	1	14	101	[Master Protein] Pepsin A-5 OS=Homo sapiens OX=9606 GN=PGA5 PE=1 SV=1
False	333	2	1	11	44	[Master Protein] Collagen alpha-1(XVIII) chain OS=Homo sapiens OX=9606 GN=COL18A1 PE=1 SV=5
False	1051	1	1	11	17	[Master Protein] Isoform 2 of Ankyrin repeat domain-containing protein 12 OS=Homo sapiens OX=9606 GN=ANKRD12
False	561	14	1	10	38	[Master Protein] Histone H2B type 1-H OS=Homo sapiens OX=9606 GN=HIST1H2BH PE=1 SV=3
False	893	4	1	9	42	[Master Protein] Isoform F of Mucin-1 OS=Homo sapiens OX=9606 GN=MUC1
False	78	1	1	8	8	[Master Protein] Abnormal spindle-like microcephaly-associated protein OS=Homo sapiens OX=9606 GN=ASPM PE=1 SV=2
False	710	1	1	7	16	[Master Protein] Isoform 3 of Obscurin OS=Homo sapiens OX=9606 GN=OBSCN
False	21	1	1	6	84	[Master Protein] Inactive phospholipase C-like protein 2 OS=Homo sapiens OX=9606 GN=PLCL2 PE=1 SV=2
False	572	2	1	6	66	[Master Protein] Isoform 2 of CMRF35-like molecule 9 OS=Homo sapiens OX=9606 GN=CD300LG
False	923	1	1	6	52	[Master Protein] Phosphoinositide-3-kinase-interacting protein 1 OS=Homo sapiens OX=9606 GN=PIK3IP1 PE=1 SV=2
False	541	1	1	6	41	[Master Protein] Cilia- and flagella-associated protein 58 OS=Homo sapiens OX=9606 GN=CFAP58 PE=1 SV=1
False	326	16	1	6	21	[Master Protein] Isoform 11 of Fibroblast growth factor receptor 2 OS=Homo sapiens OX=9606 GN=FGFR2
False	419	1	1	6	6	[Master Protein] Cell division cycle-associated protein 2 OS=Homo sapiens OX=9606 GN=CDCA2 PE=1 SV=2
False	232	2	1	5	39	[Master Protein] Anaphase-promoting complex subunit 7 OS=Homo sapiens OX=9606 GN=ANAPC7 PE=1 SV=4
False	231	3	1	5	37	[Master Protein] Immunoglobulin lambda variable 2-11 OS=Homo sapiens OX=9606 GN=IGLV2-11 PE=1 SV=2
False	647	1	1	5	29	[Master Protein] Metallothionein-1E OS=Homo sapiens OX=9606 GN=MT1E PE=1 SV=1
False	81	1	1	5	19	[Master Protein] Metallothionein-1X OS=Homo sapiens OX=9606 GN=MT1X PE=1 SV=1
False	90	1	1	5	14	[Master Protein] SNF-related serine/threonine-protein kinase OS=Homo sapiens OX=9606 GN=SNRK PE=1 SV=2
False	197	2	1	5	12	[Master Protein] Isoform 2 of SR-related and CTD-associated factor 8 OS=Homo sapiens OX=9606 GN=SCAF8
False	1290	1	1	5	10	[Master Protein] Sister chromatid cohesion protein PDS5 homolog A OS=Homo sapiens OX=9606 GN=PDS5A PE=1 SV=1
False	574	1	1	5	10	[Master Protein] Zinc finger protein 469 OS=Homo sapiens OX=9606 GN=ZNF469 PE=2 SV=3
False	965	1	1	5	10	[Master Protein] Isoform 4 of Microtubule-actin cross-linking factor 1, isoforms 1/2/3/5 OS=Homo sapiens OX=9606 GN=MACF1
False	836	1	1	4	69	[Master Protein] DNA repair protein complementing XP-G cells OS=Homo sapiens OX=9606 GN=ERCC5 PE=1 SV=3
False	2	1	1	4	40	[Master Protein] Immunoglobulin kappa variable 2D-40 OS=Homo sapiens OX=9606 GN=IGKV2D-40 PE=1 SV=2
False	1260	1	1	4	34	[Master Protein] Neutrophil defensin 3 OS=Homo sapiens OX=9606 GN=DEFA3 PE=1 SV=1
False	1041	1	1	4	30	[Master Protein] Semaphorin-4D OS=Homo sapiens OX=9606 GN=SEMA4D PE=1 SV=1
False	802	1	1	4	26	[Master Protein] Zinc finger protein 816 OS=Homo sapiens OX=9606 GN=ZNF816 PE=2 SV=2
False	1186	1	1	4	21	[Master Protein] Neutrophil defensin 1 OS=Homo sapiens OX=9606 GN=DEFA1 PE=1 SV=1
False	839	2	1	4	13	[Master Protein] Immunoglobulin heavy variable 1-46 OS=Homo sapiens OX=9606 GN=IGHV1-46 PE=1 SV=2
False	370	1	1	4	10	[Master Protein] Bromodomain adjacent to zinc finger domain protein 1A OS=Homo sapiens OX=9606 GN=BAZ1A PE=1 SV=2
False	34	1	1	4	10	[Master Protein] Isoform 2 of Protein SOGA1 OS=Homo sapiens OX=9606 GN=SOGA1
False	167	1	1	4	7	[Master Protein] Bardet-Biedl syndrome 10 protein OS=Homo sapiens OX=9606 GN=BBS10 PE=1 SV=2
False	554	3	1	4	7	[Master Protein] Guanine nucleotide-binding protein G(I)/G(S)/G(T) subunit beta-1 OS=Homo sapiens OX=9606 GN=GNB1 PE=1 SV=3
False	641	1	1	4	7	[Master Protein] Acetyl-CoA carboxylase 1 OS=Homo sapiens OX=9606 GN=ACACA PE=1 SV=2
False	304	3	1	4	6	[Master Protein] Isoform 2 of T-lymphoma invasion and metastasis-inducing protein 2 OS=Homo sapiens OX=9606 GN=TIAM2
False	927	5	1	4	6	[Master Protein] Isoform 2 of Tropomyosin alpha-3 chain OS=Homo sapiens OX=9606 GN=TPM3
False	844	3	1	4	5	[Master Protein] Tropomyosin alpha-1 chain OS=Homo sapiens OX=9606 GN=TPM1 PE=1 SV=2
False	1224	2	1	3	92	[Master Protein] Adhesion G protein-coupled receptor A3 OS=Homo sapiens OX=9606 GN=ADGRA3 PE=1 SV=2
False	87	2	1	3	32	[Master Protein] Transient receptor potential cation channel subfamily M member 2 OS=Homo sapiens OX=9606 GN=TRPM2 PE=1 SV=2
False	1164	1	1	3	27	[Master Protein] Bifunctional heparan sulfate N-deacetylase/N-sulfotransferase 1 OS=Homo sapiens OX=9606 GN=NDST1 PE=1 SV=1
False	1034	3	1	3	26	[Master Protein] EH domain-binding protein 1 OS=Homo sapiens OX=9606 GN=EHBP1 PE=1 SV=3
False	672	2	1	3	21	[Master Protein] Isoform 3 of Deleted in lung and esophageal cancer protein 1 OS=Homo sapiens OX=9606 GN=DLEC1
False	602	2	1	3	21	[Master Protein] Kinesin-like protein KIF15 OS=Homo sapiens OX=9606 GN=KIF15 PE=1 SV=1
False	783	1	1	3	19	[Master Protein] Zinc finger protein 75A OS=Homo sapiens OX=9606 GN=ZNF75A PE=2 SV=1
False	1237	3	1	3	15	[Master Protein] Immunoglobulin lambda variable 9-49 OS=Homo sapiens OX=9606 GN=IGLV9-49 PE=1 SV=1
False	1127	3	1	3	11	[Master Protein] Isoform 2 of Alanine--tRNA ligase, cytoplasmic OS=Homo sapiens OX=9606 GN=AARS
False	239	1	1	3	10	[Master Protein] Immunoglobulin heavy variable 3-9 OS=Homo sapiens OX=9606 GN=IGHV3-9 PE=1 SV=2
False	552	1	1	3	7	[Master Protein] Huntingtin-interacting protein 1-related protein OS=Homo sapiens OX=9606 GN=HIP1R PE=1 SV=2
False	1348	1	1	3	6	[Master Protein] Aldo-keto reductase family 1 member B15 OS=Homo sapiens OX=9606 GN=AKR1B15 PE=1 SV=2
False	96	1	1	3	6	[Master Protein] Zinc finger protein 512 OS=Homo sapiens OX=9606 GN=ZNF512 PE=1 SV=2
False	278	2	1	3	6	[Master Protein] Neuron navigator 1 OS=Homo sapiens OX=9606 GN=NAV1 PE=1 SV=2
False	185	1	1	3	5	[Master Protein] Phosphoinositide 3-kinase adapter protein 1 OS=Homo sapiens OX=9606 GN=PIK3AP1 PE=1 SV=2
False	364	1	1	3	5	[Master Protein] Immunoglobulin lambda variable 3-1 OS=Homo sapiens OX=9606 GN=IGLV3-1 PE=1 SV=2
False	715	1	1	3	5	[Master Protein] A disintegrin and metalloproteinase with thrombospondin motifs 19 OS=Homo sapiens OX=9606 GN=ADAMTS19 PE=2 SV=2
False	268	1	1	3	4	[Master Protein] Hexokinase-2 OS=Homo sapiens OX=9606 GN=HK2 PE=1 SV=2
False	181	3	1	3	4	[Master Protein] Isoform 4 of Neuron navigator 1 OS=Homo sapiens OX=9606 GN=NAV1
False	294	4	1	3	3	[Master Protein] Cilia- and flagella-associated protein 91 OS=Homo sapiens OX=9606 GN=MAATS1 PE=1 SV=3
False	168	2	1	3	3	[Master Protein] Complement factor H-related protein 2 OS=Homo sapiens OX=9606 GN=CFHR2 PE=1 SV=1
False	108	1	1	3	3	[Master Protein] H(+)/Cl(-) exchange transporter 4 OS=Homo sapiens OX=9606 GN=CLCN4 PE=1 SV=2
False	685	1	1	3	3	[Master Protein] Ras-related protein Rab-4A OS=Homo sapiens OX=9606 GN=RAB4A PE=1 SV=3
False	346	13	1	2	185	[Master Protein] Isoform 4 of Polypyrimidine tract-binding protein 3 OS=Homo sapiens OX=9606 GN=PTBP3
False	763	1	1	2	37	[Master Protein] Centrosomal protein of 135 kDa OS=Homo sapiens OX=9606 GN=CEP135 PE=1 SV=2
False	458	1	1	2	33	[Master Protein] Isoform 3 of A-kinase anchor protein 17A OS=Homo sapiens OX=9606 GN=AKAP17A
False	869	2	1	2	33	[Master Protein] Lymphoid-restricted membrane protein OS=Homo sapiens OX=9606 GN=LRMP PE=1 SV=3
False	997	1	1	2	32	[Master Protein] E3 ubiquitin-protein ligase BRE1B OS=Homo sapiens OX=9606 GN=RNF40 PE=1 SV=5
False	1064	2	1	2	31	[Master Protein] Zinc finger protein 749 OS=Homo sapiens OX=9606 GN=ZNF749 PE=1 SV=2
False	308	1	1	2	28	[Master Protein] Phenylalanine-4-hydroxylase OS=Homo sapiens OX=9606 GN=PAH PE=1 SV=1
False	980	3	1	2	27	[Master Protein] Heterogeneous nuclear ribonucleoprotein D-like OS=Homo sapiens OX=9606 GN=HNRNPDL PE=1 SV=3
False	691	2	1	2	15	[Master Protein] DNA-directed RNA polymerase II subunit RPB1 OS=Homo sapiens OX=9606 GN=POLR2A PE=1 SV=2
False	455	1	1	2	13	[Master Protein] Chloride intracellular channel protein 4 OS=Homo sapiens OX=9606 GN=CLIC4 PE=1 SV=4
False	155	3	1	2	12	[Master Protein] Isoform 3 of Ankyrin repeat and SOCS box protein 3 OS=Homo sapiens OX=9606 GN=ASB3
False	1255	4	1	2	12	[Master Protein] Sperm-associated antigen 16 protein OS=Homo sapiens OX=9606 GN=SPAG16 PE=2 SV=2
False	1177	1	1	2	11	[Master Protein] Putative uncharacterized protein PRO1854 OS=Homo sapiens OX=9606 GN=PRO1854 PE=5 SV=1
False	853	3	1	2	11	[Master Protein] Periplakin OS=Homo sapiens OX=9606 GN=PPL PE=1 SV=4
False	538	2	1	2	11	[Master Protein] Arf-GAP with SH3 domain, ANK repeat and PH domain-containing protein 2 OS=Homo sapiens OX=9606 GN=ASAP2 PE=1 SV=3
False	687	1	1	2	10	[Master Protein] Putative uncharacterized protein CXorf58 OS=Homo sapiens OX=9606 GN=CXorf58 PE=2 SV=2
False	701	2	1	2	10	[Master Protein] Ras-related C3 botulinum toxin substrate 3 OS=Homo sapiens OX=9606 GN=RAC3 PE=1 SV=1
False	373	3	1	2	9	[Master Protein] Isoform 2 of Coiled-coil domain-containing protein 122 OS=Homo sapiens OX=9606 GN=CCDC122
False	1092	1	1	2	9	[Master Protein] Neudesin OS=Homo sapiens OX=9606 GN=NENF PE=1 SV=1
False	393	1	1	2	8	[Master Protein] Isoform 2 of Long-chain-fatty-acid--CoA ligase 5 OS=Homo sapiens OX=9606 GN=ACSL5
False	1137	1	1	2	7	[Master Protein] Isoform 4 of Unconventional myosin-IXa OS=Homo sapiens OX=9606 GN=MYO9A
False	1332	1	1	2	7	[Master Protein] Centromere protein F OS=Homo sapiens OX=9606 GN=CENPF PE=1 SV=3
False	274	1	1	2	6	[Master Protein] Prolargin OS=Homo sapiens OX=9606 GN=PRELP PE=1 SV=1
False	618	1	1	2	6	[Master Protein] Exportin-5 OS=Homo sapiens OX=9606 GN=XPO5 PE=1 SV=1
False	141	1	1	2	6	[Master Protein] Transcription initiation factor TFIID subunit 8 OS=Homo sapiens OX=9606 GN=TAF8 PE=1 SV=1
False	1306	1	1	2	5	[Master Protein] Leucine-rich repeat and immunoglobulin-like domain-containing nogo receptor-interacting protein 4 OS=Homo sapiens OX=9606 GN=LINGO4 PE=2 SV=1
False	841	6	1	2	5	[Master Protein] Isoform 3 of Alpha-adducin OS=Homo sapiens OX=9606 GN=ADD1
False	571	2	1	2	5	[Master Protein] Isoform 2 of Targeting protein for Xklp2 OS=Homo sapiens OX=9606 GN=TPX2
False	171	1	1	2	5	[Master Protein] Hyaluronan synthase 3 OS=Homo sapiens OX=9606 GN=HAS3 PE=1 SV=3
False	649	3	1	2	5	[Master Protein] Isoform 4 of Ubiquitin carboxyl-terminal hydrolase 2 OS=Homo sapiens OX=9606 GN=USP2
False	332	5	1	2	5	[Master Protein] Acetylcholinesterase collagenic tail peptide OS=Homo sapiens OX=9606 GN=COLQ PE=1 SV=2
False	369	3	1	2	4	[Master Protein] Eukaryotic translation initiation factor 3 subunit D OS=Homo sapiens OX=9606 GN=EIF3D PE=1 SV=1
False	971	1	1	2	4	[Master Protein] Cyclic nucleotide-gated olfactory channel OS=Homo sapiens OX=9606 GN=CNGA2 PE=2 SV=2
False	481	1	1	2	4	[Master Protein] Isoform 2 of Eukaryotic translation initiation factor 5A-1 OS=Homo sapiens OX=9606 GN=EIF5A
False	600	3	1	2	4	[Master Protein] NEDD4-binding protein 2 OS=Homo sapiens OX=9606 GN=N4BP2 PE=1 SV=2
False	319	2	1	2	4	[Master Protein] Retinoic acid receptor RXR-beta OS=Homo sapiens OX=9606 GN=RXRB PE=1 SV=2
False	613	2	1	2	4	[Master Protein] Rab effector Noc2 OS=Homo sapiens OX=9606 GN=RPH3AL PE=1 SV=1
False	255	3	1	2	3	[Master Protein] Zinc finger protein GLI1 OS=Homo sapiens OX=9606 GN=GLI1 PE=1 SV=1
False	735	2	1	2	3	[Master Protein] Brain acid soluble protein 1 OS=Homo sapiens OX=9606 GN=BASP1 PE=1 SV=2
False	615	1	1	2	3	[Master Protein] Proliferation marker protein Ki-67 OS=Homo sapiens OX=9606 GN=MKI67 PE=1 SV=2
False	832	3	1	2	3	[Master Protein] Isoform 2 of Peregrin OS=Homo sapiens OX=9606 GN=BRPF1
False	700	1	1	2	3	[Master Protein] Insulin-like growth factor-binding protein 5 OS=Homo sapiens OX=9606 GN=IGFBP5 PE=1 SV=1
False	1335	2	1	2	3	[Master Protein] Protein Wnt-4 OS=Homo sapiens OX=9606 GN=WNT4 PE=1 SV=4
False	742	3	1	2	3	[Master Protein] Isoform 2 of Zinc finger protein 615 OS=Homo sapiens OX=9606 GN=ZNF615
False	1058	1	1	2	3	[Master Protein] Complement component C8 alpha chain OS=Homo sapiens OX=9606 GN=C8A PE=1 SV=2
False	1240	1	1	2	2	[Master Protein] Zinc finger ZZ-type and EF-hand domain-containing protein 1 OS=Homo sapiens OX=9606 GN=ZZEF1 PE=1 SV=6
False	1324	1	1	2	2	[Master Protein] RIMS-binding protein 3B OS=Homo sapiens OX=9606 GN=RIMBP3B PE=3 SV=3
False	330	2	1	2	2	[Master Protein] Serine hydroxymethyltransferase, mitochondrial OS=Homo sapiens OX=9606 GN=SHMT2 PE=1 SV=3
False	1116	1	1	2	2	[Master Protein] A-kinase anchor protein 6 OS=Homo sapiens OX=9606 GN=AKAP6 PE=1 SV=3
False	365	3	1	2	2	[Master Protein] Ras-related protein Rab-8A OS=Homo sapiens OX=9606 GN=RAB8A PE=1 SV=1
False	866	5	1	2	2	[Master Protein] Lateral signaling target protein 2 homolog OS=Homo sapiens OX=9606 GN=ZFYVE28 PE=1 SV=3
False	651	1	1	1	81	[Master Protein] Peptidase inhibitor 15 OS=Homo sapiens OX=9606 GN=PI15 PE=1 SV=1
False	911	2	1	1	34	[Master Protein] 5-oxoprolinase OS=Homo sapiens OX=9606 GN=OPLAH PE=1 SV=3
False	159	1	1	1	20	[Master Protein] Oligodendrocyte-myelin glycoprotein OS=Homo sapiens OX=9606 GN=OMG PE=1 SV=2
False	200	1	1	1	20	[Master Protein] Actin-related protein 2/3 complex subunit 3 OS=Homo sapiens OX=9606 GN=ARPC3 PE=1 SV=3
False	28	1	1	1	19	[Master Protein] Immunoglobulin kappa variable 1D-8 OS=Homo sapiens OX=9606 GN=IGKV1D-8 PE=3 SV=6
False	712	2	1	1	17	[Master Protein] Immunoglobulin kappa variable 1-12 OS=Homo sapiens OX=9606 GN=IGKV1-12 PE=3 SV=1
False	70	1	1	1	13	[Master Protein] Sodium/nucleoside cotransporter 1 OS=Homo sapiens OX=9606 GN=SLC28A1 PE=1 SV=2
False	27	1	1	1	13	[Master Protein] Noncompact myelin-associated protein OS=Homo sapiens OX=9606 GN=NCMAP PE=3 SV=1
False	414	1	1	1	10	[Master Protein] Osteocrin OS=Homo sapiens OX=9606 GN=OSTN PE=1 SV=1
False	323	2	1	1	9	[Master Protein] Isoform 2 of Complement C1q tumor necrosis factor-related protein 1 OS=Homo sapiens OX=9606 GN=C1QTNF1
False	139	2	1	1	8	[Master Protein] SH2 domain-containing adapter protein B OS=Homo sapiens OX=9606 GN=SHB PE=1 SV=2
False	1140	2	1	1	7	[Master Protein] Condensin-2 complex subunit D3 OS=Homo sapiens OX=9606 GN=NCAPD3 PE=1 SV=2
False	1250	1	1	1	7	[Master Protein] Leucine-rich repeat-containing protein 52 OS=Homo sapiens OX=9606 GN=LRRC52 PE=1 SV=2
False	690	2	1	1	6	[Master Protein] Pleckstrin homology domain-containing family A member 4 OS=Homo sapiens OX=9606 GN=PLEKHA4 PE=1 SV=2
False	831	2	1	1	6	[Master Protein] Urea transporter 2 OS=Homo sapiens OX=9606 GN=SLC14A2 PE=1 SV=3
False	871	2	1	1	6	[Master Protein] Sodium/potassium/calcium exchanger 2 OS=Homo sapiens OX=9606 GN=SLC24A2 PE=1 SV=1
False	632	1	1	1	5	[Master Protein] Immunoglobulin heavy variable 4-28 OS=Homo sapiens OX=9606 GN=IGHV4-28 PE=3 SV=1
False	993	1	1	1	5	[Master Protein] Submaxillary gland androgen-regulated protein 3B OS=Homo sapiens OX=9606 GN=SMR3B PE=1 SV=2
False	390	1	1	1	5	[Master Protein] Immunoglobulin kappa variable 1-6 OS=Homo sapiens OX=9606 GN=IGKV1-6 PE=3 SV=1
False	1050	1	1	1	5	[Master Protein] WASH complex subunit 5 OS=Homo sapiens OX=9606 GN=WASHC5 PE=1 SV=1
False	307	2	1	1	5	[Master Protein] Isoform 2 of Amyloid-like protein 1 OS=Homo sapiens OX=9606 GN=APLP1
False	253	1	1	1	4	[Master Protein] ADP-ribosyl cyclase/cyclic ADP-ribose hydrolase 2 OS=Homo sapiens OX=9606 GN=BST1 PE=1 SV=2
False	391	1	1	1	4	[Master Protein] A disintegrin and metalloproteinase with thrombospondin motifs 1 OS=Homo sapiens OX=9606 GN=ADAMTS1 PE=1 SV=4
False	1161	1	1	1	4	[Master Protein] Eukaryotic translation initiation factor 5 OS=Homo sapiens OX=9606 GN=EIF5 PE=1 SV=2
False	609	3	1	1	4	[Master Protein] Isoform 2 of Apolipoprotein L1 OS=Homo sapiens OX=9606 GN=APOL1
False	1280	1	1	1	4	[Master Protein] Sodium- and chloride-dependent GABA transporter 1 OS=Homo sapiens OX=9606 GN=SLC6A1 PE=1 SV=2
False	891	1	1	1	4	[Master Protein] Isoform 5 of Dual specificity protein phosphatase CDC14B OS=Homo sapiens OX=9606 GN=CDC14B
False	520	2	1	1	4	[Master Protein] BTB/POZ domain-containing protein 7 OS=Homo sapiens OX=9606 GN=BTBD7 PE=1 SV=3
False	519	1	1	1	4	[Master Protein] E3 ubiquitin-protein ligase RNF138 OS=Homo sapiens OX=9606 GN=RNF138 PE=1 SV=1
False	25	1	1	1	3	[Master Protein] Protein S100-A12 OS=Homo sapiens OX=9606 GN=S100A12 PE=1 SV=2
False	448	5	1	1	3	[Master Protein] Neuroplastin OS=Homo sapiens OX=9606 GN=NPTN PE=1 SV=2
False	1310	3	1	1	3	[Master Protein] Isoform 7 of Polyhomeotic-like protein 3 OS=Homo sapiens OX=9606 GN=PHC3
False	1269	1	1	1	3	[Master Protein] Isoform 4 of Fibroblast growth factor 13 OS=Homo sapiens OX=9606 GN=FGF13
False	426	1	1	1	3	[Master Protein] Ubiquilin-2 OS=Homo sapiens OX=9606 GN=UBQLN2 PE=1 SV=2
False	1291	1	1	1	3	[Master Protein] Wee1-like protein kinase 2 OS=Homo sapiens OX=9606 GN=WEE2 PE=1 SV=2
False	486	1	1	1	3	[Master Protein] Teratocarcinoma-derived growth factor 1 OS=Homo sapiens OX=9606 GN=TDGF1 PE=1 SV=1
False	509	2	1	1	3	[Master Protein] Putative POM121-like protein 1-like OS=Homo sapiens OX=9606 PE=5 SV=3
False	123	5	1	1	3	[Master Protein] Isoform 2 of ATP synthase F(0) complex subunit C2, mitochondrial OS=Homo sapiens OX=9606 GN=ATP5MC2
False	160	2	1	1	3	[Master Protein] Cytotoxic T-lymphocyte protein 4 OS=Homo sapiens OX=9606 GN=CTLA4 PE=1 SV=3
False	766	2	1	1	3	[Master Protein] Isoform 2 of Insulin-like growth factor-binding protein complex acid labile subunit OS=Homo sapiens OX=9606 GN=IGFALS
False	208	1	1	1	3	[Master Protein] Isoform 2 of Zinc finger FYVE domain-containing protein 21 OS=Homo sapiens OX=9606 GN=ZFYVE21
False	806	1	1	1	3	[Master Protein] Testis-specific expressed protein 55 OS=Homo sapiens OX=9606 GN=TEX55 PE=2 SV=2
False	849	2	1	1	3	[Master Protein] ADAMTS-like protein 3 OS=Homo sapiens OX=9606 GN=ADAMTSL3 PE=1 SV=4
False	72	1	1	1	3	[Master Protein] Apolipoprotein C-II OS=Homo sapiens OX=9606 GN=APOC2 PE=1 SV=1
False	752	1	1	1	3	[Master Protein] Proline-rich protein 4 OS=Homo sapiens OX=9606 GN=PRR4 PE=1 SV=3
False	913	1	1	1	3	[Master Protein] Multiple epidermal growth factor-like domains protein 9 OS=Homo sapiens OX=9606 GN=MEGF9 PE=2 SV=3
False	699	1	1	1	3	[Master Protein] Isoform C of Osteopontin OS=Homo sapiens OX=9606 GN=SPP1
False	468	1	1	1	2	[Master Protein] G-protein coupled receptor 78 OS=Homo sapiens OX=9606 GN=GPR78 PE=1 SV=2
False	1163	1	1	1	2	[Master Protein] Putative golgin subfamily A member 8I OS=Homo sapiens OX=9606 GN=GOLGA8IP PE=5 SV=2
False	883	2	1	1	2	[Master Protein] Isoform 3 of CD160 antigen OS=Homo sapiens OX=9606 GN=CD160
False	925	1	1	1	2	[Master Protein] Leucine-rich repeat-containing protein 19 OS=Homo sapiens OX=9606 GN=LRRC19 PE=2 SV=1
False	174	2	1	1	2	[Master Protein] Mammaglobin-A OS=Homo sapiens OX=9606 GN=SCGB2A2 PE=1 SV=1
False	885	1	1	1	2	[Master Protein] Isoform 3 of IQ domain-containing protein C OS=Homo sapiens OX=9606 GN=IQCC
False	413	4	1	1	2	[Master Protein] Isoform 2 of Spectrin beta chain, erythrocytic OS=Homo sapiens OX=9606 GN=SPTB
False	758	1	1	1	2	[Master Protein] HLA class I histocompatibility antigen, Cw-3 alpha chain OS=Homo sapiens OX=9606 GN=HLA-C PE=1 SV=2
False	236	2	1	1	2	[Master Protein] Down syndrome cell adhesion molecule-like protein 1 OS=Homo sapiens OX=9606 GN=DSCAML1 PE=1 SV=2
False	1107	3	1	1	2	[Master Protein] Isoform 2 of TIR domain-containing adapter molecule 2 OS=Homo sapiens OX=9606 GN=TICAM2
False	1059	2	1	1	2	[Master Protein] Serine/arginine-rich splicing factor 3 OS=Homo sapiens OX=9606 GN=SRSF3 PE=1 SV=1
False	221	3	1	1	2	[Master Protein] Isoform 2 of TGF-beta receptor type-1 OS=Homo sapiens OX=9606 GN=TGFBR1
False	1362	1	1	1	2	[Master Protein] Carbonic anhydrase 9 OS=Homo sapiens OX=9606 GN=CA9 PE=1 SV=2
False	1271	1	1	1	2	[Master Protein] Corneodesmosin OS=Homo sapiens OX=9606 GN=CDSN PE=1 SV=3
False	125	1	1	1	1	[Master Protein] Protein disulfide-isomerase A4 OS=Homo sapiens OX=9606 GN=PDIA4 PE=1 SV=2
False	224	1	1	1	1	[Master Protein] Zinc finger protein 177 OS=Homo sapiens OX=9606 GN=ZNF177 PE=1 SV=4
False	136	1	1	1	1	[Master Protein] SPARC OS=Homo sapiens OX=9606 GN=SPARC PE=1 SV=1
False	37	1	1	1	1	[Master Protein] Programmed cell death protein 1 OS=Homo sapiens OX=9606 GN=PDCD1 PE=1 SV=3
False	35	1	1	1	1	[Master Protein] Beta-mannosidase OS=Homo sapiens OX=9606 GN=MANBA PE=1 SV=3
False	151	1	1	1	1	[Master Protein] Protein WWC2 OS=Homo sapiens OX=9606 GN=WWC2 PE=1 SV=2
False	17	1	1	1	1	[Master Protein] Kinesin-like protein KIF3A OS=Homo sapiens OX=9606 GN=KIF3A PE=1 SV=4
False	74	1	1	1	1	[Master Protein] Isoform 4 of Serine/threonine-protein phosphatase 2A 56 kDa regulatory subunit gamma isoform OS=Homo sapiens OX=9606 GN=PPP2R5C
False	1346	3	1	1	1	[Master Protein] Intraflagellar transport protein 56 OS=Homo sapiens OX=9606 GN=TTC26 PE=2 SV=1
False	116	1	1	1	1	[Master Protein] (Common contaminant protein)
False	173	2	1	1	1	[Master Protein] Rho GDP-dissociation inhibitor 1 OS=Homo sapiens OX=9606 GN=ARHGDIA PE=1 SV=3
False	280	2	1	1	1	[Master Protein] Synaptic vesicle membrane protein VAT-1 homolog OS=Homo sapiens OX=9606 GN=VAT1 PE=1 SV=2
False	210	1	1	1	1	[Master Protein] Unconventional myosin-XVB OS=Homo sapiens OX=9606 GN=MYO15B PE=1 SV=3
False	99	1	1	1	1	[Master Protein] POTE ankyrin domain family member F OS=Homo sapiens OX=9606 GN=POTEF PE=1 SV=2
False	84	1	1	1	1	[Master Protein] Cholecystokinin OS=Homo sapiens OX=9606 GN=CCK PE=1 SV=1
False	1317	3	1	1	1	[Master Protein] Major facilitator superfamily domain-containing protein 6 OS=Homo sapiens OX=9606 GN=MFSD6 PE=1 SV=2
False	235	1	1	1	1	[Master Protein] Forkhead box protein G1 OS=Homo sapiens OX=9606 GN=FOXG1 PE=1 SV=2
False	309	3	1	1	1	[Master Protein] Isoform 3 of Drebrin OS=Homo sapiens OX=9606 GN=DBN1
False	1338	1	1	1	1	[Master Protein] Omega-amidase NIT2 OS=Homo sapiens OX=9606 GN=NIT2 PE=1 SV=1
False	49	2	1	1	1	[Master Protein] Sodium/potassium-transporting ATPase subunit beta-1 OS=Homo sapiens OX=9606 GN=ATP1B1 PE=1 SV=1
False	590	1	1	1	1	[Master Protein] 1,4-alpha-glucan-branching enzyme OS=Homo sapiens OX=9606 GN=GBE1 PE=1 SV=3
False	407	2	1	1	1	[Master Protein] Tubulointerstitial nephritis antigen OS=Homo sapiens OX=9606 GN=TINAG PE=2 SV=3
False	747	1	1	1	1	[Master Protein] Protein sprouty homolog 2 OS=Homo sapiens OX=9606 GN=SPRY2 PE=1 SV=1
False	748	4	1	1	1	[Master Protein] Transmembrane emp24 domain-containing protein 9 OS=Homo sapiens OX=9606 GN=TMED9 PE=1 SV=2
False	797	1	1	1	1	[Master Protein] Barrier-to-autointegration factor OS=Homo sapiens OX=9606 GN=BANF1 PE=1 SV=1
False	1307	1	1	1	1	[Master Protein] Catalase OS=Homo sapiens OX=9606 GN=CAT PE=1 SV=3
False	1234	1	1	1	1	[Master Protein] Transmembrane protein 51 OS=Homo sapiens OX=9606 GN=TMEM51 PE=1 SV=1
False	855	1	1	1	1	[Master Protein] Properdin OS=Homo sapiens OX=9606 GN=CFP PE=1 SV=2
False	1231	1	1	1	1	[Master Protein] Protein MAL2 OS=Homo sapiens OX=9606 GN=MAL2 PE=1 SV=1
False	877	1	1	1	1	[Master Protein] Myozenin-2 OS=Homo sapiens OX=9606 GN=MYOZ2 PE=1 SV=1
False	878	1	1	1	1	[Master Protein] Isoform B of Osteopontin OS=Homo sapiens OX=9606 GN=SPP1
False	666	1	1	1	1	[Master Protein] Isoform 2 of Regulator of microtubule dynamics protein 2 OS=Homo sapiens OX=9606 GN=RMDN2
False	894	2	1	1	1	[Master Protein] Arylsulfatase B OS=Homo sapiens OX=9606 GN=ARSB PE=1 SV=1
False	904	3	1	1	1	[Master Protein] Glycophorin-A OS=Homo sapiens OX=9606 GN=GYPA PE=1 SV=2
False	1214	1	1	1	1	[Master Protein] Heme-binding protein 2 OS=Homo sapiens OX=9606 GN=HEBP2 PE=1 SV=1
False	963	1	1	1	1	[Master Protein] Guanine nucleotide-binding protein subunit alpha-14 OS=Homo sapiens OX=9606 GN=GNA14 PE=1 SV=1
False	970	2	1	1	1	[Master Protein] Heterogeneous nuclear ribonucleoprotein D0 OS=Homo sapiens OX=9606 GN=HNRNPD PE=1 SV=1
False	974	1	1	1	1	[Master Protein] Tyrosine-protein kinase JAK1 OS=Homo sapiens OX=9606 GN=JAK1 PE=1 SV=2
False	1043	2	1	1	1	[Master Protein] Interleukin-6 receptor subunit alpha OS=Homo sapiens OX=9606 GN=IL6R PE=1 SV=1
False	1086	1	1	1	1	[Master Protein] Osteomodulin OS=Homo sapiens OX=9606 GN=OMD PE=1 SV=1
False	1149	1	1	1	1	[Master Protein] Immunoglobulin heavy variable 4-4 OS=Homo sapiens OX=9606 GN=IGHV4-4 PE=3 SV=2
False	1192	2	1	1	1	[Master Protein] Fumarylacetoacetase OS=Homo sapiens OX=9606 GN=FAH PE=1 SV=2
False	1222	1	1	1	1	[Master Protein] Protocadherin-12 OS=Homo sapiens OX=9606 GN=PCDH12 PE=1 SV=1
False	1263	4	1	1	1	[Master Protein] Transmembrane protein 25 OS=Homo sapiens OX=9606 GN=TMEM25 PE=1 SV=1
False	837	4	1	1	1	[Master Protein] Pancreatic secretory granule membrane major glycoprotein GP2 OS=Homo sapiens OX=9606 GN=GP2 PE=2 SV=3
False	1284	1	1	1	1	[Master Protein] Myocilin OS=Homo sapiens OX=9606 GN=MYOC PE=1 SV=2
False	411	1	1	1	1	[Master Protein] Small integral membrane protein 24 OS=Homo sapiens OX=9606 GN=SMIM24 PE=2 SV=2
False	421	1	1	1	1	[Master Protein] GRIP and coiled-coil domain-containing protein 1 OS=Homo sapiens OX=9606 GN=GCC1 PE=1 SV=1
False	438	1	1	1	1	[Master Protein] Small integral membrane protein 32 OS=Homo sapiens OX=9606 GN=SMIM32 PE=3 SV=1
False	470	1	1	1	1	[Master Protein] Zinc finger protein 106 OS=Homo sapiens OX=9606 GN=ZNF106 PE=1 SV=1
False	555	2	1	1	1	[Master Protein] Atrial natriuretic peptide receptor 2 OS=Homo sapiens OX=9606 GN=NPR2 PE=1 SV=1
False	566	1	1	1	1	[Master Protein] Calsequestrin-1 OS=Homo sapiens OX=9606 GN=CASQ1 PE=1 SV=3
False	591	2	1	1	1	[Master Protein] Layilin OS=Homo sapiens OX=9606 GN=LAYN PE=2 SV=1
False	1275	1	1	1	1	[Master Protein] Isoform 2 of Proline-rich protein 4 OS=Homo sapiens OX=9606 GN=PRR4
False	616	1	1	1	1	[Master Protein] Phorbol-12-myristate-13-acetate-induced protein 1 OS=Homo sapiens OX=9606 GN=PMAIP1 PE=1 SV=1
False	1	1	1	1	1	[Master Protein] Low affinity immunoglobulin epsilon Fc receptor OS=Homo sapiens OX=9606 GN=FCER2 PE=1 SV=1
False	642	1	1	1	1	[Master Protein] Transcobalamin-2 OS=Homo sapiens OX=9606 GN=TCN2 PE=1 SV=3
False	1272	1	1	1	1	[Master Protein] Testican-2 OS=Homo sapiens OX=9606 GN=SPOCK2 PE=1 SV=1
False	1265	1	1	1	1	[Master Protein] Serine/threonine-protein kinase ATR OS=Homo sapiens OX=9606 GN=ATR PE=1 SV=3
False	122	5	0	11	131	[Master Protein] Isoform 12 of CD44 antigen OS=Homo sapiens OX=9606 GN=CD44
False	650	1	0	7	47	[Master Protein] Chromodomain-helicase-DNA-binding protein 3 OS=Homo sapiens OX=9606 GN=CHD3 PE=1 SV=3
False	1210	4	0	5	83	[Master Protein] Metallothionein-1G OS=Homo sapiens OX=9606 GN=MT1G PE=1 SV=2
False	1007	3	0	4	18	[Master Protein] Potassium voltage-gated channel subfamily G member 3 OS=Homo sapiens OX=9606 GN=KCNG3 PE=1 SV=1
False	719	3	0	4	18	[Master Protein] Isoform b of Ataxin-7 OS=Homo sapiens OX=9606 GN=ATXN7
False	145	1	0	4	4	[Master Protein] Isoform 3 of Acetyl-CoA carboxylase 1 OS=Homo sapiens OX=9606 GN=ACACA
False	472	1	0	3	46	[Master Protein] Isoform 2 of Adenosine deaminase domain-containing protein 2 OS=Homo sapiens OX=9606 GN=ADAD2
False	199	1	0	3	19	[Master Protein] Tyrosine-protein kinase receptor TYRO3 OS=Homo sapiens OX=9606 GN=TYRO3 PE=1 SV=1
False	977	1	0	3	18	[Master Protein] Contactin-6 OS=Homo sapiens OX=9606 GN=CNTN6 PE=1 SV=1
False	1344	1	0	3	17	[Master Protein] Asparagine synthetase domain-containing protein 1 OS=Homo sapiens OX=9606 GN=ASNSD1 PE=2 SV=2
False	138	1	0	3	12	[Master Protein] Ras-related protein Rab-39A OS=Homo sapiens OX=9606 GN=RAB39A PE=1 SV=2
False	916	2	0	3	8	[Master Protein] Sorting nexin-14 OS=Homo sapiens OX=9606 GN=SNX14 PE=1 SV=3
False	573	1	0	3	4	[Master Protein] TATA box-binding protein-associated factor RNA polymerase I subunit B OS=Homo sapiens OX=9606 GN=TAF1B PE=1 SV=1
False	1012	2	0	3	3	[Master Protein] Histone-lysine N-methyltransferase SETD1B OS=Homo sapiens OX=9606 GN=SETD1B PE=1 SV=3
False	1264	1	0	3	3	[Master Protein] Contactin-4 OS=Homo sapiens OX=9606 GN=CNTN4 PE=1 SV=1
False	1261	1	0	2	81	[Master Protein] Coiled-coil domain-containing protein 173 OS=Homo sapiens OX=9606 GN=CCDC173 PE=2 SV=2
False	897	1	0	2	12	[Master Protein] Pre-mRNA cleavage complex 2 protein Pcf11 OS=Homo sapiens OX=9606 GN=PCF11 PE=1 SV=3
False	1016	1	0	2	12	[Master Protein] ATP synthase subunit O, mitochondrial OS=Homo sapiens OX=9606 GN=ATP5PO PE=1 SV=1
False	515	1	0	2	12	[Master Protein] Immunoglobulin lambda variable 3-10 OS=Homo sapiens OX=9606 GN=IGLV3-10 PE=3 SV=2
False	601	3	0	2	9	[Master Protein] Kinesin-like protein KIF1A OS=Homo sapiens OX=9606 GN=KIF1A PE=1 SV=2
False	858	4	0	2	7	[Master Protein] Histone H3.1 OS=Homo sapiens OX=9606 GN=HIST1H3A PE=1 SV=2
False	165	1	0	2	5	[Master Protein] Putative uncharacterized protein ENSP00000383309 OS=Homo sapiens OX=9606 PE=5 SV=3
False	267	1	0	2	3	[Master Protein] SET-binding protein OS=Homo sapiens OX=9606 GN=SETBP1 PE=1 SV=3
False	898	1	0	2	3	[Master Protein] Short-chain dehydrogenase/reductase family 9C member 7 OS=Homo sapiens OX=9606 GN=SDR9C7 PE=1 SV=1
False	158	1	0	2	3	[Master Protein] Solute carrier family 22 member 23 OS=Homo sapiens OX=9606 GN=SLC22A23 PE=1 SV=2
False	692	1	0	2	3	[Master Protein] Isoform 2 of Tropomyosin alpha-1 chain OS=Homo sapiens OX=9606 GN=TPM1
False	1326	1	0	2	2	[Master Protein] Calpain small subunit 2 OS=Homo sapiens OX=9606 GN=CAPNS2 PE=2 SV=2
False	377	1	0	2	2	[Master Protein] Teneurin-4 OS=Homo sapiens OX=9606 GN=TENM4 PE=1 SV=2
False	629	1	0	2	2	[Master Protein] Coiled-coil domain-containing protein 15 OS=Homo sapiens OX=9606 GN=CCDC15 PE=2 SV=2
