# Supplementary material for: The Urinary Proteomic Profile Implicates Key Regulators for Urologic Chronic Pelvic Pain Syndrome (UCPPS): A MAPP Research Network Study
Source: Mol Cell Proteomics. 2021 Nov 11;21(1):100176. doi: 10.1016/j.mcpro.2021.100176 (PMC8733275; doi:10.1016/j.mcpro.2021.100176)
Supplement: Supplemental data 7: Protein FDR and quant on a per-file basis. [file mmc7.txt]

Checked	Protein FDR Confidence A5 PMI-Byonic	Protein FDR Confidence B5 PMI-Byonic	Protein FDR Confidence C5 PMI-Byonic	Protein FDR Confidence D5 PMI-Byonic	Protein FDR Confidence E5 PMI-Byonic	Protein FDR Confidence F5 PMI-Byonic	Protein FDR Confidence G5 PMI-Byonic	Protein FDR Confidence H5 PMI-Byonic	Protein FDR Confidence I5 PMI-Byonic	Protein FDR Confidence J5 PMI-Byonic	Protein FDR Confidence K5 PMI-Byonic	Protein FDR Confidence L5 PMI-Byonic	Protein FDR Confidence M5 PMI-Byonic	Protein FDR Confidence N5 PMI-Byonic	Protein FDR Confidence O5 PMI-Byonic	Master	Accession	Description	Exp q-value A5 PMI-Byonic	Exp q-value B5 PMI-Byonic	Exp q-value C5 PMI-Byonic	Exp q-value D5 PMI-Byonic	Exp q-value E5 PMI-Byonic	Exp q-value F5 PMI-Byonic	Exp q-value G5 PMI-Byonic	Exp q-value H5 PMI-Byonic	Exp q-value I5 PMI-Byonic	Exp q-value J5 PMI-Byonic	Exp q-value K5 PMI-Byonic	Exp q-value L5 PMI-Byonic	Exp q-value M5 PMI-Byonic	Exp q-value N5 PMI-Byonic	Exp q-value O5 PMI-Byonic	Coverage in Percent	Number of Peptides	Number of PSMs	Number of Unique Peptides	Number of Protein Groups	Number of AAs	MW in kDa	calc pI	Number of Peptides by Search Engine PMI-Byonic A5	Number of Peptides by Search Engine PMI-Byonic B5	Number of Peptides by Search Engine PMI-Byonic C5	Number of Peptides by Search Engine PMI-Byonic D5	Number of Peptides by Search Engine PMI-Byonic E5	Number of Peptides by Search Engine PMI-Byonic F5	Number of Peptides by Search Engine PMI-Byonic G5	Number of Peptides by Search Engine PMI-Byonic H5
False	High	High	High	High	High	High	High	High	High	High	High	High	High	High	High	IsMasterProtein	P02768	Serum albumin OS=Homo sapiens OX=9606 GN=ALB PE=1 SV=2	0.000	0.000	0.000	0.000	0.000	0.000	0.000	0.000	0.000	0.000	0.000	0.000	0.000	0.000	0.000	85	177	14297	177	1	609	69.3	6.28	124	119	116	96	144	124	122	95
False	High	High	High	High	High	High	High	High	High	High	High	High	High	High	High	IsMasterProtein	P02760	Protein AMBP OS=Homo sapiens OX=9606 GN=AMBP PE=1 SV=1	0.000	0.000	0.000	0.000	0.000	0.000	0.000	0.000	0.000	0.000	0.000	0.000	0.000	0.000	0.000	75	89	9765	87	1	352	39.0	6.25	63	75	62	50	55	62	66	61
False	High	High	High	n/a	High	High	n/a	High	High	High	High	High	High	High	n/a	None	P07911	Uromodulin OS=Homo sapiens OX=9606 GN=UMOD PE=1 SV=1	0.000	0.000	0.000		0.000	0.000		0.000	0.000	0.000	0.000	0.000	0.000	0.000		63	125	10761	124	1	640	69.7	5.24	74	91	94		96	87		85
False	High	High	High	High	High	High	High	High	High	High	High	High	High	High	High	IsMasterProtein	P07911-5	Isoform 5 of Uromodulin OS=Homo sapiens OX=9606 GN=UMOD	0.000	0.000	0.000	0.000	0.000	0.000	0.000	0.000	0.000	0.000	0.000	0.000	0.000	0.000	0.000	61	129	12932	128	1	673	73.5	5.26	74	91	94	73	96	87	100	85
False	High	High	High	High	High	High	High	High	High	High	High	High	High	High	High	IsMasterProtein	P98160	Basement membrane-specific heparan sulfate proteoglycan core protein OS=Homo sapiens OX=9606 GN=HSPG2 PE=1 SV=4	0.000	0.000	0.000	0.000	0.000	0.000	0.000	0.000	0.000	0.000	0.000	0.000	0.000	0.000	0.000	18	95	2188	94	1	4391	468.5	6.51	64	57	56	42	57	57	61	52
False	High	High	High	High	High	High	High	High	High	High	High	High	High	High	High	IsMasterProtein	P01042-2	Isoform LMW of Kininogen-1 OS=Homo sapiens OX=9606 GN=KNG1	0.000	0.000	0.000	0.000	0.000	0.000	0.000	0.000	0.000	0.000	0.000	0.000	0.000	0.000	0.000	84	70	4120	69	1	427	47.9	6.65	48	45	47	37	48	47	52	40
False	High	High	High	High	High	High	High	High	High	High	High	High	High	n/a	n/a	IsMasterProtein	TRFE_HUMAN	(Common contaminant protein)	0.000	0.000	0.000	0.000	0.000	0.000	0.000	0.000	0.000	0.000	0.000	0.000	0.000			77	81	2449	81	1	698	77.0	7.12	58	59	52	43	71	59	51	43
False	High	High	High	High	High	High	High	High	High	High	High	High	High	High	High	IsMasterProtein	P41222	Prostaglandin-H2 D-isomerase OS=Homo sapiens OX=9606 GN=PTGDS PE=1 SV=1	0.000	0.000	0.000	0.000	0.000	0.000	0.000	0.000	0.000	0.000	0.000	0.000	0.000	0.000	0.000	68	46	3705	46	1	190	21.0	7.80	34	37	36	26	34	31	34	29
False	High	High	High	High	High	High	High	High	High	High	High	High	High	n/a	n/a	IsMasterProteinCandidate	P10451-4	Isoform D of Osteopontin OS=Homo sapiens OX=9606 GN=SPP1	0.000	0.000	0.000	0.000	0.000	0.000	0.000	0.000	0.000	0.000	0.000	0.000	0.000			60	46	1946	39	1	292	33.0	4.74	31	33	36	21	30	30	38	30
False	High	High	High	High	High	High	High	High	High	High	High	High	High	n/a	n/a	IsMasterProtein	P10451	Osteopontin OS=Homo sapiens OX=9606 GN=SPP1 PE=1 SV=1	0.000	0.000	0.000	0.000	0.000	0.000	0.000	0.000	0.000	0.000	0.000	0.000	0.000			56	46	1946	39	1	314	35.4	4.58	31	33	36	21	30	30	38	30
False	High	High	High	High	High	High	High	High	High	High	High	High	High	High	High	IsMasterProtein	P04279	Semenogelin-1 OS=Homo sapiens OX=9606 GN=SEMG1 PE=1 SV=2	0.000	0.000	0.000	0.000	0.000	0.000	0.000	0.000	0.000	0.000	0.000	0.000	0.000	0.000	0.000	77	64	1405	64	1	462	52.1	9.29	35	39	40	31	36	39	33	52
False	High	High	High	High	High	High	High	High	High	High	High	High	High	High	n/a	IsMasterProtein	P01857	Immunoglobulin heavy constant gamma 1 OS=Homo sapiens OX=9606 GN=IGHG1 PE=1 SV=1	0.000	0.000	0.000	0.000	0.000	0.000	0.000	0.000	0.000	0.000	0.000	0.000	0.000	0.000		67	40	1558	21	1	330	36.1	8.19	35	18	29	26	20	18	35	12
False	High	High	High	High	High	High	High	High	High	High	High	High	High	High	High	IsMasterProtein	P01833	Polymeric immunoglobulin receptor OS=Homo sapiens OX=9606 GN=PIGR PE=1 SV=4	0.000	0.000	0.000	0.000	0.000	0.000	0.000	0.000	0.000	0.000	0.000	0.000	0.000	0.000	0.000	55	61	2622	61	1	764	83.2	5.74	43	44	43	34	45	44	47	41
False	High	High	High	High	High	High	High	High	High	High	High	High	High	High	High	IsMasterProtein	O60494	Cubilin OS=Homo sapiens OX=9606 GN=CUBN PE=1 SV=5	0.000	0.000	0.000	0.000	0.000	0.000	0.000	0.000	0.000	0.000	0.000	0.000	0.000	0.000	0.000	26	112	1615	110	1	3623	398.5	5.35	74	71	67	46	75	77	75	68
False	High	High	High	n/a	High	High	High	High	High	High	High	High	n/a	High	High	IsMasterProtein	P04746	Pancreatic alpha-amylase OS=Homo sapiens OX=9606 GN=AMY2A PE=1 SV=2	0.000	0.000	0.000		0.000	0.000	0.000	0.004	0.000	0.000	0.000	0.001		0.000	0.000	74	54	1171	16	1	511	57.7	7.05	41	40	33		6	38	40	2
False	High	High	High	High	High	High	High	High	High	High	High	High	High	High	High	IsMasterProtein	P01834	Immunoglobulin kappa constant OS=Homo sapiens OX=9606 GN=IGKC PE=1 SV=2	0.000	0.000	0.000	0.000	0.000	0.000	0.000	0.000	0.000	0.000	0.000	0.000	0.000	0.000	0.000	94	32	2427	32	1	107	11.8	6.52	26	23	22	18	21	24	24	19
False	High	High	High	High	High	High	High	High	High	High	High	High	High	High	High	IsMasterProtein	P01133	Pro-epidermal growth factor OS=Homo sapiens OX=9606 GN=EGF PE=1 SV=2	0.000	0.000	0.000	0.000	0.000	0.000	0.000	0.000	0.000	0.000	0.000	0.000	0.000	0.000	0.000	43	68	2033	67	1	1207	133.9	5.85	42	40	51	31	46	45	50	40
False	High	High	High	High	High	High	High	High	High	High	High	High	High	High	High	IsMasterProtein	P00734	Prothrombin OS=Homo sapiens OX=9606 GN=F2 PE=1 SV=2	0.000	0.000	0.000	0.000	0.000	0.000	0.000	0.000	0.000	0.000	0.000	0.000	0.000	0.000	0.000	37	38	1261	38	1	622	70.0	5.90	17	18	18	18	23	19	17	16
False	High	High	High	High	High	High	High	High	High	High	High	High	High	High	High	IsMasterProtein	P06396	Gelsolin OS=Homo sapiens OX=9606 GN=GSN PE=1 SV=1	0.000	0.000	0.000	0.000	0.000	0.000	0.000	0.000	0.000	0.000	0.000	0.000	0.000	0.000	0.000	48	55	1486	55	1	782	85.6	6.28	37	33	38	29	39	35	34	26
False	High	High	High	High	High	High	High	High	High	High	High	High	High	High	High	IsMasterProtein	Q02383	Semenogelin-2 OS=Homo sapiens OX=9606 GN=SEMG2 PE=1 SV=1	0.000	0.000	0.000	0.000	0.000	0.000	0.000	0.000	0.000	0.000	0.000	0.000	0.000	0.000	0.000	51	37	774	36	1	582	65.4	9.07	24	25	21	17	26	24	23	31
False	High	High	High	High	High	High	High	High	High	High	High	High	High	Medium	n/a	IsMasterProtein	P00738	Haptoglobin OS=Homo sapiens OX=9606 GN=HP PE=1 SV=1	0.000	0.000	0.000	0.000	0.000	0.000	0.000	0.000	0.000	0.000	0.000	0.000	0.000	0.018		59	35	798	35	1	406	45.2	6.58	29	24	21	21	30	19	13	23
False	High	High	High	High	High	High	High	High	High	High	High	High	High	High	High	IsMasterProtein	P98164	Low-density lipoprotein receptor-related protein 2 OS=Homo sapiens OX=9606 GN=LRP2 PE=1 SV=3	0.000	0.000	0.000	0.000	0.000	0.000	0.000	0.000	0.000	0.000	0.000	0.000	0.000	0.000	0.000	22	131	1562	128	1	4655	521.6	5.08	70	70	73	47	65	82	83	76
False	High	High	High	High	High	High	High	High	High	High	High	High	High	High	High	IsMasterProtein	P01009	Alpha-1-antitrypsin OS=Homo sapiens OX=9606 GN=SERPINA1 PE=1 SV=3	0.000	0.000	0.000	0.000	0.000	0.000	0.000	0.000	0.000	0.000	0.000	0.000	0.000	0.004	0.000	65	45	1709	44	1	418	46.7	5.59	33	35	32	25	42	31	35	26
False	High	High	High	n/a	High	n/a	n/a	High	n/a	High	n/a	High	n/a	n/a	n/a	IsMasterProtein	P02751-14	Isoform 14 of Fibronectin OS=Homo sapiens OX=9606 GN=FN1	0.000	0.000	0.000		0.000			0.000		0.000		0.000				24	66	515	3	1	2265	249.2	5.99	43	46	48		47			47
False	High	High	High	High	High	High	High	High	High	High	High	High	High	n/a	n/a	IsMasterProtein	P25311	Zinc-alpha-2-glycoprotein OS=Homo sapiens OX=9606 GN=AZGP1 PE=1 SV=2	0.000	0.000	0.000	0.000	0.000	0.000	0.000	0.000	0.000	0.000	0.000	0.000	0.000			63	34	2029	33	1	298	34.2	6.05	24	29	22	16	24	23	31	21
False	High	High	High	High	High	High	High	High	High	High	High	High	High	High	High	IsMasterProtein	P01876	Immunoglobulin heavy constant alpha 1 OS=Homo sapiens OX=9606 GN=IGHA1 PE=1 SV=2	0.000	0.000	0.000	0.000	0.000	0.000	0.000	0.000	0.000	0.000	0.000	0.000	0.000	0.000	0.000	61	30	1451	30	1	353	37.6	6.51	22	20	23	13	23	24	21	23
False	High	High	High	High	High	High	High	High	High	High	High	High	High	High	High	IsMasterProtein	Q08380	Galectin-3-binding protein OS=Homo sapiens OX=9606 GN=LGALS3BP PE=1 SV=1	0.000	0.000	0.000	0.000	0.000	0.000	0.000	0.000	0.000	0.000	0.000	0.000	0.000	0.000	0.000	49	35	985	34	1	585	65.3	5.27	27	29	27	20	29	25	24	23
False	High	High	n/a	High	High	High	High	n/a	High	High	High	High	High	High	n/a	None	P08174	Complement decay-accelerating factor OS=Homo sapiens OX=9606 GN=CD55 PE=1 SV=4	0.000	0.000		0.000	0.000	0.000	0.000		0.000	0.000	0.000	0.000	0.000	0.000		62	28	645	28	1	381	41.4	7.59	25	21		16	19	19	23
False	High	High	High	High	High	High	High	High	High	High	High	High	High	High	n/a	IsMasterProtein	P08174-2	Isoform 1 of Complement decay-accelerating factor OS=Homo sapiens OX=9606 GN=CD55	0.000	0.000	0.000	0.000	0.000	0.000	0.000	0.000	0.000	0.000	0.000	0.000	0.000	0.000		56	30	786	30	1	440	48.7	8.37	25	21	24	16	19	19	23	21
False	High	High	n/a	High	High	High	High	n/a	High	High	High	High	High	High	n/a	None	P08174-3	Isoform 3 of Complement decay-accelerating factor OS=Homo sapiens OX=9606 GN=CD55	0.000	0.000		0.000	0.000	0.000	0.000		0.000	0.000	0.000	0.000	0.000	0.000		62	28	645	28	1	384	41.9	7.88	25	21		16	19	19	23
False	High	High	n/a	High	High	High	High	n/a	High	High	High	High	High	High	n/a	None	P08174-7	Isoform 7 of Complement decay-accelerating factor OS=Homo sapiens OX=9606 GN=CD55	0.000	0.000		0.000	0.000	0.000	0.000		0.000	0.000	0.000	0.000	0.000	0.000		43	28	645	28	1	551	59.0	8.78	25	21		16	19	19	23
False	High	High	n/a	High	High	High	High	n/a	High	High	High	High	High	High	n/a	None	P08174-4	Isoform 4 of Complement decay-accelerating factor OS=Homo sapiens OX=9606 GN=CD55	0.000	0.000		0.000	0.000	0.000	0.000		0.000	0.000	0.000	0.000	0.000	0.000		65	28	645	28	1	364	39.7	7.61	25	21		16	19	19	23
False	High	High	n/a	High	High	High	High	n/a	High	High	High	High	High	High	n/a	None	P08174-6	Isoform 6 of Complement decay-accelerating factor OS=Homo sapiens OX=9606 GN=CD55	0.000	0.000		0.000	0.000	0.000	0.000		0.000	0.000	0.000	0.000	0.000	0.000		45	28	645	28	1	525	56.2	8.51	25	21		16	19	19	23
False	High	High	n/a	High	High	High	High	n/a	High	High	High	High	High	High	High	None	P08174-5	Isoform 5 of Complement decay-accelerating factor OS=Homo sapiens OX=9606 GN=CD55	0.000	0.000		0.000	0.000	0.000	0.000		0.000	0.000	0.000	0.000	0.000	0.000	0.000	54	28	654	28	1	439	48.5	7.88	25	21		16	19	19	23
False	High	High	High	High	High	High	High	High	High	High	High	High	High	High	High	IsMasterProtein	P05090	Apolipoprotein D OS=Homo sapiens OX=9606 GN=APOD PE=1 SV=1	0.000	0.000	0.000	0.000	0.000	0.000	0.000	0.000	0.000	0.000	0.000	0.000	0.000	0.000	0.000	48	27	2634	27	1	189	21.3	5.15	18	19	18	16	18	16	18	19
False	High	High	High	High	High	High	High	High	High	High	High	High	High	n/a	n/a	IsMasterProtein	P12830	Cadherin-1 OS=Homo sapiens OX=9606 GN=CDH1 PE=1 SV=3	0.000	0.000	0.000	0.000	0.000	0.000	0.000	0.000	0.000	0.000	0.000	0.000	0.000			25	27	903	26	1	882	97.4	4.73	27	25	22	14	20	23	26	19
False	High	High	High	High	High	High	High	High	High	High	High	High	High	High	n/a	IsMasterProtein	P04264	Keratin, type II cytoskeletal 1 OS=Homo sapiens OX=9606 GN=KRT1 PE=1 SV=6	0.000	0.000	0.000	0.000	0.000	0.000	0.000	0.000	0.000	0.000	0.000	0.000	0.000	0.000		57	51	837	40	1	644	66.0	8.12	33	31	34	26	34	26	34	25
False	High	High	High	High	High	High	High	High	High	High	High	High	High	n/a	High	IsMasterProteinCandidate	P02774	Vitamin D-binding protein OS=Homo sapiens OX=9606 GN=GC PE=1 SV=2	0.000	0.000	0.000	0.000	0.000	0.000	0.000	0.000	0.000	0.000	0.000	0.000	0.000		0.000	71	38	668	36	1	474	52.9	5.45	27	28	24	20	31	23	26	16
False	High	High	High	High	High	High	High	High	High	High	High	High	High	n/a	High	IsMasterProtein	P02774-3	Isoform 3 of Vitamin D-binding protein OS=Homo sapiens OX=9606 GN=GC	0.000	0.000	0.000	0.000	0.000	0.000	0.000	0.000	0.000	0.000	0.000	0.000	0.000		0.000	68	38	668	36	1	493	55.0	5.63	27	28	24	20	31	23	26	16
False	High	High	High	High	High	High	High	High	High	High	High	High	High	High	High	IsMasterProtein	Q14624	Inter-alpha-trypsin inhibitor heavy chain H4 OS=Homo sapiens OX=9606 GN=ITIH4 PE=1 SV=4	0.000	0.000	0.000	0.000	0.000	0.000	0.000	0.000	0.000	0.000	0.000	0.000	0.000	0.000	0.000	33	54	1524	53	1	930	103.3	6.98	31	29	33	27	41	32	31	26
False	High	High	High	High	High	High	High	High	High	High	High	High	High	High	High	IsMasterProtein	P01859	Immunoglobulin heavy constant gamma 2 OS=Homo sapiens OX=9606 GN=IGHG2 PE=1 SV=2	0.000	0.000	0.000	0.000	0.000	0.000	0.000	0.000	0.000	0.000	0.000	0.000	0.000	0.000	0.000	62	38	1160	16	1	326	35.9	7.59	14	29	5	10	31	29	11	24
False	High	High	High	High	High	High	High	High	High	High	High	High	High	High	High	IsMasterProteinCandidate	Q12805-4	Isoform 4 of EGF-containing fibulin-like extracellular matrix protein 1 OS=Homo sapiens OX=9606 GN=EFEMP1	0.000	0.000	0.000	0.000	0.000	0.000	0.000	0.000	0.000	0.000	0.000	0.000	0.000	0.000	0.000	51	28	719	28	1	492	54.5	5.07	22	21	20	17	20	21	20	19
False	High	High	High	High	High	High	High	High	High	High	High	High	High	High	High	IsMasterProtein	Q12805	EGF-containing fibulin-like extracellular matrix protein 1 OS=Homo sapiens OX=9606 GN=EFEMP1 PE=1 SV=2	0.000	0.000	0.000	0.000	0.000	0.000	0.000	0.000	0.000	0.000	0.000	0.000	0.000	0.000	0.000	51	28	719	28	1	493	54.6	5.07	22	21	20	17	20	21	20	19
False	High	High	High	High	High	High	High	High	High	High	High	High	High	High	High	IsMasterProteinCandidate	Q12805-2	Isoform 2 of EGF-containing fibulin-like extracellular matrix protein 1 OS=Homo sapiens OX=9606 GN=EFEMP1	0.000	0.000	0.000	0.000	0.000	0.000	0.000	0.000	0.000	0.000	0.000	0.000	0.000	0.000	0.000	52	28	719	28	1	485	53.7	5.02	22	21	20	17	20	21	20	19
False	High	High	High	High	High	High	High	High	High	High	High	High	High	High	High	IsMasterProtein	Q9UBC9	Small proline-rich protein 3 OS=Homo sapiens OX=9606 GN=SPRR3 PE=1 SV=2	0.000	0.000	0.000	0.000	0.000	0.000	0.000	0.000	0.000	0.000	0.000	0.000	0.000	0.007	0.009	96	38	1369	38	1	169	18.1	8.57	25	18	19	25	20	21	24	16
False	High	High	High	High	High	High	High	High	High	High	High	High	High	High	High	IsMasterProtein	P10253	Lysosomal alpha-glucosidase OS=Homo sapiens OX=9606 GN=GAA PE=1 SV=4	0.000	0.000	0.000	0.000	0.000	0.000	0.000	0.000	0.000	0.000	0.000	0.000	0.000	0.004	0.000	35	49	998	49	1	952	105.3	6.00	29	31	31	18	33	25	32	25
False	High	High	High	High	High	High	High	High	High	High	High	High	High	High	High	IsMasterProtein	P35527	Keratin, type I cytoskeletal 9 OS=Homo sapiens OX=9606 GN=KRT9 PE=1 SV=3	0.000	0.000	0.000	0.000	0.000	0.000	0.000	0.000	0.000	0.000	0.000	0.000	0.000	0.000	0.000	45	32	499	30	1	623	62.0	5.24	22	24	26	15	26	19	26	20
False	High	High	High	High	High	High	High	High	High	High	High	High	High	High	High	IsMasterProtein	P15144	Aminopeptidase N OS=Homo sapiens OX=9606 GN=ANPEP PE=1 SV=4	0.000	0.000	0.000	0.000	0.000	0.000	0.000	0.000	0.000	0.000	0.000	0.000	0.000	0.000	0.000	34	45	635	43	1	967	109.5	5.48	30	33	35	21	31	27	32	26
False	High	High	High	High	High	High	High	High	High	High	High	High	High	High	High	IsMasterProteinCandidate	P05155	Plasma protease C1 inhibitor OS=Homo sapiens OX=9606 GN=SERPING1 PE=1 SV=2	0.000	0.000	0.000	0.000	0.000	0.000	0.000	0.000	0.000	0.000	0.000	0.000	0.000	0.000	0.000	39	31	1220	30	1	500	55.1	6.55	26	25	26	16	27	25	25	20
False	High	High	High	High	High	High	High	High	High	High	High	High	High	High	High	IsMasterProtein	P05155-3	Isoform 3 of Plasma protease C1 inhibitor OS=Homo sapiens OX=9606 GN=SERPING1	0.000	0.000	0.000	0.000	0.000	0.000	0.000	0.000	0.000	0.000	0.000	0.000	0.000	0.000	0.000	38	31	1220	30	1	505	55.7	6.40	26	25	26	16	27	25	25	20
False	High	High	High	High	High	High	High	High	High	High	High	High	High	n/a	High	IsMasterProtein	P10153	Non-secretory ribonuclease OS=Homo sapiens OX=9606 GN=RNASE2 PE=1 SV=2	0.000	0.000	0.000	0.000	0.000	0.000	0.000	0.000	0.000	0.000	0.000	0.000	0.000		0.008	34	17	988	17	1	161	18.3	8.73	10	9	12	7	13	14	15	11
False	High	High	High	High	High	High	High	High	High	High	High	High	High	High	High	IsMasterProtein	P01619	Immunoglobulin kappa variable 3-20 OS=Homo sapiens OX=9606 GN=IGKV3-20 PE=1 SV=2	0.000	0.000	0.000	0.000	0.000	0.000	0.000	0.000	0.000	0.000	0.000	0.000	0.000	0.000	0.000	67	21	542	14	1	116	12.5	4.96	17	16	11	5	14	13	15	12
False	High	High	High	High	High	High	High	High	High	High	High	High	High	High	High	IsMasterProtein	P04004	Vitronectin OS=Homo sapiens OX=9606 GN=VTN PE=1 SV=1	0.000	0.000	0.000	0.000	0.000	0.000	0.000	0.000	0.000	0.000	0.000	0.000	0.000	0.000	0.000	45	34	562	34	1	478	54.3	5.80	23	22	21	18	23	20	22	19
False	High	High	High	High	High	High	High	High	High	High	High	High	High	High	High	IsMasterProtein	P28799	Progranulin OS=Homo sapiens OX=9606 GN=GRN PE=1 SV=2	0.000	0.000	0.000	0.000	0.000	0.000	0.000	0.000	0.000	0.000	0.000	0.000	0.000	0.000	0.000	29	22	362	21	1	593	63.5	6.83	18	15	16	10	17	16	18	12
False	High	High	High	High	High	High	High	High	High	High	High	High	High	High	High	IsMasterProtein	P06870	Kallikrein-1 OS=Homo sapiens OX=9606 GN=KLK1 PE=1 SV=2	0.000	0.000	0.000	0.000	0.000	0.000	0.000	0.000	0.000	0.000	0.000	0.000	0.000	0.000	0.000	67	22	508	22	1	262	28.9	4.83	13	12	12	5	13	15	15	11
False	High	High	High	High	High	High	High	High	High	High	High	High	High	n/a	High	IsMasterProtein	P01011	Alpha-1-antichymotrypsin OS=Homo sapiens OX=9606 GN=SERPINA3 PE=1 SV=2	0.000	0.000	0.000	0.000	0.000	0.000	0.000	0.000	0.000	0.000	0.000	0.000	0.000		0.000	47	27	765	25	1	423	47.6	5.52	18	20	19	15	23	22	22	19
False	High	High	High	High	High	High	High	High	High	High	High	High	High	High	High	IsMasterProtein	Q14508	WAP four-disulfide core domain protein 2 OS=Homo sapiens OX=9606 GN=WFDC2 PE=1 SV=2	0.000	0.000	0.000	0.000	0.000	0.000	0.000	0.000	0.000	0.000	0.000	0.000	0.000	0.000	0.000	72	20	912	20	1	124	13.0	4.84	12	13	12	10	11	16	11	11
False	High	High	High	High	High	High	High	High	High	High	High	High	High	High	n/a	IsMasterProtein	Q96FE7-2	Isoform 2 of Phosphoinositide-3-kinase-interacting protein 1 OS=Homo sapiens OX=9606 GN=PIK3IP1	0.000	0.000	0.000	0.000	0.000	0.000	0.000	0.000	0.000	0.000	0.000	0.000	0.000	0.000		35	22	1263	18	1	234	25.3	7.65	15	15	17	14	16	17	17	14
False	High	High	High	High	High	High	High	High	High	High	High	High	High	High	High	IsMasterProtein	P0DOY2	Immunoglobulin lambda constant 2 OS=Homo sapiens OX=9606 GN=IGLC2 PE=1 SV=1	0.000	0.000	0.000	0.000	0.000	0.000	0.000	0.000	0.000	0.000	0.000	0.000	0.000	0.000	0.000	88	19	682	11	1	106	11.3	7.24	11	11	11	8	11	4	13	3
False	High	High	High	High	High	High	High	High	High	High	High	High	High	High	High	IsMasterProteinCandidate	P0DOY3	Immunoglobulin lambda constant 3 OS=Homo sapiens OX=9606 GN=IGLC3 PE=1 SV=1	0.000	0.000	0.000	0.000	0.000	0.000	0.000	0.000	0.000	0.000	0.000	0.000	0.000	0.000	0.000	88	19	682	11	1	106	11.3	7.24	11	11	11	8	11	4	13	3
False	High	High	High	High	High	High	High	High	High	High	High	High	High	High	High	IsMasterProtein	P35555	Fibrillin-1 OS=Homo sapiens OX=9606 GN=FBN1 PE=1 SV=4	0.000	0.000	0.000	0.000	0.000	0.000	0.000	0.000	0.000	0.000	0.000	0.000	0.000	0.000	0.000	20	69	643	68	1	2871	312.1	4.93	36	37	31	24	32	30	32	35
False	High	High	High	High	High	High	High	High	High	High	High	High	High	n/a	n/a	IsMasterProtein	P02763	Alpha-1-acid glycoprotein 1 OS=Homo sapiens OX=9606 GN=ORM1 PE=1 SV=1	0.000	0.000	0.000	0.000	0.000	0.000	0.000	0.000	0.000	0.000	0.000	0.000	0.000			59	26	1259	21	1	201	23.5	5.02	21	19	13	14	18	22	21	18
False	High	High	High	High	High	High	High	High	High	High	High	High	High	High	High	IsMasterProtein	P00450	Ceruloplasmin OS=Homo sapiens OX=9606 GN=CP PE=1 SV=1	0.000	0.000	0.000	0.000	0.000	0.000	0.000	0.000	0.000	0.000	0.000	0.000	0.000	0.010	0.000	39	54	745	50	1	1065	122.1	5.72	33	42	25	33	46	36	32	29
False	High	High	High	High	High	High	High	High	High	High	High	High	High	High	High	IsMasterProteinCandidate	P10909	Clusterin OS=Homo sapiens OX=9606 GN=CLU PE=1 SV=1	0.000	0.000	0.000	0.000	0.000	0.000	0.000	0.000	0.000	0.000	0.000	0.000	0.000	0.000	0.000	51	45	1462	44	1	449	52.5	6.27	32	30	36	27	32	32	31	31
False	High	High	High	High	High	High	High	High	High	High	High	High	High	High	High	IsMasterProteinCandidate	P10909-6	Isoform 6 of Clusterin OS=Homo sapiens OX=9606 GN=CLU	0.000	0.000	0.000	0.000	0.000	0.000	0.000	0.000	0.000	0.000	0.000	0.000	0.000	0.000	0.000	54	45	1462	44	1	429	50.2	6.27	32	30	36	27	32	32	31	31
False	High	High	High	High	High	High	High	High	High	High	High	High	High	High	High	IsMasterProteinCandidate	P10909-5	Isoform 5 of Clusterin OS=Homo sapiens OX=9606 GN=CLU	0.000	0.000	0.000	0.000	0.000	0.000	0.000	0.000	0.000	0.000	0.000	0.000	0.000	0.000	0.000	50	45	1462	44	1	460	53.6	6.27	32	30	36	27	32	32	31	31
False	High	High	High	High	High	High	High	High	High	High	High	High	High	High	High	IsMasterProtein	P10909-2	Isoform 2 of Clusterin OS=Homo sapiens OX=9606 GN=CLU	0.000	0.000	0.000	0.000	0.000	0.000	0.000	0.000	0.000	0.000	0.000	0.000	0.000	0.000	0.000	46	45	1462	44	1	501	57.8	6.68	32	30	36	27	32	32	31	31
False	High	High	High	High	High	High	High	High	High	High	High	High	High	High	High	IsMasterProtein	P08571	Monocyte differentiation antigen CD14 OS=Homo sapiens OX=9606 GN=CD14 PE=1 SV=2	0.000	0.000	0.000	0.000	0.000	0.000	0.000	0.000	0.000	0.000	0.000	0.000	0.000	0.000	0.000	46	23	488	23	1	375	40.1	6.23	18	18	14	10	14	12	17	12
False	High	High	High	High	High	High	High	High	High	High	High	High	High	High	High	IsMasterProtein	Q16270	Insulin-like growth factor-binding protein 7 OS=Homo sapiens OX=9606 GN=IGFBP7 PE=1 SV=1	0.000	0.000	0.000	0.000	0.000	0.000	0.000	0.000	0.000	0.000	0.000	0.000	0.000	0.000	0.000	72	22	606	21	1	282	29.1	7.90	15	20	21	14	17	18	21	16
False	High	High	High	High	High	High	High	High	High	High	High	High	High	High	High	IsMasterProtein	P02452	Collagen alpha-1(I) chain OS=Homo sapiens OX=9606 GN=COL1A1 PE=1 SV=5	0.000	0.000	0.000	0.000	0.000	0.000	0.000	0.000	0.000	0.000	0.000	0.000	0.000	0.000	0.000	24	55	599	55	1	1464	138.9	5.80	31	29	28	33	25	31	24	28
False	High	High	High	High	High	High	High	High	High	High	High	High	High	High	High	IsMasterProtein	P02765	Alpha-2-HS-glycoprotein OS=Homo sapiens OX=9606 GN=AHSG PE=1 SV=2	0.000	0.000	0.000	0.000	0.000	0.000	0.000	0.000	0.000	0.000	0.000	0.000	0.000	0.000	0.000	55	25	1070	25	1	367	39.3	5.72	17	18	17	16	18	16	19	20
False	High	High	High	High	High	High	High	High	High	High	High	High	High	High	High	IsMasterProtein	P02790	Hemopexin OS=Homo sapiens OX=9606 GN=HPX PE=1 SV=2	0.000	0.000	0.000	0.000	0.000	0.000	0.000	0.000	0.000	0.000	0.000	0.000	0.000	0.010	0.000	45	29	1036	29	1	462	51.6	7.02	23	22	19	13	24	25	25	16
False	High	High	High	High	High	High	High	High	High	High	High	High	High	High	High	IsMasterProteinCandidate	P13987	CD59 glycoprotein OS=Homo sapiens OX=9606 GN=CD59 PE=1 SV=1	0.000	0.000	0.000	0.000	0.000	0.000	0.000	0.000	0.000	0.000	0.000	0.000	0.000	0.000	0.000	48	24	2241	24	1	128	14.2	6.48	15	14	15	13	12	14	15	18
False	High	High	High	High	High	High	High	High	High	High	High	High	High	High	High	IsMasterProtein	P13987-2	Isoform 2 of CD59 glycoprotein OS=Homo sapiens OX=9606 GN=CD59	0.000	0.000	0.000	0.000	0.000	0.000	0.000	0.000	0.000	0.000	0.000	0.000	0.000	0.000	0.000	48	24	2241	24	1	130	14.5	7.77	15	14	15	13	12	14	15	18
False	High	High	High	High	High	High	High	High	High	High	High	High	High	High	High	IsMasterProtein	P13645	Keratin, type I cytoskeletal 10 OS=Homo sapiens OX=9606 GN=KRT10 PE=1 SV=6	0.000	0.000	0.000	0.000	0.000	0.000	0.000	0.000	0.000	0.000	0.000	0.000	0.000	0.005	0.000	46	32	362	28	1	584	58.8	5.21	16	22	17	14	19	14	10	12
False	High	n/a	n/a	n/a	n/a	High	n/a	High	n/a	n/a	n/a	High	n/a	High	n/a	None	K1C10_HUMAN	(Common contaminant protein)	0.000					0.000		0.000				0.000		0.005		33	25	84	20	1	593	59.5	5.21	16					14		12
False	High	High	High	High	High	High	High	High	High	High	High	High	High	n/a	n/a	IsMasterProtein	P60709	Actin, cytoplasmic 1 OS=Homo sapiens OX=9606 GN=ACTB PE=1 SV=1	0.000	0.000	0.000	0.000	0.000	0.000	0.000	0.000	0.000	0.000	0.000	0.000	0.000			50	22	482	21	1	375	41.7	5.48	15	15	18	8	17	19	16	15
False	High	High	High	High	High	n/a	High	High	High	High	High	High	High	n/a	n/a	None	P63261	Actin, cytoplasmic 2 OS=Homo sapiens OX=9606 GN=ACTG1 PE=1 SV=1	0.000	0.000	0.000	0.000	0.000		0.000	0.000	0.000	0.000	0.000	0.000	0.000			45	20	443	19	1	375	41.8	5.48	15	15	18	8	17		16	15
False	High	High	High	High	High	High	High	High	High	High	High	High	High	n/a	n/a	IsMasterProtein	Q12907	Vesicular integral-membrane protein VIP36 OS=Homo sapiens OX=9606 GN=LMAN2 PE=1 SV=1	0.000	0.000	0.000	0.000	0.000	0.000	0.000	0.000	0.000	0.000	0.000	0.000	0.000			39	17	436	17	1	356	40.2	6.95	14	16	14	8	12	13	15	12
False	High	High	High	High	High	High	High	High	High	High	High	High	High	Medium	n/a	IsMasterProtein	O43451	Maltase-glucoamylase, intestinal OS=Homo sapiens OX=9606 GN=MGAM PE=1 SV=5	0.000	0.000	0.000	0.000	0.000	0.000	0.000	0.000	0.000	0.000	0.000	0.000	0.000	0.020		14	34	325	34	1	1857	209.7	5.50	23	22	22	13	17	22	25	11
False	High	High	High	High	High	High	High	n/a	High	High	High	High	High	High	High	IsMasterProtein	Q9UBG3	Cornulin OS=Homo sapiens OX=9606 GN=CRNN PE=1 SV=1	0.000	0.000	0.000	0.000	0.000	0.000	0.000		0.000	0.000	0.000	0.000	0.000	0.000	0.000	51	28	301	28	1	495	53.5	6.10	14	13	17	19	22	18	17
False	High	High	High	High	High	High	High	High	High	High	High	High	High	High	High	IsMasterProtein	P12109	Collagen alpha-1(VI) chain OS=Homo sapiens OX=9606 GN=COL6A1 PE=1 SV=3	0.000	0.000	0.000	0.000	0.000	0.000	0.000	0.000	0.000	0.000	0.000	0.000	0.000	0.000	0.000	37	47	1056	44	1	1028	108.5	5.43	30	29	34	24	32	30	34	28
False	High	High	High	High	High	High	High	High	High	High	High	High	High	High	High	IsMasterProtein	Q8NBJ4	Golgi membrane protein 1 OS=Homo sapiens OX=9606 GN=GOLM1 PE=1 SV=1	0.000	0.000	0.000	0.000	0.000	0.000	0.000	0.000	0.000	0.000	0.000	0.000	0.000	0.000	0.000	61	33	490	32	1	401	45.3	4.97	23	23	21	15	24	21	24	21
False	High	High	High	High	High	High	High	High	High	High	High	High	High	High	High	IsMasterProteinCandidate	Q8NBJ4-2	Isoform 2 of Golgi membrane protein 1 OS=Homo sapiens OX=9606 GN=GOLM1	0.000	0.000	0.000	0.000	0.000	0.000	0.000	0.000	0.000	0.000	0.000	0.000	0.000	0.000	0.000	63	33	490	32	1	391	44.2	4.91	23	23	21	15	24	21	24	21
False	High	High	High	High	High	High	High	High	High	High	High	High	High	n/a	n/a	IsMasterProtein	Q99715	Collagen alpha-1(XII) chain OS=Homo sapiens OX=9606 GN=COL12A1 PE=1 SV=2	0.000	0.000	0.000	0.000	0.000	0.000	0.000	0.000	0.000	0.000	0.000	0.000	0.000			9	35	275	29	1	3063	332.9	5.53	21	11	19	9	13	13	20	14
False	High	High	High	High	High	High	High	High	High	High	High	High	High	Medium	n/a	IsMasterProtein	P02647	Apolipoprotein A-I OS=Homo sapiens OX=9606 GN=APOA1 PE=1 SV=1	0.000	0.000	0.000	0.000	0.000	0.000	0.000	0.000	0.000	0.000	0.000	0.000	0.000	0.017		73	25	543	25	1	267	30.8	5.76	18	18	17	13	23	16	17	10
False	High	High	High	High	High	High	High	High	High	High	High	High	High	n/a	High	IsMasterProtein	Q9NZP8	Complement C1r subcomponent-like protein OS=Homo sapiens OX=9606 GN=C1RL PE=1 SV=2	0.000	0.000	0.000	0.000	0.000	0.000	0.000	0.000	0.000	0.000	0.000	0.000	0.000		0.000	44	27	471	27	1	487	53.5	7.20	20	21	17	13	18	19	20	20
False	High	High	High	High	High	High	High	High	High	High	High	High	High	Medium	High	IsMasterProtein	P05154	Plasma serine protease inhibitor OS=Homo sapiens OX=9606 GN=SERPINA5 PE=1 SV=3	0.000	0.000	0.000	0.000	0.000	0.000	0.000	0.000	0.000	0.000	0.000	0.000	0.000	0.019	0.000	51	28	764	27	1	406	45.6	9.26	17	19	19	13	20	18	21	15
False	High	High	High	High	High	High	High	High	High	High	High	High	High	High	High	IsMasterProtein	Q6EMK4	Vasorin OS=Homo sapiens OX=9606 GN=VASN PE=1 SV=1	0.000	0.000	0.000	0.000	0.000	0.000	0.000	0.000	0.000	0.000	0.000	0.000	0.000	0.004	0.000	29	28	1080	27	1	673	71.7	7.39	21	20	22	18	22	21	23	19
False	High	High	High	High	High	High	High	High	High	High	High	High	High	High	High	IsMasterProtein	Q9ULI3	Protein HEG homolog 1 OS=Homo sapiens OX=9606 GN=HEG1 PE=1 SV=3	0.000	0.000	0.000	0.000	0.000	0.000	0.000	0.000	0.000	0.000	0.000	0.000	0.000	0.000	0.000	14	23	384	22	1	1381	147.4	6.18	15	15	13	11	12	16	16	14
False	High	High	High	High	High	High	High	High	High	High	High	High	High	High	High	IsMasterProtein	P01034	Cystatin-C OS=Homo sapiens OX=9606 GN=CST3 PE=1 SV=1	0.000	0.000	0.000	0.000	0.000	0.000	0.000	0.000	0.000	0.000	0.000	0.000	0.000	0.005	0.000	64	13	399	13	1	146	15.8	8.75	8	10	9	6	9	7	11	9
False	High	High	High	High	High	High	High	High	High	High	High	High	High	High	High	IsMasterProtein	O75594	Peptidoglycan recognition protein 1 OS=Homo sapiens OX=9606 GN=PGLYRP1 PE=1 SV=1	0.000	0.000	0.000	0.000	0.000	0.000	0.000	0.000	0.000	0.000	0.000	0.000	0.000	0.000	0.000	46	17	439	16	1	196	21.7	8.59	11	14	11	9	10	10	13	11
False	High	High	High	High	High	High	High	High	High	High	High	High	High	Medium	High	IsMasterProtein	P07602	Prosaposin OS=Homo sapiens OX=9606 GN=PSAP PE=1 SV=2	0.000	0.000	0.000	0.000	0.000	0.000	0.000	0.000	0.000	0.000	0.000	0.000	0.000	0.019	0.007	27	27	687	27	1	524	58.1	5.17	17	19	15	13	20	21	19	20
False	High	High	High	High	High	High	High	High	High	High	High	High	High	High	High	IsMasterProtein	Q9HCU0	Endosialin OS=Homo sapiens OX=9606 GN=CD248 PE=1 SV=1	0.000	0.000	0.000	0.000	0.000	0.000	0.000	0.000	0.000	0.000	0.000	0.000	0.000	0.000	0.000	23	24	507	24	1	757	80.8	5.35	16	18	20	12	16	16	17	16
False	High	High	High	High	High	High	High	High	High	High	High	High	High	Medium	Medium	IsMasterProtein	P0C0L4	Complement C4-A OS=Homo sapiens OX=9606 GN=C4A PE=1 SV=2	0.000	0.000	0.006	0.000	0.000	0.001	0.001	0.000	0.000	0.000	0.000	0.000	0.000	0.016	0.010	23	49	291	20	1	1744	192.7	7.08	20	21	3	19	46	3	3	16
False	High	High	High	High	High	High	High	High	High	High	High	High	High	High	High	IsMasterProtein	O75882-2	Isoform 2 of Attractin OS=Homo sapiens OX=9606 GN=ATRN	0.000	0.000	0.000	0.000	0.000	0.000	0.000	0.000	0.000	0.000	0.000	0.000	0.000	0.000	0.000	30	51	570	49	1	1272	141.3	7.02	29	28	29	24	29	33	37	28
False	High	High	High	High	High	High	High	High	High	High	High	High	High	n/a	n/a	IsMasterProtein	O00391	Sulfhydryl oxidase 1 OS=Homo sapiens OX=9606 GN=QSOX1 PE=1 SV=3	0.000	0.000	0.000	0.000	0.000	0.000	0.000	0.000	0.000	0.000	0.000	0.000	0.000			25	25	313	24	1	747	82.5	8.92	18	15	21	15	17	20	17	18
False	High	High	High	High	High	High	High	High	High	High	High	High	High	High	High	IsMasterProtein	Q8NFZ8	Cell adhesion molecule 4 OS=Homo sapiens OX=9606 GN=CADM4 PE=1 SV=1	0.000	0.000	0.000	0.000	0.000	0.000	0.000	0.000	0.000	0.000	0.000	0.000	0.000	0.005	0.000	44	20	364	20	1	388	42.8	6.30	15	13	12	9	15	13	16	13
False	High	High	High	n/a	High	High	High	High	High	High	High	High	High	Medium	High	IsMasterProteinCandidate	P24821-4	Isoform 4 of Tenascin OS=Homo sapiens OX=9606 GN=TNC	0.000	0.000	0.000		0.000	0.000	0.000	0.000	0.000	0.000	0.000	0.000	0.002	0.013	0.007	10	31	192	13	1	2110	230.7	4.91	21	13	19		9	15	15	14
False	High	High	High	n/a	High	High	High	High	High	High	High	High	High	Medium	High	IsMasterProtein	P24821	Tenascin OS=Homo sapiens OX=9606 GN=TNC PE=1 SV=3	0.000	0.000	0.000		0.000	0.000	0.000	0.000	0.000	0.000	0.000	0.000	0.002	0.012	0.007	10	31	192	13	1	2201	240.7	4.89	21	13	19		9	15	15	14
False	High	High	High	High	High	High	High	High	High	High	High	High	High	High	High	IsMasterProtein	O00187-2	Isoform 2 of Mannan-binding lectin serine protease 2 OS=Homo sapiens OX=9606 GN=MASP2	0.000	0.000	0.000	0.000	0.000	0.000	0.000	0.000	0.000	0.000	0.000	0.000	0.000	0.000	0.000	56	24	884	23	1	185	20.6	5.96	14	16	14	15	15	12	15	12
False	High	High	High	High	High	High	High	High	High	High	High	High	High	High	High	IsMasterProtein	Q07507	Dermatopontin OS=Homo sapiens OX=9606 GN=DPT PE=1 SV=2	0.000	0.000	0.000	0.000	0.000	0.000	0.000	0.000	0.000	0.000	0.000	0.000	0.000	0.005	0.000	53	11	237	11	1	201	24.0	4.82	10	9	9	7	8	4	8	5
False	High	High	High	High	High	High	High	High	High	High	High	High	High	High	High	IsMasterProtein	P07998	Ribonuclease pancreatic OS=Homo sapiens OX=9606 GN=RNASE1 PE=1 SV=4	0.000	0.000	0.000	0.000	0.000	0.000	0.000	0.000	0.000	0.000	0.000	0.000	0.000	0.000	0.000	77	31	1582	31	1	156	17.6	8.79	22	20	25	21	18	22	23	25
False	High	High	High	High	High	High	High	High	High	High	High	High	High	Medium	High	IsMasterProtein	ALBU_BOVIN	(Common contaminant protein)	0.000	0.000	0.000	0.000	0.000	0.000	0.000	0.000	0.000	0.000	0.000	0.000	0.000	0.017	0.000	45	33	465	32	1	607	69.2	6.18	23	25	20	18	20	22	19	16
False	High	High	High	High	High	High	High	High	High	High	High	High	High	Medium	Medium	IsMasterProtein	P54802	Alpha-N-acetylglucosaminidase OS=Homo sapiens OX=9606 GN=NAGLU PE=1 SV=2	0.000	0.000	0.000	0.000	0.000	0.000	0.000	0.000	0.000	0.000	0.000	0.000	0.000	0.015	0.010	25	24	612	21	1	743	82.2	6.65	20	19	19	12	17	16	21	14
False	High	High	High	High	High	High	High	High	High	High	High	High	High	n/a	High	IsMasterProtein	P02749	Beta-2-glycoprotein 1 OS=Homo sapiens OX=9606 GN=APOH PE=1 SV=3	0.000	0.000	0.000	0.000	0.000	0.000	0.000	0.000	0.000	0.000	0.000	0.000	0.000		0.008	57	25	378	24	1	345	38.3	7.97	19	18	17	13	22	14	21	15
False	High	High	High	High	High	High	High	High	High	High	High	High	High	n/a	n/a	IsMasterProtein	P05062	Fructose-bisphosphate aldolase B OS=Homo sapiens OX=9606 GN=ALDOB PE=1 SV=2	0.000	0.000	0.000	0.000	0.000	0.000	0.000	0.000	0.000	0.000	0.000	0.000	0.000			51	22	237	22	1	364	39.4	7.87	12	9	14	8	15	6	15	9
False	High	High	High	High	High	High	High	High	High	High	High	High	High	High	High	IsMasterProtein	Q15113	Procollagen C-endopeptidase enhancer 1 OS=Homo sapiens OX=9606 GN=PCOLCE PE=1 SV=2	0.000	0.000	0.000	0.000	0.000	0.000	0.000	0.000	0.000	0.000	0.000	0.000	0.000	0.000	0.000	32	13	160	12	1	449	47.9	7.43	9	9	6	2	8	6	9	5
False	High	High	High	High	High	High	High	High	High	High	High	High	High	n/a	n/a	IsMasterProtein	P55290-4	Isoform 4 of Cadherin-13 OS=Homo sapiens OX=9606 GN=CDH13	0.000	0.000	0.000	0.000	0.000	0.000	0.000	0.000	0.000	0.000	0.000	0.000	0.000			23	24	529	22	1	760	83.3	5.12	17	17	15	14	20	18	18	16
False	High	High	High	High	High	High	High	High	High	High	High	High	High	n/a	n/a	IsMasterProteinCandidate	P55290	Cadherin-13 OS=Homo sapiens OX=9606 GN=CDH13 PE=1 SV=1	0.000	0.000	0.000	0.000	0.000	0.000	0.000	0.000	0.000	0.000	0.000	0.000	0.000			24	24	529	22	1	713	78.2	4.98	17	17	15	14	20	18	18	16
False	High	High	High	High	High	High	High	High	High	High	High	High	High	High	High	IsMasterProtein	P01615	Immunoglobulin kappa variable 2D-28 OS=Homo sapiens OX=9606 GN=IGKV2D-28 PE=1 SV=2	0.000	0.000	0.000	0.000	0.000	0.000	0.000	0.000	0.000	0.000	0.000	0.000	0.000	0.005	0.008	43	8	290	6	1	120	12.9	5.94	5	7	7	5	7	5	5	6
False	High	High	High	High	High	High	High	High	High	High	High	High	High	High	High	IsMasterProtein	P62979	Ubiquitin-40S ribosomal protein S27a OS=Homo sapiens OX=9606 GN=RPS27A PE=1 SV=2	0.000	0.000	0.000	0.000	0.000	0.000	0.000	0.000	0.000	0.000	0.000	0.000	0.000	0.000	0.000	54	14	848	13	1	156	18.0	9.64	13	13	14	11	14	12	13	13
False	High	High	High	n/a	High	High	High	High	High	High	High	High	n/a	n/a	n/a	IsMasterProtein	A0A075B6S5	Immunoglobulin kappa variable 1-27 OS=Homo sapiens OX=9606 GN=IGKV1-27 PE=3 SV=1	0.000	0.000	0.000		0.000	0.000	0.000	0.000	0.000	0.000	0.000	0.000				39	19	388	9	1	117	12.7	8.29	13	13	14		12	16	10	15
False	High	High	High	High	High	High	High	High	High	High	High	High	High	High	High	IsMasterProtein	P14543	Nidogen-1 OS=Homo sapiens OX=9606 GN=NID1 PE=1 SV=3	0.000	0.000	0.000	0.000	0.000	0.000	0.000	0.000	0.000	0.000	0.000	0.000	0.000	0.000	0.000	18	29	515	29	1	1247	136.3	5.29	16	16	13	10	14	15	15	15
False	High	High	High	High	High	High	High	High	High	High	High	High	High	n/a	n/a	IsMasterProtein	P19440	Glutathione hydrolase 1 proenzyme OS=Homo sapiens OX=9606 GN=GGT1 PE=1 SV=2	0.000	0.000	0.000	0.000	0.000	0.000	0.000	0.000	0.000	0.000	0.000	0.000	0.000			31	21	255	21	1	569	61.4	7.12	18	17	16	8	17	17	17	11
False	High	High	High	High	High	High	High	High	High	High	High	High	High	n/a	n/a	IsMasterProtein	P30530	Tyrosine-protein kinase receptor UFO OS=Homo sapiens OX=9606 GN=AXL PE=1 SV=4	0.000	0.000	0.000	0.000	0.000	0.000	0.000	0.000	0.000	0.000	0.000	0.000	0.000			13	12	291	12	1	894	98.3	5.39	10	9	10	5	9	8	7	5
False	High	High	High	High	High	High	High	High	High	High	High	High	High	n/a	n/a	IsMasterProteinCandidate	P30530-2	Isoform Short of Tyrosine-protein kinase receptor UFO OS=Homo sapiens OX=9606 GN=AXL	0.000	0.000	0.000	0.000	0.000	0.000	0.000	0.000	0.000	0.000	0.000	0.000	0.000			14	12	291	12	1	885	97.3	5.35	10	9	10	5	9	8	7	5
False	High	High	High	High	High	High	High	High	High	High	High	High	High	n/a	n/a	IsMasterProtein	P02750	Leucine-rich alpha-2-glycoprotein OS=Homo sapiens OX=9606 GN=LRG1 PE=1 SV=2	0.000	0.000	0.000	0.000	0.000	0.000	0.000	0.000	0.000	0.000	0.000	0.000	0.000			42	18	600	17	1	347	38.2	6.95	14	13	12	12	14	14	15	12
False	High	High	High	High	High	High	High	High	High	High	High	High	High	n/a	n/a	IsMasterProtein	P29508	Serpin B3 OS=Homo sapiens OX=9606 GN=SERPINB3 PE=1 SV=2	0.000	0.000	0.000	0.000	0.000	0.000	0.000	0.000	0.000	0.000	0.000	0.000	0.000			38	21	365	21	1	390	44.5	6.81	18	17	14	12	18	16	18	6
False	High	High	High	High	High	High	High	High	High	High	High	High	High	High	High	IsMasterProtein	P04217	Alpha-1B-glycoprotein OS=Homo sapiens OX=9606 GN=A1BG PE=1 SV=4	0.000	0.000	0.000	0.000	0.000	0.000	0.000	0.000	0.000	0.000	0.000	0.000	0.000	0.007	0.000	33	23	535	23	1	495	54.2	5.86	15	16	15	10	18	12	20	12
False	High	High	High	High	High	High	High	High	High	High	High	High	High	Medium	n/a	IsMasterProteinCandidate	Q14982	Opioid-binding protein/cell adhesion molecule OS=Homo sapiens OX=9606 GN=OPCML PE=1 SV=1	0.000	0.000	0.000	0.000	0.000	0.000	0.000	0.000	0.000	0.000	0.000	0.000	0.000	0.023		33	12	171	11	1	345	38.0	6.87	12	8	11	8	8	10	10	9
False	High	High	High	High	High	High	High	High	High	High	High	High	High	Medium	n/a	IsMasterProteinCandidate	Q14982-2	Isoform 2 of Opioid-binding protein/cell adhesion molecule OS=Homo sapiens OX=9606 GN=OPCML	0.000	0.000	0.000	0.000	0.000	0.000	0.000	0.000	0.000	0.000	0.000	0.000	0.000	0.023		34	12	171	11	1	338	37.2	6.40	12	8	11	8	8	10	10	9
False	High	High	High	High	High	High	High	High	High	High	High	High	High	Medium	n/a	IsMasterProtein	Q14982-4	Isoform 4 of Opioid-binding protein/cell adhesion molecule OS=Homo sapiens OX=9606 GN=OPCML	0.000	0.000	0.000	0.000	0.000	0.000	0.000	0.000	0.000	0.000	0.000	0.000	0.000	0.023		32	12	171	11	1	354	38.8	6.55	12	8	11	8	8	10	10	9
False	High	High	High	High	High	High	High	High	High	High	High	High	High	n/a	n/a	IsMasterProteinCandidate	P01871	Immunoglobulin heavy constant mu OS=Homo sapiens OX=9606 GN=IGHM PE=1 SV=4	0.000	0.000	0.000	0.000	0.000	0.000	0.000	0.000	0.000	0.000	0.000	0.000	0.000			35	18	511	17	1	453	49.4	6.77	11	8	10	12	11	16	8	9
False	High	High	High	High	High	High	High	High	High	High	High	High	High	n/a	n/a	IsMasterProtein	P01871-2	Isoform 2 of Immunoglobulin heavy constant mu OS=Homo sapiens OX=9606 GN=IGHM	0.000	0.000	0.000	0.000	0.000	0.000	0.000	0.000	0.000	0.000	0.000	0.000	0.000			34	18	511	17	1	474	51.9	6.15	11	8	10	12	11	16	8	9
False	High	High	High	High	High	High	High	High	High	High	High	High	High	Medium	High	IsMasterProtein	P00747	Plasminogen OS=Homo sapiens OX=9606 GN=PLG PE=1 SV=2	0.000	0.000	0.000	0.000	0.000	0.000	0.000	0.000	0.000	0.000	0.000	0.000	0.000	0.016	0.008	36	36	302	36	1	810	90.5	7.24	18	22	19	16	27	12	22	16
False	High	High	High	High	High	n/a	High	High	n/a	n/a	n/a	High	High	n/a	n/a	IsMasterProtein	Q6UXG3	CMRF35-like molecule 9 OS=Homo sapiens OX=9606 GN=CD300LG PE=1 SV=2	0.000	0.000	0.000	0.000	0.000		0.000	0.000				0.000	0.000			24	8	139	3	1	332	36.0	5.92	7	7	6	3	7		6	6
False	High	High	High	High	High	n/a	High	n/a	n/a	n/a	n/a	n/a	High	n/a	n/a	None	Q6UXG3-4	Isoform 4 of CMRF35-like molecule 9 OS=Homo sapiens OX=9606 GN=CD300LG	0.000	0.000	0.000	0.000	0.000		0.000						0.000			24	7	108	2	1	307	33.5	7.58	7	7	6	3	7		6
False	High	High	High	High	High	High	High	High	High	High	High	High	High	High	High	IsMasterProtein	Q14515	SPARC-like protein 1 OS=Homo sapiens OX=9606 GN=SPARCL1 PE=1 SV=2	0.000	0.000	0.000	0.000	0.000	0.000	0.000	0.000	0.000	0.000	0.000	0.000	0.000	0.000	0.000	33	28	265	26	1	664	75.2	4.81	14	13	20	11	14	12	18	15
False	High	High	High	High	High	High	High	High	High	High	High	High	High	n/a	n/a	IsMasterProtein	P39059	Collagen alpha-1(XV) chain OS=Homo sapiens OX=9606 GN=COL15A1 PE=1 SV=2	0.000	0.000	0.000	0.000	0.000	0.000	0.000	0.000	0.000	0.000	0.000	0.000	0.000			9	17	197	16	1	1388	141.6	5.00	10	9	10	5	11	10	12	7
False	High	High	High	High	High	High	High	High	High	High	High	High	High	n/a	n/a	IsMasterProtein	Q01469	Fatty acid-binding protein 5 OS=Homo sapiens OX=9606 GN=FABP5 PE=1 SV=3	0.000	0.000	0.000	0.000	0.000	0.000	0.000	0.009	0.000	0.000	0.000	0.000	0.000			87	16	293	14	1	135	15.2	7.01	14	9	10	10	14	9	14	2
False	High	High	High	High	High	High	High	High	High	High	High	High	High	n/a	High	IsMasterProtein	P02649	Apolipoprotein E OS=Homo sapiens OX=9606 GN=APOE PE=1 SV=1	0.000	0.000	0.000	0.000	0.000	0.000	0.000	0.000	0.000	0.000	0.000	0.000	0.000		0.008	68	26	283	26	1	317	36.1	5.73	17	17	18	14	20	16	20	15
False	High	High	High	High	High	High	High	High	High	High	High	High	High	High	High	IsMasterProtein	P08138	Tumor necrosis factor receptor superfamily member 16 OS=Homo sapiens OX=9606 GN=NGFR PE=1 SV=1	0.000	0.000	0.000	0.000	0.000	0.000	0.000	0.000	0.000	0.000	0.000	0.000	0.000	0.005	0.000	19	10	151	10	1	427	45.2	4.70	7	8	6	5	7	7	7	4
False	High	High	High	High	High	High	High	High	High	High	High	High	High	High	High	IsMasterProtein	TRYP_PIG	(Common contaminant protein)	0.000	0.000	0.000	0.000	0.000	0.000	0.000	0.000	0.000	0.000	0.000	0.000	0.000	0.000	0.000	34	15	868	15	1	231	24.4	7.18	9	11	9	8	9	7	10	7
False	High	High	High	High	High	High	High	High	High	High	High	High	High	n/a	n/a	IsMasterProtein	P04083	Annexin A1 OS=Homo sapiens OX=9606 GN=ANXA1 PE=1 SV=2	0.000	0.000	0.000	0.000	0.000	0.000	0.000	0.000	0.000	0.000	0.000	0.000	0.000			59	29	305	28	1	346	38.7	7.02	17	10	19	15	21	16	26	5
False	High	High	High	High	High	High	High	High	High	High	High	High	High	n/a	n/a	IsMasterProtein	P05451	Lithostathine-1-alpha OS=Homo sapiens OX=9606 GN=REG1A PE=1 SV=3	0.000	0.000	0.000	0.000	0.000	0.000	0.000	0.000	0.000	0.000	0.000	0.000	0.000			48	10	275	10	1	166	18.7	5.94	8	10	5	3	5	5	6	7
False	High	High	High	High	High	High	High	High	High	High	High	High	High	High	High	IsMasterProtein	P15309	Prostatic acid phosphatase OS=Homo sapiens OX=9606 GN=ACPP PE=1 SV=3	0.000	0.000	0.000	0.000	0.000	0.000	0.000	0.000	0.000	0.000	0.000	0.000	0.000	0.000	0.000	35	17	388	17	1	386	44.5	6.24	13	11	9	9	11	11	11	11
False	High	High	High	High	High	High	High	High	High	High	High	High	High	High	High	IsMasterProtein	P14209	CD99 antigen OS=Homo sapiens OX=9606 GN=CD99 PE=1 SV=1	0.000	0.000	0.000	0.000	0.000	0.000	0.000	0.000	0.000	0.000	0.000	0.000	0.000	0.000	0.000	41	16	242	15	1	185	18.8	4.75	11	12	9	10	4	7	10	11
False	High	High	High	High	High	High	High	High	High	High	High	High	High	n/a	n/a	IsMasterProtein	Q6UXB8	Peptidase inhibitor 16 OS=Homo sapiens OX=9606 GN=PI16 PE=1 SV=1	0.000	0.000	0.000	0.000	0.000	0.000	0.000	0.000	0.000	0.000	0.000	0.000	0.000			24	19	256	18	1	463	49.4	5.39	13	12	14	7	13	12	12	8
False	High	High	High	n/a	High	High	High	High	High	High	High	High	n/a	High	High	IsMasterProtein	P19652	Alpha-1-acid glycoprotein 2 OS=Homo sapiens OX=9606 GN=ORM2 PE=1 SV=2	0.000	0.000	0.000		0.000	0.000	0.000	0.000	0.000	0.000	0.000	0.000		0.004	0.000	47	15	303	9	1	201	23.6	5.11	6	7	4		5	5	7	4
False	High	High	High	High	High	High	High	High	High	High	High	High	High	n/a	High	IsMasterProtein	P78324-2	Isoform 2 of Tyrosine-protein phosphatase non-receptor type substrate 1 OS=Homo sapiens OX=9606 GN=SIRPA	0.000	0.000	0.000	0.000	0.000	0.000	0.000	0.000	0.000	0.000	0.000	0.000	0.000		0.000	31	22	329	20	1	508	55.4	6.98	16	17	17	13	14	15	15	17
False	High	High	High	High	High	High	High	High	High	High	High	High	High	n/a	High	IsMasterProteinCandidate	P78324	Tyrosine-protein phosphatase non-receptor type substrate 1 OS=Homo sapiens OX=9606 GN=SIRPA PE=1 SV=2	0.000	0.000	0.000	0.000	0.000	0.000	0.000	0.000	0.000	0.000	0.000	0.000	0.000		0.000	31	22	329	20	1	504	54.9	6.98	16	17	17	13	14	15	15	17
False	High	High	High	High	High	High	High	High	High	High	High	High	High	High	High	IsMasterProtein	Q96RW7	Hemicentin-1 OS=Homo sapiens OX=9606 GN=HMCN1 PE=1 SV=2	0.000	0.000	0.000	0.000	0.000	0.000	0.000	0.000	0.000	0.000	0.000	0.000	0.000	0.000	0.000	5	36	345	32	1	5635	613.0	6.49	16	17	14	14	14	15	16	14
False	High	High	High	High	High	High	High	High	High	High	High	High	High	n/a	Medium	IsMasterProtein	P06727	Apolipoprotein A-IV OS=Homo sapiens OX=9606 GN=APOA4 PE=1 SV=3	0.000	0.000	0.000	0.000	0.000	0.000	0.000	0.000	0.000	0.000	0.000	0.000	0.000		0.021	56	26	276	26	1	396	45.4	5.38	14	21	18	16	22	15	13	11
False	High	High	High	High	High	High	High	High	High	High	High	High	High	Medium	n/a	IsMasterProtein	Q93088	Betaine--homocysteine S-methyltransferase 1 OS=Homo sapiens OX=9606 GN=BHMT PE=1 SV=2	0.000	0.000	0.000	0.000	0.000	0.000	0.000	0.000	0.000	0.000	0.000	0.000	0.000	0.017		46	21	224	20	1	406	45.0	7.03	15	8	11	11	16	12	12	10
False	High	High	High	High	High	High	High	High	High	High	High	High	High	n/a	n/a	IsMasterProtein	Q7Z5L0	Vitelline membrane outer layer protein 1 homolog OS=Homo sapiens OX=9606 GN=VMO1 PE=1 SV=1	0.000	0.000	0.000	0.000	0.000	0.000	0.000	0.000	0.000	0.000	0.000	0.000	0.000			38	11	619	11	1	202	21.5	5.07	8	8	7	8	7	9	6	6
False	High	High	High	High	High	High	High	High	High	High	High	High	High	High	n/a	IsMasterProtein	Q16769	Glutaminyl-peptide cyclotransferase OS=Homo sapiens OX=9606 GN=QPCT PE=1 SV=1	0.000	0.000	0.000	0.000	0.000	0.000	0.000	0.000	0.000	0.000	0.000	0.000	0.000	0.000		36	21	495	21	1	361	40.9	6.61	15	11	13	11	15	16	14	15
False	High	High	High	High	High	High	High	High	High	High	High	High	High	High	High	IsMasterProtein	P06312	Immunoglobulin kappa variable 4-1 OS=Homo sapiens OX=9606 GN=IGKV4-1 PE=1 SV=1	0.000	0.000	0.000	0.000	0.000	0.000	0.000	0.000	0.000	0.000	0.000	0.000	0.000	0.008	0.007	53	15	396	14	1	121	13.4	5.25	9	11	9	10	9	10	8	7
False	High	High	High	High	High	High	High	High	High	High	High	High	High	High	High	IsMasterProteinCandidate	P22105-1	Isoform 3 of Tenascin-X OS=Homo sapiens OX=9606 GN=TNXB	0.000	0.000	0.000	0.000	0.000	0.000	0.000	0.000	0.000	0.000	0.000	0.000	0.000	0.000	0.000	14	59	564	57	1	4242	457.9	5.17	37	30	34	25	29	31	31	34
False	High	High	High	High	High	High	High	High	High	High	High	High	High	High	High	IsMasterProtein	P22105	Tenascin-X OS=Homo sapiens OX=9606 GN=TNXB PE=1 SV=5	0.000	0.000	0.000	0.000	0.000	0.000	0.000	0.000	0.000	0.000	0.000	0.000	0.000	0.000	0.000	14	59	564	57	1	4244	458.1	5.17	37	30	34	25	29	31	31	34
False	High	n/a	High	High	High	High	High	High	High	High	High	High	n/a	High	High	IsMasterProteinCandidate	P16070-4	Isoform 4 of CD44 antigen OS=Homo sapiens OX=9606 GN=CD44	0.000		0.000	0.000	0.000	0.000	0.000	0.000	0.000	0.000	0.000	0.000		0.010	0.000	19	18	536	8	1	699	76.6	5.27	10		9	9	10	11	11	11
False	High	n/a	High	High	High	High	High	High	High	High	High	High	n/a	High	High	IsMasterProteinCandidate	P16070-7	Isoform 7 of CD44 antigen OS=Homo sapiens OX=9606 GN=CD44	0.000		0.000	0.000	0.000	0.000	0.000	0.000	0.000	0.000	0.000	0.000		0.010	0.000	19	18	536	8	1	713	78.4	5.44	10		9	9	10	11	11	11
False	High	n/a	High	High	High	High	High	High	High	High	High	High	n/a	n/a	n/a	None	P16070-9	Isoform 9 of CD44 antigen OS=Homo sapiens OX=9606 GN=CD44	0.000		0.000	0.000	0.000	0.000	0.000	0.000	0.000	0.000	0.000	0.000				19	17	515	7	1	675	74.2	5.25	10		9	9	10	11	11	11
False	High	n/a	High	High	High	High	High	High	High	High	High	High	n/a	High	High	IsMasterProteinCandidate	P16070-6	Isoform 6 of CD44 antigen OS=Homo sapiens OX=9606 GN=CD44	0.000		0.000	0.000	0.000	0.000	0.000	0.000	0.000	0.000	0.000	0.000		0.010	0.000	19	18	536	8	1	699	76.7	5.31	10		9	9	10	11	11	11
False	High	n/a	High	High	High	High	High	High	High	High	High	High	n/a	High	High	IsMasterProtein	P16070	CD44 antigen OS=Homo sapiens OX=9606 GN=CD44 PE=1 SV=3	0.000		0.000	0.000	0.000	0.000	0.000	0.000	0.000	0.000	0.000	0.000		0.010	0.000	18	18	536	8	1	742	81.5	5.33	10		9	9	10	11	11	11
False	High	n/a	High	High	High	High	High	High	High	High	High	High	n/a	High	High	IsMasterProteinCandidate	P16070-5	Isoform 5 of CD44 antigen OS=Homo sapiens OX=9606 GN=CD44	0.000		0.000	0.000	0.000	0.000	0.000	0.000	0.000	0.000	0.000	0.000		0.010	0.000	18	18	536	8	1	734	80.7	5.33	10		9	9	10	11	11	11
False	High	n/a	High	High	High	High	High	High	High	High	High	n/a	n/a	High	High	None	P16070-3	Isoform 3 of CD44 antigen OS=Homo sapiens OX=9606 GN=CD44	0.000		0.000	0.000	0.000	0.000	0.000	0.000	0.000	0.000	0.000			0.010	0.000	17	17	500	7	1	711	77.9	5.44	10		9	9	10	11	11	11
False	High	n/a	High	High	High	High	High	High	High	High	High	High	n/a	High	High	IsMasterProteinCandidate	P16070-17	Isoform 17 of CD44 antigen OS=Homo sapiens OX=9606 GN=CD44	0.000		0.000	0.000	0.000	0.000	0.000	0.000	0.000	0.000	0.000	0.000		0.010	0.000	19	18	536	8	1	691	75.9	5.31	10		9	9	10	11	11	11
False	High	n/a	High	High	High	High	High	High	High	High	High	n/a	n/a	High	High	None	P16070-16	Isoform 16 of CD44 antigen OS=Homo sapiens OX=9606 GN=CD44	0.000		0.000	0.000	0.000	0.000	0.000	0.000	0.000	0.000	0.000			0.010	0.000	18	17	500	7	1	668	73.1	5.43	10		9	9	10	11	11	11
False	High	High	High	High	High	High	High	High	High	High	High	High	High	n/a	n/a	IsMasterProtein	P05543	Thyroxine-binding globulin OS=Homo sapiens OX=9606 GN=SERPINA7 PE=1 SV=2	0.000	0.000	0.000	0.000	0.000	0.000	0.000	0.000	0.000	0.000	0.000	0.000	0.000			28	15	283	15	1	415	46.3	6.30	14	12	11	5	13	12	14	9
False	High	High	High	n/a	High	High	High	High	High	High	High	High	High	n/a	n/a	IsMasterProtein	P35908	Keratin, type II cytoskeletal 2 epidermal OS=Homo sapiens OX=9606 GN=KRT2 PE=1 SV=2	0.000	0.000	0.000		0.000	0.000	0.000	0.000	0.000	0.000	0.000	0.000	0.002			33	22	127	18	1	639	65.4	8.00	8	11	10		12	8	6	8
False	High	High	High	High	High	High	High	High	High	High	High	High	High	Medium	High	IsMasterProteinCandidate	P22891	Vitamin K-dependent protein Z OS=Homo sapiens OX=9606 GN=PROZ PE=1 SV=2	0.000	0.000	0.000	0.000	0.000	0.000	0.000	0.000	0.000	0.000	0.000	0.000	0.000	0.017	0.000	28	17	399	17	1	400	44.7	5.97	12	10	10	5	12	11	14	11
False	High	High	High	High	High	High	High	High	High	High	High	High	High	Medium	High	IsMasterProtein	P22891-2	Isoform 2 of Vitamin K-dependent protein Z OS=Homo sapiens OX=9606 GN=PROZ	0.000	0.000	0.000	0.000	0.000	0.000	0.000	0.000	0.000	0.000	0.000	0.000	0.000	0.017	0.000	27	17	399	17	1	422	47.0	6.04	12	10	10	5	12	11	14	11
False	High	High	High	High	High	High	High	High	High	High	High	High	n/a	n/a	n/a	IsMasterProtein	O00560	Syntenin-1 OS=Homo sapiens OX=9606 GN=SDCBP PE=1 SV=1	0.000	0.000	0.000	0.000	0.000	0.000	0.000	0.000	0.000	0.000	0.000	0.000				52	17	238	16	1	298	32.4	7.53	13	10	12	5	13	14	12	9
False	High	High	High	High	High	High	High	High	High	High	High	High	n/a	n/a	n/a	IsMasterProteinCandidate	O00560-3	Isoform 3 of Syntenin-1 OS=Homo sapiens OX=9606 GN=SDCBP	0.000	0.000	0.000	0.000	0.000	0.000	0.000	0.000	0.000	0.000	0.000	0.000				53	17	238	16	1	292	31.7	7.53	13	10	12	5	13	14	12	9
False	High	High	High	High	High	High	High	High	High	High	High	High	High	High	High	IsMasterProtein	P27487	Dipeptidyl peptidase 4 OS=Homo sapiens OX=9606 GN=DPP4 PE=1 SV=2	0.000	0.000	0.000	0.000	0.000	0.000	0.000	0.000	0.000	0.000	0.000	0.000	0.000	0.006	0.000	24	25	293	25	1	766	88.2	6.04	20	16	18	13	17	17	18	19
False	High	High	High	High	High	High	High	High	High	High	High	High	High	Medium	Medium	IsMasterProteinCandidate	Q9BRK3-3	Isoform 3 of Matrix remodeling-associated protein 8 OS=Homo sapiens OX=9606 GN=MXRA8	0.000	0.000	0.000	0.000	0.000	0.000	0.000	0.000	0.000	0.000	0.000	0.000	0.000	0.012	0.012	35	16	289	15	1	433	47.9	7.11	11	13	13	6	14	10	12	6
False	High	High	High	High	High	High	High	High	High	High	High	High	High	Medium	Medium	IsMasterProteinCandidate	Q9BRK3	Matrix remodeling-associated protein 8 OS=Homo sapiens OX=9606 GN=MXRA8 PE=1 SV=1	0.000	0.000	0.000	0.000	0.000	0.000	0.000	0.000	0.000	0.000	0.000	0.000	0.000	0.012	0.012	34	16	289	15	1	442	49.1	7.23	11	13	13	6	14	10	12	6
False	High	High	High	High	High	High	High	High	High	High	High	High	High	Medium	Medium	IsMasterProtein	Q9BRK3-2	Isoform 2 of Matrix remodeling-associated protein 8 OS=Homo sapiens OX=9606 GN=MXRA8	0.000	0.000	0.000	0.000	0.000	0.000	0.000	0.000	0.000	0.000	0.000	0.000	0.000	0.012	0.012	34	16	289	15	1	450	49.6	6.92	11	13	13	6	14	10	12	6
False	High	High	High	High	High	High	High	High	High	High	High	High	High	High	High	IsMasterProtein	P01602	Immunoglobulin kappa variable 1-5 OS=Homo sapiens OX=9606 GN=IGKV1-5 PE=1 SV=2	0.000	0.000	0.000	0.000	0.000	0.000	0.000	0.000	0.000	0.000	0.000	0.000	0.000	0.000	0.000	29	6	142	5	1	117	12.8	8.28	5	4	4	4	6	4	4	4
False	High	High	High	High	High	High	High	High	High	High	High	High	High	High	n/a	IsMasterProtein	Q8WZ75	Roundabout homolog 4 OS=Homo sapiens OX=9606 GN=ROBO4 PE=1 SV=1	0.000	0.000	0.000	0.000	0.000	0.000	0.000	0.000	0.000	0.000	0.000	0.000	0.000	0.004		14	17	374	17	1	1007	107.4	6.64	14	12	13	7	11	13	12	12
False	High	High	High	High	High	High	High	High	High	High	High	High	High	High	n/a	IsMasterProteinCandidate	Q8WZ75-2	Isoform 2 of Roundabout homolog 4 OS=Homo sapiens OX=9606 GN=ROBO4	0.000	0.000	0.000	0.000	0.000	0.000	0.000	0.000	0.000	0.000	0.000	0.000	0.000	0.004		15	17	374	17	1	933	98.9	6.80	14	12	13	7	11	13	12	12
False	High	High	High	High	High	High	High	High	High	High	High	High	High	High	High	IsMasterProtein	Q01459	Di-N-acetylchitobiase OS=Homo sapiens OX=9606 GN=CTBS PE=1 SV=1	0.000	0.000	0.000	0.000	0.000	0.000	0.000	0.000	0.000	0.000	0.000	0.000	0.000	0.006	0.000	33	18	386	18	1	385	43.7	6.64	15	16	13	9	14	14	16	13
False	High	High	High	High	High	High	High	High	High	High	High	High	High	High	High	IsMasterProtein	P10643	Complement component C7 OS=Homo sapiens OX=9606 GN=C7 PE=1 SV=2	0.000	0.000	0.000	0.000	0.000	0.000	0.000	0.000	0.000	0.000	0.000	0.000	0.000	0.007	0.000	16	18	191	18	1	843	93.5	6.48	11	9	11	8	9	9	10	9
False	High	High	High	High	High	High	High	High	High	High	High	High	High	n/a	High	IsMasterProtein	Q03403	Trefoil factor 2 OS=Homo sapiens OX=9606 GN=TFF2 PE=1 SV=2	0.000	0.000	0.000	0.000	0.000	0.000	0.000	0.000	0.000	0.000	0.000	0.000	0.000		0.000	67	8	125	8	1	129	14.3	5.81	5	6	6	4	6	5	3	5
False	High	High	High	High	High	High	High	High	High	High	High	High	High	n/a	Medium	IsMasterProtein	P01624	Immunoglobulin kappa variable 3-15 OS=Homo sapiens OX=9606 GN=IGKV3-15 PE=1 SV=2	0.000	0.000	0.000	0.000	0.000	0.000	0.000	0.000	0.000	0.000	0.000	0.000	0.000		0.010	53	13	313	7	1	115	12.5	5.19	5	5	5	8	4	6	5	6
False	High	High	High	High	High	High	High	High	High	High	High	High	High	n/a	n/a	None	P22528	Cornifin-B OS=Homo sapiens OX=9606 GN=SPRR1B PE=1 SV=2	0.000	0.000	0.000	0.000	0.000	0.000	0.000	0.000	0.000	0.000	0.000	0.000	0.000			71	8	177	8	1	89	9.9	8.48	6	6	6	1	1	6	7	4
False	High	High	High	High	High	High	High	High	High	High	High	High	High	n/a	n/a	IsMasterProtein	P05109	Protein S100-A8 OS=Homo sapiens OX=9606 GN=S100A8 PE=1 SV=1	0.000	0.000	0.000	0.000	0.000	0.000	0.000	0.000	0.000	0.000	0.000	0.000	0.000			76	12	620	11	1	93	10.8	7.03	9	9	9	7	11	10	11	6
False	High	High	High	High	High	High	High	High	High	High	High	High	High	n/a	n/a	IsMasterProtein	P30086	Phosphatidylethanolamine-binding protein 1 OS=Homo sapiens OX=9606 GN=PEBP1 PE=1 SV=3	0.000	0.000	0.000	0.000	0.000	0.000	0.000	0.000	0.000	0.000	0.000	0.000	0.000			58	10	194	10	1	187	21.0	7.53	7	7	8	3	7	6	8	7
False	High	High	High	High	High	High	High	High	High	High	High	High	High	n/a	n/a	IsMasterProtein	P01040	Cystatin-A OS=Homo sapiens OX=9606 GN=CSTA PE=1 SV=1	0.000	0.000	0.000	0.000	0.000	0.000	0.000	0.000	0.000	0.000	0.000	0.000	0.000			95	14	351	13	1	98	11.0	5.50	9	10	8	6	10	11	10	8
False	High	High	High	High	High	High	High	High	High	High	High	High	High	n/a	n/a	IsMasterProtein	P19320	Vascular cell adhesion protein 1 OS=Homo sapiens OX=9606 GN=VCAM1 PE=1 SV=1	0.000	0.000	0.000	0.000	0.000	0.000	0.000	0.000	0.000	0.000	0.000	0.000	0.002			16	15	130	15	1	739	81.2	5.22	10	10	8	6	5	10	12	5
False	High	n/a	n/a	High	High	n/a	n/a	High	High	n/a	n/a	n/a	High	n/a	n/a	None	P19320-2	Isoform 2 of Vascular cell adhesion protein 1 OS=Homo sapiens OX=9606 GN=VCAM1	0.000			0.000	0.000			0.000	0.000				0.002			14	11	51	11	1	647	71.2	5.17	10			6	5			5
False	High	High	High	High	High	High	High	High	High	High	High	High	High	High	High	IsMasterProtein	Q8WZ42	Titin OS=Homo sapiens OX=9606 GN=TTN PE=1 SV=4	0.000	0.000	0.000	0.000	0.000	0.000	0.000	0.000	0.000	0.000	0.000	0.000	0.000	0.000	0.000	9	316	3673	273	1	34350	3813.7	6.35	117	86	117	111	120	115	119	123
False	High	High	High	High	High	High	High	High	High	High	High	High	High	n/a	n/a	IsMasterProtein	P24855	Deoxyribonuclease-1 OS=Homo sapiens OX=9606 GN=DNASE1 PE=1 SV=1	0.000	0.000	0.000	0.000	0.000	0.000	0.000	0.000	0.000	0.000	0.000	0.000	0.000			37	15	412	15	1	282	31.4	4.91	12	12	13	9	11	13	13	11
False	High	High	High	High	High	High	High	High	High	High	High	High	High	High	High	IsMasterProteinCandidate	Q7KYR7	Butyrophilin subfamily 2 member A1 OS=Homo sapiens OX=9606 GN=BTN2A1 PE=1 SV=3	0.000	0.000	0.000	0.000	0.000	0.000	0.000	0.000	0.000	0.000	0.000	0.000	0.000	0.000	0.000	19	16	267	14	1	527	59.6	6.48	8	5	6	7	8	8	8	8
False	High	High	High	High	High	High	High	High	High	High	High	High	High	High	High	IsMasterProtein	Q7KYR7-1	Isoform 2 of Butyrophilin subfamily 2 member A1 OS=Homo sapiens OX=9606 GN=BTN2A1	0.000	0.000	0.000	0.000	0.000	0.000	0.000	0.000	0.000	0.000	0.000	0.000	0.000	0.000	0.000	19	16	267	14	1	528	60.0	6.30	8	5	6	7	8	8	8	8
False	High	High	High	High	High	High	High	High	High	High	High	High	High	n/a	n/a	IsMasterProtein	P05452	Tetranectin OS=Homo sapiens OX=9606 GN=CLEC3B PE=1 SV=3	0.000	0.000	0.000	0.000	0.000	0.000	0.000	0.000	0.000	0.000	0.000	0.000	0.000			58	14	328	14	1	202	22.5	5.67	11	11	10	9	11	12	11	13
False	High	High	High	High	n/a	High	High	n/a	High	High	High	High	High	High	High	IsMasterProtein	P0DJD7	Pepsin A-4 OS=Homo sapiens OX=9606 GN=PGA4 PE=1 SV=1	0.000	0.000	0.000	0.000		0.000	0.000		0.000	0.000	0.000	0.000	0.000	0.000	0.000	15	19	838	7	1	388	42.0	4.34	12	13	14	10		12	10
False	High	High	High	High	High	High	High	High	High	High	High	High	High	High	n/a	IsMasterProtein	P15289	Arylsulfatase A OS=Homo sapiens OX=9606 GN=ARSA PE=1 SV=3	0.000	0.000	0.000	0.000	0.000	0.000	0.000	0.000	0.000	0.000	0.000	0.000	0.000	0.004		25	14	233	12	1	507	53.6	6.07	12	11	10	6	11	10	10	4
False	High	High	High	High	High	High	High	High	High	High	High	High	High	High	High	IsMasterProtein	Q9UBX5	Fibulin-5 OS=Homo sapiens OX=9606 GN=FBLN5 PE=1 SV=1	0.000	0.000	0.000	0.000	0.000	0.000	0.000	0.000	0.000	0.000	0.000	0.000	0.000	0.000	0.000	35	22	263	21	1	448	50.1	4.73	14	13	11	6	12	13	14	12
False	High	High	n/a	n/a	n/a	High	n/a	High	High	High	High	High	High	n/a	n/a	IsMasterProtein	A6NMY6	Putative annexin A2-like protein OS=Homo sapiens OX=9606 GN=ANXA2P2 PE=5 SV=2	0.000	0.000				0.000		0.000	0.000	0.000	0.000	0.000	0.003			42	22	129	2	1	339	38.6	6.95	14	9				17		4
False	High	High	High	High	High	High	High	High	High	High	High	High	High	High	High	IsMasterProtein	O94919	Endonuclease domain-containing 1 protein OS=Homo sapiens OX=9606 GN=ENDOD1 PE=1 SV=2	0.000	0.000	0.000	0.000	0.000	0.000	0.000	0.000	0.000	0.000	0.000	0.000	0.000	0.006	0.000	32	20	224	19	1	500	55.0	5.71	11	13	12	7	11	9	14	10
False	High	High	High	High	High	High	High	High	High	High	High	High	High	n/a	n/a	IsMasterProtein	P23142-4	Isoform C of Fibulin-1 OS=Homo sapiens OX=9606 GN=FBLN1	0.000	0.000	0.000	0.000	0.000	0.000	0.000	0.000	0.000	0.000	0.000	0.000	0.000			29	29	261	29	1	683	74.4	5.24	16	15	18	14	18	14	19	19
False	High	High	High	High	n/a	n/a	High	n/a	High	High	High	n/a	High	High	High	None	P15941-15	Isoform T10 of Mucin-1 OS=Homo sapiens OX=9606 GN=MUC1	0.000	0.000	0.000	0.000			0.000		0.000	0.000	0.000		0.000	0.000	0.000	39	8	158	2	1	224	23.7	7.91	7	7	7	5			8
False	High	High	High	High	High	n/a	High	n/a	High	High	High	n/a	High	High	High	None	P15941-11	Isoform Y-LSP of Mucin-1 OS=Homo sapiens OX=9606 GN=MUC1	0.000	0.000	0.000	0.000	0.000		0.000		0.000	0.000	0.000		0.000	0.000	0.000	38	9	181	3	1	264	28.4	6.68	7	7	7	5	7		8
False	High	High	High	High	High	n/a	High	n/a	High	High	High	n/a	High	High	High	None	P15941-8	Isoform 8 of Mucin-1 OS=Homo sapiens OX=9606 GN=MUC1	0.000	0.000	0.000	0.000	0.000		0.000		0.000	0.000	0.000		0.000	0.000	0.000	36	9	181	3	1	273	29.6	6.52	7	7	7	5	7		8
False	High	High	High	High	High	n/a	High	n/a	High	High	High	n/a	High	High	High	None	P15941-3	Isoform 3 of Mucin-1 OS=Homo sapiens OX=9606 GN=MUC1	0.000	0.000	0.000	0.000	0.000		0.000		0.000	0.000	0.000		0.000	0.000	0.000	8	9	181	3	1	1252	121.7	7.47	7	7	7	5	7		8
False	High	High	High	High	High	n/a	High	n/a	High	High	High	n/a	High	High	High	None	P15941-7	Isoform Y of Mucin-1 OS=Homo sapiens OX=9606 GN=MUC1	0.000	0.000	0.000	0.000	0.000		0.000		0.000	0.000	0.000		0.000	0.000	0.000	39	9	181	3	1	255	27.5	6.38	7	7	7	5	7		8
False	High	High	High	High	High	n/a	High	n/a	High	High	High	n/a	High	High	High	None	P15941-4	Isoform 4 of Mucin-1 OS=Homo sapiens OX=9606 GN=MUC1	0.000	0.000	0.000	0.000	0.000		0.000		0.000	0.000	0.000		0.000	0.000	0.000	8	9	181	3	1	1243	120.9	7.46	7	7	7	5	7		8
False	High	High	High	High	High	High	High	n/a	High	High	High	n/a	High	High	High	IsMasterProteinCandidate	P15941	Mucin-1 OS=Homo sapiens OX=9606 GN=MUC1 PE=1 SV=3	0.000	0.000	0.000	0.000	0.000	0.000	0.000		0.000	0.000	0.000		0.000	0.000	0.000	9	11	199	4	1	1255	122.0	7.47	7	7	7	5	7	9	8
False	High	High	High	High	n/a	n/a	High	n/a	High	High	High	n/a	High	High	High	None	P15941-6	Isoform 6 of Mucin-1 OS=Homo sapiens OX=9606 GN=MUC1	0.000	0.000	0.000	0.000			0.000		0.000	0.000	0.000		0.000	0.000	0.000	38	8	158	2	1	230	24.6	7.83	7	7	7	5			8
False	High	High	High	High	High	High	High	n/a	High	High	High	n/a	High	High	High	IsMasterProtein	P15941-2	Isoform 2 of Mucin-1 OS=Homo sapiens OX=9606 GN=MUC1	0.000	0.000	0.000	0.000	0.000	0.000	0.000		0.000	0.000	0.000		0.000	0.000	0.000	8	11	199	4	1	1264	122.9	7.56	7	7	7	5	7	9	8
False	High	High	High	High	High	High	High	High	High	High	High	High	High	High	High	IsMasterProtein	P80370	Protein delta homolog 1 OS=Homo sapiens OX=9606 GN=DLK1 PE=1 SV=3	0.000	0.000	0.000	0.000	0.000	0.000	0.000	0.000	0.000	0.000	0.000	0.000	0.000	0.000	0.000	23	12	376	12	1	383	41.3	5.67	8	8	7	7	7	7	9	9
False	High	High	High	High	High	High	High	High	High	High	High	High	High	n/a	n/a	IsMasterProteinCandidate	P15586-2	Isoform 2 of N-acetylglucosamine-6-sulfatase OS=Homo sapiens OX=9606 GN=GNS	0.000	0.000	0.000	0.000	0.000	0.000	0.000	0.000	0.000	0.000	0.000	0.000	0.002			22	17	259	17	1	532	60.0	8.12	13	12	10	7	15	11	12	9
False	High	High	High	High	High	High	High	High	High	High	High	High	High	n/a	n/a	IsMasterProtein	P15586	N-acetylglucosamine-6-sulfatase OS=Homo sapiens OX=9606 GN=GNS PE=1 SV=3	0.000	0.000	0.000	0.000	0.000	0.000	0.000	0.000	0.000	0.000	0.000	0.000	0.002			22	17	259	17	1	552	62.0	8.31	13	12	10	7	15	11	12	9
False	High	High	High	High	High	High	High	High	High	High	High	High	High	n/a	n/a	IsMasterProteinCandidate	P21333-2	Isoform 2 of Filamin-A OS=Homo sapiens OX=9606 GN=FLNA	0.000	0.000	0.000	0.000	0.000	0.000	0.000	0.000	0.000	0.000	0.000	0.000	0.000			7	28	164	27	1	2639	279.8	6.05	14	15	13	5	9	13	12	10
False	High	High	High	High	High	High	High	High	High	High	High	High	High	n/a	n/a	IsMasterProtein	P21333	Filamin-A OS=Homo sapiens OX=9606 GN=FLNA PE=1 SV=4	0.000	0.000	0.000	0.000	0.000	0.000	0.000	0.000	0.000	0.000	0.000	0.000	0.000			7	28	164	27	1	2647	280.6	6.06	14	15	13	5	9	13	12	10
False	High	High	High	High	High	High	High	High	High	High	High	High	High	n/a	n/a	IsMasterProtein	Q9Y5Y7	Lymphatic vessel endothelial hyaluronic acid receptor 1 OS=Homo sapiens OX=9606 GN=LYVE1 PE=1 SV=2	0.000	0.000	0.000	0.000	0.000	0.000	0.000	0.000	0.000	0.000	0.000	0.000	0.000			29	14	273	11	1	322	35.2	8.28	8	8	9	7	9	9	9	10
False	High	High	High	High	High	High	High	High	High	High	High	High	High	High	High	IsMasterProtein	Q9UNN8	Endothelial protein C receptor OS=Homo sapiens OX=9606 GN=PROCR PE=1 SV=1	0.000	0.000	0.000	0.000	0.000	0.000	0.000	0.000	0.000	0.000	0.000	0.000	0.000	0.000	0.000	29	10	567	10	1	238	26.7	7.18	9	10	10	8	9	10	9	10
False	High	High	High	n/a	High	High	High	High	High	High	High	High	High	n/a	n/a	None	Q9NQ38-3	Isoform long of Serine protease inhibitor Kazal-type 5 OS=Homo sapiens OX=9606 GN=SPINK5	0.000	0.000	0.000		0.000	0.000	0.000	0.000	0.000	0.000	0.000	0.000	0.000			27	38	258	36	1	1094	124.0	8.09	23	8	15		26	23	24	9
False	High	High	High	High	n/a	High	High	High	High	High	n/a	High	High	n/a	n/a	IsMasterProtein	Q9NQ38	Serine protease inhibitor Kazal-type 5 OS=Homo sapiens OX=9606 GN=SPINK5 PE=1 SV=2	0.000	0.000	0.000	0.000		0.000	0.000	0.000	0.000	0.000		0.000	0.000			32	45	251	43	1	1064	120.6	8.06	23	8	15	28		23	24	9
False	High	n/a	High	n/a	High	High	n/a	High	High	High	High	High	High	n/a	n/a	None	Q9UN70-2	Isoform 2 of Protocadherin gamma-C3 OS=Homo sapiens OX=9606 GN=PCDHGC3	0.000		0.000		0.000	0.000		0.000	0.000	0.000	0.000	0.000	0.002			12	13	85	13	1	863	94.4	5.16	10		6		7	8		8
False	High	High	High	High	High	High	High	High	High	High	High	High	High	n/a	n/a	IsMasterProtein	Q9UN70	Protocadherin gamma-C3 OS=Homo sapiens OX=9606 GN=PCDHGC3 PE=1 SV=1	0.000	0.000	0.000	0.004	0.000	0.000	0.000	0.000	0.000	0.000	0.000	0.000	0.002			12	14	110	14	1	934	101.0	5.21	10	7	6	6	7	8	10	8
False	High	High	High	High	High	High	High	n/a	High	High	n/a	High	High	High	High	None	P12111-4	Isoform 4 of Collagen alpha-3(VI) chain OS=Homo sapiens OX=9606 GN=COL6A3	0.000	0.000	0.000	0.000	0.000	0.000	0.000		0.000	0.000		0.000	0.000	0.004	0.000	11	42	366	40	1	2570	278.0	8.15	26	20	20	17	22	19	23
False	High	High	High	High	High	High	High	High	High	High	High	High	High	High	High	IsMasterProtein	P12111	Collagen alpha-3(VI) chain OS=Homo sapiens OX=9606 GN=COL6A3 PE=1 SV=5	0.000	0.000	0.000	0.000	0.000	0.000	0.000	0.000	0.000	0.000	0.000	0.000	0.000	0.004	0.000	10	44	425	42	1	3177	343.5	6.68	26	20	20	17	22	19	23	19
False	High	High	High	High	High	High	High	High	High	High	High	High	High	High	High	IsMasterProteinCandidate	P12111-2	Isoform 2 of Collagen alpha-3(VI) chain OS=Homo sapiens OX=9606 GN=COL6A3	0.000	0.000	0.000	0.000	0.000	0.000	0.000	0.000	0.000	0.000	0.000	0.000	0.000	0.004	0.000	11	44	425	42	1	2971	321.2	7.30	26	20	20	17	22	19	23	19
False	High	High	High	High	High	n/a	High	n/a	High	n/a	n/a	n/a	n/a	n/a	n/a	IsMasterProtein	A0A0B4J1X5	Immunoglobulin heavy variable 3-74 OS=Homo sapiens OX=9606 GN=IGHV3-74 PE=3 SV=1	0.000	0.000	0.000	0.000	0.000		0.000		0.000							58	11	225	4	1	117	12.8	8.66	7	9	9	7	8		8
False	High	High	High	High	High	High	High	High	High	High	High	High	High	High	High	IsMasterProtein	P01591	Immunoglobulin J chain OS=Homo sapiens OX=9606 GN=JCHAIN PE=1 SV=4	0.000	0.000	0.000	0.000	0.000	0.000	0.000	0.000	0.000	0.000	0.000	0.000	0.000	0.000	0.000	60	9	247	8	1	159	18.1	5.24	8	6	7	4	7	6	7	6
False	High	High	High	High	High	High	High	High	High	High	High	High	High	High	High	IsMasterProtein	P04156	Major prion protein OS=Homo sapiens OX=9606 GN=PRNP PE=1 SV=1	0.000	0.000	0.000	0.000	0.000	0.000	0.000	0.000	0.000	0.000	0.000	0.000	0.000	0.000	0.000	30	15	330	15	1	253	27.6	9.00	10	11	11	7	10	10	10	10
False	High	High	High	High	High	High	High	High	High	High	High	High	High	n/a	n/a	IsMasterProtein	O00241	Signal-regulatory protein beta-1 OS=Homo sapiens OX=9606 GN=SIRPB1 PE=1 SV=5	0.000	0.000	0.000	0.000	0.000	0.000	0.000	0.000	0.000	0.000	0.000	0.000	0.003			20	7	53	7	1	398	43.2	6.52	5	4	6	1	4	3	5	4
False	High	High	High	High	High	High	High	High	High	High	High	High	High	High	High	IsMasterProtein	P55000	Secreted Ly-6/uPAR-related protein 1 OS=Homo sapiens OX=9606 GN=SLURP1 PE=1 SV=2	0.000	0.000	0.000	0.000	0.000	0.000	0.000	0.000	0.000	0.000	0.000	0.000	0.000	0.000	0.000	53	9	340	8	1	103	11.2	5.33	8	6	6	5	7	6	7	6
False	High	High	High	n/a	High	High	High	High	High	High	High	High	n/a	n/a	n/a	IsMasterProtein	P53634	Dipeptidyl peptidase 1 OS=Homo sapiens OX=9606 GN=CTSC PE=1 SV=2	0.000	0.000	0.000		0.000	0.000	0.000	0.001	0.000	0.000	0.000	0.002				26	15	111	15	1	463	51.8	6.99	12	11	9		10	6	9	7
False	High	High	High	High	High	High	High	High	High	High	High	High	High	n/a	High	IsMasterProtein	Q13477	Mucosal addressin cell adhesion molecule 1 OS=Homo sapiens OX=9606 GN=MADCAM1 PE=1 SV=2	0.000	0.000	0.000	0.000	0.000	0.000	0.000	0.000	0.000	0.000	0.000	0.000	0.000		0.000	26	9	121	9	1	382	40.1	5.12	7	6	6	6	5	7	8	4
False	High	High	High	High	High	High	High	High	High	High	High	High	High	n/a	High	IsMasterProteinCandidate	Q13477-2	Isoform 2 of Mucosal addressin cell adhesion molecule 1 OS=Homo sapiens OX=9606 GN=MADCAM1	0.000	0.000	0.000	0.000	0.000	0.000	0.000	0.000	0.000	0.000	0.000	0.000	0.000		0.000	36	9	121	9	1	271	28.7	5.80	7	6	6	6	5	7	8	4
False	High	High	High	High	High	High	High	High	High	High	High	High	High	n/a	High	IsMasterProteinCandidate	Q13477-3	Isoform 3 of Mucosal addressin cell adhesion molecule 1 OS=Homo sapiens OX=9606 GN=MADCAM1	0.000	0.000	0.000	0.000	0.000	0.000	0.000	0.000	0.000	0.000	0.000	0.000	0.000		0.000	33	9	121	9	1	295	31.1	5.81	7	6	6	6	5	7	8	4
False	High	High	High	High	High	High	High	High	High	High	High	High	High	n/a	n/a	IsMasterProtein	P07339	Cathepsin D OS=Homo sapiens OX=9606 GN=CTSD PE=1 SV=1	0.000	0.000	0.000	0.000	0.000	0.000	0.000	0.000	0.000	0.000	0.000	0.000	0.000			47	25	417	25	1	412	44.5	6.54	16	19	12	8	21	16	17	13
False	High	High	n/a	High	High	High	High	High	High	High	High	High	n/a	n/a	n/a	IsMasterProtein	Q8TCZ2	CD99 antigen-like protein 2 OS=Homo sapiens OX=9606 GN=CD99L2 PE=1 SV=1	0.000	0.000		0.003	0.000	0.000	0.000	0.000	0.000	0.000	0.001	0.005				21	10	144	10	1	262	28.0	5.14	9	7		5	7	7	7	5
False	High	High	High	High	High	High	High	High	High	High	High	High	High	High	High	IsMasterProtein	P10451-5	Isoform 5 of Osteopontin OS=Homo sapiens OX=9606 GN=SPP1	0.000	0.000	0.000	0.000	0.000	0.000	0.000	0.000	0.000	0.000	0.000	0.000	0.000	0.000	0.000	31	18	257	5	1	300	33.8	4.61	5	4	3	1	4	2	4	3
False	High	n/a	n/a	n/a	n/a	High	High	n/a	n/a	n/a	High	n/a	n/a	n/a	n/a	IsMasterProtein	P08637	Low affinity immunoglobulin gamma Fc region receptor III-A OS=Homo sapiens OX=9606 GN=FCGR3A PE=1 SV=2	0.000					0.000	0.000				0.000					34	12	107	4	1	254	29.1	8.07	11					11	11
False	High	High	High	High	High	High	High	High	High	High	High	High	High	Medium	n/a	IsMasterProtein	Q15828	Cystatin-M OS=Homo sapiens OX=9606 GN=CST6 PE=1 SV=1	0.000	0.000	0.000	0.000	0.000	0.000	0.000	0.000	0.000	0.000	0.000	0.000	0.000	0.033		66	12	285	11	1	149	16.5	8.09	8	11	9	5	8	9	8	9
False	High	High	High	High	High	High	High	High	High	High	High	High	High	n/a	High	IsMasterProtein	P14384	Carboxypeptidase M OS=Homo sapiens OX=9606 GN=CPM PE=1 SV=2	0.000	0.000	0.000	0.000	0.000	0.000	0.000	0.000	0.000	0.000	0.000	0.000	0.004		0.009	26	13	137	13	1	443	50.5	7.36	9	10	11	3	11	8	10	6
False	High	High	High	High	High	High	High	High	High	High	High	High	High	High	High	IsMasterProtein	Q9GZM5	Protein YIPF3 OS=Homo sapiens OX=9606 GN=YIPF3 PE=1 SV=1	0.000	0.000	0.000	0.000	0.000	0.000	0.000	0.000	0.000	0.000	0.000	0.000	0.000	0.000	0.000	7	5	463	5	1	350	38.2	5.76	4	2	2	1	5	4	4	4
False	High	High	High	High	High	High	High	High	High	High	High	High	High	n/a	High	IsMasterProtein	P05156	Complement factor I OS=Homo sapiens OX=9606 GN=CFI PE=1 SV=2	0.000	0.000	0.000	0.000	0.000	0.000	0.000	0.000	0.000	0.000	0.000	0.000	0.000		0.000	46	36	321	35	1	583	65.7	7.50	19	18	30	16	20	20	19	14
False	High	High	High	High	High	High	High	High	High	High	High	High	High	High	High	IsMasterProtein	P10619	Lysosomal protective protein OS=Homo sapiens OX=9606 GN=CTSA PE=1 SV=2	0.000	0.000	0.000	0.000	0.000	0.000	0.000	0.000	0.000	0.000	0.000	0.000	0.000	0.010	0.000	25	17	274	17	1	480	54.4	6.61	12	10	12	6	10	14	13	13
False	High	High	High	High	High	High	High	High	High	High	High	High	High	High	High	IsMasterProteinCandidate	P10619-2	Isoform 2 of Lysosomal protective protein OS=Homo sapiens OX=9606 GN=CTSA	0.000	0.000	0.000	0.000	0.000	0.000	0.000	0.000	0.000	0.000	0.000	0.000	0.000	0.010	0.000	26	17	274	17	1	463	52.5	6.98	12	10	12	6	10	14	13	13
False	High	High	High	High	High	High	High	High	High	High	High	High	High	High	High	IsMasterProtein	P02671	Fibrinogen alpha chain OS=Homo sapiens OX=9606 GN=FGA PE=1 SV=2	0.000	0.000	0.000	0.000	0.000	0.000	0.000	0.000	0.000	0.000	0.000	0.000	0.000	0.000	0.000	35	40	592	38	1	866	94.9	6.01	12	21	22	34	27	16	16	13
False	High	n/a	High	High	High	High	High	High	High	High	High	High	High	Medium	n/a	IsMasterProtein	O00468-7	Isoform 7 of Agrin OS=Homo sapiens OX=9606 GN=AGRN	0.000		0.000	0.000	0.000	0.000	0.000	0.000	0.000	0.000	0.000	0.000	0.000	0.014		11	33	171	4	1	2064	216.7	6.30	11		11	9	14	13	10	9
False	High	High	n/a	High	High	n/a	High	High	High	n/a	High	n/a	High	Medium	High	IsMasterProtein	O00468-2	Isoform 2 of Agrin OS=Homo sapiens OX=9606 GN=AGRN	0.000	0.000		0.000	0.000		0.000	0.000	0.000		0.000		0.000	0.014	0.000	10	31	151	3	1	1964	205.5	6.51	11	14		9	14		10	9
False	High	n/a	n/a	High	High	n/a	High	High	High	n/a	n/a	n/a	High	Medium	n/a	None	O00468-3	Isoform 3 of Agrin OS=Homo sapiens OX=9606 GN=AGRN	0.000			0.000	0.000		0.000	0.000	0.000				0.000	0.015		8	25	106	0	2	2049	215.2	6.51	11			9	14		10	9
False	High	n/a	n/a	High	High	n/a	High	High	High	n/a	High	High	High	Medium	n/a	None	O00468-4	Isoform 4 of Agrin OS=Homo sapiens OX=9606 GN=AGRN	0.000			0.000	0.000		0.000	0.000	0.000		0.000	0.000	0.000	0.014		9	29	132	0	1	2060	216.3	6.46	11			9	14		10	9
False	High	n/a	n/a	High	High	n/a	High	High	High	n/a	High	n/a	High	Medium	n/a	None	O00468	Agrin OS=Homo sapiens OX=9606 GN=AGRN PE=1 SV=6	0.000			0.000	0.000		0.000	0.000	0.000		0.000		0.000	0.014		9	28	118	0	2	2068	217.2	6.39	11			9	14		10	9
False	High	n/a	n/a	High	High	High	High	High	High	n/a	n/a	n/a	High	Medium	n/a	None	O00468-5	Isoform 5 of Agrin OS=Homo sapiens OX=9606 GN=AGRN	0.000			0.000	0.000	0.000	0.000	0.000	0.000				0.000	0.014		10	30	121	4	1	2057	216.1	6.44	11			9	14	13	10	9
False	High	n/a	High	High	High	High	High	High	High	n/a	n/a	High	High	Medium	n/a	None	O00468-6	Isoform 6 of Agrin OS=Homo sapiens OX=9606 GN=AGRN	0.000		0.000	0.000	0.000	0.000	0.000	0.000	0.000			0.000	0.000	0.014		10	31	148	4	1	2045	214.7	6.40	11		11	9	14	13	10	9
False	High	High	High	High	High	High	High	High	High	High	High	High	High	High	High	IsMasterProtein	P06733	Alpha-enolase OS=Homo sapiens OX=9606 GN=ENO1 PE=1 SV=2	0.000	0.000	0.000	0.000	0.000	0.000	0.000	0.000	0.000	0.000	0.000	0.000	0.000	0.005	0.000	52	29	354	26	1	434	47.1	7.39	21	19	27	14	22	17	22	18
False	High	High	High	High	High	High	High	High	High	High	High	High	High	n/a	n/a	IsMasterProtein	O76076	WNT1-inducible-signaling pathway protein 2 OS=Homo sapiens OX=9606 GN=WISP2 PE=1 SV=1	0.000	0.000	0.000	0.000	0.000	0.000	0.000	0.000	0.000	0.000	0.000	0.000	0.004			34	9	86	9	1	250	26.8	7.88	3	3	4	3	2	3	4	3
False	High	High	High	High	High	High	High	High	High	High	High	High	High	n/a	High	IsMasterProtein	P15328	Folate receptor alpha OS=Homo sapiens OX=9606 GN=FOLR1 PE=1 SV=3	0.000	0.000	0.000	0.000	0.000	0.000	0.000	0.000	0.000	0.000	0.000	0.000	0.000		0.000	39	13	269	13	1	257	29.8	7.97	7	8	7	5	9	7	9	5
False	High	High	High	High	High	High	High	High	High	High	High	High	High	n/a	High	IsMasterProteinCandidate	Q9HBB8-2	Isoform 2 of Cadherin-related family member 5 OS=Homo sapiens OX=9606 GN=CDHR5	0.000	0.000	0.000	0.000	0.000	0.000	0.000	0.000	0.000	0.000	0.000	0.000	0.000		0.000	14	9	83	9	1	651	69.6	4.88	8	5	5	4	5	5	7	6
False	High	High	High	High	High	High	High	High	High	High	High	High	High	n/a	High	IsMasterProteinCandidate	Q9HBB8-4	Isoform 3 of Cadherin-related family member 5 OS=Homo sapiens OX=9606 GN=CDHR5	0.000	0.000	0.000	0.000	0.000	0.000	0.000	0.000	0.000	0.000	0.000	0.000	0.000		0.000	11	9	83	9	1	839	87.6	4.96	8	5	5	4	5	5	7	6
False	High	High	High	High	High	High	High	High	High	High	High	High	High	n/a	High	IsMasterProtein	Q9HBB8	Cadherin-related family member 5 OS=Homo sapiens OX=9606 GN=CDHR5 PE=1 SV=3	0.000	0.000	0.000	0.000	0.000	0.000	0.000	0.000	0.000	0.000	0.000	0.000	0.000		0.000	11	9	83	9	1	845	88.2	4.93	8	5	5	4	5	5	7	6
False	High	High	High	High	High	High	High	n/a	High	High	High	High	High	n/a	n/a	IsMasterProtein	P07476	Involucrin OS=Homo sapiens OX=9606 GN=IVL PE=1 SV=2	0.000	0.000	0.000	0.000	0.000	0.000	0.000		0.000	0.000	0.000	0.000	0.002			46	23	117	23	1	585	68.4	4.61	11	4	8	12	11	7	18
False	High	High	High	High	High	High	High	High	High	High	High	High	High	n/a	High	IsMasterProtein	Q92692-2	Isoform Alpha of Nectin-2 OS=Homo sapiens OX=9606 GN=NECTIN2	0.000	0.000	0.000	0.000	0.000	0.000	0.000	0.000	0.000	0.000	0.000	0.000	0.000		0.000	27	15	203	15	1	479	51.3	5.11	10	11	10	3	11	11	8	9
False	High	High	High	High	High	High	High	High	High	High	High	High	High	High	High	IsMasterProteinCandidate	P60174-1	Isoform 2 of Triosephosphate isomerase OS=Homo sapiens OX=9606 GN=TPI1	0.000	0.000	0.000	0.000	0.000	0.000	0.000	0.000	0.000	0.000	0.000	0.000	0.000	0.007	0.000	45	12	132	11	1	249	26.7	6.90	7	6	11	7	10	7	10	7
False	High	High	n/a	High	n/a	High	n/a	High	n/a	n/a	High	n/a	n/a	High	High	None	P60174-4	Isoform 4 of Triosephosphate isomerase OS=Homo sapiens OX=9606 GN=TPI1	0.000	0.000		0.000		0.000		0.000			0.000			0.007	0.000	35	8	53	7	1	167	17.9	5.58	7	6		7		7		7
False	High	High	High	High	High	High	High	High	High	High	High	High	High	High	High	IsMasterProtein	P60174	Triosephosphate isomerase OS=Homo sapiens OX=9606 GN=TPI1 PE=1 SV=3	0.000	0.000	0.000	0.000	0.000	0.000	0.000	0.000	0.000	0.000	0.000	0.000	0.000	0.007	0.000	39	12	132	11	1	286	30.8	5.92	7	6	11	7	10	7	10	7
False	High	High	High	High	High	High	High	High	High	High	High	High	High	n/a	n/a	IsMasterProtein	P61916	NPC intracellular cholesterol transporter 2 OS=Homo sapiens OX=9606 GN=NPC2 PE=1 SV=1	0.000	0.000	0.000	0.000	0.000	0.000	0.000	0.000	0.000	0.000	0.000	0.000	0.000			36	6	214	6	1	151	16.6	7.65	6	6	6	6	6	6	6	6
False	High	High	High	High	High	High	High	High	High	High	High	High	High	High	High	IsMasterProtein	Q07075	Glutamyl aminopeptidase OS=Homo sapiens OX=9606 GN=ENPEP PE=1 SV=3	0.000	0.000	0.000	0.000	0.000	0.000	0.000	0.000	0.000	0.000	0.000	0.000	0.000	0.005	0.000	24	31	189	30	1	957	109.2	5.47	14	19	14	7	14	15	17	9
False	High	High	High	High	High	High	High	High	High	High	High	High	High	n/a	High	IsMasterProtein	Q9NQ84-2	Isoform 2 of G-protein coupled receptor family C group 5 member C OS=Homo sapiens OX=9606 GN=GPRC5C	0.000	0.000	0.000	0.000	0.000	0.000	0.000	0.000	0.000	0.000	0.000	0.000	0.008		0.000	17	8	107	8	1	453	49.4	8.43	5	3	6	4	6	5	7	4
False	High	High	High	High	High	High	High	High	High	High	High	High	High	n/a	High	IsMasterProteinCandidate	Q9NQ84	G-protein coupled receptor family C group 5 member C OS=Homo sapiens OX=9606 GN=GPRC5C PE=1 SV=2	0.000	0.000	0.000	0.000	0.000	0.000	0.000	0.000	0.000	0.000	0.000	0.000	0.008		0.000	17	8	107	8	1	441	48.2	8.43	5	3	6	4	6	5	7	4
False	High	n/a	High	High	High	High	High	High	High	High	High	High	High	n/a	n/a	IsMasterProtein	Q96PD5	N-acetylmuramoyl-L-alanine amidase OS=Homo sapiens OX=9606 GN=PGLYRP2 PE=1 SV=1	0.000		0.000	0.000	0.000	0.000	0.000	0.000	0.000	0.000	0.001	0.000	0.000			26	19	175	16	1	576	62.2	7.55	13		11	10	10	12	11	13
False	High	High	High	High	High	High	High	High	High	High	High	High	High	High	High	IsMasterProtein	P0DMQ5	Putative transmembrane protein INAFM2 OS=Homo sapiens OX=9606 GN=INAFM2 PE=2 SV=1	0.000	0.000	0.000	0.000	0.000	0.000	0.000	0.000	0.000	0.000	0.000	0.000	0.000	0.000	0.000	31	5	195	5	1	153	15.4	9.31	3	4	5	3	4	3	4	4
False	High	High	High	High	High	High	High	High	High	High	High	High	High	n/a	n/a	IsMasterProtein	P08473	Neprilysin OS=Homo sapiens OX=9606 GN=MME PE=1 SV=2	0.000	0.000	0.000	0.000	0.000	0.000	0.000	0.000	0.000	0.000	0.000	0.000	0.000			18	17	172	17	1	750	85.5	5.73	13	12	13	8	15	13	13	13
False	High	High	High	High	High	High	High	High	High	High	High	High	n/a	n/a	n/a	IsMasterProtein	P06702	Protein S100-A9 OS=Homo sapiens OX=9606 GN=S100A9 PE=1 SV=1	0.000	0.000	0.000	0.000	0.000	0.000	0.000	0.000	0.000	0.000	0.000	0.000				62	12	177	12	1	114	13.2	6.13	6	4	5	3	6	6	10	4
False	High	High	High	High	High	High	High	High	High	High	High	High	High	High	High	IsMasterProtein	Q07654	Trefoil factor 3 OS=Homo sapiens OX=9606 GN=TFF3 PE=1 SV=2	0.000	0.000	0.000	0.000	0.000	0.000	0.000	0.000	0.000	0.000	0.000	0.000	0.000	0.000	0.000	59	13	202	13	1	94	10.2	6.92	8	7	6	6	9	5	7	5
False	High	High	High	High	High	High	High	High	High	High	High	High	High	Medium	Medium	IsMasterProtein	O95274	Ly6/PLAUR domain-containing protein 3 OS=Homo sapiens OX=9606 GN=LYPD3 PE=1 SV=2	0.000	0.000	0.000	0.000	0.000	0.000	0.000	0.001	0.000	0.000	0.000	0.000	0.000	0.032	0.011	29	13	107	13	1	346	35.9	7.75	9	4	5	7	8	7	8	5
False	High	High	High	High	High	High	High	High	High	High	High	High	High	Medium	Medium	IsMasterProtein	P31947	14-3-3 protein sigma OS=Homo sapiens OX=9606 GN=SFN PE=1 SV=1	0.000	0.000	0.000	0.000	0.000	0.000	0.000	0.001	0.000	0.000	0.000	0.000	0.000	0.020	0.011	37	14	109	10	1	248	27.8	4.74	8	4	5	2	13	6	7	3
False	High	High	High	High	High	High	High	High	High	High	High	High	High	High	High	IsMasterProtein	Q9H299	SH3 domain-binding glutamic acid-rich-like protein 3 OS=Homo sapiens OX=9606 GN=SH3BGRL3 PE=1 SV=1	0.000	0.000	0.000	0.000	0.000	0.000	0.000	0.000	0.000	0.000	0.000	0.000	0.000	0.000	0.000	53	8	339	7	1	93	10.4	4.93	6	6	7	5	6	6	7	6
False	High	High	High	High	High	High	High	High	High	High	High	High	High	High	High	IsMasterProtein	O14798	Tumor necrosis factor receptor superfamily member 10C OS=Homo sapiens OX=9606 GN=TNFRSF10C PE=1 SV=3	0.000	0.000	0.000	0.000	0.000	0.000	0.000	0.000	0.000	0.000	0.000	0.000	0.000	0.000	0.000	15	6	135	6	1	259	27.4	4.82	4	6	4	5	5	5	5	4
False	High	High	High	High	High	High	High	High	High	High	High	High	High	n/a	n/a	IsMasterProtein	P19835	Bile salt-activated lipase OS=Homo sapiens OX=9606 GN=CEL PE=1 SV=3	0.000	0.000	0.000	0.000	0.000	0.000	0.000	0.000	0.000	0.000	0.000	0.000	0.000			23	26	215	25	1	753	79.3	5.34	14	12	15	10	16	14	15	12
False	High	High	High	High	High	High	High	High	High	High	High	High	n/a	n/a	n/a	IsMasterProtein	Q96NY8	Nectin-4 OS=Homo sapiens OX=9606 GN=NECTIN4 PE=1 SV=1	0.000	0.000	0.000	0.000	0.000	0.000	0.000	0.000	0.000	0.000	0.000	0.001				17	9	72	9	1	510	55.4	5.38	7	6	5	3	7	4	6	3
False	High	High	High	High	High	High	High	High	High	High	High	High	High	n/a	n/a	IsMasterProteinCandidate	HBB_HUMAN	(Common contaminant protein)	0.000	0.000	0.000	0.000	0.000	0.000	0.000	0.000	0.000	0.000	0.000	0.000	0.000			86	19	377	19	1	146	15.9	7.28	5	14	10	4	5	18	7	3
False	High	High	High	High	High	High	High	High	High	High	High	High	High	n/a	n/a	IsMasterProtein	P68871	Hemoglobin subunit beta OS=Homo sapiens OX=9606 GN=HBB PE=1 SV=2	0.000	0.000	0.000	0.000	0.000	0.000	0.000	0.000	0.000	0.000	0.000	0.000	0.000			86	19	377	19	1	147	16.0	7.28	5	14	10	4	5	18	7	3
False	High	High	High	High	High	High	High	High	High	High	High	High	High	n/a	n/a	IsMasterProtein	P26992	Ciliary neurotrophic factor receptor subunit alpha OS=Homo sapiens OX=9606 GN=CNTFR PE=1 SV=2	0.000	0.000	0.000	0.004	0.000	0.000	0.000	0.000	0.000	0.000	0.000	0.000	0.005			20	10	134	9	1	372	40.6	6.76	10	7	8	4	8	9	10	7
False	High	n/a	High	High	n/a	High	High	High	High	High	High	High	High	n/a	n/a	IsMasterProteinCandidate	Q969P0-3	Isoform 3 of Immunoglobulin superfamily member 8 OS=Homo sapiens OX=9606 GN=IGSF8	0.000		0.000	0.000		0.000	0.000	0.000	0.000	0.000	0.000	0.000	0.000			15	10	122	9	1	526	55.8	8.78	6		7	4		5	9	3
False	High	High	High	High	High	High	High	High	High	High	High	High	High	n/a	n/a	IsMasterProtein	Q969P0	Immunoglobulin superfamily member 8 OS=Homo sapiens OX=9606 GN=IGSF8 PE=1 SV=1	0.000	0.000	0.000	0.000	0.000	0.000	0.000	0.000	0.000	0.000	0.000	0.000	0.000			13	10	144	9	1	613	65.0	8.00	6	6	7	4	7	5	9	3
False	High	High	n/a	n/a	n/a	High	High	n/a	High	High	High	High	High	n/a	n/a	IsMasterProtein	O43653	Prostate stem cell antigen OS=Homo sapiens OX=9606 GN=PSCA PE=1 SV=2	0.000	0.000				0.000	0.000		0.000	0.000	0.000	0.001	0.000			30	4	26	4	1	114	12.0	4.94	4	3				2	3
False	High	High	High	High	High	High	High	High	High	High	High	High	High	High	High	IsMasterProtein	P61769	Beta-2-microglobulin OS=Homo sapiens OX=9606 GN=B2M PE=1 SV=1	0.000	0.000	0.000	0.000	0.000	0.000	0.000	0.000	0.000	0.000	0.000	0.000	0.000	0.004	0.006	45	10	252	10	1	119	13.7	6.52	7	7	8	3	6	6	8	5
False	High	High	High	High	High	High	High	High	High	High	High	High	High	Medium	High	IsMasterProtein	Q7Z3B1	Neuronal growth regulator 1 OS=Homo sapiens OX=9606 GN=NEGR1 PE=1 SV=3	0.000	0.000	0.000	0.000	0.000	0.000	0.000	0.000	0.000	0.000	0.000	0.000	0.000	0.031	0.000	29	11	137	11	1	354	38.7	6.21	5	6	9	5	6	6	5	7
False	High	High	High	High	High	High	High	High	High	High	High	High	n/a	Medium	n/a	IsMasterProtein	P13591	Neural cell adhesion molecule 1 OS=Homo sapiens OX=9606 GN=NCAM1 PE=1 SV=3	0.000	0.000	0.000	0.001	0.000	0.000	0.000	0.000	0.000	0.000	0.000	0.000		0.031		17	19	105	17	1	858	94.5	4.87	15	6	6	2	6	7	12	9
False	High	High	High	High	High	High	High	High	High	High	High	High	n/a	Medium	n/a	IsMasterProteinCandidate	P13591-1	Isoform 2 of Neural cell adhesion molecule 1 OS=Homo sapiens OX=9606 GN=NCAM1	0.000	0.000	0.000	0.001	0.000	0.000	0.000	0.000	0.000	0.000	0.000	0.000		0.031		17	19	105	17	1	848	93.3	4.87	15	6	6	2	6	7	12	9
False	High	High	High	High	High	High	High	High	High	High	High	High	High	n/a	Medium	IsMasterProtein	P33908	Mannosyl-oligosaccharide 1,2-alpha-mannosidase IA OS=Homo sapiens OX=9606 GN=MAN1A1 PE=1 SV=3	0.000	0.000	0.000	0.000	0.000	0.000	0.000	0.000	0.000	0.000	0.000	0.000	0.000		0.011	32	33	348	32	1	653	72.9	6.47	21	20	25	17	24	24	20	17
False	High	High	High	High	High	High	High	High	High	High	High	High	High	n/a	High	IsMasterProtein	B9A064	Immunoglobulin lambda-like polypeptide 5 OS=Homo sapiens OX=9606 GN=IGLL5 PE=2 SV=2	0.000	0.000	0.000	0.000	0.000	0.000	0.000	0.000	0.000	0.000	0.000	0.000	0.000		0.009	53	17	426	7	1	214	23.0	8.84	4	4	2	6	4	14	3	12
False	High	High	High	High	High	High	High	High	High	High	High	High	High	n/a	n/a	IsMasterProtein	O14498	Immunoglobulin superfamily containing leucine-rich repeat protein OS=Homo sapiens OX=9606 GN=ISLR PE=2 SV=1	0.000	0.000	0.000	0.000	0.000	0.000	0.000	0.000	0.000	0.000	0.000	0.004	0.000			17	10	97	10	1	428	46.0	5.15	6	7	6	2	5	5	7	5
False	High	High	High	High	High	High	High	High	High	High	High	High	High	n/a	n/a	IsMasterProtein	P02766	Transthyretin OS=Homo sapiens OX=9606 GN=TTR PE=1 SV=1	0.000	0.000	0.000	0.000	0.000	0.000	0.000	0.000	0.000	0.000	0.000	0.000	0.000			45	14	413	14	1	147	15.9	5.76	10	10	12	9	12	10	9	10
False	High	High	High	High	High	High	High	High	High	High	High	High	High	n/a	n/a	IsMasterProtein	P61970	Nuclear transport factor 2 OS=Homo sapiens OX=9606 GN=NUTF2 PE=1 SV=1	0.000	0.000	0.000	0.001	0.000	0.000	0.000	0.000	0.000	0.000	0.000	0.000	0.003			43	7	198	6	1	127	14.5	5.38	5	5	4	2	5	5	5	5
False	High	High	High	High	High	High	High	High	High	High	High	High	High	High	High	IsMasterProtein	P22792	Carboxypeptidase N subunit 2 OS=Homo sapiens OX=9606 GN=CPN2 PE=1 SV=3	0.000	0.000	0.000	0.000	0.000	0.000	0.000	0.000	0.000	0.000	0.000	0.000	0.000	0.000	0.000	20	13	184	13	1	545	60.5	5.99	9	6	7	6	10	7	8	4
False	High	High	High	High	High	High	High	High	High	High	High	High	High	n/a	High	IsMasterProteinCandidate	P01258-2	Isoform 2 of Calcitonin OS=Homo sapiens OX=9606 GN=CALCA	0.000	0.000	0.000	0.000	0.000	0.000	0.000	0.000	0.000	0.000	0.000	0.000	0.002		0.000	19	3	50	3	1	141	15.5	5.77	3	2	3	3	3	3	3	3
False	High	High	High	High	High	High	High	High	High	High	High	High	High	n/a	High	IsMasterProtein	P01258	Calcitonin OS=Homo sapiens OX=9606 GN=CALCA PE=1 SV=3	0.000	0.000	0.000	0.000	0.000	0.000	0.000	0.000	0.000	0.000	0.000	0.000	0.002		0.000	19	3	50	3	1	141	15.5	6.16	3	2	3	3	3	3	3	3
False	High	High	High	High	High	High	High	High	High	High	High	High	High	Medium	n/a	IsMasterProtein	Q8N114	Protein shisa-5 OS=Homo sapiens OX=9606 GN=SHISA5 PE=1 SV=1	0.000	0.000	0.000	0.000	0.000	0.000	0.000	0.000	0.000	0.000	0.000	0.000	0.000	0.018		18	5	266	5	1	240	25.6	6.68	4	3	3	3	4	3	3	3
False	High	High	High	High	High	High	High	High	High	High	High	High	High	n/a	n/a	IsMasterProteinCandidate	Q9BY67-4	Isoform 4 of Cell adhesion molecule 1 OS=Homo sapiens OX=9606 GN=CADM1	0.000	0.000	0.000	0.000	0.000	0.000	0.000	0.000	0.000	0.000	0.000	0.000	0.002			29	15	235	15	1	453	49.6	5.03	10	11	10	6	12	11	13	10
False	High	High	High	High	High	High	High	High	High	High	High	High	High	n/a	n/a	IsMasterProteinCandidate	Q9BY67-5	Isoform 5 of Cell adhesion molecule 1 OS=Homo sapiens OX=9606 GN=CADM1	0.000	0.000	0.000	0.000	0.000	0.000	0.000	0.000	0.000	0.000	0.000	0.000	0.002			32	15	235	15	1	414	45.6	5.12	10	11	10	6	12	11	13	10
False	High	High	High	High	High	High	High	High	High	High	High	High	High	n/a	n/a	IsMasterProteinCandidate	Q9BY67	Cell adhesion molecule 1 OS=Homo sapiens OX=9606 GN=CADM1 PE=1 SV=2	0.000	0.000	0.000	0.000	0.000	0.000	0.000	0.000	0.000	0.000	0.000	0.000	0.002			30	15	235	15	1	442	48.5	5.07	10	11	10	6	12	11	13	10
False	High	High	High	High	High	High	High	High	High	High	High	High	High	n/a	n/a	IsMasterProtein	Q9BY67-3	Isoform 3 of Cell adhesion molecule 1 OS=Homo sapiens OX=9606 GN=CADM1	0.000	0.000	0.000	0.000	0.000	0.000	0.000	0.000	0.000	0.000	0.000	0.000	0.002			28	15	235	15	1	471	51.5	4.87	10	11	10	6	12	11	13	10
False	High	High	High	High	High	High	High	High	High	High	High	High	High	n/a	n/a	IsMasterProtein	P17900	Ganglioside GM2 activator OS=Homo sapiens OX=9606 GN=GM2A PE=1 SV=4	0.000	0.000	0.000	0.000	0.000	0.000	0.000	0.000	0.000	0.000	0.000	0.000	0.000			47	14	390	14	1	193	20.8	5.31	7	9	7	5	10	8	10	8
False	High	High	High	High	High	High	High	High	High	High	High	High	High	n/a	n/a	IsMasterProtein	P10645	Chromogranin-A OS=Homo sapiens OX=9606 GN=CHGA PE=1 SV=7	0.000	0.000	0.000	0.000	0.000	0.000	0.000	0.000	0.000	0.000	0.000	0.000	0.000			13	7	95	6	1	457	50.7	4.60	6	4	4	3	4	6	4	5
False	High	High	High	High	High	High	High	High	High	High	High	High	High	High	High	IsMasterProtein	P19823	Inter-alpha-trypsin inhibitor heavy chain H2 OS=Homo sapiens OX=9606 GN=ITIH2 PE=1 SV=2	0.000	0.000	0.000	0.000	0.000	0.000	0.000	0.000	0.000	0.000	0.000	0.000	0.000	0.000	0.000	9	15	325	15	1	946	106.4	6.86	6	5	4	12	9	6	6	7
False	High	High	High	High	High	High	High	High	High	High	High	High	High	n/a	n/a	IsMasterProtein	O95998	Interleukin-18-binding protein OS=Homo sapiens OX=9606 GN=IL18BP PE=1 SV=2	0.000	0.000	0.000	0.000	0.000	0.000	0.000	0.000	0.000	0.000	0.000	0.000	0.000			34	14	283	14	1	194	21.1	7.39	7	6	6	9	6	6	6	7
False	High	High	High	High	High	High	High	High	High	High	High	High	High	High	High	IsMasterProtein	P26842	CD27 antigen OS=Homo sapiens OX=9606 GN=CD27 PE=1 SV=2	0.000	0.000	0.000	0.000	0.000	0.000	0.000	0.000	0.000	0.000	0.000	0.000	0.002	0.000	0.000	32	13	249	13	1	260	29.1	7.64	10	10	10	8	10	10	10	9
False	High	High	High	High	High	High	High	High	High	High	High	High	High	High	High	IsMasterProteinCandidate	Q02487-2	Isoform 2B of Desmocollin-2 OS=Homo sapiens OX=9606 GN=DSC2	0.000	0.000	0.000	0.000	0.000	0.000	0.000	0.000	0.000	0.000	0.000	0.000	0.000	0.005	0.000	24	26	315	24	1	847	93.7	5.47	15	16	17	13	16	12	19	15
False	High	High	High	High	High	High	High	High	High	High	High	High	High	High	High	IsMasterProtein	Q02487	Desmocollin-2 OS=Homo sapiens OX=9606 GN=DSC2 PE=1 SV=1	0.000	0.000	0.000	0.000	0.000	0.000	0.000	0.000	0.000	0.000	0.000	0.000	0.000	0.006	0.000	23	26	315	24	1	901	99.9	5.34	15	16	17	13	16	12	19	15
False	High	High	High	High	High	High	High	High	High	High	High	High	High	n/a	n/a	IsMasterProtein	P04180	Phosphatidylcholine-sterol acyltransferase OS=Homo sapiens OX=9606 GN=LCAT PE=1 SV=1	0.000	0.000	0.000	0.004	0.000	0.000	0.000	0.000	0.000	0.000	0.000	0.000	0.000			18	10	117	10	1	440	49.5	6.11	8	5	6	3	8	7	6	8
False	High	High	High	High	High	High	High	High	High	High	High	High	High	Medium	High	IsMasterProtein	P14138	Endothelin-3 OS=Homo sapiens OX=9606 GN=EDN3 PE=1 SV=1	0.000	0.000	0.000	0.000	0.000	0.000	0.000	0.000	0.000	0.000	0.000	0.000	0.000	0.018	0.008	15	6	109	5	1	238	25.4	6.70	5	4	4	5	3	3	4	4
False	High	High	High	High	High	High	High	High	High	High	High	High	High	High	High	IsMasterProtein	P08123	Collagen alpha-2(I) chain OS=Homo sapiens OX=9606 GN=COL1A2 PE=1 SV=7	0.000	0.000	0.000	0.000	0.000	0.000	0.000	0.000	0.000	0.000	0.000	0.000	0.000	0.000	0.000	13	28	339	25	1	1366	129.2	8.95	10	11	10	19	14	11	11	15
False	High	High	High	High	High	High	High	High	High	High	High	High	High	n/a	n/a	IsMasterProtein	P02753	Retinol-binding protein 4 OS=Homo sapiens OX=9606 GN=RBP4 PE=1 SV=3	0.000	0.000	0.000	0.000	0.000	0.000	0.000	0.000	0.000	0.000	0.000	0.000	0.000			43	15	352	15	1	201	23.0	6.07	8	10	7	5	9	9	10	8
False	High	High	High	n/a	High	High	High	High	High	High	High	High	High	n/a	n/a	IsMasterProtein	P11117	Lysosomal acid phosphatase OS=Homo sapiens OX=9606 GN=ACP2 PE=1 SV=3	0.000	0.000	0.000		0.000	0.000	0.000	0.000	0.000	0.000	0.000	0.000	0.000			24	12	215	11	1	423	48.3	6.74	7	8	8		11	8	10	7
False	High	High	High	High	High	High	High	High	High	High	High	High	High	n/a	n/a	IsMasterProtein	Q9Y646	Carboxypeptidase Q OS=Homo sapiens OX=9606 GN=CPQ PE=1 SV=1	0.000	0.000	0.000	0.000	0.000	0.000	0.000	0.000	0.000	0.000	0.000	0.000	0.003			19	13	100	10	1	472	51.9	6.18	10	5	9	3	10	9	8	6
False	High	High	High	High	High	High	High	High	High	High	High	High	High	n/a	n/a	IsMasterProtein	P43251-2	Isoform 2 of Biotinidase OS=Homo sapiens OX=9606 GN=BTD	0.000	0.000	0.000	0.000	0.000	0.000	0.000	0.005	0.000	0.000	0.000	0.000	0.000			14	9	76	8	1	545	61.5	6.14	5	7	6	3	5	4	8	3
False	High	High	High	High	High	High	High	High	High	High	High	High	High	n/a	n/a	IsMasterProteinCandidate	P43251	Biotinidase OS=Homo sapiens OX=9606 GN=BTD PE=1 SV=2	0.000	0.000	0.000	0.000	0.000	0.000	0.000	0.005	0.000	0.000	0.000	0.000	0.000			14	9	76	8	1	543	61.1	6.25	5	7	6	3	5	4	8	3
False	High	High	High	High	High	High	High	High	High	High	High	High	High	n/a	n/a	IsMasterProteinCandidate	P43251-4	Isoform 4 of Biotinidase OS=Homo sapiens OX=9606 GN=BTD	0.000	0.000	0.000	0.000	0.000	0.000	0.000	0.005	0.000	0.000	0.000	0.000	0.000			15	9	76	8	1	523	58.9	5.85	5	7	6	3	5	4	8	3
False	High	High	High	High	High	High	High	High	High	High	High	High	High	n/a	n/a	IsMasterProteinCandidate	P43251-3	Isoform 3 of Biotinidase OS=Homo sapiens OX=9606 GN=BTD	0.000	0.000	0.000	0.000	0.000	0.000	0.000	0.005	0.000	0.000	0.000	0.000	0.000			14	9	76	8	1	545	61.3	6.01	5	7	6	3	5	4	8	3
False	High	n/a	n/a	n/a	High	High	n/a	High	High	High	n/a	n/a	n/a	n/a	n/a	None	O75369	Filamin-B OS=Homo sapiens OX=9606 GN=FLNB PE=1 SV=2	0.000				0.000	0.000		0.000	0.000	0.000						4	9	29	6	1	2602	278.0	5.73	6				3	3		5
False	High	n/a	n/a	n/a	High	High	n/a	High	High	High	n/a	n/a	n/a	n/a	n/a	None	O75369-6	Isoform 6 of Filamin-B OS=Homo sapiens OX=9606 GN=FLNB	0.000				0.000	0.000		0.000	0.000	0.000						4	9	29	6	1	2537	271.2	5.72	6				3	3		5
False	High	n/a	n/a	n/a	High	High	n/a	High	High	High	n/a	n/a	n/a	n/a	n/a	None	O75369-3	Isoform 3 of Filamin-B OS=Homo sapiens OX=9606 GN=FLNB	0.000				0.000	0.000		0.000	0.000	0.000						4	9	29	6	1	2561	273.7	5.67	6				3	3		5
False	High	n/a	n/a	n/a	High	High	n/a	High	High	High	n/a	n/a	n/a	n/a	n/a	None	O75369-9	Isoform 9 of Filamin-B OS=Homo sapiens OX=9606 GN=FLNB	0.000				0.000	0.000		0.000	0.000	0.000						4	9	29	6	1	2591	276.8	5.71	6				3	3		5
False	High	n/a	n/a	n/a	High	High	n/a	High	High	High	n/a	n/a	n/a	n/a	n/a	None	O75369-2	Isoform 2 of Filamin-B OS=Homo sapiens OX=9606 GN=FLNB	0.000				0.000	0.000		0.000	0.000	0.000						4	9	29	6	1	2578	275.5	5.78	6				3	3		5
False	High	n/a	n/a	n/a	High	High	High	High	High	High	n/a	n/a	n/a	n/a	n/a	IsMasterProtein	O75369-8	Isoform 8 of Filamin-B OS=Homo sapiens OX=9606 GN=FLNB	0.000				0.000	0.000	0.000	0.000	0.000	0.000						4	12	39	8	1	2633	281.5	5.71	6				3	3	8	5
False	High	High	High	High	High	High	High	High	High	High	High	High	High	Medium	High	IsMasterProtein	O15240	Neurosecretory protein VGF OS=Homo sapiens OX=9606 GN=VGF PE=1 SV=2	0.000	0.000	0.000	0.000	0.000	0.000	0.000	0.000	0.000	0.000	0.000	0.000	0.000	0.022	0.008	15	10	99	9	1	615	67.2	4.78	6	5	4	4	4	5	4	5
False	High	High	High	n/a	High	High	High	High	High	High	High	High	n/a	n/a	n/a	IsMasterProtein	A0A0C4DH25	Immunoglobulin kappa variable 3D-20 OS=Homo sapiens OX=9606 GN=IGKV3D-20 PE=3 SV=1	0.000	0.000	0.000		0.000	0.000	0.000	0.000	0.000	0.000	0.000	0.000				28	4	86	3	1	116	12.5	4.59	4	2	3		3	3	3	3
False	High	High	High	High	High	High	High	High	High	High	High	High	High	n/a	High	IsMasterProteinCandidate	O75144	ICOS ligand OS=Homo sapiens OX=9606 GN=ICOSLG PE=1 SV=2	0.000	0.000	0.000	0.000	0.000	0.000	0.000	0.000	0.000	0.000	0.000	0.000	0.000		0.000	22	5	112	4	1	302	33.3	5.31	2	3	2	2	2	2	2	3
False	High	High	High	High	High	High	High	High	High	High	High	High	High	n/a	High	IsMasterProtein	O75144-2	Isoform 2 of ICOS ligand OS=Homo sapiens OX=9606 GN=ICOSLG	0.000	0.000	0.000	0.000	0.000	0.000	0.000	0.000	0.000	0.000	0.000	0.000	0.000		0.000	22	5	112	4	1	309	34.2	5.11	2	3	2	2	2	2	2	3
False	High	High	High	High	High	High	High	High	High	High	High	High	High	n/a	n/a	IsMasterProtein	Q6GTX8-2	Isoform 2 of Leukocyte-associated immunoglobulin-like receptor 1 OS=Homo sapiens OX=9606 GN=LAIR1	0.000	0.000	0.000	0.000	0.000	0.000	0.000	0.000	0.000	0.000	0.000	0.000	0.000			19	10	192	10	1	270	29.8	6.28	7	6	4	3	5	7	5	5
False	High	High	High	High	High	High	High	High	High	High	High	High	High	n/a	n/a	IsMasterProteinCandidate	Q6GTX8-3	Isoform 3 of Leukocyte-associated immunoglobulin-like receptor 1 OS=Homo sapiens OX=9606 GN=LAIR1	0.000	0.000	0.000	0.000	0.000	0.000	0.000	0.000	0.000	0.000	0.000	0.000	0.000			19	10	192	10	1	269	29.7	6.44	7	6	4	3	5	7	5	5
False	High	High	High	n/a	High	n/a	High	High	High	High	High	High	High	n/a	n/a	None	Q6GTX8	Leukocyte-associated immunoglobulin-like receptor 1 OS=Homo sapiens OX=9606 GN=LAIR1 PE=1 SV=1	0.000	0.000	0.000		0.000		0.000	0.000	0.000	0.000	0.000	0.000	0.000			16	9	156	9	1	287	31.4	5.63	7	6	4		5		5	5
False	High	High	High	High	High	High	High	High	High	High	High	High	High	n/a	n/a	IsMasterProtein	P16444	Dipeptidase 1 OS=Homo sapiens OX=9606 GN=DPEP1 PE=1 SV=3	0.000	0.000	0.000	0.000	0.000	0.000	0.000	0.000	0.000	0.000	0.000	0.000	0.000			28	16	184	14	1	411	45.6	6.15	9	10	13	7	11	11	10	8
False	High	n/a	High	High	High	High	High	High	High	High	High	High	n/a	n/a	n/a	IsMasterProtein	Q9UHL4	Dipeptidyl peptidase 2 OS=Homo sapiens OX=9606 GN=DPP7 PE=1 SV=3	0.000		0.000	0.001	0.000	0.000	0.000	0.000	0.000	0.000	0.000	0.001				22	13	62	13	1	492	54.3	6.32	7		6	4	8	5	3	3
False	High	High	High	High	High	High	High	High	High	High	n/a	High	High	High	High	None	Q16849-3	Isoform 3 of Receptor-type tyrosine-protein phosphatase-like N OS=Homo sapiens OX=9606 GN=PTPRN	0.000	0.000	0.000	0.000	0.000	0.000	0.000	0.000	0.000	0.000		0.000	0.000	0.004	0.007	5	6	74	6	1	889	96.2	6.57	3	3	2	2	3	4	3	2
False	High	High	High	High	High	n/a	High	High	High	High	High	High	High	High	High	None	Q16849-2	Isoform 2 of Receptor-type tyrosine-protein phosphatase-like N OS=Homo sapiens OX=9606 GN=PTPRN	0.000	0.000	0.000	0.000	0.000		0.000	0.000	0.000	0.000	0.000	0.000	0.000	0.005	0.007	5	6	73	6	1	950	102.8	7.08	3	3	2	2	3		3	2
False	High	High	High	High	High	High	High	High	High	High	High	High	High	High	High	IsMasterProtein	Q16849	Receptor-type tyrosine-protein phosphatase-like N OS=Homo sapiens OX=9606 GN=PTPRN PE=1 SV=1	0.000	0.000	0.000	0.000	0.000	0.000	0.000	0.000	0.000	0.000	0.000	0.000	0.000	0.005	0.007	6	7	80	7	1	979	105.8	7.11	3	3	2	2	3	4	3	2
False	High	High	High	High	High	High	High	High	High	High	High	High	High	n/a	n/a	IsMasterProtein	Q9HAT2	Sialate O-acetylesterase OS=Homo sapiens OX=9606 GN=SIAE PE=1 SV=1	0.000	0.000	0.000	0.000	0.000	0.000	0.000	0.000	0.000	0.000	0.000	0.000	0.002			18	12	80	12	1	523	58.3	7.33	6	7	8	5	10	7	5	7
False	High	High	High	High	High	High	High	High	High	High	High	High	High	n/a	n/a	IsMasterProteinCandidate	Q9HAT2-2	Isoform 2 of Sialate O-acetylesterase OS=Homo sapiens OX=9606 GN=SIAE	0.000	0.000	0.000	0.000	0.000	0.000	0.000	0.000	0.000	0.000	0.000	0.000	0.002			19	12	80	12	1	488	54.5	7.33	6	7	8	5	10	7	5	7
False	High	High	High	n/a	High	High	n/a	n/a	High	High	High	High	n/a	n/a	n/a	IsMasterProtein	Q8IUL8	Cartilage intermediate layer protein 2 OS=Homo sapiens OX=9606 GN=CILP2 PE=2 SV=2	0.000	0.008	0.007		0.000	0.000			0.000	0.000	0.000	0.002				13	18	85	16	1	1156	126.2	8.22	11	5	8		10	9
False	High	High	High	High	High	High	High	High	High	High	High	High	High	High	High	IsMasterProtein	P35321	Cornifin-A OS=Homo sapiens OX=9606 GN=SPRR1A PE=1 SV=2	0.000	0.000	0.000	0.000	0.000	0.000	0.000	0.000	0.000	0.000	0.000	0.000	0.000	0.000	0.000	88	9	115	9	1	89	9.9	8.48	2	6	1	8	8	2	2	4
False	High	High	High	High	High	High	High	High	High	High	High	High	High	n/a	n/a	IsMasterProtein	P07858	Cathepsin B OS=Homo sapiens OX=9606 GN=CTSB PE=1 SV=3	0.000	0.000	0.000	0.000	0.000	0.000	0.000	0.000	0.000	0.000	0.000	0.000	0.000			21	8	136	8	1	339	37.8	6.30	6	6	6	4	6	6	7	5
False	High	High	High	n/a	High	High	High	n/a	High	High	High	High	n/a	n/a	n/a	IsMasterProtein	P55287	Cadherin-11 OS=Homo sapiens OX=9606 GN=CDH11 PE=1 SV=2	0.000	0.000	0.000		0.000	0.000	0.000		0.000	0.000	0.000	0.000				24	24	155	2	1	796	87.9	4.91	15	16	12		14	12	18
False	High	High	High	High	n/a	High	High	High	High	High	High	High	High	n/a	High	IsMasterProtein	P55287-2	Isoform 2 of Cadherin-11 OS=Homo sapiens OX=9606 GN=CDH11	0.000	0.000	0.000	0.000		0.000	0.000	0.000	0.000	0.000	0.000	0.000	0.000		0.000	29	26	199	4	1	693	76.4	5.35	15	16	12	12		12	18	13
False	High	High	High	High	High	High	High	High	High	High	High	High	High	n/a	n/a	IsMasterProtein	Q06830	Peroxiredoxin-1 OS=Homo sapiens OX=9606 GN=PRDX1 PE=1 SV=1	0.000	0.000	0.000	0.000	0.000	0.000	0.000	0.000	0.000	0.000	0.000	0.000	0.000			46	11	76	10	1	199	22.1	8.13	5	3	5	4	7	3	6	5
False	High	High	High	n/a	High	High	High	High	High	High	High	High	High	High	Medium	IsMasterProtein	P07195	L-lactate dehydrogenase B chain OS=Homo sapiens OX=9606 GN=LDHB PE=1 SV=2	0.000	0.000	0.000		0.000	0.000	0.000	0.000	0.000	0.000	0.000	0.000	0.004	0.004	0.011	39	16	171	13	1	334	36.6	6.05	9	8	13		11	11	11	8
False	High	High	High	High	High	High	High	High	High	High	High	High	High	High	High	IsMasterProtein	Q02818	Nucleobindin-1 OS=Homo sapiens OX=9606 GN=NUCB1 PE=1 SV=4	0.000	0.000	0.000	0.000	0.000	0.000	0.000	0.000	0.000	0.000	0.000	0.000	0.000	0.004	0.000	28	19	124	19	1	461	53.8	5.25	8	9	11	10	12	9	8	9
False	High	High	High	High	High	High	High	High	High	High	High	High	High	High	High	IsMasterProteinCandidate	Q68CJ9-4	Isoform 3 of Cyclic AMP-responsive element-binding protein 3-like protein 3 OS=Homo sapiens OX=9606 GN=CREB3L3	0.000	0.000	0.000	0.000	0.000	0.000	0.000	0.000	0.000	0.000	0.000	0.000	0.000	0.000	0.000	10	4	91	4	1	459	48.8	5.15	3	3	2	3	3	3	2	3
False	High	High	High	High	High	High	High	High	High	High	High	High	High	High	High	IsMasterProteinCandidate	Q68CJ9-2	Isoform 2 of Cyclic AMP-responsive element-binding protein 3-like protein 3 OS=Homo sapiens OX=9606 GN=CREB3L3	0.000	0.000	0.000	0.000	0.000	0.000	0.000	0.000	0.000	0.000	0.000	0.000	0.000	0.000	0.000	10	4	91	4	1	460	48.9	5.15	3	3	2	3	3	3	2	3
False	High	High	High	High	High	High	High	High	High	High	High	High	High	High	High	IsMasterProtein	Q68CJ9	Cyclic AMP-responsive element-binding protein 3-like protein 3 OS=Homo sapiens OX=9606 GN=CREB3L3 PE=1 SV=2	0.000	0.000	0.000	0.000	0.000	0.000	0.000	0.000	0.000	0.000	0.000	0.000	0.000	0.000	0.000	10	4	91	4	1	461	49.0	5.15	3	3	2	3	3	3	2	3
False	High	High	High	High	High	High	High	High	High	High	High	High	High	n/a	High	IsMasterProteinCandidate	P53990	IST1 homolog OS=Homo sapiens OX=9606 GN=IST1 PE=1 SV=1	0.000	0.000	0.000	0.000	0.000	0.000	0.000	0.000	0.000	0.000	0.000	0.000	0.000		0.000	35	15	144	14	1	364	39.7	5.35	8	8	8	4	13	6	9	9
False	High	High	High	High	n/a	High	High	High	High	High	High	High	High	n/a	High	None	P53990-2	Isoform 2 of IST1 homolog OS=Homo sapiens OX=9606 GN=IST1	0.000	0.000	0.000	0.000		0.000	0.000	0.000	0.000	0.000	0.000	0.000	0.000		0.000	27	12	128	11	1	335	36.6	5.44	8	8	8	4		6	9	9
False	High	n/a	n/a	High	High	n/a	n/a	High	n/a	High	n/a	High	High	n/a	High	IsMasterProteinCandidate	P53990-4	Isoform 4 of IST1 homolog OS=Homo sapiens OX=9606 GN=IST1	0.000			0.000	0.000			0.000		0.000		0.000	0.000		0.000	35	15	81	14	1	366	40.0	5.35	8			4	13			9
False	High	High	High	High	High	High	High	High	High	High	High	High	High	n/a	High	IsMasterProtein	P53990-5	Isoform 5 of IST1 homolog OS=Homo sapiens OX=9606 GN=IST1	0.000	0.000	0.000	0.000	0.000	0.000	0.000	0.000	0.000	0.000	0.000	0.000	0.000		0.000	34	15	144	14	1	379	41.5	5.57	8	8	8	4	13	6	9	9
False	High	High	High	High	High	High	High	High	High	High	High	High	High	High	High	IsMasterProtein	P02461	Collagen alpha-1(III) chain OS=Homo sapiens OX=9606 GN=COL3A1 PE=1 SV=4	0.000	0.000	0.000	0.000	0.000	0.000	0.000	0.000	0.000	0.000	0.000	0.000	0.000	0.000	0.000	10	22	261	22	1	1466	138.5	6.61	13	13	12	13	8	10	11	12
False	High	High	High	n/a	High	High	High	High	High	High	High	High	High	n/a	n/a	IsMasterProtein	P00995	Serine protease inhibitor Kazal-type 1 OS=Homo sapiens OX=9606 GN=SPINK1 PE=1 SV=2	0.000	0.000	0.000		0.000	0.000	0.000	0.000	0.000	0.000	0.000	0.000	0.000			53	3	77	3	1	79	8.5	7.61	2	2	3		2	3	3	2
False	High	High	High	High	High	High	High	High	High	High	High	High	High	Medium	High	IsMasterProtein	P43652	Afamin OS=Homo sapiens OX=9606 GN=AFM PE=1 SV=1	0.000	0.000	0.000	0.000	0.000	0.000	0.000	0.000	0.000	0.000	0.000	0.000	0.000	0.022	0.000	33	29	198	27	1	599	69.0	5.90	15	9	7	13	27	22	9	7
False	High	High	High	High	High	High	High	High	High	High	High	High	High	High	High	IsMasterProtein	P08294	Extracellular superoxide dismutase [Cu-Zn] OS=Homo sapiens OX=9606 GN=SOD3 PE=1 SV=2	0.000	0.000	0.000	0.000	0.000	0.001	0.000	0.000	0.000	0.000	0.000	0.000	0.004	0.000	0.000	44	11	170	11	1	240	25.8	6.61	9	8	8	6	10	5	10	7
False	High	n/a	High	High	High	High	High	n/a	High	High	High	High	n/a	n/a	n/a	IsMasterProtein	P30740	Leukocyte elastase inhibitor OS=Homo sapiens OX=9606 GN=SERPINB1 PE=1 SV=1	0.000		0.000	0.000	0.000	0.000	0.000		0.001	0.000	0.000	0.000				23	12	90	11	1	379	42.7	6.28	10		9	6	8	8	11
False	High	High	High	High	High	High	High	High	High	High	High	High	n/a	n/a	n/a	IsMasterProtein	O96009	Napsin-A OS=Homo sapiens OX=9606 GN=NAPSA PE=1 SV=1	0.000	0.000	0.000	0.000	0.000	0.000	0.000	0.000	0.000	0.000	0.000	0.000				20	10	150	10	1	420	45.4	6.61	7	5	6	3	8	6	7	6
False	High	High	High	High	High	High	High	High	High	High	High	High	High	High	High	IsMasterProteinCandidate	P17936	Insulin-like growth factor-binding protein 3 OS=Homo sapiens OX=9606 GN=IGFBP3 PE=1 SV=2	0.000	0.000	0.000	0.000	0.000	0.000	0.000	0.000	0.000	0.000	0.000	0.000	0.000	0.008	0.008	31	12	92	10	1	291	31.7	8.69	8	5	4	6	5	7	5	6
False	High	High	High	High	High	High	High	High	High	High	High	High	High	High	High	IsMasterProtein	P17936-2	Isoform 2 of Insulin-like growth factor-binding protein 3 OS=Homo sapiens OX=9606 GN=IGFBP3	0.000	0.000	0.000	0.000	0.000	0.000	0.000	0.000	0.000	0.000	0.000	0.000	0.000	0.008	0.008	30	12	92	10	1	297	32.2	8.62	8	5	4	6	5	7	5	6
False	High	High	High	High	High	High	High	High	High	High	High	High	High	n/a	n/a	IsMasterProteinCandidate	Q03154-4	Isoform 4 of Aminoacylase-1 OS=Homo sapiens OX=9606 GN=ACY1	0.000	0.000	0.000	0.000	0.000	0.000	0.000	0.000	0.000	0.000	0.000	0.000	0.000			26	14	120	14	1	373	42.2	6.28	10	5	8	6	9	5	11	5
False	High	High	High	High	High	High	High	High	High	High	High	High	High	n/a	n/a	IsMasterProtein	Q03154	Aminoacylase-1 OS=Homo sapiens OX=9606 GN=ACY1 PE=1 SV=1	0.000	0.000	0.000	0.000	0.000	0.000	0.000	0.000	0.000	0.000	0.000	0.000	0.000			24	14	120	14	1	408	45.9	6.18	10	5	8	6	9	5	11	5
False	High	High	High	High	n/a	High	High	n/a	n/a	High	High	High	High	n/a	High	IsMasterProtein	Q9NZT1	Calmodulin-like protein 5 OS=Homo sapiens OX=9606 GN=CALML5 PE=1 SV=2	0.000	0.000	0.000	0.000		0.000	0.001			0.000	0.000	0.001	0.000		0.000	33	4	28	4	1	146	15.9	4.44	2	1	2	2		3	1
False	High	High	High	High	High	High	High	High	High	High	High	High	High	High	n/a	IsMasterProtein	Q8TDQ0	Hepatitis A virus cellular receptor 2 OS=Homo sapiens OX=9606 GN=HAVCR2 PE=1 SV=3	0.000	0.000	0.000	0.000	0.000	0.000	0.000	0.000	0.000	0.000	0.000	0.000	0.000	0.010		25	10	221	9	1	301	33.4	5.72	7	8	7	4	8	7	7	8
False	High	High	High	High	High	High	High	High	High	High	High	High	High	n/a	n/a	IsMasterProtein	P16278	Beta-galactosidase OS=Homo sapiens OX=9606 GN=GLB1 PE=1 SV=2	0.000	0.000	0.000	0.000	0.000	0.000	0.000	0.000	0.000	0.000	0.000	0.000	0.000			22	21	299	19	1	677	76.0	6.57	16	16	16	10	16	15	16	10
False	High	High	High	High	High	High	High	High	High	High	High	High	High	n/a	High	IsMasterProtein	P43121	Cell surface glycoprotein MUC18 OS=Homo sapiens OX=9606 GN=MCAM PE=1 SV=2	0.000	0.000	0.000	0.000	0.000	0.000	0.000	0.000	0.000	0.000	0.000	0.000	0.000		0.000	24	18	144	18	1	646	71.6	5.76	11	12	9	7	9	8	14	9
False	High	High	High	High	High	High	High	High	High	High	High	High	High	High	High	IsMasterProtein	P50895	Basal cell adhesion molecule OS=Homo sapiens OX=9606 GN=BCAM PE=1 SV=2	0.000	0.000	0.000	0.000	0.000	0.000	0.000	0.001	0.000	0.000	0.000	0.000	0.000	0.000	0.000	28	18	131	18	1	628	67.4	5.81	8	9	7	7	13	10	10	5
False	High	High	High	High	High	High	High	High	High	High	High	High	High	High	High	IsMasterProtein	P05067	Amyloid-beta precursor protein OS=Homo sapiens OX=9606 GN=APP PE=1 SV=3	0.000	0.000	0.000	0.000	0.000	0.000	0.000	0.000	0.000	0.000	0.000	0.000	0.000	0.000	0.000	16	20	209	18	1	770	86.9	4.82	13	12	12	10	9	10	11	15
False	High	High	High	High	High	High	High	High	High	High	High	High	High	Medium	High	IsMasterProtein	Q02747	Guanylin OS=Homo sapiens OX=9606 GN=GUCA2A PE=1 SV=2	0.000	0.000	0.000	0.000	0.000	0.000	0.000	0.000	0.000	0.000	0.000	0.000	0.000	0.020	0.000	37	7	80	7	1	115	12.4	4.59	4	5	5	5	4	3	3	3
False	High	High	High	High	High	High	High	High	High	High	High	High	High	n/a	High	IsMasterProtein	Q86UN3	Reticulon-4 receptor-like 2 OS=Homo sapiens OX=9606 GN=RTN4RL2 PE=1 SV=1	0.000	0.000	0.000	0.000	0.000	0.000	0.000	0.000	0.000	0.000	0.001	0.005	0.003		0.000	17	6	50	6	1	420	46.1	7.62	5	4	4	3	4	3	4	4
False	High	High	High	High	High	High	High	High	High	High	High	High	High	n/a	Medium	IsMasterProtein	Q12860	Contactin-1 OS=Homo sapiens OX=9606 GN=CNTN1 PE=1 SV=1	0.000	0.000	0.000	0.000	0.000	0.000	0.000	0.000	0.000	0.000	0.000	0.000	0.000		0.016	14	23	225	20	1	1018	113.2	5.90	11	7	15	10	14	6	13	11
False	High	High	High	High	High	High	High	High	High	High	High	High	High	n/a	Medium	IsMasterProteinCandidate	Q12860-2	Isoform 2 of Contactin-1 OS=Homo sapiens OX=9606 GN=CNTN1	0.000	0.000	0.000	0.000	0.000	0.000	0.000	0.000	0.000	0.000	0.000	0.000	0.000		0.016	14	23	225	20	1	1007	111.8	5.77	11	7	15	10	14	6	13	11
False	High	High	High	High	High	High	High	High	High	High	High	High	High	n/a	High	IsMasterProtein	P54760	Ephrin type-B receptor 4 OS=Homo sapiens OX=9606 GN=EPHB4 PE=1 SV=2	0.000	0.000	0.000	0.000	0.000	0.000	0.000	0.000	0.000	0.000	0.000	0.000	0.000		0.000	14	16	107	16	1	987	108.2	6.90	9	8	8	6	9	5	9	10
False	High	High	High	High	High	High	High	High	High	High	High	High	High	High	High	IsMasterProtein	P11684	Uteroglobin OS=Homo sapiens OX=9606 GN=SCGB1A1 PE=1 SV=1	0.000	0.000	0.000	0.000	0.000	0.000	0.000	0.000	0.000	0.000	0.000	0.000	0.000	0.000	0.000	43	6	178	6	1	91	10.0	5.06	6	5	5	4	6	5	5	5
False	High	High	High	High	High	High	High	High	High	High	High	High	High	n/a	n/a	IsMasterProtein	Q8IWU5	Extracellular sulfatase Sulf-2 OS=Homo sapiens OX=9606 GN=SULF2 PE=1 SV=1	0.000	0.000	0.000	0.000	0.000	0.000	0.000	0.000	0.000	0.000	0.000	0.000	0.000			6	11	291	9	1	870	100.4	9.17	6	5	7	6	7	6	5	6
False	High	High	High	High	High	High	High	High	High	High	High	High	High	n/a	n/a	IsMasterProteinCandidate	Q8IWU5-2	Isoform 2 of Extracellular sulfatase Sulf-2 OS=Homo sapiens OX=9606 GN=SULF2	0.000	0.000	0.000	0.000	0.000	0.000	0.000	0.000	0.000	0.000	0.000	0.000	0.000			6	11	291	9	1	867	100.1	9.16	6	5	7	6	7	6	5	6
False	High	High	High	High	High	High	High	High	High	High	High	High	High	n/a	n/a	IsMasterProtein	P01861	Immunoglobulin heavy constant gamma 4 OS=Homo sapiens OX=9606 GN=IGHG4 PE=1 SV=1	0.000	0.000	0.000	0.000	0.000	0.000	0.000	0.000	0.000	0.000	0.000	0.000	0.000			25	10	102	10	1	327	35.9	7.36	5	6	4	4	3	7	4	2
False	High	High	High	High	High	High	High	High	High	High	High	High	High	n/a	n/a	IsMasterProtein	Q16651	Prostasin OS=Homo sapiens OX=9606 GN=PRSS8 PE=1 SV=1	0.000	0.000	0.000	0.000	0.000	0.000	0.000	0.000	0.000	0.000	0.000	0.000	0.002			22	10	139	10	1	343	36.4	5.85	7	8	6	5	10	6	9	5
False	High	High	High	High	High	High	High	High	High	High	High	High	High	n/a	n/a	IsMasterProtein	P15311	Ezrin OS=Homo sapiens OX=9606 GN=EZR PE=1 SV=4	0.000	0.000	0.000	0.000	0.000	0.000	0.000	0.000	0.000	0.000	0.000	0.000	0.000			39	36	253	33	1	586	69.4	6.27	21	12	26	17	23	14	23	16
False	High	High	High	n/a	High	High	High	High	High	High	High	High	High	n/a	n/a	IsMasterProtein	O00533-2	Isoform 2 of Neural cell adhesion molecule L1-like protein OS=Homo sapiens OX=9606 GN=CHL1	0.000	0.000	0.001		0.000	0.000	0.000	0.000	0.000	0.000	0.006	0.001	0.002			11	20	117	17	1	1224	136.6	5.80	15	8	7		8	8	10	9
False	High	High	High	High	High	High	High	High	High	High	High	High	High	n/a	n/a	IsMasterProtein	P00441	Superoxide dismutase [Cu-Zn] OS=Homo sapiens OX=9606 GN=SOD1 PE=1 SV=2	0.000	0.000	0.000	0.000	0.000	0.000	0.000	0.000	0.000	0.000	0.000	0.000	0.003			52	10	126	10	1	154	15.9	6.13	6	6	8	7	8	7	8	6
False	High	High	High	High	High	High	High	High	High	High	High	High	High	High	High	IsMasterProtein	Q14767	Latent-transforming growth factor beta-binding protein 2 OS=Homo sapiens OX=9606 GN=LTBP2 PE=1 SV=3	0.000	0.000	0.000	0.000	0.000	0.000	0.000	0.000	0.000	0.000	0.000	0.000	0.000	0.011	0.000	8	18	107	18	1	1821	194.9	5.19	8	4	7	4	9	6	6	8
False	High	High	High	High	High	High	High	High	High	High	High	High	n/a	n/a	High	IsMasterProtein	P07288	Prostate-specific antigen OS=Homo sapiens OX=9606 GN=KLK3 PE=1 SV=2	0.000	0.000	0.000	0.003	0.000	0.000	0.000	0.000	0.000	0.000	0.001	0.000			0.007	39	12	209	12	1	261	28.7	7.68	7	7	5	2	7	8	7	10
False	High	High	High	High	High	High	High	High	High	High	High	High	High	n/a	n/a	IsMasterProtein	Q9BRT3	Migration and invasion enhancer 1 OS=Homo sapiens OX=9606 GN=MIEN1 PE=1 SV=1	0.000	0.000	0.000	0.000	0.000	0.000	0.000	0.000	0.000	0.000	0.000	0.000	0.000			32	4	109	4	1	115	12.4	4.37	4	4	4	2	4	4	3	3
False	High	High	High	High	High	High	High	High	High	High	High	High	High	High	High	IsMasterProtein	P01008	Antithrombin-III OS=Homo sapiens OX=9606 GN=SERPINC1 PE=1 SV=1	0.000	0.000	0.000	0.000	0.000	0.000	0.000	0.000	0.000	0.000	0.000	0.000	0.000	0.000	0.000	44	27	275	25	1	464	52.6	6.71	15	14	17	11	19	16	15	10
False	High	High	High	High	High	High	High	High	High	High	High	High	High	High	n/a	IsMasterProtein	P98095-2	Isoform 2 of Fibulin-2 OS=Homo sapiens OX=9606 GN=FBLN2	0.000	0.000	0.000	0.000	0.000	0.000	0.000	0.000	0.000	0.000	0.000	0.000	0.000	0.005		8	11	117	10	1	1231	131.8	4.86	3	6	5	5	3	6	6	7
False	High	High	High	High	High	High	High	High	High	High	High	High	High	High	n/a	IsMasterProteinCandidate	P98095	Fibulin-2 OS=Homo sapiens OX=9606 GN=FBLN2 PE=1 SV=2	0.000	0.000	0.000	0.000	0.000	0.000	0.000	0.000	0.000	0.000	0.000	0.000	0.000	0.005		9	11	117	10	1	1184	126.5	4.82	3	6	5	5	3	6	6	7
False	High	High	High	High	High	High	High	High	High	High	High	High	High	n/a	n/a	IsMasterProtein	P08582	Melanotransferrin OS=Homo sapiens OX=9606 GN=MELTF PE=1 SV=2	0.000	0.000	0.000	0.000	0.000	0.000	0.000	0.000	0.000	0.000	0.000	0.000	0.003			27	24	138	24	1	738	80.2	5.94	10	10	13	10	14	11	9	10
False	High	High	High	High	High	High	High	High	High	High	n/a	High	n/a	n/a	n/a	IsMasterProtein	P19438	Tumor necrosis factor receptor superfamily member 1A OS=Homo sapiens OX=9606 GN=TNFRSF1A PE=1 SV=1	0.000	0.000	0.002	0.000	0.000	0.002	0.000	0.002	0.000	0.000		0.001				11	5	35	5	1	455	50.5	6.64	5	3	3	3	3	3	3	3
False	High	High	High	High	High	High	High	High	High	High	High	High	High	n/a	n/a	IsMasterProtein	P04406	Glyceraldehyde-3-phosphate dehydrogenase OS=Homo sapiens OX=9606 GN=GAPDH PE=1 SV=3	0.000	0.000	0.000	0.000	0.000	0.000	0.000	0.000	0.000	0.000	0.000	0.000	0.000			41	21	289	19	1	335	36.0	8.46	15	14	14	11	19	17	15	11
False	High	High	High	High	High	High	High	High	High	High	High	High	High	n/a	n/a	IsMasterProtein	P10599	Thioredoxin OS=Homo sapiens OX=9606 GN=TXN PE=1 SV=3	0.000	0.000	0.000	0.000	0.000	0.000	0.000	0.001	0.000	0.000	0.000	0.000	0.000			45	8	86	7	1	105	11.7	4.92	5	5	6	2	5	5	6	4
False	High	n/a	High	High	High	High	High	High	High	High	High	High	High	n/a	n/a	IsMasterProtein	P11142	Heat shock cognate 71 kDa protein OS=Homo sapiens OX=9606 GN=HSPA8 PE=1 SV=1	0.000		0.000	0.001	0.000	0.001	0.001	0.005	0.000	0.000	0.001	0.000	0.000			25	23	144	16	1	646	70.9	5.52	13		14	8	12	8	11	6
False	High	High	High	High	High	High	High	High	High	High	High	High	High	n/a	n/a	IsMasterProtein	Q9ULV1	Frizzled-4 OS=Homo sapiens OX=9606 GN=FZD4 PE=1 SV=2	0.000	0.000	0.000	0.000	0.000	0.000	0.000	0.000	0.000	0.000	0.000	0.000	0.002			9	8	131	8	1	537	59.8	7.27	7	6	6	4	5	6	7	6
False	High	High	High	High	High	High	High	High	High	High	High	High	High	n/a	n/a	IsMasterProtein	Q96DA0	Zymogen granule protein 16 homolog B OS=Homo sapiens OX=9606 GN=ZG16B PE=1 SV=3	0.000	0.000	0.000	0.003	0.000	0.000	0.000	0.000	0.000	0.000	0.000	0.000	0.002			35	8	180	8	1	208	22.7	7.39	4	5	4	4	6	4	7	5
False	High	High	n/a	High	n/a	High	High	High	n/a	High	High	High	High	n/a	n/a	None	P09228	Cystatin-SA OS=Homo sapiens OX=9606 GN=CST2 PE=1 SV=1	0.000	0.000		0.001		0.000	0.000	0.000		0.000	0.000	0.000	0.002			27	4	19	4	1	141	16.4	4.93	3	2		1		1	2	2
False	High	High	High	High	High	High	High	High	High	High	High	High	High	n/a	n/a	IsMasterProtein	P01036	Cystatin-S OS=Homo sapiens OX=9606 GN=CST4 PE=1 SV=3	0.000	0.000	0.000	0.001	0.000	0.000	0.000	0.000	0.000	0.000	0.000	0.000	0.002			32	5	31	5	1	141	16.2	5.02	3	2	4	1	3	1	2	2
False	High	High	High	High	High	High	High	High	High	High	High	High	High	n/a	n/a	IsMasterProtein	O00592	Podocalyxin OS=Homo sapiens OX=9606 GN=PODXL PE=1 SV=2	0.000	0.000	0.000	0.000	0.000	0.000	0.000	0.000	0.000	0.000	0.000	0.000	0.002			18	14	112	13	1	558	58.6	5.49	6	8	7	5	11	7	10	8
False	High	High	High	High	High	High	High	High	High	High	High	High	High	n/a	n/a	IsMasterProteinCandidate	O00592-2	Isoform 2 of Podocalyxin OS=Homo sapiens OX=9606 GN=PODXL	0.000	0.000	0.000	0.000	0.000	0.000	0.000	0.000	0.000	0.000	0.000	0.000	0.002			20	14	112	13	1	526	55.4	5.58	6	8	7	5	11	7	10	8
False	High	High	High	High	n/a	n/a	n/a	High	n/a	High	n/a	High	High	n/a	n/a	IsMasterProteinCandidate	Q9HCN6-2	Isoform 2 of Platelet glycoprotein VI OS=Homo sapiens OX=9606 GN=GP6	0.000	0.000	0.000	0.000				0.000		0.000		0.000	0.002			24	10	40	2	1	321	35.1	9.20	4	5	4	4				6
False	High	High	High	High	n/a	n/a	n/a	High	n/a	High	n/a	High	High	n/a	n/a	IsMasterProtein	Q9HCN6	Platelet glycoprotein VI OS=Homo sapiens OX=9606 GN=GP6 PE=1 SV=4	0.000	0.000	0.000	0.000				0.000		0.000		0.000	0.002			23	10	40	2	1	339	36.8	9.20	4	5	4	4				6
False	High	High	High	High	High	High	High	n/a	High	n/a	High	High	n/a	n/a	n/a	IsMasterProtein	Q9HCN6-3	Isoform 3 of Platelet glycoprotein VI OS=Homo sapiens OX=9606 GN=GP6	0.000	0.000	0.000	0.000	0.000	0.000	0.000		0.000		0.000	0.000				13	12	53	4	1	620	67.4	8.79	4	5	4	4	5	8	6
False	High	High	High	High	High	High	High	High	High	High	High	High	High	n/a	n/a	IsMasterProtein	Q9UGT4	Sushi domain-containing protein 2 OS=Homo sapiens OX=9606 GN=SUSD2 PE=1 SV=1	0.000	0.000	0.000	0.000	0.000	0.000	0.000	0.000	0.000	0.000	0.000	0.000	0.002			17	18	167	17	1	822	90.2	6.28	9	12	11	9	12	7	10	10
False	High	High	n/a	High	High	High	High	High	High	High	n/a	High	n/a	Medium	n/a	IsMasterProtein	Q9BYE9	Cadherin-related family member 2 OS=Homo sapiens OX=9606 GN=CDHR2 PE=1 SV=2	0.000	0.000		0.003	0.000	0.000	0.000	0.000	0.000	0.000		0.000		0.032		10	15	76	14	1	1310	141.5	4.50	7	8		3	9	9	5	6
False	High	High	High	High	High	High	High	High	High	High	High	High	High	High	High	IsMasterProtein	P09603	Macrophage colony-stimulating factor 1 OS=Homo sapiens OX=9606 GN=CSF1 PE=1 SV=2	0.000	0.000	0.000	0.000	0.000	0.000	0.000	0.000	0.000	0.000	0.000	0.000	0.000	0.000	0.000	15	15	176	15	1	554	60.1	5.29	8	9	8	6	7	9	7	9
False	High	High	High	n/a	High	High	High	High	High	High	High	High	n/a	n/a	n/a	IsMasterProtein	Q9H665	IGF-like family receptor 1 OS=Homo sapiens OX=9606 GN=IGFLR1 PE=1 SV=1	0.000	0.000	0.000		0.000	0.000	0.000	0.000	0.000	0.000	0.000	0.000				18	7	57	6	1	355	37.9	7.08	6	4	5		5	4	6	5
False	High	High	High	High	High	High	High	High	High	High	High	High	n/a	n/a	n/a	IsMasterProtein	P15814	Immunoglobulin lambda-like polypeptide 1 OS=Homo sapiens OX=9606 GN=IGLL1 PE=1 SV=1	0.000	0.000	0.000	0.003	0.000	0.000	0.000	0.000	0.000	0.000	0.000	0.000				11	2	135	2	1	213	22.9	10.07	2	2	2	1	2	1	1	1
False	High	High	High	High	High	High	High	High	n/a	High	High	High	High	Medium	High	None	P19022-2	Isoform 2 of Cadherin-2 OS=Homo sapiens OX=9606 GN=CDH2	0.000	0.000	0.000	0.000	0.000	0.000	0.000	0.000		0.000	0.000	0.000	0.002	0.015	0.000	16	15	180	13	1	875	97.0	4.84	10	10	7	6	9	7	10	5
False	High	High	High	High	High	High	High	High	High	High	High	High	High	n/a	Medium	IsMasterProtein	P29972	Aquaporin-1 OS=Homo sapiens OX=9606 GN=AQP1 PE=1 SV=3	0.000	0.000	0.000	0.000	0.000	0.001	0.000	0.000	0.000	0.000	0.000	0.000	0.002		0.012	16	6	89	5	1	269	28.5	7.42	4	5	6	3	5	2	4	2
False	High	High	High	High	High	High	High	High	High	High	High	High	High	High	High	IsMasterProtein	P00749	Urokinase-type plasminogen activator OS=Homo sapiens OX=9606 GN=PLAU PE=1 SV=2	0.000	0.000	0.000	0.001	0.000	0.000	0.000	0.000	0.000	0.000	0.000	0.000	0.000	0.010	0.000	34	20	212	20	1	431	48.5	8.41	9	12	16	6	14	9	10	10
False	High	High	High	High	High	High	High	High	High	High	High	High	High	High	High	IsMasterProteinCandidate	P00749-2	Isoform 2 of Urokinase-type plasminogen activator OS=Homo sapiens OX=9606 GN=PLAU	0.000	0.000	0.000	0.001	0.000	0.000	0.000	0.000	0.000	0.000	0.000	0.000	0.000	0.010	0.000	35	20	212	20	1	414	46.9	8.44	9	12	16	6	14	9	10	10
False	High	High	High	High	High	High	n/a	High	n/a	Medium	High	High	n/a	Medium	Medium	IsMasterProteinCandidate	Q14766	Latent-transforming growth factor beta-binding protein 1 OS=Homo sapiens OX=9606 GN=LTBP1 PE=1 SV=4	0.000	0.000	0.000	0.000	0.000	0.000		0.004		0.010	0.003	0.003		0.020	0.017	8	17	101	15	1	1721	186.7	5.96	8	10	7	11	8	8		8
False	High	High	High	High	High	High	n/a	High	n/a	Medium	High	High	n/a	Medium	Medium	IsMasterProtein	Q14766-4	Isoform 4 of Latent-transforming growth factor beta-binding protein 1 OS=Homo sapiens OX=9606 GN=LTBP1	0.000	0.000	0.000	0.000	0.000	0.000		0.004		0.010	0.003	0.003		0.020	0.016	8	17	101	15	1	1722	186.7	5.96	8	10	7	11	8	8		8
False	High	High	High	High	High	High	High	High	High	High	High	High	High	High	n/a	IsMasterProtein	P0DP25	Calmodulin-3 OS=Homo sapiens OX=9606 GN=CALM3 PE=1 SV=1	0.000	0.000	0.000	0.000	0.000	0.000	0.000	0.000	0.000	0.000	0.000	0.000	0.000	0.000		52	10	119	8	1	149	16.8	4.22	7	6	7	3	9	5	6	5
False	High	High	High	High	High	High	High	High	High	High	High	High	High	High	High	IsMasterProtein	P08697	Alpha-2-antiplasmin OS=Homo sapiens OX=9606 GN=SERPINF2 PE=1 SV=3	0.000	0.000	0.000	0.000	0.000	0.000	0.000	0.000	0.000	0.000	0.000	0.000	0.000	0.004	0.000	26	17	206	17	1	491	54.5	6.29	12	11	12	11	16	12	14	8
False	High	High	High	High	High	High	High	High	High	High	High	High	High	n/a	n/a	IsMasterProtein	Q9H8L6	Multimerin-2 OS=Homo sapiens OX=9606 GN=MMRN2 PE=1 SV=2	0.000	0.000	0.000	0.000	0.000	0.000	0.000	0.000	0.000	0.000	0.000	0.000	0.000			7	9	179	8	1	949	104.3	5.86	6	6	5	4	5	5	6	5
False	High	High	High	High	High	High	High	High	High	High	High	High	n/a	n/a	n/a	IsMasterProtein	P58499-2	Isoform A of Protein FAM3B OS=Homo sapiens OX=9606 GN=FAM3B	0.000	0.000	0.000	0.004	0.000	0.000	0.000	0.000	0.000	0.000	0.000	0.000				19	7	53	7	1	274	30.4	9.00	5	1	2	2	3	5	6	6
False	High	High	High	High	High	High	High	High	High	High	High	High	n/a	n/a	n/a	IsMasterProteinCandidate	P58499	Protein FAM3B OS=Homo sapiens OX=9606 GN=FAM3B PE=1 SV=2	0.000	0.000	0.000	0.004	0.000	0.000	0.000	0.000	0.000	0.000	0.000	0.000				22	7	53	7	1	235	26.0	8.75	5	1	2	2	3	5	6	6
False	High	High	High	High	High	High	High	High	High	High	High	High	n/a	n/a	n/a	IsMasterProtein	P50995	Annexin A11 OS=Homo sapiens OX=9606 GN=ANXA11 PE=1 SV=1	0.000	0.000	0.000	0.001	0.000	0.000	0.000	0.000	0.000	0.000	0.001	0.002				31	24	264	17	1	505	54.4	7.65	15	7	12	9	13	14	12	10
False	High	High	High	High	High	High	High	High	High	High	High	High	n/a	n/a	n/a	IsMasterProteinCandidate	P50995-2	Isoform 2 of Annexin A11 OS=Homo sapiens OX=9606 GN=ANXA11	0.000	0.000	0.000	0.001	0.000	0.000	0.000	0.000	0.000	0.000	0.001	0.002				34	24	264	17	1	472	51.2	7.66	15	7	12	9	13	14	12	10
False	High	High	High	High	High	High	High	High	High	n/a	High	High	High	High	High	IsMasterProtein	P31151	Protein S100-A7 OS=Homo sapiens OX=9606 GN=S100A7 PE=1 SV=4	0.000	0.000	0.000	0.006	0.000	0.000	0.000	0.007	0.009		0.001	0.000	0.002	0.000	0.000	32	6	30	6	1	101	11.5	6.77	3	3	3	1	2	3	2	1
False	High	High	High	High	High	High	High	High	High	High	High	High	High	n/a	n/a	IsMasterProtein	P12110-2	Isoform 2C2A of Collagen alpha-2(VI) chain OS=Homo sapiens OX=9606 GN=COL6A2	0.000	0.000	0.000	0.000	0.000	0.000	0.000	0.000	0.000	0.000	0.000	0.000	0.000			8	8	79	7	1	918	97.4	5.55	6	6	7	5	3	4	6	4
False	High	High	High	n/a	High	n/a	High	High	n/a	High	High	High	High	Medium	n/a	IsMasterProtein	P08263	Glutathione S-transferase A1 OS=Homo sapiens OX=9606 GN=GSTA1 PE=1 SV=3	0.000	0.000	0.000		0.000		0.002	0.000		0.000	0.001	0.005	0.002	0.017		37	12	135	3	1	222	25.6	8.88	10	7	11		10		2	7
False	High	High	High	n/a	High	n/a	High	High	n/a	High	High	High	High	Medium	n/a	IsMasterProteinCandidate	GSTA1_HUMAN	(Common contaminant protein)	0.000	0.000	0.000		0.000		0.002	0.000		0.000	0.001	0.005	0.002	0.017		38	12	135	3	1	221	25.5	8.88	10	7	11		10		2	7
False	High	High	High	High	High	n/a	High	High	High	High	High	High	High	n/a	n/a	None	P15151-4	Isoform Delta of Poliovirus receptor OS=Homo sapiens OX=9606 GN=PVR	0.000	0.000	0.000	0.000	0.000		0.000	0.000	0.000	0.000	0.000	0.000	0.000			19	11	140	11	1	392	42.8	6.83	6	8	4	3	6		6	4
False	High	High	High	High	High	High	High	High	High	High	High	High	High	High	High	IsMasterProteinCandidate	P15151-3	Isoform Gamma of Poliovirus receptor OS=Homo sapiens OX=9606 GN=PVR	0.000	0.000	0.000	0.000	0.000	0.000	0.000	0.000	0.000	0.000	0.000	0.000	0.000	0.005	0.000	27	14	166	14	1	364	39.3	6.21	6	8	4	3	6	8	6	4
False	High	High	High	High	High	High	High	High	High	High	High	High	High	High	High	IsMasterProteinCandidate	P15151-2	Isoform Beta of Poliovirus receptor OS=Homo sapiens OX=9606 GN=PVR	0.000	0.000	0.000	0.000	0.000	0.000	0.000	0.000	0.000	0.000	0.000	0.000	0.000	0.005	0.000	26	14	166	14	1	372	40.1	5.96	6	8	4	3	6	8	6	4
False	High	High	High	High	High	High	High	High	High	High	High	High	High	High	High	IsMasterProtein	P15151	Poliovirus receptor OS=Homo sapiens OX=9606 GN=PVR PE=1 SV=2	0.000	0.000	0.000	0.000	0.000	0.000	0.000	0.000	0.000	0.000	0.000	0.000	0.000	0.005	0.000	23	14	166	14	1	417	45.3	6.52	6	8	4	3	6	8	6	4
False	High	High	High	High	High	High	High	High	High	High	High	High	n/a	n/a	n/a	IsMasterProtein	P13521	Secretogranin-2 OS=Homo sapiens OX=9606 GN=SCG2 PE=1 SV=2	0.000	0.000	0.000	0.000	0.000	0.000	0.000	0.000	0.000	0.000	0.000	0.000				8	5	51	5	1	617	70.9	4.75	5	3	4	3	3	2	2	1
False	High	High	High	High	High	High	High	High	High	High	High	High	High	n/a	High	IsMasterProtein	Q15375	Ephrin type-A receptor 7 OS=Homo sapiens OX=9606 GN=EPHA7 PE=1 SV=3	0.000	0.000	0.000	0.001	0.000	0.000	0.000	0.000	0.000	0.000	0.000	0.000	0.000		0.008	10	16	112	12	1	998	112.0	5.80	11	12	8	3	8	6	12	8
False	High	n/a	High	High	n/a	High	High	High	High	High	High	High	High	n/a	High	None	Q15375-4	Isoform 4 of Ephrin type-A receptor 7 OS=Homo sapiens OX=9606 GN=EPHA7	0.000		0.000	0.001		0.000	0.000	0.000	0.000	0.000	0.000	0.000	0.000		0.008	8	14	89	10	1	994	111.6	5.73	11		8	3		6	12	8
False	High	High	High	High	High	High	High	High	High	High	High	High	High	n/a	High	IsMasterProteinCandidate	Q15375-2	Isoform 2 of Ephrin type-A receptor 7 OS=Homo sapiens OX=9606 GN=EPHA7	0.000	0.000	0.000	0.001	0.000	0.000	0.000	0.000	0.000	0.000	0.000	0.000	0.000		0.008	10	16	112	12	1	993	111.4	5.80	11	12	8	3	8	6	12	8
False	High	High	High	High	High	High	High	High	High	High	High	High	n/a	n/a	n/a	IsMasterProtein	P14780	Matrix metalloproteinase-9 OS=Homo sapiens OX=9606 GN=MMP9 PE=1 SV=3	0.000	0.000	0.000	0.000	0.000	0.000	0.000	0.000	0.000	0.000	0.000	0.000				6	5	28	5	1	707	78.4	6.06	2	2	2	2	2	3	4	3
False	High	High	High	High	High	High	High	High	High	High	High	High	High	Medium	n/a	IsMasterProtein	P25940	Collagen alpha-3(V) chain OS=Homo sapiens OX=9606 GN=COL5A3 PE=1 SV=3	0.000	0.000	0.000	0.008	0.000	0.000	0.000	0.000	0.008	0.003	0.000	0.000	0.003	0.016		5	11	63	9	1	1745	172.0	6.87	5	5	6	2	4	5	3	7
False	High	n/a	High	n/a	n/a	High	High	High	n/a	High	High	High	n/a	n/a	n/a	IsMasterProteinCandidate	Q5ZPR3-3	Isoform 3 of CD276 antigen OS=Homo sapiens OX=9606 GN=CD276	0.000		0.000			0.000	0.001	0.000		0.000	0.010	0.001				15	6	16	6	1	493	52.7	5.52	4		3			2	1	2
False	High	n/a	High	n/a	n/a	High	High	High	n/a	High	High	High	n/a	n/a	n/a	IsMasterProteinCandidate	Q5ZPR3-4	Isoform 4 of CD276 antigen OS=Homo sapiens OX=9606 GN=CD276	0.000		0.000			0.000	0.001	0.000		0.000	0.010	0.001				14	6	16	6	1	533	57.1	5.03	4		3			2	1	2
False	High	n/a	High	n/a	n/a	High	High	High	n/a	High	High	High	n/a	n/a	n/a	IsMasterProtein	Q5ZPR3	CD276 antigen OS=Homo sapiens OX=9606 GN=CD276 PE=1 SV=1	0.000		0.000			0.000	0.001	0.000		0.000	0.010	0.001				14	6	16	6	1	534	57.2	4.91	4		3			2	1	2
False	High	High	High	n/a	High	n/a	High	High	High	n/a	n/a	High	n/a	n/a	n/a	IsMasterProtein	Q8WVN6	Secreted and transmembrane protein 1 OS=Homo sapiens OX=9606 GN=SECTM1 PE=1 SV=2	0.000	0.000	0.000		0.000		0.000	0.000	0.000			0.000				17	7	51	7	1	248	27.0	7.43	4	6	5		5		2	4
False	High	High	High	High	High	High	High	High	High	High	High	High	High	n/a	n/a	IsMasterProtein	Q92520	Protein FAM3C OS=Homo sapiens OX=9606 GN=FAM3C PE=1 SV=1	0.000	0.000	0.000	0.000	0.000	0.000	0.000	0.000	0.000	0.000	0.000	0.000	0.002			26	8	98	8	1	227	24.7	8.29	6	5	7	6	7	6	5	6
False	High	High	High	High	High	High	High	High	High	High	High	High	High	n/a	n/a	IsMasterProtein	P36896-4	Isoform 4 of Activin receptor type-1B OS=Homo sapiens OX=9606 GN=ACVR1B	0.000	0.000	0.000	0.003	0.000	0.000	0.000	0.000	0.000	0.000	0.000	0.000	0.000			8	8	100	8	1	546	61.4	7.81	6	6	4	2	5	6	5	4
False	High	High	High	High	High	High	High	High	High	High	High	High	High	n/a	n/a	IsMasterProteinCandidate	P36896-5	Isoform 5 of Activin receptor type-1B OS=Homo sapiens OX=9606 GN=ACVR1B	0.000	0.000	0.000	0.003	0.000	0.000	0.000	0.000	0.000	0.000	0.000	0.000	0.000			10	8	100	8	1	453	51.7	7.34	6	6	4	2	5	6	5	4
False	High	n/a	High	High	High	High	High	High	High	n/a	High	High	n/a	n/a	n/a	None	P36896-2	Isoform 2 of Activin receptor type-1B OS=Homo sapiens OX=9606 GN=ACVR1B	0.000		0.000	0.003	0.000	0.000	0.000	0.000	0.000		0.000	0.000				8	7	72	7	1	476	53.4	6.61	6		4	2	5	6	5	4
False	High	n/a	High	High	High	High	High	High	High	n/a	High	High	n/a	n/a	n/a	None	P36896-3	Isoform 3 of Activin receptor type-1B OS=Homo sapiens OX=9606 GN=ACVR1B	0.000		0.000	0.003	0.000	0.000	0.000	0.000	0.000		0.000	0.000				8	7	72	7	1	487	54.2	6.89	6		4	2	5	6	5	4
False	High	High	High	High	High	High	High	High	High	High	High	High	High	n/a	n/a	IsMasterProteinCandidate	P36896	Activin receptor type-1B OS=Homo sapiens OX=9606 GN=ACVR1B PE=1 SV=1	0.000	0.000	0.000	0.003	0.000	0.000	0.000	0.000	0.000	0.000	0.000	0.000	0.000			9	8	100	8	1	505	56.8	7.03	6	6	4	2	5	6	5	4
False	High	High	High	High	High	High	High	High	High	High	High	High	High	n/a	n/a	IsMasterProtein	O43505	Beta-1,4-glucuronyltransferase 1 OS=Homo sapiens OX=9606 GN=B4GAT1 PE=1 SV=1	0.000	0.000	0.000	0.000	0.000	0.000	0.000	0.000	0.000	0.000	0.000	0.000	0.000			22	13	101	11	1	415	47.1	7.20	5	5	7	7	9	5	7	5
False	High	High	High	High	High	High	High	High	High	High	High	High	High	High	High	IsMasterProteinCandidate	Q08174	Protocadherin-1 OS=Homo sapiens OX=9606 GN=PCDH1 PE=1 SV=2	0.000	0.000	0.000	0.000	0.000	0.000	0.000	0.000	0.000	0.000	0.000	0.000	0.000	0.004	0.000	16	22	201	20	1	1060	114.7	5.03	13	14	13	15	10	12	14	12
False	High	High	High	High	High	High	High	High	High	High	High	High	High	High	High	IsMasterProtein	Q08174-2	Isoform 2 of Protocadherin-1 OS=Homo sapiens OX=9606 GN=PCDH1	0.000	0.000	0.000	0.000	0.000	0.000	0.000	0.000	0.000	0.000	0.000	0.000	0.000	0.004	0.000	13	22	201	20	1	1237	133.6	5.06	13	14	13	15	10	12	14	12
False	High	High	n/a	High	High	High	High	n/a	High	n/a	High	High	n/a	n/a	n/a	IsMasterProtein	P18510-3	Isoform 3 of Interleukin-1 receptor antagonist protein OS=Homo sapiens OX=9606 GN=IL1RN	0.000	0.000		0.000	0.000	0.005	0.000		0.000		0.005	0.001				42	9	52	9	1	180	19.9	4.81	4	3		4	5	3	8
False	High	High	n/a	n/a	n/a	High	n/a	n/a	High	n/a	High	High	n/a	n/a	n/a	None	P18510-4	Isoform 4 of Interleukin-1 receptor antagonist protein OS=Homo sapiens OX=9606 GN=IL1RN	0.000	0.000				0.005			0.000		0.005	0.001				46	7	25	7	1	143	16.1	4.88	4	3				3
False	High	High	n/a	High	High	High	High	n/a	High	n/a	High	High	n/a	n/a	n/a	IsMasterProteinCandidate	P18510-2	Isoform 2 of Interleukin-1 receptor antagonist protein OS=Homo sapiens OX=9606 GN=IL1RN	0.000	0.000		0.000	0.000	0.005	0.000		0.000		0.005	0.001				48	9	52	9	1	159	17.9	5.35	4	3		4	5	3	8
False	High	High	n/a	High	High	High	High	n/a	High	n/a	High	High	n/a	n/a	n/a	IsMasterProteinCandidate	P18510	Interleukin-1 receptor antagonist protein OS=Homo sapiens OX=9606 GN=IL1RN PE=1 SV=1	0.000	0.000		0.000	0.000	0.005	0.000		0.000		0.005	0.001				43	9	52	9	1	177	20.0	6.19	4	3		4	5	3	8
False	High	High	n/a	n/a	High	n/a	High	n/a	n/a	High	High	n/a	High	n/a	n/a	IsMasterProteinCandidate	Q8IYS5-4	Isoform 4 of Osteoclast-associated immunoglobulin-like receptor OS=Homo sapiens OX=9606 GN=OSCAR	0.000	0.000			0.000		0.000			0.000	0.000		0.000			24	6	44	6	1	271	29.3	6.76	4	4			5		5
False	High	High	n/a	n/a	High	n/a	High	n/a	n/a	High	High	n/a	High	n/a	n/a	IsMasterProtein	Q8IYS5-7	Isoform 7 of Osteoclast-associated immunoglobulin-like receptor OS=Homo sapiens OX=9606 GN=OSCAR	0.000	0.000			0.000		0.000			0.000	0.000		0.000			22	6	44	6	1	286	30.9	6.52	4	4			5		5
False	High	High	n/a	n/a	High	n/a	High	n/a	n/a	High	High	n/a	High	n/a	n/a	IsMasterProteinCandidate	Q8IYS5-5	Isoform 5 of Osteoclast-associated immunoglobulin-like receptor OS=Homo sapiens OX=9606 GN=OSCAR	0.000	0.000			0.000		0.000			0.000	0.000		0.000			23	6	44	6	1	276	29.8	6.19	4	4			5		5
False	High	High	n/a	n/a	High	n/a	High	n/a	n/a	High	High	n/a	High	n/a	n/a	IsMasterProteinCandidate	Q8IYS5	Osteoclast-associated immunoglobulin-like receptor OS=Homo sapiens OX=9606 GN=OSCAR PE=1 SV=3	0.000	0.000			0.000		0.000			0.000	0.000		0.000			23	6	44	6	1	282	30.5	6.52	4	4			5		5
False	High	High	n/a	High	High	n/a	High	High	High	High	High	High	High	High	High	IsMasterProteinCandidate	P01130-5	Isoform 5 of Low-density lipoprotein receptor OS=Homo sapiens OX=9606 GN=LDLR	0.000	0.000		0.000	0.000		0.000	0.000	0.000	0.000	0.000	0.000	0.000	0.000	0.000	9	12	72	11	1	858	95.0	5.02	6	5		6	4		5	5
False	High	High	High	High	High	High	High	n/a	High	High	High	High	High	High	High	IsMasterProtein	P01130	Low-density lipoprotein receptor OS=Homo sapiens OX=9606 GN=LDLR PE=1 SV=1	0.000	0.000	0.000	0.000	0.000	0.000	0.000		0.000	0.000	0.000	0.000	0.000	0.000	0.000	9	12	75	11	1	860	95.3	5.05	6	5	6	6	4	3	5
False	High	High	High	n/a	High	High	High	High	High	High	High	High	High	High	High	IsMasterProtein	O00115	Deoxyribonuclease-2-alpha OS=Homo sapiens OX=9606 GN=DNASE2 PE=1 SV=2	0.000	0.000	0.000		0.000	0.000	0.000	0.000	0.000	0.000	0.000	0.000	0.002	0.005	0.000	16	8	64	8	1	360	39.6	8.05	5	4	5		7	5	5	5
False	High	High	High	n/a	High	High	High	High	High	High	High	High	High	High	High	IsMasterProteinCandidate	O00115-2	Isoform 2 of Deoxyribonuclease-2-alpha OS=Homo sapiens OX=9606 GN=DNASE2	0.000	0.000	0.000		0.000	0.000	0.000	0.000	0.000	0.000	0.000	0.000	0.002	0.005	0.000	18	8	64	8	1	305	33.6	8.32	5	4	5		7	5	5	5
False	High	High	High	High	High	High	High	High	High	High	High	High	High	n/a	n/a	IsMasterProtein	Q9HD89	Resistin OS=Homo sapiens OX=9606 GN=RETN PE=1 SV=1	0.000	0.000	0.000	0.000	0.000	0.000	0.000	0.000	0.000	0.000	0.000	0.000	0.003			28	3	24	3	1	108	11.4	6.86	2	2	1	2	1	3	2	1
False	High	High	High	High	High	High	High	High	High	High	High	High	High	n/a	High	IsMasterProtein	Q96IU4	Protein ABHD14B OS=Homo sapiens OX=9606 GN=ABHD14B PE=1 SV=1	0.000	0.000	0.000	0.000	0.000	0.000	0.000	0.000	0.000	0.000	0.000	0.000	0.002		0.000	15	4	70	4	1	210	22.3	6.40	4	4	4	2	3	4	4	2
False	High	High	High	High	High	High	High	High	High	High	High	High	n/a	n/a	n/a	IsMasterProtein	Q53RD9	Fibulin-7 OS=Homo sapiens OX=9606 GN=FBLN7 PE=2 SV=1	0.000	0.000	0.000	0.000	0.000	0.000	0.000	0.000	0.000	0.000	0.000	0.000				13	8	76	8	1	439	47.3	7.62	7	6	6	5	4	6	8	6
False	High	High	High	High	High	High	High	High	High	High	High	High	n/a	n/a	n/a	IsMasterProteinCandidate	Q53RD9-3	Isoform 3 of Fibulin-7 OS=Homo sapiens OX=9606 GN=FBLN7	0.000	0.000	0.000	0.000	0.000	0.000	0.000	0.000	0.000	0.000	0.000	0.000				15	8	76	8	1	382	41.0	7.11	7	6	6	5	4	6	8	6
False	High	High	High	High	High	High	High	High	High	High	High	High	n/a	n/a	n/a	IsMasterProteinCandidate	Q53RD9-2	Isoform 2 of Fibulin-7 OS=Homo sapiens OX=9606 GN=FBLN7	0.000	0.000	0.000	0.000	0.000	0.000	0.000	0.000	0.000	0.000	0.000	0.000				15	8	76	8	1	393	42.8	7.85	7	6	6	5	4	6	8	6
False	High	High	High	High	High	High	High	High	High	High	High	High	High	High	High	IsMasterProtein	P05060	Secretogranin-1 OS=Homo sapiens OX=9606 GN=CHGB PE=1 SV=2	0.000	0.000	0.000	0.000	0.000	0.000	0.000	0.000	0.000	0.000	0.000	0.000	0.000	0.004	0.000	8	7	112	7	1	677	78.2	5.07	6	4	5	5	3	4	3	5
False	High	High	High	n/a	High	High	High	High	High	High	High	High	High	n/a	n/a	IsMasterProtein	Q9UKU9	Angiopoietin-related protein 2 OS=Homo sapiens OX=9606 GN=ANGPTL2 PE=1 SV=1	0.000	0.000	0.000		0.000	0.000	0.000	0.004	0.000	0.000	0.001	0.001	0.003			25	15	149	15	1	493	57.1	7.53	6	9	9		12	6	10	4
False	High	High	High	n/a	High	High	High	High	High	High	High	High	High	n/a	n/a	IsMasterProtein	Q6UVK1	Chondroitin sulfate proteoglycan 4 OS=Homo sapiens OX=9606 GN=CSPG4 PE=1 SV=2	0.000	0.000	0.000		0.000	0.000	0.000	0.005	0.000	0.000	0.000	0.000	0.002			5	16	139	16	1	2322	250.4	5.47	8	8	7		9	5	10	6
False	High	High	High	High	High	High	High	High	High	High	High	High	High	n/a	n/a	IsMasterProtein	P00915	Carbonic anhydrase 1 OS=Homo sapiens OX=9606 GN=CA1 PE=1 SV=2	0.000	0.000	0.000	0.000	0.000	0.000	0.000	0.000	0.000	0.000	0.000	0.001	0.002			38	11	82	10	1	261	28.9	7.12	5	8	4	4	4	11	4	4
False	High	n/a	High	n/a	n/a	n/a	High	High	n/a	High	High	High	n/a	n/a	n/a	IsMasterProteinCandidate	Q13316-2	Isoform 2 of Dentin matrix acidic phosphoprotein 1 OS=Homo sapiens OX=9606 GN=DMP1	0.000		0.001				0.001	0.006		0.000	0.007	0.004				13	8	32	8	1	497	54.1	4.16	5		3				4	3
False	High	n/a	High	n/a	n/a	n/a	High	High	n/a	High	High	High	n/a	n/a	n/a	IsMasterProtein	Q13316	Dentin matrix acidic phosphoprotein 1 OS=Homo sapiens OX=9606 GN=DMP1 PE=1 SV=2	0.000		0.001				0.001	0.006		0.000	0.007	0.004				12	8	32	8	1	513	55.8	4.15	5		3				4	3
False	High	High	High	High	High	High	High	High	High	High	High	High	High	Medium	High	IsMasterProtein	P08519	Apolipoprotein(a) OS=Homo sapiens OX=9606 GN=LPA PE=1 SV=1	0.000	0.000	0.001	0.000	0.000	0.000	0.000	0.000	0.000	0.000	0.000	0.001	0.000	0.013	0.000	30	8	59	8	1	4548	501.0	5.88	3	2	2	3	1	5	3	3
False	High	High	High	High	High	High	High	High	High	High	High	High	n/a	n/a	n/a	IsMasterProtein	P18065	Insulin-like growth factor-binding protein 2 OS=Homo sapiens OX=9606 GN=IGFBP2 PE=1 SV=2	0.000	0.000	0.000	0.000	0.000	0.000	0.000	0.000	0.000	0.000	0.000	0.000				49	18	144	18	1	325	34.8	7.50	8	14	12	7	14	4	12	8
False	High	High	High	High	High	High	High	High	High	High	High	High	High	n/a	n/a	IsMasterProtein	P06703	Protein S100-A6 OS=Homo sapiens OX=9606 GN=S100A6 PE=1 SV=1	0.000	0.000	0.000	0.000	0.000	0.000	0.000	0.000	0.000	0.000	0.000	0.000	0.000			50	9	207	8	1	90	10.2	5.48	6	8	9	5	6	7	5	6
False	High	High	High	High	High	High	High	High	High	High	High	High	High	High	High	IsMasterProtein	P00751	Complement factor B OS=Homo sapiens OX=9606 GN=CFB PE=1 SV=2	0.000	0.000	0.000	0.000	0.000	0.000	0.000	0.000	0.000	0.000	0.000	0.000	0.002	0.004	0.000	30	30	242	29	1	764	85.5	7.06	10	14	13	10	25	8	10	10
False	High	High	High	High	High	High	High	High	High	High	High	High	High	High	High	IsMasterProtein	P61626	Lysozyme C OS=Homo sapiens OX=9606 GN=LYZ PE=1 SV=1	0.000	0.000	0.000	0.000	0.000	0.000	0.000	0.000	0.000	0.000	0.000	0.000	0.000	0.000	0.000	51	11	125	11	1	148	16.5	9.16	5	6	7	4	8	7	9	6
False	High	High	High	n/a	High	High	High	High	High	High	High	High	High	High	High	IsMasterProtein	Q9NRX4	14 kDa phosphohistidine phosphatase OS=Homo sapiens OX=9606 GN=PHPT1 PE=1 SV=1	0.000	0.000	0.002		0.000	0.000	0.000	0.000	0.000	0.000	0.000	0.000	0.002	0.000	0.000	48	7	99	7	1	125	13.8	6.07	4	6	4		5	4	5	5
False	High	High	High	High	n/a	High	n/a	High	High	High	High	High	High	High	High	None	Q9NRX4-2	Isoform 2 of 14 kDa phosphohistidine phosphatase OS=Homo sapiens OX=9606 GN=PHPT1	0.000	0.000	0.002	0.000		0.000		0.000	0.000	0.000	0.000	0.000	0.002	0.000	0.000	38	6	92	6	1	124	13.7	7.47	4	6	4	2		4		5
False	High	High	High	n/a	High	High	High	High	High	High	High	n/a	n/a	n/a	n/a	IsMasterProtein	P51688	N-sulphoglucosamine sulphohydrolase OS=Homo sapiens OX=9606 GN=SGSH PE=1 SV=1	0.000	0.000	0.000		0.000	0.000	0.000	0.005	0.000	0.004	0.003					10	6	42	6	1	502	56.7	6.95	5	4	4		4	3	3	3
False	High	High	High	High	High	High	High	High	High	High	High	High	n/a	High	Medium	IsMasterProtein	Q13510-2	Isoform 2 of Acid ceramidase OS=Homo sapiens OX=9606 GN=ASAH1	0.000	0.000	0.000	0.000	0.000	0.000	0.000	0.000	0.000	0.000	0.000	0.000		0.005	0.020	31	16	169	15	1	411	46.5	7.85	12	9	12	5	11	9	10	9
False	High	High	High	High	High	High	High	n/a	High	High	High	High	High	High	High	IsMasterProteinCandidate	Q99996-1	Isoform 1 of A-kinase anchor protein 9 OS=Homo sapiens OX=9606 GN=AKAP9	0.000	0.000	0.000	0.000	0.000	0.000	0.000		0.000	0.000	0.000	0.000	0.000	0.000	0.000	5	29	865	24	1	3911	453.4	4.98	10	13	10	10	8	14	10
False	High	High	High	High	High	High	High	High	High	High	High	High	High	High	High	IsMasterProtein	Q99996	A-kinase anchor protein 9 OS=Homo sapiens OX=9606 GN=AKAP9 PE=1 SV=4	0.000	0.000	0.000	0.000	0.000	0.000	0.000	0.000	0.000	0.000	0.000	0.000	0.000	0.000	0.000	5	29	984	24	1	3907	452.7	4.98	10	13	10	10	8	14	10	11
False	High	High	High	High	High	High	High	High	High	High	High	High	High	n/a	n/a	IsMasterProtein	Q9UBR2	Cathepsin Z OS=Homo sapiens OX=9606 GN=CTSZ PE=1 SV=1	0.000	0.000	0.000	0.000	0.000	0.000	0.000	0.000	0.000	0.000	0.000	0.000	0.000			25	10	80	10	1	303	33.8	7.11	5	5	5	4	6	7	7	7
False	High	High	n/a	High	High	High	High	High	High	High	High	High	High	n/a	n/a	IsMasterProtein	P31431	Syndecan-4 OS=Homo sapiens OX=9606 GN=SDC4 PE=1 SV=2	0.000	0.000		0.000	0.000	0.000	0.000	0.000	0.000	0.000	0.000	0.000	0.003			18	3	29	3	1	198	21.6	4.50	3	2		1	2	1	3	2
False	High	High	n/a	High	High	High	High	High	High	High	High	High	High	n/a	n/a	IsMasterProteinCandidate	P31431-2	Isoform 2 of Syndecan-4 OS=Homo sapiens OX=9606 GN=SDC4	0.000	0.000		0.000	0.000	0.000	0.000	0.000	0.000	0.000	0.000	0.000	0.003			24	3	29	3	1	153	16.5	4.22	3	2		1	2	1	3	2
False	High	High	High	n/a	High	High	High	High	High	High	High	High	High	High	High	IsMasterProtein	P06310	Immunoglobulin kappa variable 2-30 OS=Homo sapiens OX=9606 GN=IGKV2-30 PE=3 SV=2	0.000	0.000	0.000		0.000	0.000	0.000	0.000	0.000	0.000	0.000	0.005	0.003	0.007	0.000	39	7	252	6	1	120	13.2	8.51	5	4	5		6	5	5	4
False	High	High	High	n/a	High	High	High	n/a	High	High	n/a	High	n/a	n/a	n/a	IsMasterProtein	O95502	Neuronal pentraxin receptor OS=Homo sapiens OX=9606 GN=NPTXR PE=3 SV=2	0.000	0.000	0.000		0.000	0.000	0.000		0.000	0.000		0.000				4	4	31	4	1	500	52.8	6.21	3	2	2		2	2	1
False	High	High	High	High	High	High	High	High	High	High	High	High	High	High	High	IsMasterProtein	P51884	Lumican OS=Homo sapiens OX=9606 GN=LUM PE=1 SV=2	0.000	0.000	0.000	0.000	0.000	0.000	0.000	0.000	0.000	0.006	0.003	0.000	0.000	0.005	0.000	33	15	127	15	1	338	38.4	6.61	6	11	8	4	8	6	8	5
False	High	High	High	High	High	High	High	High	High	High	High	High	High	Medium	High	IsMasterProtein	Q7LBR1	Charged multivesicular body protein 1b OS=Homo sapiens OX=9606 GN=CHMP1B PE=1 SV=1	0.000	0.000	0.000	0.000	0.000	0.000	0.000	0.000	0.000	0.000	0.000	0.000	0.002	0.032	0.007	40	12	123	12	1	199	22.1	8.10	7	8	7	7	7	5	10	6
False	High	High	High	n/a	High	High	High	High	High	High	n/a	High	n/a	n/a	n/a	IsMasterProtein	A0A0C4DH69	Immunoglobulin kappa variable 1-9 OS=Homo sapiens OX=9606 GN=IGKV1-9 PE=3 SV=1	0.000	0.000	0.000		0.000	0.000	0.000	0.000	0.000	0.000		0.000				15	2	19	2	1	117	12.7	8.29	2	1	1		2	1	1	1
False	High	High	High	n/a	High	High	High	High	High	High	High	High	High	n/a	n/a	IsMasterProtein	P69905	Hemoglobin subunit alpha OS=Homo sapiens OX=9606 GN=HBA1 PE=1 SV=2	0.000	0.000	0.000		0.000	0.000	0.000	0.001	0.000	0.000	0.000	0.000	0.003			56	19	475	18	1	142	15.2	8.68	5	11	9		6	19	8	3
False	High	High	High	n/a	High	High	High	High	High	High	High	High	High	n/a	n/a	IsMasterProteinCandidate	HBA_HUMAN	(Common contaminant protein)	0.000	0.000	0.000		0.000	0.000	0.000	0.001	0.000	0.000	0.000	0.000	0.003			57	19	475	18	1	141	15.1	8.68	5	11	9		6	19	8	3
False	High	High	High	High	n/a	n/a	High	High	High	n/a	n/a	High	High	n/a	n/a	None	P01824	Immunoglobulin heavy variable 4-39 OS=Homo sapiens OX=9606 GN=IGHV4-39 PE=1 SV=2	0.000	0.000	0.001	0.000			0.001	0.000	0.000			0.000	0.002			29	4	77	4	1	125	13.9	9.26	4	3	4	4			3	4
False	High	High	High	High	High	n/a	High	High	High	High	n/a	High	High	n/a	n/a	None	P0DP06	Immunoglobulin heavy variable 4-30-4 OS=Homo sapiens OX=9606 GN=IGHV4-30-4 PE=3 SV=1	0.000	0.000	0.001	0.000	0.000		0.001	0.000	0.000	0.000		0.000	0.002			42	5	98	5	1	118	13.1	9.26	4	3	4	4	4		3	4
False	High	High	High	High	High	High	High	High	High	High	High	High	High	n/a	n/a	IsMasterProtein	A0A0C4DH41	Immunoglobulin heavy variable 4-61 OS=Homo sapiens OX=9606 GN=IGHV4-61 PE=3 SV=1	0.000	0.000	0.001	0.000	0.000	0.000	0.001	0.000	0.000	0.000	0.000	0.000	0.002			48	6	136	6	1	118	13.1	9.29	4	3	4	4	4	5	3	4
False	High	High	High	High	High	n/a	High	High	High	High	n/a	High	High	n/a	n/a	None	P0DP08	Immunoglobulin heavy variable 4-38-2 OS=Homo sapiens OX=9606 GN=IGHV4-38-2 PE=3 SV=1	0.000	0.000	0.001	0.000	0.000		0.001	0.000	0.000	0.000		0.000	0.002			42	5	98	5	1	117	13.0	9.29	4	3	4	4	4		3	4
False	High	High	High	High	High	High	High	High	High	High	High	High	High	n/a	n/a	IsMasterProteinCandidate	P01825	Immunoglobulin heavy variable 4-59 OS=Homo sapiens OX=9606 GN=IGHV4-59 PE=1 SV=2	0.000	0.000	0.001	0.000	0.000	0.000	0.001	0.000	0.000	0.000	0.000	0.000	0.002			49	6	136	6	1	116	12.9	9.29	4	3	4	4	4	5	3	4
False	High	High	High	High	n/a	High	High	High	High	n/a	n/a	High	High	n/a	n/a	None	P06331	Immunoglobulin heavy variable 4-34 OS=Homo sapiens OX=9606 GN=IGHV4-34 PE=1 SV=2	0.000	0.000	0.001	0.000		0.000	0.001	0.000	0.000			0.000	0.002			36	5	95	5	1	123	13.8	9.33	4	3	4	4		5	3	4
False	High	High	High	n/a	High	High	High	High	High	High	High	High	High	High	High	None	P07996-2	Isoform 2 of Thrombospondin-1 OS=Homo sapiens OX=9606 GN=THBS1	0.000	0.000	0.000		0.000	0.000	0.000	0.000	0.000	0.000	0.000	0.000	0.000	0.005	0.000	9	11	68	9	1	1085	120.1	4.88	3	5	4		5	3	5	4
False	High	High	High	High	High	High	High	High	High	High	High	High	High	High	High	IsMasterProtein	P07996	Thrombospondin-1 OS=Homo sapiens OX=9606 GN=THBS1 PE=1 SV=2	0.000	0.000	0.000	0.000	0.000	0.000	0.000	0.000	0.000	0.000	0.000	0.000	0.000	0.005	0.000	9	12	78	10	1	1170	129.3	4.94	3	5	4	8	5	3	5	4
False	High	High	High	High	High	High	High	High	High	High	High	High	High	n/a	High	IsMasterProtein	Q86T13	C-type lectin domain family 14 member A OS=Homo sapiens OX=9606 GN=CLEC14A PE=1 SV=1	0.000	0.000	0.000	0.000	0.000	0.000	0.000	0.000	0.000	0.000	0.000	0.000	0.002		0.007	16	9	83	9	1	490	51.6	6.35	6	7	5	5	6	5	8	7
False	High	High	High	High	High	High	High	High	High	High	High	High	High	High	High	IsMasterProtein	Q969E1	Liver-expressed antimicrobial peptide 2 OS=Homo sapiens OX=9606 GN=LEAP2 PE=1 SV=1	0.000	0.000	0.000	0.000	0.000	0.000	0.000	0.000	0.000	0.000	0.000	0.000	0.000	0.000	0.000	36	8	149	8	1	77	8.8	10.24	6	6	7	3	4	5	7	3
False	High	High	High	High	High	High	High	High	High	High	High	High	n/a	n/a	n/a	IsMasterProteinCandidate	Q13332-2	Isoform PTPS-MEA of Receptor-type tyrosine-protein phosphatase S OS=Homo sapiens OX=9606 GN=PTPRS	0.000	0.000	0.000	0.000	0.000	0.000	0.000	0.000	0.000	0.000	0.000	0.000				8	23	142	18	1	1939	215.8	6.49	11	5	10	8	7	13	11	10
False	High	High	High	High	High	High	High	High	High	High	High	High	n/a	n/a	n/a	IsMasterProteinCandidate	Q13332-4	Isoform PTPS-MEC of Receptor-type tyrosine-protein phosphatase S OS=Homo sapiens OX=9606 GN=PTPRS	0.000	0.000	0.000	0.000	0.000	0.000	0.000	0.000	0.000	0.000	0.000	0.000				8	23	142	18	1	1939	215.8	6.62	11	5	10	8	7	13	11	10
False	High	High	High	High	High	High	High	High	High	High	High	High	n/a	n/a	n/a	IsMasterProtein	Q13332	Receptor-type tyrosine-protein phosphatase S OS=Homo sapiens OX=9606 GN=PTPRS PE=1 SV=3	0.000	0.000	0.000	0.000	0.000	0.000	0.000	0.000	0.000	0.000	0.000	0.000				8	23	142	18	1	1948	216.9	6.46	11	5	10	8	7	13	11	10
False	High	High	High	n/a	n/a	n/a	High	High	High	n/a	High	High	n/a	n/a	n/a	IsMasterProteinCandidate	Q96J84	Kin of IRRE-like protein 1 OS=Homo sapiens OX=9606 GN=KIRREL1 PE=1 SV=2	0.000	0.000	0.000				0.000	0.002	0.000		0.000	0.000				8	10	46	8	1	757	83.5	5.73	7	4	4				4	4
False	High	High	High	n/a	n/a	n/a	High	High	High	n/a	High	High	n/a	n/a	n/a	IsMasterProtein	Q96J84-2	Isoform 2 of Kin of IRRE-like protein 1 OS=Homo sapiens OX=9606 GN=KIRREL1	0.000	0.000	0.000				0.000	0.002	0.000		0.000	0.000				8	10	46	8	1	773	85.0	5.73	7	4	4				4	4
False	High	n/a	n/a	High	High	High	High	High	High	High	High	High	High	High	n/a	IsMasterProtein	Q86Y38	Xylosyltransferase 1 OS=Homo sapiens OX=9606 GN=XYLT1 PE=1 SV=1	0.000			0.000	0.000	0.000	0.001	0.000	0.000	0.000	0.001	0.000	0.000	0.000		4	6	28	6	1	959	107.5	9.22	3			2	2	2	3	3
False	High	High	High	High	High	High	High	High	High	High	High	High	High	n/a	n/a	IsMasterProtein	Q9UGN4	CMRF35-like molecule 8 OS=Homo sapiens OX=9606 GN=CD300A PE=1 SV=2	0.000	0.000	0.000	0.000	0.000	0.000	0.000	0.000	0.000	0.000	0.000	0.000	0.000			9	3	66	2	1	299	33.2	5.49	3	3	3	2	2	2	3	2
False	High	n/a	High	High	High	High	n/a	High	High	High	High	High	n/a	n/a	n/a	IsMasterProtein	O43633	Charged multivesicular body protein 2a OS=Homo sapiens OX=9606 GN=CHMP2A PE=1 SV=1	0.000		0.002	0.000	0.000	0.000		0.001	0.000	0.000	0.000	0.000				39	13	76	12	1	222	25.1	5.97	7		8	6	7	5		4
False	High	n/a	High	High	High	High	High	High	High	High	High	High	High	n/a	High	IsMasterProtein	O60279	Sushi domain-containing protein 5 OS=Homo sapiens OX=9606 GN=SUSD5 PE=1 SV=3	0.000		0.000	0.000	0.000	0.000	0.000	0.000	0.000	0.000	0.000	0.000	0.002		0.000	7	7	53	6	1	629	68.0	4.91	4		2	3	2	3	4	4
False	High	n/a	n/a	High	High	High	n/a	High	n/a	High	n/a	High	n/a	n/a	n/a	None	Q01973-3	Isoform 3 of Inactive tyrosine-protein kinase transmembrane receptor ROR1 OS=Homo sapiens OX=9606 GN=ROR1	0.000			0.000	0.004	0.000		0.000		0.000		0.004				16	7	28	5	1	393	43.8	6.76	4			5	1	5		6
False	High	n/a	n/a	High	High	High	n/a	n/a	High	High	n/a	High	n/a	n/a	n/a	IsMasterProtein	Q01973	Inactive tyrosine-protein kinase transmembrane receptor ROR1 OS=Homo sapiens OX=9606 GN=ROR1 PE=1 SV=2	0.000			0.000	0.004	0.000			0.000	0.000		0.004				8	8	27	6	1	937	104.2	7.17	4			5	1	5
False	High	High	High	High	High	High	High	High	High	High	High	High	High	n/a	n/a	IsMasterProtein	Q96DR8	Mucin-like protein 1 OS=Homo sapiens OX=9606 GN=MUCL1 PE=1 SV=1	0.000	0.000	0.000	0.000	0.000	0.000	0.000	0.000	0.000	0.000	0.000	0.000	0.000			18	2	255	2	1	90	9.0	4.64	2	2	2	2	2	2	2	2
False	High	High	High	High	High	High	High	High	High	n/a	High	High	High	n/a	n/a	IsMasterProteinCandidate	Q9UNZ2-4	Isoform 2 of NSFL1 cofactor p47 OS=Homo sapiens OX=9606 GN=NSFL1C	0.000	0.000	0.000	0.000	0.000	0.000	0.000	0.000	0.000		0.000	0.000	0.000			9	4	24	4	1	339	37.3	5.11	3	1	1	2	1	2	2	2
False	High	High	High	High	High	High	High	High	High	n/a	High	High	High	n/a	n/a	IsMasterProtein	Q9UNZ2-5	Isoform 3 of NSFL1 cofactor p47 OS=Homo sapiens OX=9606 GN=NSFL1C	0.000	0.000	0.000	0.000	0.000	0.000	0.000	0.000	0.000		0.000	0.000	0.000			8	4	24	4	1	372	40.8	5.15	3	1	1	2	1	2	2	2
False	High	High	High	High	High	High	High	High	High	n/a	High	High	High	n/a	n/a	IsMasterProteinCandidate	Q9UNZ2	NSFL1 cofactor p47 OS=Homo sapiens OX=9606 GN=NSFL1C PE=1 SV=2	0.000	0.000	0.000	0.000	0.000	0.000	0.000	0.000	0.000		0.000	0.000	0.000			8	4	24	4	1	370	40.5	5.10	3	1	1	2	1	2	2	2
False	High	n/a	High	n/a	High	High	n/a	n/a	n/a	High	High	High	High	n/a	n/a	IsMasterProtein	P13647	Keratin, type II cytoskeletal 5 OS=Homo sapiens OX=9606 GN=KRT5 PE=1 SV=3	0.000		0.000		0.000	0.000				0.000	0.000	0.000	0.000			21	16	32	10	1	590	62.3	7.74	5		3		10	1
False	High	High	High	n/a	High	High	High	High	High	High	High	High	High	n/a	n/a	IsMasterProtein	P18827	Syndecan-1 OS=Homo sapiens OX=9606 GN=SDC1 PE=1 SV=3	0.000	0.000	0.000		0.000	0.000	0.000	0.000	0.000	0.000	0.000	0.000	0.000			11	3	58	3	1	310	32.4	4.63	2	1	2		2	1	2	2
False	High	High	High	High	High	High	High	High	High	High	High	High	High	n/a	n/a	IsMasterProtein	Q92956	Tumor necrosis factor receptor superfamily member 14 OS=Homo sapiens OX=9606 GN=TNFRSF14 PE=1 SV=3	0.000	0.000	0.000	0.000	0.000	0.000	0.000	0.004	0.000	0.000	0.000	0.005	0.000			35	9	82	8	1	283	30.4	7.15	4	4	6	3	5	4	6	4
False	High	High	High	High	High	High	High	High	High	High	High	High	n/a	High	High	IsMasterProteinCandidate	P01344	Insulin-like growth factor II OS=Homo sapiens OX=9606 GN=IGF2 PE=1 SV=1	0.000	0.000	0.000	0.000	0.000	0.000	0.000	0.000	0.000	0.000	0.000	0.000		0.000	0.000	11	2	241	2	1	180	20.1	9.32	2	2	2	2	2	2	2	2
False	High	High	High	High	High	High	High	High	High	High	High	High	n/a	High	High	IsMasterProtein	P01344-3	Isoform 3 of Insulin-like growth factor II OS=Homo sapiens OX=9606 GN=IGF2	0.000	0.000	0.000	0.000	0.000	0.000	0.000	0.000	0.000	0.000	0.000	0.000		0.000	0.000	8	2	241	2	1	236	26.3	9.13	2	2	2	2	2	2	2	2
False	High	High	High	High	High	High	n/a	High	High	High	High	High	n/a	High	High	IsMasterProteinCandidate	P01344-2	Isoform 2 of Insulin-like growth factor II OS=Homo sapiens OX=9606 GN=IGF2	0.000	0.000	0.000	0.000	0.000	0.000		0.000	0.000	0.000	0.000	0.000		0.000	0.000	11	2	231	2	1	183	20.5	9.47	2	2	2	2	2	2		2
False	High	High	High	High	n/a	High	n/a	n/a	High	High	n/a	High	n/a	n/a	n/a	None	O43278-2	Isoform 2 of Kunitz-type protease inhibitor 1 OS=Homo sapiens OX=9606 GN=SPINT1	0.000	0.000	0.000	0.000		0.000			0.000	0.000		0.000				13	10	48	7	1	513	56.8	6.18	8	4	4	6		6
False	High	High	High	High	High	High	High	High	High	High	n/a	High	n/a	n/a	n/a	IsMasterProtein	O43278	Kunitz-type protease inhibitor 1 OS=Homo sapiens OX=9606 GN=SPINT1 PE=1 SV=2	0.000	0.000	0.000	0.000	0.000	0.000	0.000	0.000	0.000	0.000		0.000				17	13	75	10	1	529	58.4	6.29	8	4	4	6	11	6	8	7
False	High	High	High	High	High	High	High	High	High	High	High	High	High	n/a	Medium	IsMasterProtein	Q6E0U4-16	Isoform 16 of Dermokine OS=Homo sapiens OX=9606 GN=DMKN	0.000	0.004	0.000	0.000	0.000	0.000	0.000	0.000	0.000	0.000	0.000	0.000	0.000		0.016	15	10	159	8	1	465	46.9	8.16	6	6	8	7	8	8	7	8
False	High	n/a	n/a	n/a	n/a	n/a	High	n/a	n/a	n/a	n/a	n/a	n/a	n/a	n/a	IsMasterProteinCandidate	P36639-4	Isoform p18 of 7,8-dihydro-8-oxoguanine triphosphatase OS=Homo sapiens OX=9606 GN=NUDT1	0.000						0.000									13	2	3	2	1	156	17.9	5.08	1						2
False	High	n/a	n/a	n/a	n/a	n/a	High	n/a	n/a	n/a	n/a	n/a	n/a	n/a	n/a	IsMasterProtein	P36639	7,8-dihydro-8-oxoguanine triphosphatase OS=Homo sapiens OX=9606 GN=NUDT1 PE=1 SV=3	0.000						0.000									10	2	3	2	1	197	22.5	5.27	1						2
False	High	n/a	n/a	n/a	n/a	n/a	High	n/a	n/a	n/a	n/a	n/a	n/a	n/a	n/a	IsMasterProteinCandidate	P36639-3	Isoform p21 of 7,8-dihydro-8-oxoguanine triphosphatase OS=Homo sapiens OX=9606 GN=NUDT1	0.000						0.000									12	2	3	2	1	171	19.5	5.02	1						2
False	High	n/a	n/a	n/a	n/a	n/a	High	n/a	n/a	n/a	n/a	n/a	n/a	n/a	n/a	IsMasterProteinCandidate	P36639-2	Isoform p22 of 7,8-dihydro-8-oxoguanine triphosphatase OS=Homo sapiens OX=9606 GN=NUDT1	0.000						0.000									11	2	3	2	1	179	20.3	5.02	1						2
False	High	High	High	High	High	High	High	High	High	High	High	High	High	n/a	n/a	IsMasterProtein	Q9GZX9	Twisted gastrulation protein homolog 1 OS=Homo sapiens OX=9606 GN=TWSG1 PE=1 SV=1	0.000	0.000	0.000	0.000	0.000	0.000	0.000	0.000	0.000	0.000	0.000	0.000	0.000			13	3	87	3	1	223	25.0	5.34	2	2	2	2	2	2	3	3
False	High	High	High	High	High	High	High	n/a	High	High	High	High	n/a	n/a	High	IsMasterProtein	O95460	Matrilin-4 OS=Homo sapiens OX=9606 GN=MATN4 PE=1 SV=3	0.000	0.009	0.000	0.000	0.000	0.004	0.000		0.000	0.000	0.000	0.000			0.000	7	5	46	5	1	622	68.4	6.10	4	1	3	4	3	1	4
False	High	High	High	High	High	High	High	n/a	High	High	High	High	n/a	n/a	High	IsMasterProteinCandidate	O95460-2	Isoform 2 of Matrilin-4 OS=Homo sapiens OX=9606 GN=MATN4	0.000	0.009	0.000	0.000	0.000	0.004	0.000		0.000	0.000	0.000	0.000			0.000	7	5	46	5	1	581	64.1	5.90	4	1	3	4	3	1	4
False	High	High	High	High	High	High	High	n/a	High	High	High	High	n/a	n/a	High	IsMasterProteinCandidate	O95460-3	Isoform 3 of Matrilin-4 OS=Homo sapiens OX=9606 GN=MATN4	0.000	0.009	0.000	0.000	0.000	0.004	0.000		0.000	0.000	0.000	0.000			0.000	10	5	46	5	1	432	47.5	5.92	4	1	3	4	3	1	4
False	High	High	High	High	High	High	High	n/a	High	High	High	High	n/a	n/a	High	IsMasterProteinCandidate	O95460-4	Isoform 4 of Matrilin-4 OS=Homo sapiens OX=9606 GN=MATN4	0.000	0.009	0.000	0.000	0.000	0.004	0.000		0.000	0.000	0.000	0.000			0.000	8	5	46	5	1	540	59.6	5.76	4	1	3	4	3	1	4
False	High	High	High	High	High	High	High	High	High	High	High	High	High	n/a	n/a	IsMasterProtein	Q04756	Hepatocyte growth factor activator OS=Homo sapiens OX=9606 GN=HGFAC PE=1 SV=1	0.000	0.000	0.000	0.000	0.000	0.000	0.000	0.000	0.000	0.000	0.000	0.000	0.000			10	9	75	9	1	655	70.6	7.24	4	6	6	6	4	5	6	6
False	High	High	High	High	High	High	High	High	High	High	n/a	High	High	n/a	n/a	IsMasterProteinCandidate	Q08345-2	Isoform 2 of Epithelial discoidin domain-containing receptor 1 OS=Homo sapiens OX=9606 GN=DDR1	0.000	0.000	0.000	0.000	0.000	0.000	0.000	0.000	0.000	0.000		0.000	0.002			9	11	78	11	1	876	97.1	6.51	9	4	6	4	8	7	6	4
False	High	High	High	High	High	High	High	High	High	High	n/a	High	High	n/a	n/a	IsMasterProteinCandidate	Q08345-6	Isoform 5 of Epithelial discoidin domain-containing receptor 1 OS=Homo sapiens OX=9606 GN=DDR1	0.000	0.000	0.000	0.000	0.000	0.000	0.000	0.000	0.000	0.000		0.000	0.002			9	11	78	11	1	894	99.0	6.61	9	4	6	4	8	7	6	4
False	High	High	High	High	High	High	High	High	High	High	n/a	High	High	n/a	n/a	IsMasterProtein	Q08345-5	Isoform 4 of Epithelial discoidin domain-containing receptor 1 OS=Homo sapiens OX=9606 GN=DDR1	0.000	0.000	0.000	0.000	0.000	0.000	0.000	0.000	0.000	0.000		0.000	0.002			9	11	78	11	1	919	101.7	6.83	9	4	6	4	8	7	6	4
False	High	High	High	High	High	High	High	High	High	High	n/a	High	High	n/a	n/a	IsMasterProteinCandidate	Q08345	Epithelial discoidin domain-containing receptor 1 OS=Homo sapiens OX=9606 GN=DDR1 PE=1 SV=1	0.000	0.000	0.000	0.000	0.000	0.000	0.000	0.000	0.000	0.000		0.000	0.002			9	11	78	11	1	913	101.1	6.83	9	4	6	4	8	7	6	4
False	High	High	High	High	High	n/a	High	High	n/a	n/a	n/a	n/a	High	n/a	n/a	IsMasterProtein	A0A0C4DH73	Immunoglobulin kappa variable 1-12 OS=Homo sapiens OX=9606 GN=IGKV1-12 PE=3 SV=1	0.000	0.000	0.000	0.000	0.000		0.000	0.000					0.000			15	1	17	1	1	117	12.6	8.31	1	1	1	1	1		1	1
False	High	High	High	High	High	n/a	High	High	n/a	n/a	n/a	n/a	High	n/a	n/a	IsMasterProteinCandidate	P01611	Immunoglobulin kappa variable 1D-12 OS=Homo sapiens OX=9606 GN=IGKV1D-12 PE=1 SV=2	0.000	0.000	0.000	0.000	0.000		0.000	0.000					0.000			15	1	17	1	1	117	12.6	7.84	1	1	1	1	1		1	1
False	High	High	High	High	High	High	High	n/a	High	High	High	High	n/a	n/a	n/a	IsMasterProtein	P09211	Glutathione S-transferase P OS=Homo sapiens OX=9606 GN=GSTP1 PE=1 SV=2	0.000	0.000	0.000	0.000	0.000	0.005	0.000		0.000	0.000	0.006	0.001				40	9	57	8	1	210	23.3	5.64	5	2	5	2	5	2	6
False	High	High	High	High	High	High	High	n/a	n/a	High	High	High	n/a	n/a	n/a	None	GSTP1_HUMAN	(Common contaminant protein)	0.000	0.000	0.000	0.000	0.000	0.005	0.000			0.000	0.006	0.001				38	8	50	7	1	209	23.2	5.64	5	2	5	2	5	2	6
False	High	High	High	High	High	High	High	High	High	High	High	High	High	n/a	n/a	IsMasterProtein	P04745	Alpha-amylase 1 OS=Homo sapiens OX=9606 GN=AMY1A PE=1 SV=2	0.000	0.000	0.000	0.000	0.000	0.000	0.000	0.000	0.000	0.000	0.000	0.000	0.000			65	47	1688	11	1	511	57.7	6.93	5	5	5	30	43	4	2	36
False	High	High	High	High	High	High	High	High	High	High	High	High	High	n/a	n/a	IsMasterProtein	P51654	Glypican-3 OS=Homo sapiens OX=9606 GN=GPC3 PE=1 SV=1	0.000	0.000	0.000	0.001	0.000	0.000	0.000	0.000	0.000	0.000	0.001	0.000	0.002			22	22	143	20	1	580	65.5	6.37	13	8	14	5	12	7	11	7
False	High	High	High	High	High	High	High	High	High	High	High	High	High	n/a	Medium	IsMasterProtein	P16870	Carboxypeptidase E OS=Homo sapiens OX=9606 GN=CPE PE=1 SV=1	0.000	0.000	0.000	0.000	0.000	0.000	0.000	0.000	0.000	0.000	0.000	0.000	0.002		0.016	30	17	151	17	1	476	53.1	5.14	11	13	10	9	15	9	12	14
False	High	High	High	High	High	High	High	High	High	High	High	High	High	n/a	Medium	IsMasterProteinCandidate	P16870-2	Isoform 2 of Carboxypeptidase E OS=Homo sapiens OX=9606 GN=CPE	0.000	0.000	0.000	0.000	0.000	0.000	0.000	0.000	0.000	0.000	0.000	0.000	0.002		0.016	32	17	151	17	1	440	49.9	5.17	11	13	10	9	15	9	12	14
False	High	n/a	High	n/a	n/a	High	High	High	High	High	High	High	n/a	n/a	High	IsMasterProtein	Q6UX71	Plexin domain-containing protein 2 OS=Homo sapiens OX=9606 GN=PLXDC2 PE=1 SV=1	0.000		0.002			0.000	0.001	0.005	0.000	0.001	0.001	0.000			0.000	6	4	23	4	1	529	59.5	6.46	3		2			3	2	3
False	High	n/a	High	High	High	High	High	High	High	High	High	High	n/a	n/a	n/a	IsMasterProtein	Q5VW32	BRO1 domain-containing protein BROX OS=Homo sapiens OX=9606 GN=BROX PE=1 SV=1	0.000		0.000	0.000	0.000	0.000	0.000	0.000	0.000	0.000	0.000	0.000				37	20	97	18	1	411	46.4	7.65	8		11	5	11	5	14	7
False	High	High	High	High	High	High	High	High	High	High	High	High	High	n/a	n/a	IsMasterProtein	P36957	Dihydrolipoyllysine-residue succinyltransferase component of 2-oxoglutarate dehydrogenase complex, mitochondrial OS=Homo sapiens OX=9606 GN=DLST PE=1 SV=4	0.000	0.000	0.000	0.000	0.000	0.000	0.000	0.000	0.000	0.009	0.001	0.001	0.000			10	6	67	6	1	453	48.7	8.95	4	4	3	3	4	4	4	4
False	High	High	High	High	High	High	High	High	High	High	High	High	High	n/a	n/a	IsMasterProtein	P11279	Lysosome-associated membrane glycoprotein 1 OS=Homo sapiens OX=9606 GN=LAMP1 PE=1 SV=3	0.000	0.000	0.000	0.000	0.000	0.000	0.000	0.000	0.000	0.000	0.000	0.000	0.000			15	11	208	11	1	417	44.9	8.75	7	9	8	6	7	10	7	7
False	High	High	High	High	High	High	High	High	High	High	High	High	High	n/a	n/a	IsMasterProtein	Q09666	Neuroblast differentiation-associated protein AHNAK OS=Homo sapiens OX=9606 GN=AHNAK PE=1 SV=2	0.000	0.000	0.000	0.000	0.000	0.000	0.000	0.000	0.000	0.000	0.000	0.000	0.000			26	43	398	37	1	5890	628.7	6.15	10	6	13	13	19	11	31	3
False	High	High	High	High	High	High	High	High	High	High	High	High	High	High	High	IsMasterProtein	Q16363	Laminin subunit alpha-4 OS=Homo sapiens OX=9606 GN=LAMA4 PE=1 SV=4	0.000	0.000	0.000	0.000	0.000	0.000	0.000	0.000	0.000	0.000	0.000	0.000	0.000	0.000	0.000	4	16	208	12	1	1823	202.4	6.28	7	7	6	6	8	7	6	6
False	High	High	High	High	High	High	High	High	High	High	High	High	High	High	High	IsMasterProteinCandidate	Q16363-2	Isoform 2 of Laminin subunit alpha-4 OS=Homo sapiens OX=9606 GN=LAMA4	0.000	0.000	0.000	0.000	0.000	0.000	0.000	0.000	0.000	0.000	0.000	0.000	0.000	0.000	0.000	4	16	208	12	1	1816	201.6	6.32	7	7	6	6	8	7	6	6
False	High	High	High	High	n/a	High	n/a	High	High	High	High	High	n/a	n/a	n/a	IsMasterProtein	A0A0C4DH38	Immunoglobulin heavy variable 5-51 OS=Homo sapiens OX=9606 GN=IGHV5-51 PE=3 SV=1	0.000	0.000	0.000	0.000		0.000		0.000	0.000	0.000	0.001	0.000				43	8	78	6	1	117	12.7	8.27	7	3	5	6		6		6
False	High	High	n/a	n/a	High	High	n/a	n/a	n/a	n/a	High	High	n/a	n/a	n/a	IsMasterProtein	P52566	Rho GDP-dissociation inhibitor 2 OS=Homo sapiens OX=9606 GN=ARHGDIB PE=1 SV=3	0.000	0.000			0.000	0.000					0.006	0.000				19	5	10	4	1	201	23.0	5.21	1	2			2	1
False	High	High	High	High	High	High	High	High	High	High	High	High	High	n/a	High	IsMasterProteinCandidate	P06454-2	Isoform 2 of Prothymosin alpha OS=Homo sapiens OX=9606 GN=PTMA	0.000	0.000	0.000	0.000	0.000	0.000	0.000	0.000	0.000	0.000	0.000	0.000	0.000		0.000	22	2	68	2	1	110	12.1	3.79	1	1	2	1	1	1	1	1
False	High	High	High	High	High	High	High	High	High	High	High	High	High	n/a	High	IsMasterProtein	P06454	Prothymosin alpha OS=Homo sapiens OX=9606 GN=PTMA PE=1 SV=2	0.000	0.000	0.000	0.000	0.000	0.000	0.000	0.000	0.000	0.000	0.000	0.000	0.000		0.000	22	2	68	2	1	111	12.2	3.78	1	1	2	1	1	1	1	1
False	High	High	High	High	High	High	High	High	High	High	High	High	High	Medium	High	IsMasterProtein	P49747	Cartilage oligomeric matrix protein OS=Homo sapiens OX=9606 GN=COMP PE=1 SV=2	0.000	0.000	0.000	0.000	0.000	0.000	0.000	0.000	0.000	0.000	0.000	0.000	0.000	0.018	0.007	21	18	130	17	1	757	82.8	4.60	8	8	8	5	7	6	10	13
False	High	High	High	High	High	High	High	High	High	High	High	High	High	Medium	High	IsMasterProteinCandidate	P49747-2	Isoform 2 of Cartilage oligomeric matrix protein OS=Homo sapiens OX=9606 GN=COMP	0.000	0.000	0.000	0.000	0.000	0.000	0.000	0.000	0.000	0.000	0.000	0.000	0.000	0.018	0.007	23	18	130	17	1	704	77.2	4.53	8	8	8	5	7	6	10	13
False	High	High	High	High	High	High	High	High	High	High	High	High	High	High	High	IsMasterProtein	Q04900	Sialomucin core protein 24 OS=Homo sapiens OX=9606 GN=CD164 PE=1 SV=2	0.000	0.000	0.000	0.000	0.000	0.000	0.000	0.000	0.000	0.000	0.000	0.000	0.002	0.007	0.000	16	6	74	6	1	197	20.9	7.97	4	3	4	3	3	4	3	5
False	High	High	High	High	High	n/a	High	High	High	High	High	High	High	High	High	None	Q04900-5	Isoform 5 of Sialomucin core protein 24 OS=Homo sapiens OX=9606 GN=CD164	0.000	0.000	0.000	0.000	0.000		0.000	0.000	0.000	0.000	0.000	0.000	0.002	0.007	0.000	17	5	70	5	1	157	16.7	7.50	4	3	4	3	3		3	5
False	High	High	High	High	High	n/a	High	High	High	High	High	High	High	High	High	None	Q04900-2	Isoform 2 of Sialomucin core protein 24 OS=Homo sapiens OX=9606 GN=CD164	0.000	0.000	0.000	0.000	0.000		0.000	0.000	0.000	0.000	0.000	0.000	0.002	0.007	0.000	14	5	70	5	1	189	20.0	7.77	4	3	4	3	3		3	5
False	High	High	High	High	High	High	High	High	High	High	High	High	High	High	High	IsMasterProteinCandidate	Q04900-4	Isoform 4 of Sialomucin core protein 24 OS=Homo sapiens OX=9606 GN=CD164	0.000	0.000	0.000	0.000	0.000	0.000	0.000	0.000	0.000	0.000	0.000	0.000	0.002	0.007	0.000	18	6	74	6	1	178	19.0	7.50	4	3	4	3	3	4	3	5
False	High	High	High	High	High	High	High	High	High	High	High	High	High	High	High	IsMasterProteinCandidate	Q04900-3	Isoform 3 of Sialomucin core protein 24 OS=Homo sapiens OX=9606 GN=CD164	0.000	0.000	0.000	0.000	0.000	0.000	0.000	0.000	0.000	0.000	0.000	0.000	0.002	0.007	0.000	17	6	74	6	1	184	19.7	7.97	4	3	4	3	3	4	3	5
False	High	n/a	High	n/a	High	n/a	High	High	High	High	High	High	n/a	n/a	n/a	IsMasterProtein	P00966	Argininosuccinate synthase OS=Homo sapiens OX=9606 GN=ASS1 PE=1 SV=2	0.000		0.000		0.000		0.001	0.004	0.000	0.000	0.001	0.001				30	21	106	20	1	412	46.5	8.02	11		10		13		12	4
False	High	n/a	n/a	n/a	n/a	n/a	n/a	n/a	n/a	n/a	n/a	n/a	n/a	n/a	n/a	IsMasterProtein	Q7Z4R8	UPF0669 protein C6orf120 OS=Homo sapiens OX=9606 GN=C6orf120 PE=1 SV=1	0.000															17	2	2	2	1	191	20.8	4.84	2
False	High	High	High	High	High	High	High	High	High	High	High	High	High	n/a	n/a	IsMasterProtein	P13727	Bone marrow proteoglycan OS=Homo sapiens OX=9606 GN=PRG2 PE=1 SV=2	0.000	0.000	0.000	0.000	0.000	0.000	0.000	0.000	0.000	0.000	0.000	0.000	0.000			34	9	112	9	1	222	25.2	6.76	5	4	6	3	3	4	6	5
False	High	High	n/a	High	High	High	n/a	High	High	n/a	High	High	n/a	n/a	n/a	None	P13727-2	Isoform 2 of Bone marrow proteoglycan OS=Homo sapiens OX=9606 GN=PRG2	0.000	0.000		0.000	0.000	0.000		0.000	0.000		0.000	0.000				21	6	65	6	1	211	23.9	6.51	5	4		3	3	4		5
False	High	High	High	High	n/a	High	High	High	n/a	High	High	n/a	High	n/a	Medium	IsMasterProteinCandidate	P13640-2	Isoform 2 of Metallothionein-1G OS=Homo sapiens OX=9606 GN=MT1G	0.000	0.000	0.000	0.001		0.000	0.000	0.000		0.000	0.000		0.002		0.015	57	5	83	0	1	61	6.1	7.96	4	5	5	4		3	5	5
False	High	High	High	High	n/a	High	High	High	n/a	High	High	n/a	High	n/a	Medium	IsMasterProtein	P13640	Metallothionein-1G OS=Homo sapiens OX=9606 GN=MT1G PE=1 SV=2	0.000	0.000	0.000	0.001		0.000	0.000	0.000		0.000	0.000		0.002		0.015	56	5	83	0	1	62	6.1	7.96	4	5	5	4		3	5	5
False	High	High	High	n/a	High	High	High	High	High	High	High	High	n/a	n/a	n/a	IsMasterProtein	O00337	Sodium/nucleoside cotransporter 1 OS=Homo sapiens OX=9606 GN=SLC28A1 PE=1 SV=2	0.000	0.000	0.000		0.000	0.000	0.000	0.000	0.000	0.000	0.000	0.000				3	1	13	1	1	649	71.5	7.59	1	1	1		1	1	1	1
False	High	High	High	n/a	High	High	High	n/a	High	High	n/a	High	n/a	n/a	n/a	IsMasterProtein	P98172	Ephrin-B1 OS=Homo sapiens OX=9606 GN=EFNB1 PE=1 SV=1	0.000	0.000	0.000		0.000	0.001	0.000		0.001	0.000		0.001				22	12	104	10	1	346	38.0	8.94	9	9	8		6	6	9
False	High	High	High	n/a	High	n/a	High	High	High	High	High	High	n/a	n/a	n/a	IsMasterProtein	P21810	Biglycan OS=Homo sapiens OX=9606 GN=BGN PE=1 SV=2	0.000	0.000	0.000		0.000		0.001	0.005	0.000	0.000	0.000	0.001				23	11	54	10	1	368	41.6	7.52	6	6	6		5		5	3
False	High	High	High	High	High	High	High	High	High	High	High	High	High	High	n/a	IsMasterProtein	P0DP58-2	Isoform 2 of Ly-6/neurotoxin-like protein 1 OS=Homo sapiens OX=9606 GN=LYNX1	0.000	0.000	0.000	0.000	0.000	0.000	0.000	0.000	0.000	0.000	0.000	0.000	0.000	0.005		25	4	48	4	1	131	14.0	6.71	3	2	3	2	2	1	2	2
False	High	High	High	High	High	High	High	High	High	High	High	High	High	High	n/a	IsMasterProteinCandidate	P0DP57	Secreted Ly-6/uPAR domain-containing protein 2 OS=Homo sapiens OX=9606 GN=SLURP2 PE=1 SV=1	0.000	0.000	0.000	0.000	0.000	0.000	0.000	0.000	0.000	0.000	0.000	0.000	0.000	0.005		34	4	48	4	1	97	10.2	6.62	3	2	3	2	2	1	2	2
False	High	High	High	High	High	High	High	High	High	High	High	High	High	n/a	High	IsMasterProtein	Q5KU26	Collectin-12 OS=Homo sapiens OX=9606 GN=COLEC12 PE=1 SV=3	0.000	0.000	0.000	0.000	0.000	0.000	0.000	0.000	0.000	0.000	0.001	0.000	0.002		0.000	13	15	180	13	1	742	81.5	5.69	7	12	9	5	8	8	7	10
False	High	High	High	High	High	High	High	High	High	High	High	High	High	n/a	High	IsMasterProtein	P01700	Immunoglobulin lambda variable 1-47 OS=Homo sapiens OX=9606 GN=IGLV1-47 PE=1 SV=2	0.000	0.000	0.000	0.000	0.000	0.000	0.000	0.001	0.000	0.000	0.000	0.000	0.002		0.007	36	9	180	7	1	117	12.3	5.91	4	6	5	2	6	7	6	6
False	High	High	High	High	High	High	High	High	High	High	n/a	High	High	n/a	n/a	IsMasterProtein	Q14210	Lymphocyte antigen 6D OS=Homo sapiens OX=9606 GN=LY6D PE=1 SV=1	0.000	0.000	0.000	0.000	0.000	0.000	0.000	0.000	0.000	0.000		0.000	0.002			19	4	24	3	1	128	13.3	8.21	2	2	2	1	2	2	3	1
False	High	High	High	High	High	High	High	High	High	High	High	High	High	High	n/a	IsMasterProtein	P48745	CCN family member 3 OS=Homo sapiens OX=9606 GN=CCN3 PE=1 SV=1	0.000	0.000	0.000	0.000	0.000	0.000	0.000	0.000	0.000	0.000	0.000	0.000	0.000	0.004		29	11	133	11	1	357	39.1	7.72	7	8	6	6	9	7	7	7
False	High	High	High	High	High	High	High	High	High	High	High	High	High	n/a	Medium	IsMasterProtein	P01019	Angiotensinogen OS=Homo sapiens OX=9606 GN=AGT PE=1 SV=1	0.000	0.000	0.004	0.008	0.000	0.002	0.000	0.005	0.000	0.003	0.000	0.005	0.002		0.016	23	16	112	15	1	485	53.1	6.32	7	9	5	5	14	7	8	5
False	High	n/a	n/a	High	High	High	High	High	High	High	High	High	n/a	n/a	n/a	IsMasterProtein	P62879	Guanine nucleotide-binding protein G(I)/G(S)/G(T) subunit beta-2 OS=Homo sapiens OX=9606 GN=GNB2 PE=1 SV=3	0.000			0.001	0.000	0.000	0.000	0.002	0.000	0.000	0.000	0.000				17	9	32	6	1	340	37.3	6.00	4			2	6	3	5	3
False	High	High	High	High	High	High	High	High	High	High	High	High	High	n/a	n/a	IsMasterProtein	Q9H1C7	Cysteine-rich and transmembrane domain-containing protein 1 OS=Homo sapiens OX=9606 GN=CYSTM1 PE=1 SV=1	0.000	0.000	0.000	0.000	0.000	0.000	0.000	0.001	0.000	0.000	0.004	0.000	0.002			10	2	16	2	1	97	10.6	4.32	1	1	1	1	1	1	1	1
False	High	High	High	n/a	High	High	n/a	High	High	n/a	n/a	High	n/a	n/a	n/a	IsMasterProtein	Q99519	Sialidase-1 OS=Homo sapiens OX=9606 GN=NEU1 PE=1 SV=1	0.000	0.000	0.003		0.000	0.003		0.002	0.000			0.001				14	7	27	7	1	415	45.4	5.88	3	5	5		4	2		2
False	High	High	High	High	High	High	High	High	High	High	High	High	High	n/a	Medium	IsMasterProtein	P09564	T-cell antigen CD7 OS=Homo sapiens OX=9606 GN=CD7 PE=1 SV=1	0.000	0.000	0.000	0.008	0.000	0.000	0.000	0.000	0.000	0.000	0.000	0.000	0.000		0.011	15	4	81	4	1	240	25.4	7.27	2	4	2	1	4	3	3	3
False	High	n/a	High	High	High	n/a	High	High	High	High	High	High	High	High	High	IsMasterProtein	P09619	Platelet-derived growth factor receptor beta OS=Homo sapiens OX=9606 GN=PDGFRB PE=1 SV=1	0.000		0.000	0.000	0.000		0.001	0.000	0.008	0.000	0.001	0.000	0.002	0.010	0.000	4	8	49	7	1	1106	123.9	4.98	3		5	4	2		2	2
False	High	High	High	High	High	High	High	High	High	High	High	High	High	n/a	n/a	IsMasterProtein	P08572	Collagen alpha-2(IV) chain OS=Homo sapiens OX=9606 GN=COL4A2 PE=1 SV=4	0.000	0.000	0.000	0.000	0.000	0.000	0.000	0.000	0.000	0.000	0.000	0.000	0.000			7	16	74	15	1	1712	167.4	8.66	4	4	6	5	9	2	4	3
False	High	n/a	High	High	n/a	High	n/a	High	High	High	High	High	High	n/a	n/a	IsMasterProtein	P14625	Endoplasmin OS=Homo sapiens OX=9606 GN=HSP90B1 PE=1 SV=1	0.000		0.001	0.003		0.000		0.000	0.001	0.000	0.001	0.000	0.004			6	7	27	5	1	803	92.4	4.84	3		6	1		2		1
False	High	High	High	High	High	High	High	High	High	High	High	High	High	Medium	n/a	IsMasterProtein	Q969Z4	Tumor necrosis factor receptor superfamily member 19L OS=Homo sapiens OX=9606 GN=RELT PE=1 SV=1	0.000	0.000	0.007	0.000	0.000	0.000	0.000	0.000	0.000	0.000	0.000	0.000	0.002	0.014		7	4	44	3	1	430	46.1	8.35	3	2	2	2	2	2	4	2
False	High	High	High	High	High	High	High	High	High	High	High	High	High	n/a	n/a	IsMasterProtein	P49913	Cathelicidin antimicrobial peptide OS=Homo sapiens OX=9606 GN=CAMP PE=1 SV=1	0.000	0.000	0.000	0.001	0.000	0.000	0.000	0.000	0.000	0.000	0.000	0.000	0.003			28	6	43	6	1	170	19.3	9.41	4	4	4	2	3	3	3	3
False	High	High	High	High	High	High	High	High	High	High	High	High	High	n/a	n/a	IsMasterProtein	P80188	Neutrophil gelatinase-associated lipocalin OS=Homo sapiens OX=9606 GN=LCN2 PE=1 SV=2	0.000	0.000	0.000	0.000	0.000	0.000	0.000	0.000	0.000	0.000	0.000	0.000	0.000			51	11	120	10	1	198	22.6	8.91	6	6	6	6	8	5	8	7
False	High	High	High	High	High	High	High	High	High	High	High	High	High	n/a	n/a	IsMasterProteinCandidate	P80188-2	Isoform 2 of Neutrophil gelatinase-associated lipocalin OS=Homo sapiens OX=9606 GN=LCN2	0.000	0.000	0.000	0.000	0.000	0.000	0.000	0.000	0.000	0.000	0.000	0.000	0.000			51	11	120	10	1	198	22.4	9.31	6	6	6	6	8	5	8	7
False	High	High	High	High	High	High	High	High	High	High	High	High	n/a	n/a	n/a	IsMasterProtein	Q6UY11	Protein delta homolog 2 OS=Homo sapiens OX=9606 GN=DLK2 PE=2 SV=1	0.000	0.000	0.000	0.004	0.000	0.000	0.000	0.001	0.000	0.000	0.000	0.000				7	3	19	2	1	383	40.5	6.54	3	1	2	1	3	3	1	1
False	High	High	High	High	High	High	High	High	High	High	High	High	n/a	n/a	n/a	IsMasterProteinCandidate	O94772	Lymphocyte antigen 6H OS=Homo sapiens OX=9606 GN=LY6H PE=1 SV=1	0.000	0.000	0.000	0.000	0.000	0.001	0.001	0.001	0.000	0.000	0.005	0.000				24	5	26	5	1	140	14.7	7.25	3	2	2	2	2	2	3	3
False	High	High	High	High	High	High	High	High	High	High	High	High	High	n/a	n/a	IsMasterProtein	O94772-2	Isoform 2 of Lymphocyte antigen 6H OS=Homo sapiens OX=9606 GN=LY6H	0.000	0.000	0.000	0.000	0.000	0.001	0.001	0.001	0.000	0.000	0.005	0.000	0.004			20	5	28	5	1	161	17.0	8.29	3	2	2	2	2	2	3	3
False	High	High	n/a	High	High	High	n/a	High	High	n/a	High	High	n/a	n/a	n/a	IsMasterProtein	P0DP09	Immunoglobulin kappa variable 1-13 OS=Homo sapiens OX=9606 GN=IGKV1-13 PE=3 SV=1	0.000	0.000		0.000	0.000	0.000		0.000	0.000		0.000	0.000				15	2	15	2	1	117	12.6	7.84	1	1		1	1	2		2
False	High	High	High	High	High	High	High	High	High	High	High	High	High	High	High	IsMasterProtein	O75071	EF-hand calcium-binding domain-containing protein 14 OS=Homo sapiens OX=9606 GN=EFCAB14 PE=1 SV=1	0.000	0.000	0.000	0.000	0.000	0.000	0.000	0.000	0.000	0.000	0.000	0.000	0.002	0.000	0.000	10	9	62	8	1	495	55.0	6.32	5	3	3	2	5	4	7	5
False	High	High	High	High	High	High	High	High	High	High	High	High	High	n/a	n/a	IsMasterProtein	O95865	N(G),N(G)-dimethylarginine dimethylaminohydrolase 2 OS=Homo sapiens OX=9606 GN=DDAH2 PE=1 SV=1	0.000	0.000	0.000	0.000	0.000	0.001	0.000	0.000	0.000	0.000	0.000	0.000	0.000			30	8	74	8	1	285	29.6	6.01	5	4	6	5	7	3	6	4
False	High	High	High	High	High	High	High	High	High	High	High	High	High	n/a	n/a	IsMasterProteinCandidate	P42785	Lysosomal Pro-X carboxypeptidase OS=Homo sapiens OX=9606 GN=PRCP PE=1 SV=1	0.000	0.000	0.005	0.003	0.000	0.001	0.000	0.001	0.000	0.000	0.001	0.000	0.004			16	10	116	10	1	496	55.8	7.21	6	9	5	5	9	6	9	4
False	High	High	High	High	High	High	High	High	High	High	High	High	High	n/a	n/a	IsMasterProtein	P42785-2	Isoform 2 of Lysosomal Pro-X carboxypeptidase OS=Homo sapiens OX=9606 GN=PRCP	0.000	0.000	0.005	0.003	0.000	0.001	0.000	0.001	0.000	0.000	0.001	0.000	0.004			15	10	116	10	1	517	58.1	7.40	6	9	5	5	9	6	9	4
False	High	High	High	High	High	High	High	High	High	High	High	High	High	n/a	n/a	IsMasterProtein	P19256	Lymphocyte function-associated antigen 3 OS=Homo sapiens OX=9606 GN=CD58 PE=1 SV=1	0.000	0.000	0.000	0.000	0.000	0.000	0.002	0.000	0.000	0.000	0.000	0.000	0.000			17	5	70	5	1	250	28.1	6.76	3	3	3	2	4	4	3	4
False	High	High	High	High	High	High	High	High	High	High	High	High	High	n/a	n/a	IsMasterProteinCandidate	P19256-3	Isoform 3 of Lymphocyte function-associated antigen 3 OS=Homo sapiens OX=9606 GN=CD58	0.000	0.000	0.000	0.000	0.000	0.000	0.002	0.000	0.000	0.000	0.000	0.000	0.000			17	5	70	5	1	248	27.9	7.02	3	3	3	2	4	4	3	4
False	High	High	High	High	High	High	High	High	High	High	High	High	High	n/a	n/a	IsMasterProteinCandidate	P19256-2	Isoform 2 of Lymphocyte function-associated antigen 3 OS=Homo sapiens OX=9606 GN=CD58	0.000	0.000	0.000	0.000	0.000	0.000	0.002	0.000	0.000	0.000	0.000	0.000	0.000			18	5	70	5	1	237	26.6	6.27	3	3	3	2	4	4	3	4
False	High	High	High	n/a	High	High	n/a	High	High	High	n/a	High	High	Medium	High	IsMasterProtein	O15197	Ephrin type-B receptor 6 OS=Homo sapiens OX=9606 GN=EPHB6 PE=1 SV=4	0.000	0.000	0.000		0.000	0.000		0.000	0.009	0.000		0.001	0.004	0.022	0.008	8	11	74	10	1	1021	110.6	6.65	4	4	6		4	5		6
False	High	n/a	n/a	n/a	High	High	High	High	High	High	n/a	High	High	Medium	High	IsMasterProteinCandidate	O15197-3	Isoform 3 of Ephrin type-B receptor 6 OS=Homo sapiens OX=9606 GN=EPHB6	0.000				0.000	0.000	0.000	0.000	0.009	0.000		0.001	0.004	0.022	0.008	15	11	64	10	1	540	57.5	6.61	4				4	5	4	6
False	High	High	High	n/a	High	High	High	High	High	High	High	High	n/a	n/a	n/a	IsMasterProtein	P04155	Trefoil factor 1 OS=Homo sapiens OX=9606 GN=TFF1 PE=1 SV=1	0.000	0.000	0.001		0.000	0.001	0.001	0.000	0.000	0.000	0.000	0.000				58	5	53	5	1	84	9.1	4.35	3	4	2		2	2	2	3
False	High	n/a	High	High	High	n/a	High	n/a	n/a	n/a	High	High	n/a	n/a	n/a	IsMasterProtein	P35326	Small proline-rich protein 2A OS=Homo sapiens OX=9606 GN=SPRR2A PE=1 SV=1	0.000		0.000	0.000	0.000		0.000				0.000	0.000				85	5	49	2	1	72	8.0	8.43	4		5	3	5		4
False	High	High	High	High	High	High	High	High	High	High	High	High	High	n/a	n/a	IsMasterProtein	P08185	Corticosteroid-binding globulin OS=Homo sapiens OX=9606 GN=SERPINA6 PE=1 SV=1	0.000	0.000	0.000	0.000	0.000	0.000	0.000	0.000	0.000	0.000	0.000	0.000	0.000			23	13	172	11	1	405	45.1	6.04	7	9	5	6	11	9	9	7
False	High	High	High	High	High	High	High	High	High	High	High	High	High	n/a	n/a	IsMasterProtein	P31949	Protein S100-A11 OS=Homo sapiens OX=9606 GN=S100A11 PE=1 SV=2	0.000	0.000	0.000	0.000	0.000	0.000	0.000	0.000	0.000	0.000	0.000	0.000	0.000			43	6	61	6	1	105	11.7	7.12	4	3	4	5	4	3	5	3
False	High	High	High	High	High	n/a	High	High	High	High	High	High	High	n/a	n/a	IsMasterProtein	P05546	Heparin cofactor 2 OS=Homo sapiens OX=9606 GN=SERPIND1 PE=1 SV=3	0.000	0.000	0.000	0.000	0.000		0.000	0.001	0.000	0.000	0.000	0.000	0.004			16	9	39	8	1	499	57.0	6.90	1	2	3	3	7		3	2
False	High	n/a	n/a	n/a	n/a	High	High	n/a	n/a	n/a	n/a	n/a	n/a	n/a	n/a	IsMasterProtein	P07204	Thrombomodulin OS=Homo sapiens OX=9606 GN=THBD PE=1 SV=2	0.000					0.000	0.000									11	5	10	5	1	575	60.3	4.92	3					4	2
False	High	n/a	High	High	n/a	n/a	n/a	High	High	n/a	n/a	High	High	n/a	n/a	IsMasterProtein	P12838	Neutrophil defensin 4 OS=Homo sapiens OX=9606 GN=DEFA4 PE=1 SV=2	0.000		0.000	0.000				0.000	0.000			0.000	0.002			15	3	13	3	1	97	10.5	8.02	2		2	2				1
False	High	High	High	High	High	High	High	High	n/a	High	High	High	n/a	n/a	High	IsMasterProtein	P54108-3	Isoform 3 of Cysteine-rich secretory protein 3 OS=Homo sapiens OX=9606 GN=CRISP3	0.000	0.000	0.000	0.000	0.000	0.000	0.000	0.005		0.009	0.000	0.000			0.008	42	15	131	14	1	268	30.1	7.61	12	12	12	8	12	12	9	4
False	High	High	High	High	High	High	High	High	n/a	High	High	High	n/a	n/a	High	IsMasterProteinCandidate	P54108-2	Isoform 2 of Cysteine-rich secretory protein 3 OS=Homo sapiens OX=9606 GN=CRISP3	0.000	0.000	0.000	0.000	0.000	0.000	0.000	0.005		0.009	0.000	0.000			0.008	44	15	131	14	1	258	29.0	7.80	12	12	12	8	12	12	9	4
False	High	High	High	High	High	High	High	High	n/a	High	High	High	n/a	n/a	High	IsMasterProteinCandidate	P54108	Cysteine-rich secretory protein 3 OS=Homo sapiens OX=9606 GN=CRISP3 PE=1 SV=1	0.000	0.000	0.000	0.000	0.000	0.000	0.000	0.005		0.009	0.000	0.000			0.008	46	15	131	14	1	245	27.6	7.80	12	12	12	8	12	12	9	4
False	High	High	High	n/a	High	n/a	n/a	High	n/a	n/a	n/a	High	n/a	n/a	n/a	IsMasterProtein	P02810	Salivary acidic proline-rich phosphoprotein 1/2 OS=Homo sapiens OX=9606 GN=PRH1 PE=1 SV=2	0.000	0.000	0.000		0.000			0.000				0.000				46	3	11	3	1	166	17.0	4.84	1	1	1		1			1
False	High	High	High	n/a	High	High	High	High	High	High	n/a	High	n/a	n/a	n/a	IsMasterProtein	Q9HB40	Retinoid-inducible serine carboxypeptidase OS=Homo sapiens OX=9606 GN=SCPEP1 PE=1 SV=1	0.000	0.000	0.000		0.003	0.000	0.000	0.000	0.000	0.000		0.001				21	14	61	13	1	452	50.8	5.81	6	3	6		7	5	8	4
False	High	High	High	High	High	High	High	High	High	High	High	High	High	High	High	IsMasterProtein	P19338	Nucleolin OS=Homo sapiens OX=9606 GN=NCL PE=1 SV=3	0.000	0.000	0.000	0.000	0.000	0.000	0.000	0.000	0.000	0.000	0.000	0.000	0.002	0.005	0.007	4	5	68	5	1	710	76.6	4.70	3	3	2	1	3	3	2	3
False	High	High	High	High	High	High	High	High	High	High	High	High	n/a	n/a	n/a	IsMasterProtein	P00558	Phosphoglycerate kinase 1 OS=Homo sapiens OX=9606 GN=PGK1 PE=1 SV=3	0.000	0.000	0.000	0.000	0.000	0.001	0.000	0.000	0.000	0.000	0.000	0.005				36	23	157	21	1	417	44.6	8.10	13	13	15	9	15	9	17	8
False	High	High	High	High	High	n/a	High	High	High	n/a	n/a	High	n/a	n/a	n/a	IsMasterProtein	P11597	Cholesteryl ester transfer protein OS=Homo sapiens OX=9606 GN=CETP PE=1 SV=2	0.000	0.000	0.001	0.004	0.000		0.000	0.006	0.000			0.000				10	7	49	6	1	493	54.7	6.09	6	3	5	6	4		7	1
False	High	High	High	High	High	High	High	High	High	High	High	High	High	High	High	IsMasterProtein	Q14019	Coactosin-like protein OS=Homo sapiens OX=9606 GN=COTL1 PE=1 SV=3	0.000	0.004	0.000	0.003	0.000	0.000	0.000	0.000	0.003	0.000	0.000	0.001	0.000	0.006	0.000	57	8	66	7	1	142	15.9	5.67	4	3	4	2	6	5	6	3
False	High	High	High	High	n/a	High	High	High	Medium	n/a	n/a	High	n/a	n/a	n/a	IsMasterProteinCandidate	Q8N3J6-2	Isoform 2 of Cell adhesion molecule 2 OS=Homo sapiens OX=9606 GN=CADM2	0.000	0.002	0.008	0.001		0.002	0.001	0.000	0.010			0.000				11	7	36	5	1	404	44.4	5.64	6	3	3	2		4	4	5
False	High	High	High	High	n/a	High	High	High	Medium	n/a	n/a	High	n/a	n/a	n/a	IsMasterProteinCandidate	Q8N3J6	Cell adhesion molecule 2 OS=Homo sapiens OX=9606 GN=CADM2 PE=2 SV=1	0.000	0.002	0.008	0.001		0.002	0.001	0.000	0.010			0.000				11	7	36	5	1	435	47.5	5.33	6	3	3	2		4	4	5
False	High	High	High	High	n/a	High	High	High	Medium	n/a	n/a	High	n/a	n/a	n/a	IsMasterProtein	Q8N3J6-3	Isoform 3 of Cell adhesion molecule 2 OS=Homo sapiens OX=9606 GN=CADM2	0.000	0.002	0.008	0.001		0.002	0.001	0.000	0.010			0.000				11	7	36	5	1	437	47.5	5.33	6	3	3	2		4	4	5
False	High	High	High	n/a	High	High	High	n/a	High	High	n/a	High	n/a	n/a	n/a	IsMasterProtein	P32119	Peroxiredoxin-2 OS=Homo sapiens OX=9606 GN=PRDX2 PE=1 SV=5	0.000	0.000	0.003		0.000	0.000	0.000		0.000	0.000		0.000				35	10	52	9	1	198	21.9	5.97	5	7	4		5	8	6
False	High	High	High	High	High	High	High	High	High	High	High	High	High	n/a	n/a	IsMasterProtein	P20827	Ephrin-A1 OS=Homo sapiens OX=9606 GN=EFNA1 PE=1 SV=2	0.000	0.000	0.000	0.000	0.000	0.000	0.000	0.000	0.000	0.000	0.000	0.000	0.004			19	9	74	9	1	205	23.8	6.83	5	5	5	5	6	5	5	4
False	High	High	High	High	High	High	High	High	n/a	n/a	n/a	High	n/a	n/a	n/a	IsMasterProtein	A0A0C4DH31	Immunoglobulin heavy variable 1-18 OS=Homo sapiens OX=9606 GN=IGHV1-18 PE=3 SV=1	0.000	0.000	0.000	0.000	0.000	0.000	0.000	0.000				0.000				29	7	27	3	1	117	12.8	8.84	1	3	1	1	6	1	5	4
False	High	High	High	High	High	High	High	High	n/a	n/a	n/a	High	n/a	n/a	n/a	IsMasterProteinCandidate	P23083	Immunoglobulin heavy variable 1-2 OS=Homo sapiens OX=9606 GN=IGHV1-2 PE=1 SV=2	0.000	0.000	0.000	0.000	0.000	0.000	0.000	0.000				0.000				29	7	27	3	1	117	13.1	9.13	1	3	1	1	6	1	5	4
False	High	n/a	n/a	n/a	n/a	n/a	n/a	n/a	n/a	n/a	n/a	High	n/a	n/a	n/a	None	P48740-3	Isoform 3 of Mannan-binding lectin serine protease 1 OS=Homo sapiens OX=9606 GN=MASP1	0.000											0.000				4	3	6	2	1	380	43.6	4.70	3
False	High	n/a	n/a	n/a	n/a	n/a	n/a	n/a	High	n/a	High	High	n/a	n/a	n/a	None	P48740-4	Isoform 4 of Mannan-binding lectin serine protease 1 OS=Homo sapiens OX=9606 GN=MASP1	0.000								0.000		0.000	0.000				5	4	13	3	1	615	68.9	5.34	3
False	High	n/a	n/a	n/a	n/a	n/a	n/a	n/a	High	n/a	High	High	n/a	n/a	n/a	None	P48740-2	Isoform 2 of Mannan-binding lectin serine protease 1 OS=Homo sapiens OX=9606 GN=MASP1	0.000								0.000		0.000	0.000				4	4	13	3	1	728	81.8	5.12	3
False	High	High	High	n/a	n/a	n/a	n/a	High	High	High	High	High	High	n/a	n/a	IsMasterProtein	P48740	Mannan-binding lectin serine protease 1 OS=Homo sapiens OX=9606 GN=MASP1 PE=1 SV=3	0.000	0.000	0.000					0.000	0.000	0.000	0.000	0.000	0.002			7	6	30	5	1	699	79.2	5.49	3	3	5					4
False	High	High	High	High	High	High	High	High	High	High	High	High	High	High	High	IsMasterProtein	Q96PQ0	VPS10 domain-containing receptor SorCS2 OS=Homo sapiens OX=9606 GN=SORCS2 PE=1 SV=3	0.000	0.000	0.000	0.000	0.000	0.000	0.000	0.000	0.000	0.000	0.000	0.000	0.002	0.000	0.000	5	8	56	7	1	1159	128.1	7.08	2	1	1	3	1	1	2	2
False	High	High	High	n/a	High	n/a	High	n/a	High	High	High	High	High	n/a	n/a	IsMasterProtein	Q13201	Multimerin-1 OS=Homo sapiens OX=9606 GN=MMRN1 PE=1 SV=3	0.000	0.000	0.000		0.000		0.000		0.000	0.000	0.000	0.000	0.002			4	9	147	6	1	1228	138.0	7.93	5	6	7		6		7
False	High	High	High	n/a	High	High	High	High	High	High	High	High	High	n/a	n/a	IsMasterProteinCandidate	Q9P121-3	Isoform 3 of Neurotrimin OS=Homo sapiens OX=9606 GN=NTM	0.000	0.003	0.008		0.000	0.002	0.001	0.005	0.005	0.000	0.005	0.003	0.004			13	4	24	4	1	316	35.0	6.96	3	2	2		1	2	3	1
False	High	High	High	n/a	High	High	High	High	High	High	High	High	High	n/a	n/a	IsMasterProteinCandidate	Q9P121	Neurotrimin OS=Homo sapiens OX=9606 GN=NTM PE=1 SV=1	0.000	0.003	0.008		0.000	0.002	0.001	0.005	0.005	0.000	0.005	0.003	0.004			12	4	24	4	1	344	37.9	7.81	3	2	2		1	2	3	1
False	High	High	High	n/a	High	High	High	High	High	High	High	High	High	n/a	n/a	IsMasterProteinCandidate	Q9P121-2	Isoform 2 of Neurotrimin OS=Homo sapiens OX=9606 GN=NTM	0.000	0.003	0.008		0.000	0.002	0.001	0.005	0.005	0.000	0.005	0.003	0.004			12	4	24	4	1	344	37.9	7.85	3	2	2		1	2	3	1
False	High	High	High	n/a	High	High	High	High	High	High	High	High	High	n/a	n/a	IsMasterProtein	Q9P121-4	Isoform 4 of Neurotrimin OS=Homo sapiens OX=9606 GN=NTM	0.000	0.003	0.008		0.000	0.002	0.001	0.005	0.005	0.000	0.005	0.003	0.004			11	4	24	4	1	355	39.2	8.00	3	2	2		1	2	3	1
False	High	High	High	High	High	High	High	High	High	High	High	High	High	Medium	High	IsMasterProtein	P01024	Complement C3 OS=Homo sapiens OX=9606 GN=C3 PE=1 SV=2	0.000	0.000	0.000	0.000	0.000	0.000	0.000	0.000	0.000	0.000	0.000	0.000	0.000	0.017	0.000	40	85	508	79	1	1663	187.0	6.40	13	32	36	37	71	18	27	11
False	High	High	High	n/a	High	High	High	High	High	High	High	High	High	n/a	n/a	IsMasterProtein	Q92820	Gamma-glutamyl hydrolase OS=Homo sapiens OX=9606 GN=GGH PE=1 SV=2	0.000	0.000	0.000		0.000	0.000	0.000	0.007	0.000	0.000	0.000	0.000	0.002			29	14	176	14	1	318	35.9	7.11	9	10	11		11	10	8	7
False	High	High	High	High	High	High	High	High	High	High	High	High	High	n/a	n/a	IsMasterProtein	P01714	Immunoglobulin lambda variable 3-19 OS=Homo sapiens OX=9606 GN=IGLV3-19 PE=1 SV=2	0.000	0.000	0.000	0.007	0.000	0.000	0.000	0.000	0.000	0.000	0.000	0.000	0.002			33	5	31	4	1	112	12.0	4.96	3	4	2	2	2	1	1	2
False	High	High	High	High	High	High	High	High	High	High	High	High	High	n/a	n/a	IsMasterProtein	P02652	Apolipoprotein A-II OS=Homo sapiens OX=9606 GN=APOA2 PE=1 SV=1	0.000	0.000	0.000	0.000	0.000	0.000	0.000	0.000	0.000	0.000	0.000	0.000	0.002			60	9	117	9	1	100	11.2	6.62	3	3	3	7	8	5	3	3
False	High	High	High	High	High	High	High	High	High	High	High	High	High	n/a	n/a	IsMasterProteinCandidate	P04433	Immunoglobulin kappa variable 3-11 OS=Homo sapiens OX=9606 GN=IGKV3-11 PE=1 SV=1	0.000	0.000	0.000	0.000	0.000	0.000	0.000	0.000	0.000	0.000	0.000	0.000	0.000			47	5	126	3	1	115	12.6	4.96	2	3	2	2	3	2	2	2
False	High	High	High	High	High	High	High	High	High	High	High	High	High	n/a	n/a	IsMasterProtein	A0A0A0MRZ8	Immunoglobulin kappa variable 3D-11 OS=Homo sapiens OX=9606 GN=IGKV3D-11 PE=3 SV=6	0.000	0.000	0.000	0.000	0.000	0.000	0.000	0.000	0.000	0.000	0.000	0.000	0.000			47	5	126	3	1	115	12.6	5.29	2	3	2	2	3	2	2	2
False	High	High	n/a	n/a	n/a	n/a	High	n/a	n/a	n/a	High	n/a	High	n/a	High	None	P0DMV8-2	Isoform 2 of Heat shock 70 kDa protein 1A OS=Homo sapiens OX=9606 GN=HSPA1A	0.000	0.004					0.000				0.000		0.002		0.000	21	14	30	9	1	586	63.9	5.71	2	3					10
False	High	High	High	High	High	High	High	n/a	High	High	High	High	High	n/a	High	IsMasterProtein	P0DMV9	Heat shock 70 kDa protein 1B OS=Homo sapiens OX=9606 GN=HSPA1B PE=1 SV=1	0.000	0.004	0.000	0.000	0.000	0.000	0.000		0.000	0.000	0.000	0.000	0.002		0.000	27	20	90	13	1	641	70.0	5.66	2	3	5	14	15	6	10
False	High	High	High	High	High	High	High	High	High	Medium	High	High	High	n/a	High	IsMasterProtein	Q8NDA2	Hemicentin-2 OS=Homo sapiens OX=9606 GN=HMCN2 PE=2 SV=3	0.000	0.000	0.001	0.000	0.000	0.000	0.000	0.000	0.000	0.010	0.000	0.000	0.002		0.000	5	35	120	29	1	5059	541.6	5.87	8	6	11	9	4	6	6	5
False	High	High	High	High	High	High	High	High	High	High	High	High	n/a	n/a	High	IsMasterProtein	Q9UNA0	A disintegrin and metalloproteinase with thrombospondin motifs 5 OS=Homo sapiens OX=9606 GN=ADAMTS5 PE=1 SV=2	0.000	0.009	0.000	0.000	0.000	0.000	0.001	0.000	0.000	0.000	0.000	0.000			0.007	3	6	50	2	1	930	101.7	8.85	5	4	3	4	4	3	5	2
False	High	High	n/a	n/a	n/a	High	n/a	High	High	High	High	n/a	High	n/a	n/a	IsMasterProteinCandidate	P16284	Platelet endothelial cell adhesion molecule OS=Homo sapiens OX=9606 GN=PECAM1 PE=1 SV=2	0.000	0.000				0.000		0.004	0.000	0.000	0.000		0.004			9	8	22	8	1	738	82.5	6.99	3	3				2		3
False	High	High	n/a	n/a	n/a	n/a	n/a	n/a	n/a	n/a	n/a	n/a	n/a	n/a	n/a	None	P16284-6	Isoform Delta15 of Platelet endothelial cell adhesion molecule OS=Homo sapiens OX=9606 GN=PECAM1	0.000	0.000														5	4	6	4	1	727	81.3	7.21	3	3
False	High	High	n/a	n/a	n/a	High	n/a	High	High	High	High	High	High	n/a	n/a	IsMasterProtein	P16284-2	Isoform Delta12 of Platelet endothelial cell adhesion molecule OS=Homo sapiens OX=9606 GN=PECAM1	0.000	0.000				0.000		0.004	0.000	0.000	0.000	0.000	0.004			9	8	25	8	1	720	80.4	6.93	3	3				2		3
False	High	n/a	High	n/a	High	n/a	High	High	High	High	n/a	High	n/a	n/a	n/a	IsMasterProtein	P23284	Peptidyl-prolyl cis-trans isomerase B OS=Homo sapiens OX=9606 GN=PPIB PE=1 SV=2	0.000		0.001		0.000		0.000	0.000	0.004	0.000		0.003				42	13	76	9	1	216	23.7	9.41	10		10		11		11	7
False	High	High	High	n/a	High	High	High	High	High	n/a	n/a	n/a	n/a	n/a	n/a	IsMasterProtein	P14151-2	Isoform 2 of L-selectin OS=Homo sapiens OX=9606 GN=SELL	0.000	0.000	0.000		0.000	0.002	0.001	0.000	0.001							13	6	22	5	1	385	43.6	7.15	3	2	3		4	2	3	2
False	High	High	High	n/a	High	High	n/a	High	High	n/a	n/a	n/a	n/a	n/a	n/a	None	P14151	L-selectin OS=Homo sapiens OX=9606 GN=SELL PE=1 SV=2	0.000	0.000	0.000		0.000	0.002		0.000	0.001							12	5	19	4	1	372	42.2	6.60	3	2	3		4	2		2
False	High	n/a	High	n/a	High	n/a	n/a	High	High	High	n/a	n/a	n/a	n/a	n/a	IsMasterProteinCandidate	P20073-2	Isoform 2 of Annexin A7 OS=Homo sapiens OX=9606 GN=ANXA7	0.000		0.008		0.000			0.000	0.000	0.000						9	6	18	6	1	466	50.3	6.61	4		1		3			3
False	High	n/a	High	n/a	High	n/a	n/a	High	High	High	n/a	n/a	n/a	n/a	n/a	IsMasterProtein	P20073	Annexin A7 OS=Homo sapiens OX=9606 GN=ANXA7 PE=1 SV=3	0.000		0.008		0.000			0.000	0.000	0.000						9	6	18	6	1	488	52.7	5.68	4		1		3			3
False	High	High	High	High	High	High	High	High	High	High	High	High	High	n/a	n/a	IsMasterProtein	P60022	Beta-defensin 1 OS=Homo sapiens OX=9606 GN=DEFB1 PE=1 SV=1	0.000	0.000	0.000	0.000	0.000	0.000	0.000	0.000	0.000	0.000	0.000	0.000	0.002			59	8	271	8	1	68	7.4	8.60	4	4	3	2	4	4	6	2
False	High	High	High	High	High	n/a	High	High	High	High	High	High	High	n/a	n/a	IsMasterProtein	Q96IY4	Carboxypeptidase B2 OS=Homo sapiens OX=9606 GN=CPB2 PE=1 SV=2	0.000	0.000	0.000	0.000	0.000		0.000	0.000	0.000	0.000	0.001	0.004	0.004			7	3	48	3	1	423	48.4	7.71	1	2	1	1	1		1	1
False	High	High	High	High	High	n/a	High	High	High	High	High	High	High	n/a	n/a	IsMasterProteinCandidate	Q96IY4-2	Isoform 2 of Carboxypeptidase B2 OS=Homo sapiens OX=9606 GN=CPB2	0.000	0.000	0.000	0.000	0.000		0.000	0.000	0.000	0.000	0.001	0.004	0.004			8	3	48	3	1	360	40.9	7.53	1	2	1	1	1		1	1
False	High	High	High	High	High	High	High	High	High	High	High	High	High	n/a	n/a	IsMasterProtein	O43692	Peptidase inhibitor 15 OS=Homo sapiens OX=9606 GN=PI15 PE=1 SV=1	0.000	0.000	0.000	0.000	0.000	0.000	0.000	0.000	0.000	0.000	0.000	0.000	0.000			4	1	81	1	1	258	29.0	8.03	1	1	1	1	1	1	1	1
False	High	High	High	High	High	High	High	High	High	High	High	High	High	n/a	n/a	IsMasterProteinCandidate	O43493-3	Isoform TGN48 of Trans-Golgi network integral membrane protein 2 OS=Homo sapiens OX=9606 GN=TGOLN2	0.000	0.000	0.002	0.000	0.000	0.000	0.000	0.000	0.000	0.000	0.000	0.000	0.002			41	21	137	21	1	453	47.7	5.97	11	8	10	9	9	12	13	12
False	High	High	n/a	High	High	n/a	High	High	High	High	n/a	High	High	n/a	n/a	None	O43493-4	Isoform 4 of Trans-Golgi network integral membrane protein 2 OS=Homo sapiens OX=9606 GN=TGOLN2	0.000	0.000		0.000	0.000		0.000	0.000	0.000	0.000		0.000	0.002			46	19	107	19	1	379	39.5	5.59	11	8		9	9		13	12
False	High	High	High	High	High	High	High	High	High	High	High	High	High	n/a	n/a	IsMasterProteinCandidate	O43493-5	Isoform 5 of Trans-Golgi network integral membrane protein 2 OS=Homo sapiens OX=9606 GN=TGOLN2	0.000	0.000	0.002	0.000	0.000	0.000	0.000	0.000	0.000	0.000	0.000	0.000	0.002			42	21	137	21	1	447	47.0	5.55	11	8	10	9	9	12	13	12
False	High	High	High	High	High	High	High	High	High	High	High	High	High	n/a	n/a	IsMasterProtein	O43493	Trans-Golgi network integral membrane protein 2 OS=Homo sapiens OX=9606 GN=TGOLN2 PE=1 SV=3	0.000	0.000	0.002	0.000	0.000	0.000	0.000	0.000	0.000	0.000	0.000	0.000	0.002			39	21	137	21	1	479	51.0	5.73	11	8	10	9	9	12	13	12
False	High	High	High	High	High	High	High	High	High	High	High	High	High	n/a	n/a	IsMasterProteinCandidate	O43493-2	Isoform TGN46 of Trans-Golgi network integral membrane protein 2 OS=Homo sapiens OX=9606 GN=TGOLN2	0.000	0.000	0.002	0.000	0.000	0.000	0.000	0.000	0.000	0.000	0.000	0.000	0.002			43	21	137	21	1	437	45.9	5.63	11	8	10	9	9	12	13	12
False	High	High	High	n/a	High	High	High	High	High	High	High	High	High	High	High	IsMasterProtein	O43598	2'-deoxynucleoside 5'-phosphate N-hydrolase 1 OS=Homo sapiens OX=9606 GN=DNPH1 PE=1 SV=1	0.000	0.000	0.000		0.000	0.003	0.001	0.000	0.000	0.000	0.000	0.001	0.002	0.005	0.000	13	4	19	3	1	174	19.1	5.05	3	1	1		2	1	1	1
False	High	High	High	n/a	High	High	High	High	High	High	High	High	n/a	n/a	n/a	IsMasterProtein	Q496F6	CMRF35-like molecule 2 OS=Homo sapiens OX=9606 GN=CD300E PE=1 SV=2	0.000	0.000	0.000		0.004	0.000	0.000	0.000	0.000	0.000	0.000	0.000				21	4	38	4	1	205	22.9	8.00	3	3	3		1	4	3	3
False	High	High	High	High	High	High	High	High	High	High	High	High	High	n/a	n/a	IsMasterProteinCandidate	P04075	Fructose-bisphosphate aldolase A OS=Homo sapiens OX=9606 GN=ALDOA PE=1 SV=2	0.000	0.000	0.000	0.000	0.000	0.002	0.000	0.005	0.000	0.000	0.000	0.000	0.002			19	9	53	7	1	364	39.4	8.09	3	6	2	6	3	3	3	2
False	High	High	High	High	High	High	High	High	High	High	High	High	High	n/a	n/a	IsMasterProtein	P04075-2	Isoform 2 of Fructose-bisphosphate aldolase A OS=Homo sapiens OX=9606 GN=ALDOA	0.000	0.000	0.000	0.000	0.000	0.002	0.000	0.005	0.000	0.000	0.000	0.000	0.002			17	9	53	7	1	418	45.2	8.25	3	6	2	6	3	3	3	2
False	High	High	High	High	High	High	High	High	High	High	High	High	High	n/a	n/a	IsMasterProtein	P01210	Proenkephalin-A OS=Homo sapiens OX=9606 GN=PENK PE=1 SV=1	0.000	0.000	0.000	0.000	0.000	0.000	0.000	0.000	0.000	0.000	0.003	0.000	0.002			9	2	24	2	1	267	30.8	5.53	1	1	2	1	2	1	1	1
False	High	High	High	High	High	High	High	High	High	High	High	High	n/a	n/a	High	IsMasterProtein	P80748	Immunoglobulin lambda variable 3-21 OS=Homo sapiens OX=9606 GN=IGLV3-21 PE=1 SV=2	0.000	0.000	0.000	0.000	0.000	0.000	0.000	0.000	0.000	0.000	0.001	0.000			0.000	46	8	50	8	1	117	12.4	5.29	5	3	5	4	4	1	2	5
False	High	High	High	n/a	High	n/a	n/a	High	High	High	n/a	High	n/a	n/a	n/a	IsMasterProtein	Q9NP84	Tumor necrosis factor receptor superfamily member 12A OS=Homo sapiens OX=9606 GN=TNFRSF12A PE=1 SV=1	0.000	0.000	0.000		0.000			0.000	0.004	0.000		0.000				22	3	16	3	1	129	13.9	8.95	2	2	1		1			3
False	High	High	High	High	High	High	High	High	High	High	High	High	High	n/a	n/a	IsMasterProtein	P12273	Prolactin-inducible protein OS=Homo sapiens OX=9606 GN=PIP PE=1 SV=1	0.000	0.000	0.001	0.000	0.000	0.000	0.000	0.000	0.000	0.000	0.000	0.000	0.002			50	8	179	7	1	146	16.6	8.05	3	3	3	3	6	3	3	5
False	High	High	High	High	High	High	High	High	High	High	High	High	High	High	High	IsMasterProtein	Q13790	Apolipoprotein F OS=Homo sapiens OX=9606 GN=APOF PE=1 SV=2	0.000	0.000	0.000	0.000	0.000	0.000	0.001	0.002	0.009	0.000	0.000	0.000	0.000	0.000	0.000	8	4	36	3	1	326	35.4	5.64	3	3	1	1	2	3	2	2
False	High	High	High	n/a	High	High	High	High	High	High	High	High	High	n/a	n/a	IsMasterProteinCandidate	P13473-2	Isoform LAMP-2B of Lysosome-associated membrane glycoprotein 2 OS=Homo sapiens OX=9606 GN=LAMP2	0.000	0.000	0.000		0.000	0.000	0.000	0.000	0.000	0.000	0.000	0.000	0.003			12	8	52	7	1	410	44.9	5.69	4	3	3		3	7	6	4
False	High	High	High	n/a	High	High	High	High	High	High	High	High	High	n/a	n/a	IsMasterProteinCandidate	P13473	Lysosome-associated membrane glycoprotein 2 OS=Homo sapiens OX=9606 GN=LAMP2 PE=1 SV=2	0.000	0.000	0.000		0.000	0.000	0.000	0.000	0.000	0.000	0.000	0.000	0.003			12	8	52	7	1	410	44.9	5.63	4	3	3		3	7	6	4
False	High	High	High	n/a	High	High	High	High	High	High	High	High	High	n/a	n/a	IsMasterProtein	P13473-3	Isoform LAMP-2C of Lysosome-associated membrane glycoprotein 2 OS=Homo sapiens OX=9606 GN=LAMP2	0.000	0.000	0.000		0.000	0.000	0.000	0.000	0.000	0.000	0.000	0.000	0.003			12	8	52	7	1	411	45.1	5.91	4	3	3		3	7	6	4
False	High	High	High	High	High	High	High	High	High	High	High	High	n/a	n/a	n/a	IsMasterProteinCandidate	P29279-2	Isoform 2 of CCN family member 2 OS=Homo sapiens OX=9606 GN=CCN2	0.000	0.000	0.008	0.000	0.000	0.000	0.000	0.000	0.000	0.000	0.000	0.000				14	6	37	6	1	322	35.2	8.05	5	3	1	2	3	3	3	3
False	High	High	High	High	High	High	High	High	High	High	High	High	n/a	n/a	n/a	IsMasterProtein	P29279	CCN family member 2 OS=Homo sapiens OX=9606 GN=CCN2 PE=1 SV=2	0.000	0.000	0.008	0.000	0.000	0.000	0.000	0.000	0.000	0.000	0.000	0.000				13	6	37	6	1	349	38.1	8.00	5	3	1	2	3	3	3	3
False	High	High	n/a	High	High	n/a	High	High	n/a	High	High	n/a	n/a	High	High	IsMasterProtein	Q9UN37	Vacuolar protein sorting-associated protein 4A OS=Homo sapiens OX=9606 GN=VPS4A PE=1 SV=1	0.000	0.000		0.000	0.000		0.000	0.000		0.000	0.001			0.004	0.000	15	9	34	8	1	437	48.9	7.80	3	1		1	6		6	5
False	High	High	High	High	High	High	High	High	High	High	High	High	High	High	High	IsMasterProtein	A6H8Y1	Transcription factor TFIIIB component B'' homolog OS=Homo sapiens OX=9606 GN=BDP1 PE=1 SV=3	0.000	0.000	0.000	0.000	0.000	0.000	0.000	0.000	0.000	0.000	0.000	0.000	0.000	0.000	0.000	6	30	300	24	1	2624	293.7	5.11	9	7	8	7	11	8	10	8
False	High	High	High	High	High	High	High	High	High	High	High	High	n/a	n/a	n/a	IsMasterProtein	Q96PX8	SLIT and NTRK-like protein 1 OS=Homo sapiens OX=9606 GN=SLITRK1 PE=1 SV=2	0.000	0.000	0.004	0.007	0.000	0.005	0.001	0.006	0.005	0.000	0.007	0.001				10	8	25	8	1	696	77.7	6.44	3	4	2	1	2	1	4	1
False	High	High	n/a	n/a	High	High	High	High	High	High	High	High	High	n/a	n/a	IsMasterProtein	Q9Y624	Junctional adhesion molecule A OS=Homo sapiens OX=9606 GN=F11R PE=1 SV=1	0.000	0.000			0.000	0.000	0.002	0.000	0.000	0.000	0.000	0.005	0.002			14	6	42	5	1	299	32.6	7.90	2	3			3	5	2	2
False	High	High	High	n/a	High	High	High	High	High	High	n/a	High	High	n/a	n/a	IsMasterProtein	P35613	Basigin OS=Homo sapiens OX=9606 GN=BSG PE=1 SV=2	0.000	0.000	0.002		0.000	0.000	0.000	0.000	0.000	0.000		0.000	0.002			16	10	110	9	1	385	42.2	5.66	5	6	5		5	7	6	8
False	High	High	n/a	n/a	n/a	High	High	n/a	High	High	n/a	High	High	n/a	n/a	None	P35613-2	Isoform 2 of Basigin OS=Homo sapiens OX=9606 GN=BSG	0.000	0.000				0.000	0.000		0.000	0.000		0.000	0.002			22	9	81	8	1	269	29.2	5.64	5	6				7	6
False	High	High	High	High	High	High	High	High	High	High	n/a	High	n/a	n/a	n/a	IsMasterProtein	P00918	Carbonic anhydrase 2 OS=Homo sapiens OX=9606 GN=CA2 PE=1 SV=2	0.000	0.000	0.000	0.003	0.000	0.000	0.001	0.005	0.000	0.000		0.000				19	6	43	6	1	260	29.2	7.40	3	5	4	2	5	6	3	2
False	High	High	High	High	High	High	High	High	High	High	High	High	n/a	n/a	n/a	IsMasterProtein	Q99988	Growth/differentiation factor 15 OS=Homo sapiens OX=9606 GN=GDF15 PE=1 SV=3	0.000	0.000	0.000	0.003	0.000	0.000	0.000	0.002	0.000	0.001	0.002	0.005				10	3	36	3	1	308	34.1	9.66	2	3	3	2	3	2	3	2
False	High	n/a	High	n/a	High	High	High	High	High	High	n/a	High	n/a	n/a	n/a	IsMasterProteinCandidate	Q6ZSJ9-2	Isoform 2 of Protein shisa-6 OS=Homo sapiens OX=9606 GN=SHISA6	0.000		0.003		0.000	0.003	0.000	0.000	0.008	0.000		0.000				8	7	30	7	1	532	59.1	9.42	3		4		2	3	3	6
False	High	n/a	High	n/a	High	High	High	High	High	High	n/a	High	n/a	n/a	n/a	IsMasterProtein	Q6ZSJ9-3	Isoform 3 of Protein shisa-6 OS=Homo sapiens OX=9606 GN=SHISA6	0.000		0.003		0.000	0.003	0.000	0.000	0.008	0.000		0.000				7	7	30	7	1	551	61.3	9.36	3		4		2	3	3	6
False	High	n/a	High	n/a	n/a	High	High	High	High	High	n/a	High	n/a	n/a	n/a	IsMasterProteinCandidate	Q6ZSJ9	Protein shisa-6 OS=Homo sapiens OX=9606 GN=SHISA6 PE=1 SV=2	0.000		0.003			0.003	0.000	0.000	0.008	0.000		0.000				8	7	28	7	1	500	55.7	9.35	3		4			3	3	6
False	High	High	High	n/a	High	High	High	High	High	High	n/a	n/a	High	Medium	High	IsMasterProtein	P05362	Intercellular adhesion molecule 1 OS=Homo sapiens OX=9606 GN=ICAM1 PE=1 SV=2	0.000	0.000	0.006		0.000	0.000	0.001	0.000	0.000	0.000			0.002	0.013	0.000	9	6	40	5	1	532	57.8	7.99	4	3	3		4	3	3	3
False	High	High	High	n/a	High	n/a	High	High	n/a	High	High	High	n/a	n/a	n/a	IsMasterProtein	P05413	Fatty acid-binding protein, heart OS=Homo sapiens OX=9606 GN=FABP3 PE=1 SV=4	0.000	0.004	0.001		0.000		0.000	0.000		0.001	0.004	0.005				23	4	20	4	1	133	14.8	6.80	2	3	3		2		4	1
False	High	High	High	High	High	High	High	High	High	High	High	High	High	Medium	High	IsMasterProtein	O14773	Tripeptidyl-peptidase 1 OS=Homo sapiens OX=9606 GN=TPP1 PE=1 SV=2	0.000	0.000	0.000	0.001	0.000	0.000	0.002	0.000	0.000	0.000	0.000	0.000	0.004	0.029	0.000	21	14	150	14	1	563	61.2	6.48	8	7	7	6	8	6	5	6
False	High	High	High	High	High	High	High	High	High	High	n/a	High	High	n/a	n/a	IsMasterProtein	P56537	Eukaryotic translation initiation factor 6 OS=Homo sapiens OX=9606 GN=EIF6 PE=1 SV=1	0.000	0.000	0.000	0.000	0.000	0.000	0.000	0.000	0.000	0.000		0.000	0.002			24	8	53	7	1	245	26.6	4.68	4	6	4	3	3	3	5	4
False	High	n/a	High	High	High	High	High	High	High	High	High	n/a	n/a	n/a	n/a	IsMasterProtein	Q8WUM4	Programmed cell death 6-interacting protein OS=Homo sapiens OX=9606 GN=PDCD6IP PE=1 SV=1	0.000		0.000	0.001	0.000	0.001	0.000	0.007	0.004	0.000	0.004					19	25	101	24	1	868	96.0	6.52	13		10	6	14	9	14	6
False	High	n/a	High	High	n/a	High	High	High	High	High	High	n/a	n/a	n/a	n/a	None	Q8WUM4-2	Isoform 2 of Programmed cell death 6-interacting protein OS=Homo sapiens OX=9606 GN=PDCD6IP	0.000		0.000	0.001		0.001	0.000	0.007	0.004	0.000	0.004					17	23	87	22	1	873	96.7	6.52	13		10	6		9	14	6
False	High	High	High	High	High	High	High	High	High	High	High	High	High	n/a	n/a	IsMasterProtein	P06865	Beta-hexosaminidase subunit alpha OS=Homo sapiens OX=9606 GN=HEXA PE=1 SV=2	0.000	0.000	0.000	0.001	0.000	0.000	0.000	0.000	0.000	0.000	0.001	0.000	0.002			18	13	77	11	1	529	60.7	5.16	7	5	7	3	7	6	10	2
False	High	High	High	High	High	High	High	High	High	High	High	High	High	n/a	High	IsMasterProtein	P08236	Beta-glucuronidase OS=Homo sapiens OX=9606 GN=GUSB PE=1 SV=2	0.000	0.000	0.000	0.000	0.000	0.000	0.000	0.000	0.000	0.000	0.000	0.000	0.000		0.000	18	17	173	16	1	651	74.7	7.02	12	12	12	11	12	11	12	5
False	High	High	High	High	High	High	High	High	High	High	High	High	High	n/a	n/a	IsMasterProtein	P41181	Aquaporin-2 OS=Homo sapiens OX=9606 GN=AQP2 PE=1 SV=1	0.000	0.000	0.000	0.000	0.000	0.000	0.000	0.000	0.000	0.000	0.000	0.000	0.008			12	4	31	4	1	271	28.8	6.93	2	1	1	4	2	1	3	2
False	High	High	High	High	High	High	High	High	High	High	High	n/a	High	n/a	n/a	IsMasterProtein	Q96S96	Phosphatidylethanolamine-binding protein 4 OS=Homo sapiens OX=9606 GN=PEBP4 PE=1 SV=3	0.000	0.000	0.002	0.000	0.000	0.002	0.001	0.000	0.000	0.000	0.000		0.002			11	4	30	4	1	227	25.7	6.54	2	3	2	3	2	3	3	2
False	High	High	High	n/a	High	High	High	n/a	High	High	High	High	High	n/a	n/a	None	P01601	Immunoglobulin kappa variable 1D-16 OS=Homo sapiens OX=9606 GN=IGKV1D-16 PE=3 SV=2	0.000	0.000	0.000		0.000	0.000	0.001		0.000	0.000	0.000	0.000	0.000			31	10	64	3	1	117	12.7	7.74	1	2	2		2	3	2
False	High	High	n/a	n/a	High	n/a	High	n/a	High	n/a	n/a	n/a	n/a	n/a	n/a	IsMasterProtein	P04196	Histidine-rich glycoprotein OS=Homo sapiens OX=9606 GN=HRG PE=1 SV=1	0.000	0.004			0.000		0.003		0.008							7	5	10	5	1	525	59.5	7.50	2	2			4		1
False	High	n/a	n/a	n/a	n/a	n/a	n/a	High	n/a	n/a	n/a	n/a	n/a	n/a	n/a	IsMasterProtein	P20138	Myeloid cell surface antigen CD33 OS=Homo sapiens OX=9606 GN=CD33 PE=1 SV=2	0.000							0.000								8	3	5	3	1	364	39.8	8.38	2							3
False	High	n/a	n/a	n/a	n/a	n/a	n/a	High	n/a	n/a	n/a	n/a	n/a	n/a	n/a	IsMasterProteinCandidate	P20138-2	Isoform 3 of Myeloid cell surface antigen CD33 OS=Homo sapiens OX=9606 GN=CD33	0.000							0.000								9	3	5	3	1	310	33.9	8.92	2							3
False	High	High	High	High	High	High	High	High	High	High	High	High	n/a	n/a	n/a	IsMasterProtein	Q9NPF0	CD320 antigen OS=Homo sapiens OX=9606 GN=CD320 PE=1 SV=1	0.000	0.000	0.000	0.001	0.000	0.000	0.000	0.001	0.000	0.000	0.000	0.000				19	6	42	6	1	282	29.0	4.75	4	4	3	1	2	3	4	2
False	High	n/a	High	High	High	n/a	High	High	High	High	High	n/a	High	High	High	IsMasterProtein	O75351	Vacuolar protein sorting-associated protein 4B OS=Homo sapiens OX=9606 GN=VPS4B PE=1 SV=2	0.000		0.000	0.000	0.000		0.000	0.000	0.000	0.007	0.000		0.002	0.005	0.000	7	5	29	3	1	444	49.3	7.23	2		3	2	4		2	2
False	High	High	High	High	High	High	High	High	n/a	n/a	High	High	High	n/a	n/a	IsMasterProtein	P19957	Elafin OS=Homo sapiens OX=9606 GN=PI3 PE=1 SV=3	0.000	0.004	0.001	0.000	0.000	0.000	0.001	0.000			0.001	0.000	0.003			47	11	90	11	1	117	12.3	8.82	9	6	7	5	6	7	6	3
False	High	High	High	High	High	High	High	High	High	High	High	High	High	High	High	IsMasterProtein	O15078	Centrosomal protein of 290 kDa OS=Homo sapiens OX=9606 GN=CEP290 PE=1 SV=2	0.000	0.000	0.000	0.000	0.000	0.000	0.000	0.000	0.000	0.000	0.000	0.000	0.000	0.006	0.008	9	41	648	30	1	2479	290.2	5.95	14	14	17	13	10	14	7	13
False	High	High	High	High	n/a	High	High	High	High	High	High	High	High	n/a	n/a	IsMasterProtein	P28906	Hematopoietic progenitor cell antigen CD34 OS=Homo sapiens OX=9606 GN=CD34 PE=1 SV=2	0.000	0.000	0.000	0.004		0.001	0.000	0.000	0.005	0.000	0.003	0.000	0.003			8	6	24	6	1	385	40.7	7.37	3	2	1	2		2	1	3
False	High	n/a	High	High	High	High	High	High	High	High	High	High	High	n/a	n/a	IsMasterProtein	P17066	Heat shock 70 kDa protein 6 OS=Homo sapiens OX=9606 GN=HSPA6 PE=1 SV=2	0.000		0.008	0.000	0.000	0.000	0.000	0.000	0.001	0.000	0.000	0.000	0.003			7	5	25	4	1	643	71.0	6.14	2		2	2	2	2	1	1
False	High	n/a	High	n/a	n/a	n/a	High	High	n/a	High	n/a	n/a	n/a	n/a	n/a	IsMasterProtein	Q7Z4W1	L-xylulose reductase OS=Homo sapiens OX=9606 GN=DCXR PE=1 SV=2	0.000		0.000				0.000	0.000		0.000						28	9	20	9	1	244	25.9	8.10	3		2				5	2
False	High	High	High	High	High	High	n/a	High	High	Medium	High	High	n/a	Medium	High	IsMasterProtein	Q86YZ3	Hornerin OS=Homo sapiens OX=9606 GN=HRNR PE=1 SV=2	0.000	0.000	0.003	0.000	0.000	0.001		0.000	0.000	0.010	0.001	0.000		0.015	0.008	12	11	61	11	1	2850	282.2	10.04	4	4	5	5	4	5		5
False	High	High	High	n/a	High	High	High	High	High	High	High	High	High	n/a	n/a	IsMasterProtein	P09467	Fructose-1,6-bisphosphatase 1 OS=Homo sapiens OX=9606 GN=FBP1 PE=1 SV=5	0.000	0.007	0.000		0.000	0.001	0.001	0.000	0.000	0.000	0.000	0.000	0.003			22	9	69	8	1	338	36.8	6.99	7	3	5		5	6	5	6
False	High	High	High	High	High	High	High	High	High	High	High	High	High	n/a	n/a	IsMasterProtein	P13598	Intercellular adhesion molecule 2 OS=Homo sapiens OX=9606 GN=ICAM2 PE=1 SV=2	0.000	0.000	0.000	0.000	0.000	0.001	0.000	0.001	0.000	0.000	0.001	0.000	0.002			11	6	76	6	1	275	30.6	7.43	5	4	4	2	4	4	3	5
False	High	High	High	High	High	High	High	High	High	High	High	High	n/a	n/a	n/a	IsMasterProtein	P00748	Coagulation factor XII OS=Homo sapiens OX=9606 GN=F12 PE=1 SV=3	0.000	0.000	0.000	0.000	0.000	0.003	0.000	0.001	0.007	0.000	0.000	0.000				11	9	37	9	1	615	67.7	7.74	2	2	3	2	6	2	3	3
False	High	High	High	High	High	High	High	High	High	High	High	High	High	n/a	n/a	IsMasterProtein	P21926	CD9 antigen OS=Homo sapiens OX=9606 GN=CD9 PE=1 SV=4	0.000	0.000	0.000	0.000	0.000	0.000	0.001	0.000	0.000	0.000	0.000	0.000	0.000			28	11	220	11	1	228	25.4	7.15	10	7	8	8	8	10	9	9
False	High	High	High	n/a	n/a	High	n/a	High	High	Medium	High	n/a	n/a	n/a	n/a	IsMasterProtein	Q9BXP8	Pappalysin-2 OS=Homo sapiens OX=9606 GN=PAPPA2 PE=1 SV=4	0.000	0.000	0.002			0.000		0.000	0.000	0.011	0.000					8	20	44	18	1	1791	198.4	5.47	6	5	8			5		4
False	High	n/a	High	n/a	High	High	High	High	n/a	High	n/a	High	High	n/a	n/a	IsMasterProtein	Q9H6Y7	E3 ubiquitin-protein ligase RNF167 OS=Homo sapiens OX=9606 GN=RNF167 PE=1 SV=1	0.000		0.003		0.001	0.002	0.001	0.002		0.009		0.005	0.004			5	3	21	3	1	350	38.3	5.63	3		2		3	2	3	2
False	High	n/a	n/a	n/a	n/a	n/a	n/a	High	n/a	n/a	n/a	n/a	n/a	n/a	n/a	None	P27930-2	Isoform Short of Interleukin-1 receptor type 2 OS=Homo sapiens OX=9606 GN=IL1R2	0.000							0.000								6	2	3	2	1	296	33.6	8.16	1							2
False	High	High	High	High	High	High	High	n/a	High	High	High	High	n/a	n/a	n/a	IsMasterProtein	P04080	Cystatin-B OS=Homo sapiens OX=9606 GN=CSTB PE=1 SV=2	0.000	0.000	0.000	0.004	0.000	0.000	0.000		0.000	0.000	0.000	0.000				37	6	76	6	1	98	11.1	7.56	3	4	5	2	5	3	6
False	High	High	High	n/a	High	High	High	High	High	High	High	High	n/a	High	n/a	IsMasterProtein	P62937	Peptidyl-prolyl cis-trans isomerase A OS=Homo sapiens OX=9606 GN=PPIA PE=1 SV=2	0.000	0.000	0.002		0.000	0.001	0.000	0.005	0.000	0.000	0.000	0.001		0.007		40	10	90	8	1	165	18.0	7.81	6	7	6		7	7	7	4
False	High	High	High	n/a	High	High	High	High	High	High	High	n/a	n/a	n/a	n/a	IsMasterProtein	P05997	Collagen alpha-2(V) chain OS=Homo sapiens OX=9606 GN=COL5A2 PE=1 SV=3	0.000	0.000	0.001		0.002	0.000	0.000	0.000	0.000	0.000	0.000					5	12	69	10	1	1499	144.8	6.46	4	4	3		4	6	5	7
False	High	High	High	n/a	n/a	High	High	High	High	High	n/a	High	n/a	n/a	n/a	None	Q12794-3	Isoform 3 of Hyaluronidase-1 OS=Homo sapiens OX=9606 GN=HYAL1	0.000	0.004	0.002			0.000	0.007	0.001	0.000	0.000		0.001				16	5	32	5	1	253	27.9	7.61	3	3	4			4	3	5
False	High	High	High	n/a	High	High	High	High	High	High	n/a	High	n/a	n/a	n/a	IsMasterProtein	Q12794	Hyaluronidase-1 OS=Homo sapiens OX=9606 GN=HYAL1 PE=1 SV=2	0.000	0.004	0.002		0.000	0.000	0.007	0.001	0.000	0.000		0.001				12	6	37	6	1	435	48.3	6.77	3	3	4		5	4	3	5
False	High	High	High	High	High	High	High	High	High	High	High	High	High	n/a	n/a	IsMasterProtein	O95967	EGF-containing fibulin-like extracellular matrix protein 2 OS=Homo sapiens OX=9606 GN=EFEMP2 PE=1 SV=3	0.000	0.000	0.000	0.000	0.000	0.000	0.000	0.000	0.000	0.000	0.000	0.000	0.002			22	10	92	10	1	443	49.4	4.94	3	5	5	6	4	5	5	6
False	High	High	High	High	High	High	High	High	High	High	High	High	High	n/a	n/a	IsMasterProtein	Q9BX67	Junctional adhesion molecule C OS=Homo sapiens OX=9606 GN=JAM3 PE=1 SV=1	0.000	0.000	0.002	0.006	0.000	0.001	0.000	0.000	0.000	0.000	0.001	0.000	0.004			15	7	63	7	1	310	35.0	7.59	6	5	2	3	3	5	5	7
False	High	n/a	n/a	n/a	High	High	n/a	High	High	n/a	n/a	n/a	n/a	n/a	High	IsMasterProtein	Q9Y6R7	IgGFc-binding protein OS=Homo sapiens OX=9606 GN=FCGBP PE=1 SV=3	0.000				0.000	0.000		0.000	0.000						0.000	4	14	24	13	1	5405	571.6	5.34	2				3	5		6
False	High	High	High	High	High	High	n/a	n/a	n/a	High	High	High	High	n/a	n/a	IsMasterProteinCandidate	Q15746	Myosin light chain kinase, smooth muscle OS=Homo sapiens OX=9606 GN=MYLK PE=1 SV=4	0.000	0.003	0.008	0.000	0.000	0.000				0.000	0.001	0.000	0.003			5	16	75	13	1	1914	210.6	6.15	6	4	4	9	10	6
False	High	High	High	High	High	High	n/a	High	n/a	High	High	High	High	n/a	n/a	IsMasterProtein	Q15746-4	Isoform 3B of Myosin light chain kinase, smooth muscle OS=Homo sapiens OX=9606 GN=MYLK	0.000	0.003	0.008	0.000	0.000	0.000		0.000		0.000	0.001	0.000	0.003			5	16	79	13	1	1794	197.3	6.54	6	4	4	9	10	6		4
False	High	High	High	High	n/a	High	n/a	n/a	n/a	High	High	High	High	n/a	n/a	None	Q15746-2	Isoform 2 of Myosin light chain kinase, smooth muscle OS=Homo sapiens OX=9606 GN=MYLK	0.000	0.003	0.008	0.000		0.000				0.000	0.001	0.000	0.003			5	15	64	12	1	1845	202.9	6.16	6	4	4	9		6
False	High	High	High	High	n/a	n/a	n/a	High	n/a	n/a	High	High	n/a	n/a	n/a	None	Q15746-5	Isoform 4 of Myosin light chain kinase, smooth muscle OS=Homo sapiens OX=9606 GN=MYLK	0.000	0.003	0.008	0.000				0.000			0.001	0.000				4	13	48	10	1	1841	202.2	5.95	6	4	4	9				4
False	High	High	High	High	High	High	n/a	n/a	n/a	High	High	High	High	n/a	n/a	IsMasterProteinCandidate	Q15746-3	Isoform 3A of Myosin light chain kinase, smooth muscle OS=Homo sapiens OX=9606 GN=MYLK	0.000	0.003	0.008	0.000	0.000	0.000				0.000	0.001	0.000	0.003			5	16	75	13	1	1863	204.9	6.52	6	4	4	9	10	6
False	High	High	High	High	High	High	High	High	High	High	High	High	n/a	n/a	High	IsMasterProtein	Q9HBW9	Adhesion G protein-coupled receptor L4 OS=Homo sapiens OX=9606 GN=ADGRL4 PE=1 SV=3	0.000	0.000	0.001	0.000	0.000	0.000	0.001	0.000	0.000	0.000	0.000	0.000			0.007	4	4	25	3	1	690	77.8	7.61	2	2	2	3	1	3	1	3
False	High	High	High	High	High	High	High	High	High	High	High	High	High	High	High	IsMasterProtein	P01877	Immunoglobulin heavy constant alpha 2 OS=Homo sapiens OX=9606 GN=IGHA2 PE=1 SV=4	0.000	0.000	0.000	0.000	0.000	0.000	0.000	0.000	0.000	0.000	0.000	0.000	0.000	0.000	0.000	18	4	80	4	1	340	36.6	6.27	2	2	2	2	3	2	1	3
False	High	n/a	n/a	n/a	n/a	n/a	n/a	n/a	n/a	n/a	n/a	n/a	High	n/a	n/a	IsMasterProtein	P13611-5	Isoform Vint of Versican core protein OS=Homo sapiens OX=9606 GN=VCAN	0.000												0.003			3	11	26	2	1	3370	369.5	4.50	8
False	High	High	High	n/a	High	High	High	High	High	High	High	High	n/a	n/a	n/a	IsMasterProtein	P13611	Versican core protein OS=Homo sapiens OX=9606 GN=VCAN PE=1 SV=3	0.000	0.000	0.000		0.000	0.000	0.000	0.000	0.000	0.001	0.000	0.000				3	19	114	9	1	3396	372.6	4.51	8	7	7		8	10	10	11
False	High	High	n/a	n/a	n/a	n/a	n/a	n/a	n/a	High	n/a	n/a	n/a	n/a	High	IsMasterProtein	A0A075B6J9	Immunoglobulin lambda variable 2-18 OS=Homo sapiens OX=9606 GN=IGLV2-18 PE=3 SV=2	0.000	0.000								0.005					0.007	24	5	16	3	1	118	12.4	4.82	3	2
False	High	High	High	High	High	High	n/a	High	High	High	High	High	High	n/a	n/a	IsMasterProtein	P01764	Immunoglobulin heavy variable 3-23 OS=Homo sapiens OX=9606 GN=IGHV3-23 PE=1 SV=2	0.000	0.000	0.000	0.000	0.000	0.000		0.001	0.000	0.000	0.000	0.001	0.002			25	4	76	3	1	117	12.6	8.28	4	4	4	2	3	3		4
False	High	High	High	High	High	n/a	n/a	High	n/a	n/a	High	High	High	n/a	n/a	IsMasterProtein	P63104	14-3-3 protein zeta/delta OS=Homo sapiens OX=9606 GN=YWHAZ PE=1 SV=1	0.000	0.000	0.000	0.000	0.000			0.000			0.000	0.002	0.002			56	16	70	9	1	245	27.7	4.79	7	8	14	5	8			7
False	High	n/a	n/a	High	High	High	High	High	High	High	High	High	High	n/a	n/a	IsMasterProtein	P09758	Tumor-associated calcium signal transducer 2 OS=Homo sapiens OX=9606 GN=TACSTD2 PE=1 SV=3	0.000			0.000	0.000	0.000	0.001	0.000	0.000	0.000	0.001	0.000	0.002			6	4	48	3	1	323	35.7	8.87	4			3	3	4	2	3
False	High	High	High	High	High	High	High	High	High	High	High	High	High	n/a	n/a	IsMasterProtein	Q96GW7	Brevican core protein OS=Homo sapiens OX=9606 GN=BCAN PE=1 SV=2	0.000	0.000	0.000	0.000	0.000	0.000	0.000	0.000	0.000	0.000	0.000	0.000	0.000			1	2	50	2	1	911	99.1	4.64	2	2	2	2	2	2	2	2
False	High	High	High	High	High	High	High	High	High	High	High	High	High	n/a	n/a	IsMasterProtein	P04792	Heat shock protein beta-1 OS=Homo sapiens OX=9606 GN=HSPB1 PE=1 SV=2	0.000	0.000	0.000	0.000	0.000	0.000	0.000	0.000	0.000	0.000	0.000	0.000	0.000			40	10	105	10	1	205	22.8	6.40	7	5	10	4	8	7	8	4
False	High	High	High	High	High	High	High	High	High	High	High	High	High	n/a	n/a	IsMasterProtein	P62328	Thymosin beta-4 OS=Homo sapiens OX=9606 GN=TMSB4X PE=1 SV=2	0.000	0.000	0.000	0.001	0.000	0.000	0.000	0.001	0.000	0.000	0.000	0.000	0.003			45	4	78	4	1	44	5.1	5.06	4	4	4	4	4	4	4	4
False	High	High	High	High	High	n/a	High	High	High	High	n/a	n/a	High	n/a	n/a	IsMasterProtein	P34059	N-acetylgalactosamine-6-sulfatase OS=Homo sapiens OX=9606 GN=GALNS PE=1 SV=1	0.000	0.006	0.000	0.004	0.000		0.001	0.000	0.007	0.000			0.002			9	7	180	5	1	522	58.0	6.74	5	3	5	3	4		5	4
False	High	High	High	n/a	High	High	High	High	High	High	High	High	High	n/a	n/a	IsMasterProtein	O95336	6-phosphogluconolactonase OS=Homo sapiens OX=9606 GN=PGLS PE=1 SV=2	0.000	0.000	0.002		0.000	0.001	0.000	0.000	0.000	0.000	0.000	0.000	0.007			21	5	47	5	1	258	27.5	6.05	4	2	2		4	3	3	3
False	High	High	High	n/a	High	High	High	High	High	High	High	High	High	n/a	n/a	IsMasterProtein	P22352	Glutathione peroxidase 3 OS=Homo sapiens OX=9606 GN=GPX3 PE=1 SV=2	0.000	0.000	0.000		0.000	0.000	0.000	0.000	0.000	0.000	0.000	0.000	0.004			31	8	71	8	1	226	25.5	8.13	5	4	6		7	7	7	5
False	High	High	n/a	n/a	High	High	High	n/a	n/a	n/a	n/a	n/a	High	n/a	n/a	None	Q9UIB8-6	Isoform 6 of SLAM family member 5 OS=Homo sapiens OX=9606 GN=CD84	0.000	0.000			0.000	0.000	0.000						0.003			28	7	45	7	1	241	26.9	5.39	6	6			6	6	6
False	High	High	High	High	High	High	High	High	High	High	n/a	High	High	n/a	n/a	IsMasterProteinCandidate	Q9UIB8-4	Isoform 4 of SLAM family member 5 OS=Homo sapiens OX=9606 GN=CD84	0.000	0.000	0.000	0.000	0.000	0.000	0.000	0.000	0.000	0.000		0.000	0.003			26	8	88	8	1	280	31.6	7.43	6	6	7	5	6	6	6	4
False	High	High	High	High	High	High	High	High	High	High	n/a	High	High	n/a	n/a	IsMasterProtein	Q9UIB8	SLAM family member 5 OS=Homo sapiens OX=9606 GN=CD84 PE=1 SV=1	0.000	0.000	0.000	0.000	0.000	0.000	0.000	0.000	0.000	0.000		0.000	0.003			21	8	88	8	1	345	38.8	7.06	6	6	7	5	6	6	6	4
False	High	High	High	High	High	High	High	High	High	High	n/a	High	High	n/a	n/a	IsMasterProteinCandidate	Q9UIB8-2	Isoform 2 of SLAM family member 5 OS=Homo sapiens OX=9606 GN=CD84	0.000	0.000	0.000	0.000	0.000	0.000	0.000	0.000	0.000	0.000		0.000	0.003			21	8	88	8	1	339	38.1	7.06	6	6	7	5	6	6	6	4
False	High	High	High	High	High	High	High	High	High	High	n/a	High	High	n/a	n/a	IsMasterProteinCandidate	Q9UIB8-3	Isoform 3 of SLAM family member 5 OS=Homo sapiens OX=9606 GN=CD84	0.000	0.000	0.000	0.000	0.000	0.000	0.000	0.000	0.000	0.000		0.000	0.003			22	8	88	8	1	328	36.8	6.54	6	6	7	5	6	6	6	4
False	High	High	High	High	High	High	High	High	High	High	n/a	High	High	n/a	n/a	IsMasterProteinCandidate	Q9UIB8-5	Isoform 5 of SLAM family member 5 OS=Homo sapiens OX=9606 GN=CD84	0.000	0.000	0.000	0.000	0.000	0.000	0.000	0.000	0.000	0.000		0.000	0.003			26	8	88	8	1	272	30.5	7.12	6	6	7	5	6	6	6	4
False	High	n/a	n/a	High	High	n/a	High	High	High	High	High	High	n/a	n/a	n/a	IsMasterProtein	Q14914	Prostaglandin reductase 1 OS=Homo sapiens OX=9606 GN=PTGR1 PE=1 SV=2	0.000			0.004	0.000		0.000	0.005	0.000	0.000	0.001	0.001				17	9	44	9	1	329	35.8	8.29	6			4	6		4	6
False	High	n/a	High	n/a	High	High	n/a	n/a	n/a	High	n/a	n/a	n/a	n/a	n/a	IsMasterProtein	Q96DG6	Carboxymethylenebutenolidase homolog OS=Homo sapiens OX=9606 GN=CMBL PE=1 SV=1	0.000		0.008		0.000	0.005				0.000						29	9	23	9	1	245	28.0	7.18	4		5		5	3
False	High	n/a	n/a	n/a	High	High	High	High	n/a	n/a	High	n/a	High	n/a	High	IsMasterProtein	P81605-2	Isoform 2 of Dermcidin OS=Homo sapiens OX=9606 GN=DCD	0.000				0.000	0.000	0.001	0.000			0.000		0.002		0.000	33	5	20	4	1	121	12.4	7.97	3				2	3	1	2
False	High	High	High	High	High	High	High	High	High	High	High	High	n/a	n/a	n/a	IsMasterProtein	Q9NQ36	Signal peptide, CUB and EGF-like domain-containing protein 2 OS=Homo sapiens OX=9606 GN=SCUBE2 PE=1 SV=3	0.000	0.000	0.002	0.001	0.000	0.000	0.001	0.000	0.000	0.000	0.001	0.000				7	11	50	11	1	999	109.9	6.64	8	4	3	4	4	3	4	4
False	High	High	n/a	High	High	High	High	High	High	High	High	High	High	n/a	n/a	IsMasterProtein	Q8NC54	Keratinocyte-associated transmembrane protein 2 OS=Homo sapiens OX=9606 GN=KCT2 PE=1 SV=2	0.000	0.000		0.000	0.000	0.000	0.000	0.000	0.000	0.000	0.000	0.000	0.000			18	5	29	5	1	265	29.2	5.08	2	1		2	1	2	3	1
False	High	High	High	High	High	High	High	High	High	n/a	n/a	High	n/a	n/a	n/a	IsMasterProtein	Q7Z7G0	Target of Nesh-SH3 OS=Homo sapiens OX=9606 GN=ABI3BP PE=1 SV=1	0.000	0.008	0.001	0.004	0.000	0.001	0.005	0.002	0.000			0.005				9	18	85	13	1	1075	118.6	9.44	12	5	7	4	5	12	6	8
False	High	High	High	High	High	High	High	High	High	High	High	High	High	n/a	n/a	IsMasterProtein	Q8TBP5	Membrane protein FAM174A OS=Homo sapiens OX=9606 GN=FAM174A PE=2 SV=1	0.000	0.000	0.000	0.000	0.000	0.000	0.000	0.000	0.000	0.000	0.000	0.000	0.000			13	6	95	6	1	190	19.9	6.33	4	5	5	4	4	5	5	5
False	High	High	High	High	High	High	High	High	High	Medium	High	High	n/a	n/a	n/a	IsMasterProtein	P17050	Alpha-N-acetylgalactosaminidase OS=Homo sapiens OX=9606 GN=NAGA PE=1 SV=2	0.000	0.000	0.001	0.007	0.000	0.000	0.000	0.001	0.000	0.010	0.000	0.001				12	7	36	7	1	411	46.5	5.19	2	3	3	2	4	3	6	3
False	High	n/a	High	n/a	High	High	n/a	n/a	n/a	n/a	n/a	n/a	n/a	n/a	High	IsMasterProtein	Q9Y5X1	Sorting nexin-9 OS=Homo sapiens OX=9606 GN=SNX9 PE=1 SV=1	0.000		0.004		0.000	0.000									0.000	3	2	6	2	1	595	66.6	5.58	1		2		1	1
False	High	High	High	High	High	High	High	High	High	High	n/a	High	High	High	High	IsMasterProteinCandidate	Q96SA4-3	Isoform 3 of Serine incorporator 2 OS=Homo sapiens OX=9606 GN=SERINC2	0.000	0.004	0.002	0.004	0.000	0.000	0.001	0.000	0.000	0.000		0.001	0.004	0.010	0.008	4	3	36	3	1	459	51.5	6.33	2	2	2	2	2	2	3	2
False	High	High	High	High	High	High	High	High	High	High	n/a	High	High	High	High	IsMasterProteinCandidate	Q96SA4	Serine incorporator 2 OS=Homo sapiens OX=9606 GN=SERINC2 PE=2 SV=3	0.000	0.004	0.002	0.004	0.000	0.000	0.001	0.000	0.000	0.000		0.001	0.004	0.010	0.008	4	3	36	3	1	455	50.7	6.19	2	2	2	2	2	2	3	2
False	High	High	High	High	High	High	High	High	High	High	n/a	High	High	High	High	IsMasterProteinCandidate	Q96SA4-2	Isoform 2 of Serine incorporator 2 OS=Homo sapiens OX=9606 GN=SERINC2	0.000	0.004	0.002	0.004	0.000	0.000	0.001	0.000	0.000	0.000		0.001	0.004	0.010	0.008	4	3	36	3	1	459	51.3	6.40	2	2	2	2	2	2	3	2
False	High	High	High	High	High	High	High	High	High	High	n/a	High	High	High	High	IsMasterProtein	Q96SA4-4	Isoform 4 of Serine incorporator 2 OS=Homo sapiens OX=9606 GN=SERINC2	0.000	0.004	0.002	0.004	0.000	0.000	0.001	0.000	0.000	0.000		0.001	0.004	0.010	0.008	4	3	36	3	1	464	52.1	6.33	2	2	2	2	2	2	3	2
False	High	High	High	High	High	High	High	High	High	High	High	n/a	n/a	High	High	IsMasterProtein	Q2UY09	Collagen alpha-1(XXVIII) chain OS=Homo sapiens OX=9606 GN=COL28A1 PE=2 SV=2	0.000	0.003	0.006	0.003	0.005	0.001	0.001	0.001	0.000	0.000	0.000			0.005	0.000	5	11	78	8	1	1125	116.6	6.40	5	5	3	4	2	3	4	4
False	High	High	High	n/a	High	High	High	High	High	High	n/a	High	n/a	n/a	n/a	IsMasterProtein	P54710	Sodium/potassium-transporting ATPase subunit gamma OS=Homo sapiens OX=9606 GN=FXYD2 PE=1 SV=3	0.000	0.000	0.001		0.000	0.000	0.000	0.000	0.009	0.000		0.000				39	4	21	4	1	66	7.3	8.16	1	1	1		1	2	1	2
False	High	High	High	n/a	High	n/a	High	n/a	High	n/a	n/a	n/a	n/a	n/a	n/a	None	P54710-2	Isoform 2 of Sodium/potassium-transporting ATPase subunit gamma OS=Homo sapiens OX=9606 GN=FXYD2	0.000	0.000	0.001		0.000		0.000		0.009							22	1	8	1	1	64	7.4	8.84	1	1	1		1		1
False	High	n/a	n/a	n/a	High	High	n/a	High	n/a	n/a	n/a	n/a	n/a	n/a	n/a	IsMasterProtein	Q10588	ADP-ribosyl cyclase/cyclic ADP-ribose hydrolase 2 OS=Homo sapiens OX=9606 GN=BST1 PE=1 SV=2	0.000				0.005	0.003		0.000								3	1	4	1	1	318	35.7	7.80	1				1	1		1
False	High	n/a	High	n/a	n/a	High	n/a	n/a	n/a	n/a	High	n/a	n/a	n/a	n/a	IsMasterProtein	Q08188	Protein-glutamine gamma-glutamyltransferase E OS=Homo sapiens OX=9606 GN=TGM3 PE=1 SV=4	0.000		0.000			0.000					0.000					3	3	6	3	1	693	76.6	5.86	1		3			1
False	High	High	High	n/a	n/a	n/a	n/a	High	n/a	High	High	n/a	n/a	n/a	n/a	None	P0CF74	Immunoglobulin lambda constant 6 OS=Homo sapiens OX=9606 GN=IGLC6 PE=1 SV=1	0.000	0.004	0.008					0.008		0.009	0.003					8	1	7	1	1	106	11.3	7.24	1	1	1					1
False	High	High	High	n/a	High	High	High	High	High	High	High	High	High	n/a	n/a	IsMasterProtein	P0C0L5	Complement C4-B OS=Homo sapiens OX=9606 GN=C4B PE=1 SV=2	0.000	0.000	0.000		0.000	0.000	0.000	0.001	0.000	0.006	0.000	0.000	0.003			15	33	198	3	1	1744	192.6	7.27	2	1	20		2	21	19	2
False	High	n/a	High	n/a	High	n/a	n/a	n/a	n/a	n/a	n/a	n/a	n/a	n/a	n/a	IsMasterProtein	P23468	Receptor-type tyrosine-protein phosphatase delta OS=Homo sapiens OX=9606 GN=PTPRD PE=1 SV=2	0.000		0.007		0.000											1	4	8	2	1	1912	214.6	6.57	3		3		2
False	High	n/a	High	n/a	High	n/a	n/a	n/a	n/a	n/a	n/a	n/a	n/a	n/a	n/a	IsMasterProteinCandidate	P23468-2	Isoform 2 of Receptor-type tyrosine-protein phosphatase delta OS=Homo sapiens OX=9606 GN=PTPRD	0.000		0.007		0.000											1	4	8	2	1	1890	212.0	6.67	3		3		2
False	High	n/a	n/a	n/a	n/a	High	n/a	High	High	High	n/a	n/a	n/a	High	n/a	IsMasterProtein	Q8NF91-4	Isoform 4 of Nesprin-1 OS=Homo sapiens OX=9606 GN=SYNE1	0.000					0.000		0.000	0.000	0.000				0.005		2	39	198	6	1	8749	1004.6	5.52	16					17		17
False	High	n/a	High	n/a	High	n/a	High	n/a	n/a	n/a	n/a	n/a	n/a	n/a	n/a	IsMasterProtein	P00352	Retinal dehydrogenase 1 OS=Homo sapiens OX=9606 GN=ALDH1A1 PE=1 SV=2	0.000		0.001		0.004		0.001									13	10	31	8	1	501	54.8	6.73	7		6		4		8
False	High	High	High	High	High	High	High	n/a	n/a	n/a	High	High	High	n/a	n/a	IsMasterProtein	P48594	Serpin B4 OS=Homo sapiens OX=9606 GN=SERPINB4 PE=1 SV=2	0.000	0.000	0.002	0.000	0.000	0.000	0.000				0.000	0.000	0.004			14	7	31	7	1	390	44.8	6.21	5	3	3	3	3	4	3
False	High	n/a	n/a	n/a	High	n/a	High	High	n/a	n/a	n/a	High	n/a	n/a	n/a	IsMasterProteinCandidate	P21802-8	Isoform 8 of Fibroblast growth factor receptor 2 OS=Homo sapiens OX=9606 GN=FGFR2	0.000				0.000		0.000	0.000				0.000				5	6	18	2	1	766	85.9	6.29	4				3		2	3
False	High	n/a	n/a	n/a	High	n/a	High	High	n/a	n/a	n/a	High	n/a	n/a	n/a	IsMasterProtein	P21802-17	Isoform 17 of Fibroblast growth factor receptor 2 OS=Homo sapiens OX=9606 GN=FGFR2	0.000				0.000		0.000	0.000				0.000				5	6	18	2	1	769	86.2	6.46	4				3		2	3
False	High	n/a	n/a	n/a	n/a	n/a	High	High	n/a	n/a	n/a	High	n/a	n/a	n/a	None	P21802-2	Isoform 2 of Fibroblast growth factor receptor 2 OS=Homo sapiens OX=9606 GN=FGFR2	0.000						0.000	0.000				0.000				5	5	14	2	1	768	86.1	6.29	4						2	3
False	High	High	n/a	n/a	High	High	High	High	High	n/a	High	High	n/a	n/a	n/a	IsMasterProtein	P09668	Pro-cathepsin H OS=Homo sapiens OX=9606 GN=CTSH PE=1 SV=4	0.000	0.004			0.000	0.000	0.002	0.000	0.000		0.001	0.002				19	10	77	8	1	335	37.4	8.07	6	4			4	8	4	6
False	High	High	High	High	High	High	High	High	High	High	High	High	High	n/a	n/a	IsMasterProtein	Q8NHP8	Putative phospholipase B-like 2 OS=Homo sapiens OX=9606 GN=PLBD2 PE=1 SV=2	0.000	0.000	0.000	0.000	0.000	0.000	0.000	0.000	0.000	0.000	0.000	0.000	0.004			9	7	46	6	1	589	65.4	6.80	4	1	3	1	3	6	4	3
False	High	High	High	High	High	n/a	n/a	High	High	n/a	High	High	High	n/a	n/a	None	Q8NHP8-2	Isoform 2 of Putative phospholipase B-like 2 OS=Homo sapiens OX=9606 GN=PLBD2	0.000	0.000	0.000	0.000	0.000			0.000	0.000		0.000	0.000	0.004			7	6	26	5	1	557	61.8	6.80	4	1	3	1	3			3
False	High	High	n/a	n/a	n/a	High	High	High	High	High	n/a	High	n/a	n/a	n/a	IsMasterProtein	P0DJD9	Pepsin A-5 OS=Homo sapiens OX=9606 GN=PGA5 PE=1 SV=1	0.000	0.000				0.000	0.001	0.000	0.000	0.000		0.001				16	14	101	1	1	388	42.0	4.39	1	1				1	1	14
False	High	High	High	High	High	n/a	High	n/a	n/a	n/a	n/a	n/a	High	High	High	IsMasterProtein	A0M8Q6	Immunoglobulin lambda constant 7 OS=Homo sapiens OX=9606 GN=IGLC7 PE=1 SV=3	0.000	0.000	0.002	0.007	0.000		0.003						0.004	0.000	0.000	38	5	38	4	1	106	11.2	8.29	2	1	1	2	3		2
False	High	n/a	High	n/a	High	High	High	High	n/a	High	n/a	High	n/a	n/a	n/a	IsMasterProtein	Q15847	Adipogenesis regulatory factor OS=Homo sapiens OX=9606 GN=ADIRF PE=1 SV=1	0.000		0.002		0.000	0.006	0.000	0.005		0.000		0.000				68	4	27	4	1	76	7.9	5.31	2		2		3	2	4	2
False	High	High	n/a	n/a	n/a	n/a	High	n/a	n/a	n/a	n/a	n/a	High	n/a	n/a	IsMasterProtein	P01215	Glycoprotein hormones alpha chain OS=Homo sapiens OX=9606 GN=CGA PE=1 SV=1	0.000	0.004					0.001						0.004			18	3	15	3	1	116	13.1	8.19	2	3					3
False	High	High	High	High	High	High	High	High	High	High	High	High	n/a	n/a	n/a	IsMasterProtein	Q9NZZ3	Charged multivesicular body protein 5 OS=Homo sapiens OX=9606 GN=CHMP5 PE=1 SV=1	0.000	0.000	0.000	0.000	0.000	0.000	0.000	0.000	0.000	0.000	0.000	0.000				41	14	136	11	1	219	24.6	4.83	9	7	11	6	8	11	9	7
False	High	High	n/a	High	High	n/a	High	High	n/a	n/a	n/a	n/a	n/a	n/a	n/a	None	Q9NZZ3-2	Isoform 2 of Charged multivesicular body protein 5 OS=Homo sapiens OX=9606 GN=CHMP5	0.000	0.000		0.000	0.000		0.000	0.000								40	11	59	9	1	171	19.5	6.84	9	7		6	8		9	7
False	High	High	High	High	High	High	High	High	High	High	High	High	High	High	High	IsMasterProtein	P01860	Immunoglobulin heavy constant gamma 3 OS=Homo sapiens OX=9606 GN=IGHG3 PE=1 SV=2	0.000	0.000	0.000	0.000	0.000	0.000	0.000	0.000	0.000	0.000	0.000	0.000	0.000	0.000	0.000	48	26	504	11	1	377	41.3	7.90	6	4	13	6	8	5	6	4
False	High	n/a	High	n/a	High	High	High	High	High	High	High	High	n/a	n/a	n/a	IsMasterProtein	P23528	Cofilin-1 OS=Homo sapiens OX=9606 GN=CFL1 PE=1 SV=3	0.000		0.009		0.000	0.000	0.000	0.000	0.000	0.000	0.000	0.001				22	5	46	5	1	166	18.5	8.09	4		3		4	4	4	3
False	High	High	High	n/a	High	n/a	High	n/a	n/a	High	n/a	n/a	n/a	n/a	n/a	IsMasterProtein	O96033	Molybdopterin synthase sulfur carrier subunit OS=Homo sapiens OX=9606 GN=MOCS2 PE=1 SV=1	0.000	0.000	0.000		0.006		0.001			0.000						36	4	18	3	1	88	9.7	4.72	3	3	3		2		3
False	High	High	High	High	High	High	High	High	High	High	High	High	n/a	n/a	n/a	IsMasterProtein	P16112	Aggrecan core protein OS=Homo sapiens OX=9606 GN=ACAN PE=1 SV=3	0.000	0.000	0.000	0.004	0.000	0.000	0.001	0.000	0.000	0.000	0.000	0.001				3	13	61	13	1	2530	261.2	4.13	6	4	4	3	4	6	7	4
False	High	High	High	High	High	High	High	High	High	High	High	High	n/a	n/a	n/a	IsMasterProteinCandidate	P16112-2	Isoform 2 of Aggrecan core protein OS=Homo sapiens OX=9606 GN=ACAN	0.000	0.000	0.000	0.004	0.000	0.000	0.001	0.000	0.000	0.000	0.000	0.001				3	13	61	13	1	2492	257.3	4.12	6	4	4	3	4	6	7	4
False	High	High	High	High	High	High	High	High	High	High	High	High	n/a	n/a	n/a	IsMasterProteinCandidate	P16112-3	Isoform 3 of Aggrecan core protein OS=Homo sapiens OX=9606 GN=ACAN	0.000	0.000	0.000	0.004	0.000	0.000	0.001	0.000	0.000	0.000	0.000	0.001				3	13	61	13	1	2431	250.2	4.08	6	4	4	3	4	6	7	4
False	High	High	High	n/a	High	n/a	High	n/a	n/a	n/a	n/a	n/a	n/a	n/a	n/a	None	P04211	Immunoglobulin lambda variable 7-43 OS=Homo sapiens OX=9606 GN=IGLV7-43 PE=3 SV=2	0.000	0.000	0.000		0.004		0.003									14	2	9	2	1	117	12.4	7.03	1	2	2		2		1
False	High	High	High	n/a	High	High	High	n/a	n/a	n/a	n/a	n/a	n/a	n/a	n/a	IsMasterProtein	A0A075B6I9	Immunoglobulin lambda variable 7-46 OS=Homo sapiens OX=9606 GN=IGLV7-46 PE=3 SV=4	0.000	0.000	0.000		0.004	0.000	0.003									21	3	16	3	1	117	12.5	7.20	1	2	2		2	3	1
False	High	n/a	High	n/a	n/a	High	n/a	n/a	High	n/a	n/a	n/a	n/a	Medium	n/a	IsMasterProtein	Q6UB98-2	Isoform 2 of Ankyrin repeat domain-containing protein 12 OS=Homo sapiens OX=9606 GN=ANKRD12	0.000		0.000			0.007			0.008					0.027		3	11	17	1	1	2039	232.9	7.06	5		2			1
False	High	High	n/a	High	High	High	High	High	High	n/a	n/a	n/a	n/a	n/a	n/a	IsMasterProtein	P05937	Calbindin OS=Homo sapiens OX=9606 GN=CALB1 PE=1 SV=2	0.000	0.000		0.005	0.000	0.000	0.000	0.006	0.000							33	13	51	12	1	261	30.0	4.83	7	5		2	10	8	8	2
False	High	High	High	High	High	High	High	High	High	High	High	High	High	High	High	IsMasterProtein	P04233	HLA class II histocompatibility antigen gamma chain OS=Homo sapiens OX=9606 GN=CD74 PE=1 SV=3	0.000	0.000	0.002	0.001	0.000	0.003	0.001	0.000	0.007	0.001	0.001	0.001	0.000	0.000	0.000	7	5	148	4	1	296	33.5	8.44	5	4	4	4	3	3	3	4
False	High	High	n/a	n/a	High	High	n/a	n/a	High	n/a	n/a	High	n/a	n/a	n/a	IsMasterProtein	A7E2Y1	Myosin-7B OS=Homo sapiens OX=9606 GN=MYH7B PE=1 SV=4	0.000	0.010			0.006	0.002			0.000			0.000				3	10	146	8	1	1983	225.7	6.09	5	4			4	7
False	High	High	High	n/a	n/a	High	High	High	High	High	High	High	n/a	n/a	n/a	IsMasterProtein	P11047	Laminin subunit gamma-1 OS=Homo sapiens OX=9606 GN=LAMC1 PE=1 SV=3	0.000	0.000	0.003			0.002	0.001	0.005	0.003	0.003	0.009	0.001				5	12	41	11	1	1609	177.5	5.12	5	6	2			3	2	7
False	High	n/a	n/a	n/a	n/a	n/a	n/a	n/a	n/a	n/a	High	n/a	n/a	n/a	n/a	IsMasterProtein	P10451-3	Isoform C of Osteopontin OS=Homo sapiens OX=9606 GN=SPP1	0.000										0.000					5	1	3	1	1	287	32.3	4.55	1
False	High	High	High	High	High	High	High	High	High	High	High	High	High	n/a	n/a	IsMasterProtein	Q17RC7	Exocyst complex component 3-like protein 4 OS=Homo sapiens OX=9606 GN=EXOC3L4 PE=1 SV=2	0.000	0.000	0.000	0.000	0.000	0.001	0.001	0.000	0.000	0.000	0.001	0.000	0.002			6	7	90	6	1	722	79.8	6.32	3	2	4	4	2	4	2	5
False	High	n/a	High	n/a	High	High	High	High	High	Medium	High	High	n/a	n/a	n/a	IsMasterProteinCandidate	Q9UGM3-7	Isoform 7 of Deleted in malignant brain tumors 1 protein OS=Homo sapiens OX=9606 GN=DMBT1	0.000		0.001		0.000	0.002	0.001	0.008	0.001	0.010	0.007	0.001				3	7	19	5	1	2532	273.3	5.44	1		1		1	2	1	1
False	High	n/a	High	n/a	High	High	High	High	High	Medium	High	High	n/a	n/a	n/a	IsMasterProteinCandidate	Q9UGM3-6	Isoform 6 of Deleted in malignant brain tumors 1 protein OS=Homo sapiens OX=9606 GN=DMBT1	0.000		0.001		0.000	0.002	0.001	0.008	0.001	0.010	0.007	0.001				3	7	19	5	1	2542	274.3	5.45	1		1		1	2	1	1
False	High	n/a	High	n/a	High	High	High	High	n/a	Medium	High	High	n/a	n/a	n/a	None	Q9UGM3-2	Isoform 2 of Deleted in malignant brain tumors 1 protein OS=Homo sapiens OX=9606 GN=DMBT1	0.000		0.001		0.000	0.002	0.001	0.008		0.010	0.007	0.001				1	5	16	3	1	1785	193.8	5.43	1		1		1	2	1	1
False	High	n/a	High	n/a	High	High	High	High	n/a	Medium	High	High	n/a	n/a	n/a	None	Q9UGM3-8	Isoform 8 of Deleted in malignant brain tumors 1 protein OS=Homo sapiens OX=9606 GN=DMBT1	0.000		0.001		0.000	0.002	0.001	0.008		0.010	0.007	0.001				2	5	16	3	1	1662	180.9	5.48	1		1		1	2	1	1
False	High	n/a	High	n/a	High	High	High	High	n/a	Medium	High	High	n/a	n/a	n/a	None	Q9UGM3-5	Isoform 5 of Deleted in malignant brain tumors 1 protein OS=Homo sapiens OX=9606 GN=DMBT1	0.000		0.001		0.000	0.002	0.001	0.008		0.010	0.007	0.001				1	5	16	3	1	2393	258.3	5.43	1		1		1	2	1	1
False	High	n/a	High	n/a	High	High	High	High	High	Medium	High	High	n/a	n/a	n/a	IsMasterProteinCandidate	Q9UGM3	Deleted in malignant brain tumors 1 protein OS=Homo sapiens OX=9606 GN=DMBT1 PE=1 SV=2	0.000		0.001		0.000	0.002	0.001	0.008	0.001	0.010	0.007	0.001				3	7	19	5	1	2413	260.6	5.44	1		1		1	2	1	1
False	High	n/a	High	n/a	High	High	High	High	High	Medium	High	High	n/a	n/a	n/a	IsMasterProtein	Q9UGM3-4	Isoform 4 of Deleted in malignant brain tumors 1 protein OS=Homo sapiens OX=9606 GN=DMBT1	0.000		0.001		0.000	0.002	0.001	0.008	0.001	0.010	0.007	0.001				3	7	19	5	1	1527	166.4	5.43	1		1		1	2	1	1
False	High	n/a	High	n/a	High	High	High	High	High	Medium	High	High	n/a	n/a	n/a	IsMasterProteinCandidate	Q9UGM3-3	Isoform 3 of Deleted in malignant brain tumors 1 protein OS=Homo sapiens OX=9606 GN=DMBT1	0.000		0.001		0.000	0.002	0.001	0.008	0.001	0.010	0.007	0.001				3	7	19	5	1	2403	259.5	5.43	1		1		1	2	1	1
False	High	n/a	High	n/a	High	High	High	High	n/a	Medium	High	High	n/a	n/a	n/a	None	Q9UGM3-9	Isoform 9 of Deleted in malignant brain tumors 1 protein OS=Homo sapiens OX=9606 GN=DMBT1	0.000		0.001		0.000	0.002	0.001	0.008		0.010	0.007	0.001				2	5	16	3	1	1133	124.4	5.40	1		1		1	2	1	1
False	High	n/a	n/a	n/a	High	n/a	n/a	n/a	n/a	n/a	High	High	n/a	n/a	n/a	IsMasterProtein	Q68DQ2	Very large A-kinase anchor protein OS=Homo sapiens OX=9606 GN=CRYBG3 PE=1 SV=3	0.000				0.006						0.004	0.000				1	5	16	4	1	2970	330.4	5.20	5				2
False	High	High	High	n/a	High	n/a	n/a	n/a	n/a	n/a	n/a	n/a	n/a	n/a	n/a	IsMasterProteinCandidate	Q8NI32	Ly6/PLAUR domain-containing protein 6B OS=Homo sapiens OX=9606 GN=LYPD6B PE=2 SV=1	0.000	0.000	0.000		0.000											8	2	8	2	1	183	20.6	7.78	2	2	2		2
False	High	High	High	n/a	High	n/a	n/a	n/a	n/a	n/a	n/a	n/a	n/a	n/a	n/a	IsMasterProtein	Q8NI32-2	Isoform 2 of Ly6/PLAUR domain-containing protein 6B OS=Homo sapiens OX=9606 GN=LYPD6B	0.000	0.000	0.000		0.000											7	2	8	2	1	207	23.3	7.94	2	2	2		2
False	High	n/a	High	n/a	High	High	n/a	High	High	n/a	n/a	High	n/a	n/a	n/a	IsMasterProteinCandidate	P78380-2	Isoform 2 of Oxidized low-density lipoprotein receptor 1 OS=Homo sapiens OX=9606 GN=OLR1	0.000		0.000		0.000	0.000		0.000	0.000			0.000				15	4	27	3	1	181	20.2	5.58	2		4		2	4		2
False	High	High	High	High	High	High	High	High	High	High	n/a	High	n/a	n/a	n/a	IsMasterProtein	P78380	Oxidized low-density lipoprotein receptor 1 OS=Homo sapiens OX=9606 GN=OLR1 PE=1 SV=1	0.000	0.000	0.000	0.000	0.000	0.000	0.001	0.000	0.000	0.000		0.000				10	4	41	3	1	273	30.9	7.28	2	2	4	2	2	4	1	2
False	High	High	High	High	High	High	High	High	High	High	n/a	High	n/a	n/a	n/a	IsMasterProteinCandidate	P78380-3	Isoform 3 of Oxidized low-density lipoprotein receptor 1 OS=Homo sapiens OX=9606 GN=OLR1	0.000	0.000	0.000	0.000	0.000	0.000	0.001	0.000	0.000	0.000		0.000				15	4	41	3	1	189	21.4	5.88	2	2	4	2	2	4	1	2
False	High	High	High	High	High	High	High	High	High	High	High	High	n/a	n/a	n/a	IsMasterProtein	Q14118	Dystroglycan OS=Homo sapiens OX=9606 GN=DAG1 PE=1 SV=2	0.000	0.000	0.000	0.006	0.000	0.001	0.001	0.001	0.000	0.000	0.000	0.002				4	6	42	6	1	895	97.4	8.56	3	3	3	3	4	3	5	5
False	High	High	High	High	High	High	High	High	High	High	High	High	n/a	n/a	n/a	IsMasterProtein	P16035	Metalloproteinase inhibitor 2 OS=Homo sapiens OX=9606 GN=TIMP2 PE=1 SV=2	0.000	0.000	0.000	0.000	0.000	0.000	0.000	0.001	0.000	0.000	0.000	0.000				39	11	96	11	1	220	24.4	7.49	6	6	5	5	9	8	9	7
False	High	High	High	n/a	High	High	High	n/a	n/a	High	n/a	High	n/a	n/a	n/a	IsMasterProteinCandidate	Q06481-3	Isoform 3 of Amyloid-like protein 2 OS=Homo sapiens OX=9606 GN=APLP2	0.000	0.000	0.007		0.004	0.000	0.001			0.002		0.002				5	6	23	5	1	751	85.4	4.77	2	3	2		3	3	3
False	High	High	High	n/a	High	High	High	n/a	n/a	High	n/a	High	n/a	n/a	n/a	IsMasterProteinCandidate	Q06481-6	Isoform 6 of Amyloid-like protein 2 OS=Homo sapiens OX=9606 GN=APLP2	0.000	0.000	0.007		0.004	0.000	0.001			0.002		0.002				5	6	23	5	1	761	87.2	4.88	2	3	2		3	3	3
False	High	High	High	n/a	High	High	High	n/a	n/a	High	n/a	High	n/a	n/a	n/a	IsMasterProtein	Q06481	Amyloid-like protein 2 OS=Homo sapiens OX=9606 GN=APLP2 PE=1 SV=2	0.000	0.000	0.007		0.004	0.000	0.001			0.002		0.002				5	6	23	5	1	763	86.9	4.79	2	3	2		3	3	3
False	High	n/a	n/a	Medium	n/a	n/a	n/a	High	High	High	High	High	High	n/a	n/a	IsMasterProtein	Q9NSI6-2	Isoform B of Bromodomain and WD repeat-containing protein 1 OS=Homo sapiens OX=9606 GN=BRWD1	0.000			0.010				0.004	0.009	0.007	0.001	0.001	0.002			3	9	41	8	1	2269	257.1	8.40	3			2				4
False	High	High	High	n/a	High	High	High	n/a	High	High	n/a	High	n/a	n/a	n/a	IsMasterProtein	Q8IV08	Phospholipase D3 OS=Homo sapiens OX=9606 GN=PLD3 PE=1 SV=1	0.000	0.004	0.000		0.000	0.001	0.000		0.000	0.003		0.001				15	12	77	12	1	490	54.7	6.47	11	5	8		9	9	8
False	High	High	High	High	n/a	High	High	High	High	High	High	High	High	High	High	IsMasterProtein	P46100	Transcriptional regulator ATRX OS=Homo sapiens OX=9606 GN=ATRX PE=1 SV=5	0.000	0.000	0.000	0.000		0.000	0.000	0.000	0.000	0.000	0.000	0.000	0.000	0.010	0.008	3	17	189	6	1	2492	282.4	6.58	3	4	5	9		5	7	8
False	High	n/a	n/a	n/a	High	High	n/a	High	High	n/a	n/a	n/a	n/a	n/a	n/a	None	Q15223-2	Isoform Alpha of Nectin-1 OS=Homo sapiens OX=9606 GN=NECTIN1	0.000				0.000	0.002		0.000	0.004							6	5	16	5	1	458	50.7	6.87	4				2	4		3
False	High	High	n/a	n/a	High	High	n/a	High	High	n/a	n/a	n/a	n/a	n/a	n/a	IsMasterProtein	Q15223	Nectin-1 OS=Homo sapiens OX=9606 GN=NECTIN1 PE=1 SV=3	0.000	0.009			0.000	0.002		0.000	0.004							6	6	20	6	1	517	57.1	6.10	4	4			2	4		3
False	High	n/a	n/a	n/a	High	High	n/a	High	High	n/a	n/a	n/a	n/a	n/a	n/a	None	Q15223-3	Isoform Gamma of Nectin-1 OS=Homo sapiens OX=9606 GN=NECTIN1	0.000				0.000	0.002		0.000	0.004							7	5	16	5	1	352	39.1	8.48	4				2	4		3
False	High	High	High	High	n/a	High	High	High	High	High	High	High	n/a	n/a	n/a	IsMasterProtein	P13671	Complement component C6 OS=Homo sapiens OX=9606 GN=C6 PE=1 SV=3	0.000	0.000	0.000	0.000		0.000	0.000	0.004	0.000	0.000	0.000	0.000				5	8	36	7	1	934	104.7	6.76	3	2	3	4		5	5	2
False	High	n/a	n/a	High	High	High	High	High	n/a	High	n/a	High	n/a	n/a	n/a	IsMasterProtein	A6NL88	Protein shisa-7 OS=Homo sapiens OX=9606 GN=SHISA7 PE=2 SV=3	0.000			0.007	0.000	0.000	0.000	0.000		0.000		0.001				4	2	9	2	1	538	56.2	10.02	1			2	1	1	1	1
False	High	High	High	High	High	High	High	n/a	n/a	n/a	n/a	n/a	High	n/a	n/a	IsMasterProteinCandidate	O00182-6	Isoform 6 of Galectin-9 OS=Homo sapiens OX=9606 GN=LGALS9	0.000	0.000	0.002	0.005	0.000	0.000	0.000						0.004			8	3	23	2	1	343	38.3	9.17	2	3	3	2	2	3	2
False	High	High	High	High	High	High	High	n/a	n/a	n/a	n/a	n/a	High	n/a	n/a	IsMasterProtein	O00182	Galectin-9 OS=Homo sapiens OX=9606 GN=LGALS9 PE=1 SV=2	0.000	0.000	0.002	0.005	0.000	0.000	0.000						0.004			7	3	23	2	1	355	39.5	9.17	2	3	3	2	2	3	2
False	High	High	High	High	High	High	High	n/a	n/a	n/a	n/a	n/a	High	n/a	n/a	IsMasterProteinCandidate	O00182-3	Isoform 3 of Galectin-9 OS=Homo sapiens OX=9606 GN=LGALS9	0.000	0.000	0.002	0.005	0.000	0.000	0.000						0.004			8	3	23	2	1	311	34.7	8.13	2	3	3	2	2	3	2
False	High	High	High	High	High	High	High	n/a	n/a	n/a	n/a	n/a	High	n/a	n/a	IsMasterProteinCandidate	O00182-2	Isoform 2 of Galectin-9 OS=Homo sapiens OX=9606 GN=LGALS9	0.000	0.000	0.002	0.005	0.000	0.000	0.000						0.004			8	3	23	2	1	323	35.9	8.13	2	3	3	2	2	3	2
False	High	High	High	High	High	High	High	High	n/a	High	n/a	n/a	High	n/a	n/a	IsMasterProtein	Q14332	Frizzled-2 OS=Homo sapiens OX=9606 GN=FZD2 PE=1 SV=1	0.000	0.004	0.005	0.006	0.006	0.000	0.001	0.000		0.000			0.003			5	5	16	2	1	565	63.5	8.10	1	1	1	1	2	3	1	2
False	High	n/a	n/a	High	n/a	High	High	High	High	n/a	n/a	High	High	n/a	n/a	IsMasterProtein	O75084	Frizzled-7 OS=Homo sapiens OX=9606 GN=FZD7 PE=1 SV=2	0.000			0.006		0.000	0.001	0.000	0.000			0.000	0.003			6	5	16	3	1	574	63.6	7.81	1			1		3	1	2
False	High	High	High	High	High	High	High	High	High	High	High	High	n/a	n/a	Medium	IsMasterProtein	Q9NQS3-2	Isoform 2 of Nectin-3 OS=Homo sapiens OX=9606 GN=NECTIN3	0.000	0.004	0.007	0.004	0.000	0.000	0.001	0.000	0.004	0.000	0.000	0.002			0.011	18	10	106	9	1	366	39.7	8.06	7	7	6	7	8	9	8	9
False	High	n/a	n/a	n/a	n/a	n/a	n/a	n/a	n/a	n/a	n/a	n/a	n/a	n/a	n/a	None	Q9NQS3	Nectin-3 OS=Homo sapiens OX=9606 GN=NECTIN3 PE=1 SV=1	0.000															9	7	8	6	1	549	61.0	6.19	7
False	High	n/a	n/a	n/a	n/a	n/a	n/a	n/a	n/a	n/a	n/a	n/a	n/a	n/a	n/a	None	Q9NQS3-3	Isoform 3 of Nectin-3 OS=Homo sapiens OX=9606 GN=NECTIN3	0.000															10	7	8	6	1	487	54.3	7.93	7
False	High	High	High	High	High	n/a	High	High	n/a	High	High	High	High	n/a	High	IsMasterProtein	P35443	Thrombospondin-4 OS=Homo sapiens OX=9606 GN=THBS4 PE=1 SV=2	0.000	0.000	0.003	0.000	0.000		0.000	0.000		0.000	0.000	0.000	0.002		0.000	5	6	32	6	1	961	105.8	4.68	1	4	1	3	3		2	3
False	High	n/a	n/a	n/a	n/a	High	High	n/a	High	n/a	High	n/a	n/a	n/a	n/a	IsMasterProtein	A0A0C4DH34	Immunoglobulin heavy variable 4-28 OS=Homo sapiens OX=9606 GN=IGHV4-28 PE=3 SV=1	0.000					0.000	0.004		0.008		0.000					8	1	5	1	1	117	13.1	9.29	1					1	1
False	High	High	High	n/a	High	High	n/a	n/a	n/a	n/a	High	High	High	n/a	Medium	IsMasterProtein	P02533	Keratin, type I cytoskeletal 14 OS=Homo sapiens OX=9606 GN=KRT14 PE=1 SV=4	0.000	0.000	0.001		0.000	0.002					0.001	0.001	0.004		0.019	15	10	37	9	1	472	51.5	5.16	4	4	6		6	2
False	High	n/a	High	n/a	High	High	High	n/a	n/a	High	n/a	High	n/a	n/a	n/a	IsMasterProtein	Q9NU53	Glycoprotein integral membrane protein 1 OS=Homo sapiens OX=9606 GN=GINM1 PE=2 SV=1	0.000		0.001		0.001	0.000	0.001			0.000		0.000				21	8	45	7	1	330	36.8	4.91	6		5		7	3	5
False	High	High	High	High	High	High	High	High	n/a	High	High	High	High	n/a	n/a	IsMasterProtein	P53801	Pituitary tumor-transforming gene 1 protein-interacting protein OS=Homo sapiens OX=9606 GN=PTTG1IP PE=1 SV=1	0.000	0.007	0.004	0.008	0.006	0.001	0.001	0.007		0.000	0.003	0.003	0.004			11	3	15	3	1	180	20.3	8.79	3	2	1	1	1	1	1	1
False	High	High	High	n/a	High	High	High	n/a	High	High	High	High	n/a	n/a	n/a	IsMasterProtein	P07148	Fatty acid-binding protein, liver OS=Homo sapiens OX=9606 GN=FABP1 PE=1 SV=1	0.000	0.000	0.003		0.000	0.000	0.000		0.000	0.000	0.000	0.000				27	4	28	4	1	127	14.2	7.18	3	3	2		2	3	3
False	High	n/a	n/a	n/a	n/a	n/a	n/a	n/a	n/a	n/a	n/a	n/a	n/a	n/a	n/a	None	Q71UI9	Histone H2A.V OS=Homo sapiens OX=9606 GN=H2AFV PE=1 SV=3	0.000															7	1	1	1	1	128	13.5	10.58	1
False	High	n/a	n/a	n/a	n/a	n/a	n/a	n/a	n/a	n/a	n/a	n/a	n/a	n/a	n/a	None	P0C0S5	Histone H2A.Z OS=Homo sapiens OX=9606 GN=H2AFZ PE=1 SV=2	0.000															7	1	1	1	1	128	13.5	10.58	1
False	High	High	High	High	High	High	High	High	High	High	High	High	High	n/a	n/a	IsMasterProtein	Q9NZH0-2	Isoform 2 of G-protein coupled receptor family C group 5 member B OS=Homo sapiens OX=9606 GN=GPRC5B	0.000	0.000	0.000	0.000	0.000	0.000	0.000	0.000	0.000	0.000	0.000	0.000	0.002			21	11	114	11	1	404	44.9	7.87	4	3	3	4	7	4	7	4
False	High	High	High	High	High	n/a	High	High	High	High	High	High	High	n/a	n/a	None	Q9NZH0	G-protein coupled receptor family C group 5 member B OS=Homo sapiens OX=9606 GN=GPRC5B PE=2 SV=2	0.000	0.000	0.000	0.000	0.000		0.000	0.000	0.000	0.000	0.000	0.000	0.002			19	10	103	10	1	403	44.8	8.24	4	3	3	4	7		7	4
False	High	Medium	High	n/a	High	n/a	High	n/a	n/a	High	n/a	n/a	n/a	n/a	n/a	IsMasterProteinCandidate	Q9H0W9-2	Isoform 2 of Ester hydrolase C11orf54 OS=Homo sapiens OX=9606 GN=C11orf54	0.000	0.010	0.002		0.000		0.000			0.005						24	9	35	8	1	296	33.1	7.11	5	4	5		7		7
False	High	Medium	High	n/a	High	n/a	High	n/a	n/a	High	n/a	n/a	n/a	n/a	n/a	IsMasterProtein	Q9H0W9	Ester hydrolase C11orf54 OS=Homo sapiens OX=9606 GN=C11orf54 PE=1 SV=1	0.000	0.010	0.002		0.000		0.000			0.005						22	9	35	8	1	315	35.1	6.70	5	4	5		7		7
False	High	n/a	High	n/a	n/a	n/a	n/a	n/a	n/a	n/a	n/a	n/a	n/a	n/a	n/a	IsMasterProtein	Q8NCC3	Group XV phospholipase A2 OS=Homo sapiens OX=9606 GN=PLA2G15 PE=1 SV=2	0.000		0.002													7	4	5	3	1	412	46.6	6.73	2		3
False	High	High	High	n/a	High	High	High	High	High	High	High	High	n/a	n/a	n/a	IsMasterProtein	P01721	Immunoglobulin lambda variable 6-57 OS=Homo sapiens OX=9606 GN=IGLV6-57 PE=1 SV=2	0.000	0.007	0.001		0.000	0.005	0.001	0.006	0.005	0.000	0.003	0.001				26	3	23	3	1	117	12.6	4.78	2	2	2		2	2	1	2
False	High	n/a	High	n/a	High	n/a	n/a	High	n/a	n/a	n/a	n/a	n/a	n/a	n/a	IsMasterProteinCandidate	O94910-2	Isoform 2 of Adhesion G protein-coupled receptor L1 OS=Homo sapiens OX=9606 GN=ADGRL1	0.000		0.002		0.000			0.005								4	9	24	6	1	1469	162.0	6.54	6		5		8			3
False	High	n/a	High	n/a	High	n/a	n/a	High	n/a	n/a	n/a	n/a	n/a	n/a	n/a	IsMasterProtein	O94910	Adhesion G protein-coupled receptor L1 OS=Homo sapiens OX=9606 GN=ADGRL1 PE=1 SV=1	0.000		0.002		0.000			0.005								4	9	24	6	1	1474	162.6	6.60	6		5		8			3
False	High	High	High	High	High	High	High	High	High	High	High	High	n/a	n/a	n/a	IsMasterProteinCandidate	P08195	4F2 cell-surface antigen heavy chain OS=Homo sapiens OX=9606 GN=SLC3A2 PE=1 SV=3	0.000	0.000	0.006	0.000	0.000	0.002	0.000	0.005	0.000	0.000	0.000	0.002				5	5	37	5	1	630	68.0	5.01	4	3	3	2	4	2	4	3
False	High	High	High	High	High	High	High	High	High	High	High	High	n/a	n/a	n/a	IsMasterProtein	P08195-4	Isoform 4 of 4F2 cell-surface antigen heavy chain OS=Homo sapiens OX=9606 GN=SLC3A2	0.000	0.000	0.006	0.000	0.000	0.002	0.000	0.005	0.000	0.000	0.000	0.002				5	5	37	5	1	661	71.1	4.97	4	3	3	2	4	2	4	3
False	High	High	High	High	High	High	High	High	High	High	High	High	n/a	n/a	n/a	IsMasterProteinCandidate	P08195-2	Isoform 2 of 4F2 cell-surface antigen heavy chain OS=Homo sapiens OX=9606 GN=SLC3A2	0.000	0.000	0.006	0.000	0.000	0.002	0.000	0.005	0.000	0.000	0.000	0.002				6	5	37	5	1	529	57.9	5.35	4	3	3	2	4	2	4	3
False	High	High	High	High	High	High	High	High	High	High	High	High	n/a	n/a	n/a	IsMasterProteinCandidate	P08195-3	Isoform 3 of 4F2 cell-surface antigen heavy chain OS=Homo sapiens OX=9606 GN=SLC3A2	0.000	0.000	0.006	0.000	0.000	0.002	0.000	0.005	0.000	0.000	0.000	0.002				6	5	37	5	1	568	61.8	5.21	4	3	3	2	4	2	4	3
False	High	High	High	n/a	High	High	n/a	High	High	High	High	High	High	n/a	High	IsMasterProtein	Q86X29	Lipolysis-stimulated lipoprotein receptor OS=Homo sapiens OX=9606 GN=LSR PE=1 SV=4	0.000	0.003	0.002		0.000	0.001		0.006	0.005	0.000	0.003	0.001	0.006		0.009	4	3	31	3	1	649	71.4	7.97	1	1	1		1	1		1
False	High	High	High	n/a	High	High	n/a	High	High	High	High	High	High	n/a	High	IsMasterProteinCandidate	Q86X29-4	Isoform 4 of Lipolysis-stimulated lipoprotein receptor OS=Homo sapiens OX=9606 GN=LSR	0.000	0.003	0.002		0.000	0.001		0.006	0.005	0.000	0.003	0.001	0.006		0.009	4	3	31	3	1	630	69.5	8.06	1	1	1		1	1		1
False	High	High	High	n/a	High	High	n/a	High	High	High	High	High	High	n/a	High	IsMasterProteinCandidate	Q86X29-3	Isoform 3 of Lipolysis-stimulated lipoprotein receptor OS=Homo sapiens OX=9606 GN=LSR	0.000	0.003	0.002		0.000	0.001		0.006	0.005	0.000	0.003	0.001	0.006		0.009	4	3	31	3	1	629	69.4	8.15	1	1	1		1	1		1
False	High	High	High	n/a	High	High	n/a	High	High	High	High	High	High	n/a	High	IsMasterProteinCandidate	Q86X29-2	Isoform 2 of Lipolysis-stimulated lipoprotein receptor OS=Homo sapiens OX=9606 GN=LSR	0.000	0.003	0.002		0.000	0.001		0.006	0.005	0.000	0.003	0.001	0.006		0.009	5	3	31	3	1	591	65.5	7.99	1	1	1		1	1		1
False	High	High	High	High	High	High	High	n/a	High	High	High	n/a	High	High	Medium	IsMasterProtein	Q9UIG0	Tyrosine-protein kinase BAZ1B OS=Homo sapiens OX=9606 GN=BAZ1B PE=1 SV=2	0.000	0.004	0.006	0.004	0.000	0.001	0.001		0.003	0.000	0.001		0.002	0.008	0.016	4	13	65	11	1	1483	170.8	8.48	5	4	1	1	2	4	4
False	High	High	High	n/a	High	High	High	High	High	High	High	High	n/a	n/a	n/a	IsMasterProtein	Q13873	Bone morphogenetic protein receptor type-2 OS=Homo sapiens OX=9606 GN=BMPR2 PE=1 SV=2	0.000	0.010	0.008		0.006	0.002	0.000	0.001	0.007	0.000	0.009	0.002				5	8	56	7	1	1038	115.1	6.20	6	4	4		4	4	6	6
False	High	n/a	n/a	High	High	High	High	High	High	High	High	High	n/a	n/a	n/a	IsMasterProtein	Q15485	Ficolin-2 OS=Homo sapiens OX=9606 GN=FCN2 PE=1 SV=2	0.000			0.000	0.000	0.001	0.001	0.004	0.000	0.000	0.000	0.000				22	10	110	3	1	313	34.0	6.77	6			6	8	7	8	6
False	High	High	n/a	High	High	n/a	High	n/a	High	n/a	n/a	n/a	n/a	n/a	High	IsMasterProtein	P31025	Lipocalin-1 OS=Homo sapiens OX=9606 GN=LCN1 PE=1 SV=1	0.000	0.000		0.003	0.000		0.001		0.006						0.007	39	9	36	8	1	176	19.2	5.58	5	6		4	5		4
False	High	High	High	High	High	High	High	High	High	High	High	High	n/a	n/a	n/a	IsMasterProtein	Q96KP4	Cytosolic non-specific dipeptidase OS=Homo sapiens OX=9606 GN=CNDP2 PE=1 SV=2	0.000	0.009	0.000	0.000	0.000	0.002	0.000	0.000	0.000	0.000	0.003	0.005				12	9	54	7	1	475	52.8	5.97	3	3	8	1	5	3	7	5
False	High	High	High	High	n/a	n/a	High	n/a	High	n/a	n/a	High	n/a	n/a	n/a	IsMasterProtein	Q8NBS9	Thioredoxin domain-containing protein 5 OS=Homo sapiens OX=9606 GN=TXNDC5 PE=1 SV=2	0.000	0.000	0.000	0.003			0.000		0.000			0.000				8	5	17	5	1	432	47.6	5.97	2	2	2	2			3
False	High	High	High	High	n/a	n/a	High	n/a	High	n/a	n/a	High	n/a	n/a	n/a	IsMasterProteinCandidate	Q8NBS9-2	Isoform 2 of Thioredoxin domain-containing protein 5 OS=Homo sapiens OX=9606 GN=TXNDC5	0.000	0.000	0.000	0.003			0.000		0.000			0.000				10	5	17	5	1	324	36.2	5.47	2	2	2	2			3
False	High	High	High	High	High	High	High	High	High	High	n/a	High	n/a	n/a	n/a	IsMasterProtein	O60883	G-protein coupled receptor 37-like 1 OS=Homo sapiens OX=9606 GN=GPR37L1 PE=1 SV=2	0.000	0.000	0.004	0.001	0.000	0.003	0.000	0.001	0.004	0.000		0.001				5	2	14	2	1	481	52.7	7.36	1	2	1	1	1	1	1	1
False	High	High	High	n/a	High	High	n/a	n/a	n/a	Medium	High	n/a	n/a	High	n/a	IsMasterProtein	P01701	Immunoglobulin lambda variable 1-51 OS=Homo sapiens OX=9606 GN=IGLV1-51 PE=1 SV=2	0.000	0.000	0.001		0.000	0.005				0.011	0.003			0.008		27	5	25	3	1	117	12.2	7.03	2	2	3		2	3
False	High	High	High	High	n/a	High	n/a	High	n/a	High	High	High	High	n/a	n/a	IsMasterProtein	Q14315	Filamin-C OS=Homo sapiens OX=9606 GN=FLNC PE=1 SV=3	0.000	0.000	0.002	0.003		0.000		0.000		0.000	0.000	0.001	0.002			4	14	76	5	1	2725	290.8	5.97	4	7	5	6		8		12
False	High	High	High	High	High	High	High	High	High	High	High	n/a	n/a	n/a	n/a	IsMasterProtein	P14618	Pyruvate kinase PKM OS=Homo sapiens OX=9606 GN=PKM PE=1 SV=4	0.000	0.000	0.000	0.000	0.000	0.002	0.001	0.004	0.000	0.000	0.000					27	19	95	18	1	531	57.9	7.84	4	4	13	9	14	7	9	4
False	High	High	High	High	High	High	High	High	High	High	High	n/a	n/a	n/a	n/a	IsMasterProteinCandidate	P14618-2	Isoform M1 of Pyruvate kinase PKM OS=Homo sapiens OX=9606 GN=PKM	0.000	0.000	0.000	0.000	0.000	0.002	0.001	0.004	0.000	0.000	0.000					27	19	95	18	1	531	58.0	7.71	4	4	13	9	14	7	9	4
False	High	High	High	n/a	High	n/a	High	n/a	High	High	n/a	High	n/a	n/a	Medium	None	Q12841-2	Isoform 2 of Follistatin-related protein 1 OS=Homo sapiens OX=9606 GN=FSTL1	0.000	0.000	0.000		0.000		0.001		0.000	0.001		0.000			0.012	22	6	26	6	1	273	31.2	5.59	4	2	4		3		4
False	High	High	High	High	High	High	High	High	High	High	n/a	High	n/a	n/a	Medium	IsMasterProtein	Q12841	Follistatin-related protein 1 OS=Homo sapiens OX=9606 GN=FSTL1 PE=1 SV=1	0.000	0.000	0.000	0.000	0.000	0.000	0.001	0.000	0.000	0.001		0.000			0.012	24	8	40	8	1	308	35.0	5.52	4	2	4	3	3	5	4	5
False	High	High	n/a	n/a	High	n/a	n/a	n/a	n/a	n/a	n/a	n/a	n/a	n/a	n/a	IsMasterProtein	P28702	Retinoic acid receptor RXR-beta OS=Homo sapiens OX=9606 GN=RXRB PE=1 SV=2	0.000	0.002			0.006											4	2	4	1	1	533	56.9	8.18	1	2			1
False	High	High	High	High	High	High	High	High	High	High	High	n/a	n/a	n/a	n/a	None	Q12830-4	Isoform 4 of Nucleosome-remodeling factor subunit BPTF OS=Homo sapiens OX=9606 GN=BPTF	0.000	0.008	0.002	0.001	0.000	0.000	0.001	0.001	0.003	0.000	0.001					3	24	335	17	1	2903	322.0	6.38	11	8	10	10	12	12	10	9
False	High	High	High	High	n/a	High	High	High	High	High	High	n/a	n/a	n/a	n/a	None	Q12830-2	Isoform 2 of Nucleosome-remodeling factor subunit BPTF OS=Homo sapiens OX=9606 GN=BPTF	0.000	0.008	0.002	0.001		0.000	0.001	0.001	0.003	0.000	0.001					3	22	312	15	1	2920	324.9	7.08	11	8	10	10		12	10	9
False	High	High	High	High	High	High	High	High	High	High	High	High	High	Medium	High	IsMasterProtein	Q12830	Nucleosome-remodeling factor subunit BPTF OS=Homo sapiens OX=9606 GN=BPTF PE=1 SV=3	0.000	0.008	0.002	0.001	0.000	0.000	0.001	0.001	0.003	0.000	0.001	0.001	0.003	0.020	0.000	4	27	384	20	1	3046	338.1	6.54	11	8	10	10	12	12	10	9
False	High	n/a	n/a	High	High	High	High	n/a	n/a	n/a	n/a	n/a	n/a	n/a	n/a	IsMasterProtein	Q9UKR3	Kallikrein-13 OS=Homo sapiens OX=9606 GN=KLK13 PE=2 SV=1	0.000			0.000	0.004	0.005	0.001									10	4	8	4	1	277	30.6	8.46	2			2	2	1	1
False	High	n/a	n/a	n/a	High	n/a	High	n/a	n/a	High	n/a	n/a	High	n/a	Medium	IsMasterProtein	Q9BUT1	3-hydroxybutyrate dehydrogenase type 2 OS=Homo sapiens OX=9606 GN=BDH2 PE=1 SV=2	0.000				0.000		0.007			0.000			0.006		0.016	17	6	14	6	1	245	26.7	7.65	2				4		2
False	High	n/a	High	n/a	High	High	High	High	High	High	n/a	High	n/a	n/a	n/a	IsMasterProtein	Q99497	Protein/nucleic acid deglycase DJ-1 OS=Homo sapiens OX=9606 GN=PARK7 PE=1 SV=2	0.000		0.008		0.000	0.000	0.000	0.002	0.000	0.002		0.005				31	8	37	8	1	189	19.9	6.79	5		3		6	4	6	2
False	High	n/a	n/a	n/a	High	High	n/a	High	n/a	n/a	n/a	High	n/a	n/a	n/a	IsMasterProtein	O75146	Huntingtin-interacting protein 1-related protein OS=Homo sapiens OX=9606 GN=HIP1R PE=1 SV=2	0.000				0.004	0.005		0.002				0.001				1	3	7	1	1	1068	119.3	6.67	1				2	1		2
False	High	High	High	n/a	High	High	n/a	n/a	High	High	High	n/a	n/a	n/a	n/a	IsMasterProtein	P36955	Pigment epithelium-derived factor OS=Homo sapiens OX=9606 GN=SERPINF1 PE=1 SV=4	0.000	0.000	0.008		0.000	0.000			0.000	0.000	0.000					17	11	47	11	1	418	46.3	6.38	5	5	6		9	5
False	High	n/a	High	High	High	High	High	High	High	High	High	High	n/a	n/a	n/a	IsMasterProtein	P46109	Crk-like protein OS=Homo sapiens OX=9606 GN=CRKL PE=1 SV=1	0.001		0.002	0.000	0.000	0.001	0.001	0.001	0.008	0.008	0.001	0.005				6	3	26	3	1	303	33.8	6.74	2		2	2	2	2	2	3
False	High	High	High	High	High	High	High	High	High	High	High	High	High	n/a	Medium	IsMasterProtein	Q14847	LIM and SH3 domain protein 1 OS=Homo sapiens OX=9606 GN=LASP1 PE=1 SV=2	0.001	0.005	0.003	0.000	0.000	0.000	0.000	0.001	0.000	0.000	0.000	0.000	0.003		0.016	9	2	40	2	1	261	29.7	7.05	2	1	1	1	2	2	2	2
False	High	High	High	n/a	High	High	High	High	High	High	High	High	n/a	n/a	n/a	IsMasterProtein	Q13508	Ecto-ADP-ribosyltransferase 3 OS=Homo sapiens OX=9606 GN=ART3 PE=1 SV=2	0.001	0.004	0.001		0.000	0.001	0.001	0.002	0.000	0.000	0.000	0.001				4	3	25	3	1	389	43.9	6.06	3	2	2		1	2	2	2
False	High	High	High	n/a	High	High	High	High	High	High	High	High	n/a	n/a	n/a	IsMasterProteinCandidate	Q13508-2	Isoform 1 of Ecto-ADP-ribosyltransferase 3 OS=Homo sapiens OX=9606 GN=ART3	0.001	0.004	0.001		0.000	0.001	0.001	0.002	0.000	0.000	0.000	0.001				4	3	25	3	1	367	41.5	6.19	3	2	2		1	2	2	2
False	High	High	High	n/a	High	High	High	High	High	High	High	High	n/a	n/a	n/a	IsMasterProteinCandidate	Q13508-3	Isoform 2 of Ecto-ADP-ribosyltransferase 3 OS=Homo sapiens OX=9606 GN=ART3	0.001	0.004	0.001		0.000	0.001	0.001	0.002	0.000	0.000	0.000	0.001				4	3	25	3	1	378	42.7	6.06	3	2	2		1	2	2	2
False	High	n/a	n/a	n/a	n/a	n/a	n/a	n/a	n/a	n/a	n/a	n/a	n/a	n/a	n/a	None	O75037-2	Isoform 2 of Kinesin-like protein KIF21B OS=Homo sapiens OX=9606 GN=KIF21B	0.001															2	7	9	1	1	1624	181.2	7.28	7
False	High	High	Medium	n/a	High	High	High	High	n/a	n/a	n/a	n/a	n/a	n/a	n/a	IsMasterProtein	P59046-7	Isoform 7 of NACHT, LRR and PYD domains-containing protein 12 OS=Homo sapiens OX=9606 GN=NLRP12	0.001	0.004	0.010		0.002	0.005	0.001	0.002								3	6	35	3	1	1062	120.3	7.05	5	4	3		5	2	5	3
False	High	High	Medium	n/a	High	High	High	High	n/a	n/a	n/a	n/a	n/a	n/a	n/a	IsMasterProteinCandidate	P59046	NACHT, LRR and PYD domains-containing protein 12 OS=Homo sapiens OX=9606 GN=NLRP12 PE=1 SV=2	0.001	0.004	0.010		0.002	0.005	0.001	0.002								3	6	35	3	1	1061	120.1	6.99	5	4	3		5	2	5	3
False	High	n/a	n/a	n/a	High	n/a	High	High	High	High	High	High	High	n/a	n/a	IsMasterProtein	P00403	Cytochrome c oxidase subunit 2 OS=Homo sapiens OX=9606 GN=MT-CO2 PE=1 SV=1	0.001				0.000		0.001	0.007	0.008	0.006	0.005	0.001	0.008			3	2	12	2	1	227	25.5	4.82	2				1		2	2
False	High	n/a	n/a	n/a	High	n/a	High	n/a	n/a	n/a	n/a	n/a	n/a	n/a	n/a	IsMasterProtein	Q15274	Nicotinate-nucleotide pyrophosphorylase [carboxylating] OS=Homo sapiens OX=9606 GN=QPRT PE=1 SV=3	0.001				0.006		0.001									7	3	5	3	1	297	30.8	6.21	2				1		2
False	High	High	High	n/a	High	High	High	High	High	Medium	High	High	n/a	n/a	n/a	IsMasterProtein	Q96AP7	Endothelial cell-selective adhesion molecule OS=Homo sapiens OX=9606 GN=ESAM PE=1 SV=1	0.001	0.000	0.001		0.000	0.000	0.000	0.000	0.000	0.011	0.000	0.000				20	10	64	9	1	390	41.2	9.32	5	4	3		6	2	5	4
False	High	High	n/a	n/a	n/a	n/a	n/a	n/a	n/a	n/a	n/a	n/a	n/a	n/a	n/a	IsMasterProtein	Q6UXI9-6	Isoform 6 of Nephronectin OS=Homo sapiens OX=9606 GN=NPNT	0.001	0.004														3	2	3	2	1	582	64.0	8.51	2	1
False	High	High	High	High	High	High	High	High	High	High	n/a	High	n/a	n/a	n/a	IsMasterProtein	P55285	Cadherin-6 OS=Homo sapiens OX=9606 GN=CDH6 PE=1 SV=1	0.001	0.000	0.000	0.000	0.000	0.000	0.000	0.000	0.000	0.000		0.000				11	13	91	11	1	790	88.3	4.93	7	10	9	6	6	9	9	5
False	High	High	High	n/a	High	High	High	n/a	High	n/a	n/a	n/a	n/a	n/a	n/a	IsMasterProtein	O14578-4	Isoform 4 of Citron Rho-interacting kinase OS=Homo sapiens OX=9606 GN=CIT	0.002	0.004	0.001		0.000	0.001	0.001		0.004							3	12	110	6	1	2069	236.5	6.67	9	6	6		4	5	8
False	High	n/a	High	High	High	n/a	High	n/a	High	n/a	High	High	High	n/a	n/a	IsMasterProtein	Q9BRK5	45 kDa calcium-binding protein OS=Homo sapiens OX=9606 GN=SDF4 PE=1 SV=1	0.002		0.002	0.004	0.000		0.007		0.000		0.001	0.004	0.002			15	7	36	7	1	362	41.8	4.86	6		6	2	4		4
False	High	n/a	n/a	n/a	High	n/a	n/a	n/a	n/a	n/a	n/a	n/a	n/a	n/a	n/a	IsMasterProtein	Q9BQ51	Programmed cell death 1 ligand 2 OS=Homo sapiens OX=9606 GN=PDCD1LG2 PE=1 SV=2	0.002				0.004											9	3	5	2	1	273	30.9	8.03	3				2
False	High	High	High	High	High	High	n/a	High	High	High	High	High	High	n/a	n/a	IsMasterProtein	P13284	Gamma-interferon-inducible lysosomal thiol reductase OS=Homo sapiens OX=9606 GN=IFI30 PE=1 SV=3	0.002	0.000	0.000	0.000	0.000	0.000		0.000	0.007	0.005	0.002	0.001	0.003			18	8	82	6	1	250	27.9	4.88	6	6	5	1	7	7		6
False	High	High	High	n/a	High	High	High	n/a	High	n/a	n/a	High	n/a	n/a	n/a	IsMasterProtein	Q9H3G5	Probable serine carboxypeptidase CPVL OS=Homo sapiens OX=9606 GN=CPVL PE=1 SV=2	0.002	0.003	0.008		0.000	0.005	0.001		0.000			0.005				13	8	36	8	1	476	54.1	5.62	4	3	4		5	3	3
False	High	High	n/a	High	High	High	High	High	High	High	High	High	n/a	n/a	n/a	IsMasterProtein	P00742	Coagulation factor X OS=Homo sapiens OX=9606 GN=F10 PE=1 SV=2	0.002	0.002		0.005	0.000	0.003	0.001	0.001	0.001	0.010	0.000	0.004				4	3	16	2	1	488	54.7	5.94	2	3		1	1	1	1	1
False	High	n/a	n/a	n/a	n/a	n/a	n/a	n/a	n/a	n/a	n/a	n/a	n/a	n/a	n/a	IsMasterProteinCandidate	Q15811-2	Isoform 2 of Intersectin-1 OS=Homo sapiens OX=9606 GN=ITSN1	0.002															1	3	3	2	1	1220	137.6	7.33	3
False	High	n/a	n/a	n/a	n/a	n/a	n/a	n/a	n/a	n/a	n/a	n/a	n/a	n/a	n/a	IsMasterProteinCandidate	Q15811-8	Isoform 8 of Intersectin-1 OS=Homo sapiens OX=9606 GN=ITSN1	0.002															1	3	3	2	1	1716	194.7	7.77	3
False	High	n/a	n/a	n/a	n/a	n/a	n/a	n/a	n/a	n/a	n/a	n/a	n/a	n/a	n/a	IsMasterProteinCandidate	Q15811-9	Isoform 9 of Intersectin-1 OS=Homo sapiens OX=9606 GN=ITSN1	0.002															1	3	3	2	1	1660	188.3	8.40	3
False	High	n/a	n/a	n/a	n/a	n/a	n/a	n/a	n/a	n/a	n/a	n/a	n/a	n/a	n/a	IsMasterProteinCandidate	Q15811-10	Isoform 10 of Intersectin-1 OS=Homo sapiens OX=9606 GN=ITSN1	0.002															1	3	3	2	1	1178	133.5	7.33	3
False	High	n/a	n/a	n/a	n/a	n/a	n/a	n/a	n/a	n/a	n/a	n/a	n/a	n/a	n/a	IsMasterProtein	Q15811	Intersectin-1 OS=Homo sapiens OX=9606 GN=ITSN1 PE=1 SV=3	0.002															1	3	3	2	1	1721	195.3	7.77	3
False	High	n/a	n/a	n/a	n/a	n/a	n/a	n/a	n/a	n/a	n/a	n/a	n/a	n/a	n/a	IsMasterProteinCandidate	Q15811-7	Isoform 7 of Intersectin-1 OS=Homo sapiens OX=9606 GN=ITSN1	0.002															1	3	3	2	1	1215	137.0	7.33	3
False	High	n/a	n/a	n/a	n/a	n/a	n/a	n/a	High	n/a	n/a	n/a	n/a	n/a	n/a	IsMasterProtein	Q6ISS4	Leukocyte-associated immunoglobulin-like receptor 2 OS=Homo sapiens OX=9606 GN=LAIR2 PE=1 SV=1	0.002								0.000							9	2	2	2	1	152	16.3	5.27	1
False	High	n/a	n/a	n/a	n/a	n/a	n/a	n/a	High	n/a	n/a	n/a	n/a	n/a	n/a	IsMasterProteinCandidate	Q6ISS4-2	Isoform 2 of Leukocyte-associated immunoglobulin-like receptor 2 OS=Homo sapiens OX=9606 GN=LAIR2	0.002								0.000							10	2	2	2	1	135	14.7	6.37	1
False	High	High	High	High	High	High	High	High	High	High	High	High	High	n/a	n/a	IsMasterProtein	Q99969	Retinoic acid receptor responder protein 2 OS=Homo sapiens OX=9606 GN=RARRES2 PE=1 SV=1	0.002	0.000	0.000	0.000	0.000	0.001	0.000	0.000	0.000	0.000	0.000	0.001	0.000			32	7	76	6	1	163	18.6	9.09	3	5	4	4	5	4	5	4
False	High	n/a	n/a	n/a	High	High	High	High	n/a	High	n/a	High	n/a	n/a	n/a	IsMasterProtein	Q8IZA0	Dyslexia-associated protein KIAA0319-like protein OS=Homo sapiens OX=9606 GN=KIAA0319L PE=1 SV=2	0.002				0.000	0.005	0.002	0.006		0.007		0.000				2	3	13	3	1	1049	115.6	6.05	2				1	1	3	2
False	High	High	High	High	n/a	High	High	High	High	High	High	High	High	n/a	n/a	IsMasterProtein	Q96G01	Protein bicaudal D homolog 1 OS=Homo sapiens OX=9606 GN=BICD1 PE=1 SV=3	0.002	0.000	0.001	0.000		0.001	0.001	0.000	0.000	0.000	0.000	0.000	0.002			4	6	87	4	1	975	110.7	5.81	5	3	3	4		4	3	3
False	High	High	High	High	High	High	High	High	n/a	n/a	High	High	n/a	n/a	Medium	IsMasterProtein	Q13449	Limbic system-associated membrane protein OS=Homo sapiens OX=9606 GN=LSAMP PE=1 SV=2	0.002	0.004	0.003	0.004	0.004	0.001	0.000	0.000			0.003	0.001			0.021	16	9	51	7	1	338	37.4	6.98	3	5	4	3	2	5	6	5
False	High	High	High	High	High	High	High	High	High	High	High	High	n/a	n/a	n/a	IsMasterProteinCandidate	Q13421	Mesothelin OS=Homo sapiens OX=9606 GN=MSLN PE=1 SV=2	0.002	0.009	0.000	0.004	0.000	0.001	0.001	0.001	0.000	0.001	0.001	0.000				7	7	49	7	1	630	68.9	6.38	4	3	4	4	3	3	5	5
False	High	High	High	High	High	High	High	High	High	High	High	High	n/a	n/a	n/a	IsMasterProteinCandidate	Q13421-3	Isoform 2 of Mesothelin OS=Homo sapiens OX=9606 GN=MSLN	0.002	0.009	0.000	0.004	0.000	0.001	0.001	0.001	0.000	0.001	0.001	0.000				7	7	49	7	1	622	68.0	6.04	4	3	4	4	3	3	5	5
False	High	High	High	High	High	High	High	High	High	High	High	High	n/a	n/a	n/a	IsMasterProtein	Q13421-2	Isoform 3 of Mesothelin OS=Homo sapiens OX=9606 GN=MSLN	0.002	0.009	0.000	0.004	0.000	0.001	0.001	0.001	0.000	0.001	0.001	0.000				7	7	49	7	1	656	71.4	7.36	4	3	4	4	3	3	5	5
False	High	High	High	High	High	High	High	High	High	High	High	High	n/a	n/a	n/a	IsMasterProteinCandidate	Q13421-4	Isoform 4 of Mesothelin OS=Homo sapiens OX=9606 GN=MSLN	0.002	0.009	0.000	0.004	0.000	0.001	0.001	0.001	0.000	0.001	0.001	0.000				7	7	49	7	1	621	67.9	6.20	4	3	4	4	3	3	5	5
False	High	High	High	n/a	n/a	n/a	High	n/a	n/a	n/a	n/a	High	n/a	n/a	n/a	IsMasterProtein	Q9UMX5	Neudesin OS=Homo sapiens OX=9606 GN=NENF PE=1 SV=1	0.002	0.000	0.000				0.003					0.005				8	2	9	1	1	172	18.8	5.69	2	2	2				1
False	High	n/a	High	High	High	n/a	High	High	High	Medium	n/a	n/a	High	n/a	n/a	IsMasterProteinCandidate	Q8WWV6-4	Isoform 4 of High affinity immunoglobulin alpha and immunoglobulin mu Fc receptor OS=Homo sapiens OX=9606 GN=FCAMR	0.002		0.008	0.005	0.000		0.001	0.007	0.004	0.011			0.007			4	3	20	3	1	440	46.7	9.39	2		2	2	2		2	2
False	High	n/a	High	High	High	n/a	High	High	High	Medium	n/a	n/a	High	n/a	n/a	IsMasterProtein	Q8WWV6-3	Isoform 3 of High affinity immunoglobulin alpha and immunoglobulin mu Fc receptor OS=Homo sapiens OX=9606 GN=FCAMR	0.002		0.008	0.005	0.000		0.001	0.007	0.004	0.011			0.007			4	3	20	3	1	534	56.7	8.44	2		2	2	2		2	2
False	High	n/a	High	High	High	n/a	High	High	High	Medium	n/a	n/a	High	n/a	n/a	IsMasterProteinCandidate	Q8WWV6	High affinity immunoglobulin alpha and immunoglobulin mu Fc receptor OS=Homo sapiens OX=9606 GN=FCAMR PE=1 SV=1	0.002		0.008	0.005	0.000		0.001	0.007	0.004	0.011			0.007			4	3	20	3	1	532	57.1	9.23	2		2	2	2		2	2
False	High	n/a	n/a	n/a	n/a	n/a	n/a	n/a	n/a	n/a	n/a	n/a	n/a	n/a	n/a	IsMasterProteinCandidate	P05026-2	Isoform 2 of Sodium/potassium-transporting ATPase subunit beta-1 OS=Homo sapiens OX=9606 GN=ATP1B1	0.002															4	1	1	1	1	301	34.9	8.65	1
False	High	n/a	n/a	n/a	n/a	n/a	n/a	n/a	n/a	n/a	n/a	n/a	n/a	n/a	n/a	IsMasterProtein	P05026	Sodium/potassium-transporting ATPase subunit beta-1 OS=Homo sapiens OX=9606 GN=ATP1B1 PE=1 SV=1	0.002															4	1	1	1	1	303	35.0	8.53	1
False	High	High	High	High	High	High	High	High	High	High	High	High	n/a	n/a	n/a	IsMasterProtein	P68104	Elongation factor 1-alpha 1 OS=Homo sapiens OX=9606 GN=EEF1A1 PE=1 SV=1	0.002	0.004	0.000	0.000	0.000	0.001	0.000	0.001	0.006	0.005	0.001	0.000				21	15	79	15	1	462	50.1	9.01	7	5	8	6	10	4	10	6
False	High	High	High	High	n/a	High	High	High	High	High	High	High	n/a	n/a	n/a	None	P68104-2	Isoform 2 of Elongation factor 1-alpha 1 OS=Homo sapiens OX=9606 GN=EEF1A1	0.002	0.004	0.000	0.000		0.001	0.000	0.001	0.006	0.005	0.001	0.000				20	14	66	13	1	441	47.8	9.03	7	5	8	6		4	10	6
False	High	High	High	High	n/a	High	n/a	n/a	High	n/a	n/a	n/a	n/a	n/a	n/a	IsMasterProtein	P59665	Neutrophil defensin 1 OS=Homo sapiens OX=9606 GN=DEFA1 PE=1 SV=1	0.002	0.000	0.000	0.001		0.005			0.004							31	4	21	1	1	94	10.2	6.99	4	2	4	3		2
False	High	High	High	High	High	High	High	n/a	High	n/a	n/a	High	n/a	n/a	n/a	IsMasterProteinCandidate	Q9H6X2-4	Isoform 4 of Anthrax toxin receptor 1 OS=Homo sapiens OX=9606 GN=ANTXR1	0.002	0.003	0.001	0.000	0.000	0.000	0.000		0.006			0.001				16	8	64	8	1	333	37.0	6.09	6	7	6	3	5	6	7
False	High	High	High	High	High	High	High	n/a	High	n/a	n/a	High	n/a	n/a	n/a	IsMasterProtein	Q9H6X2	Anthrax toxin receptor 1 OS=Homo sapiens OX=9606 GN=ANTXR1 PE=1 SV=2	0.002	0.003	0.001	0.000	0.000	0.000	0.000		0.006			0.001				9	8	64	8	1	564	62.7	7.61	6	7	6	3	5	6	7
False	High	High	High	High	High	High	High	n/a	High	n/a	n/a	High	n/a	n/a	n/a	IsMasterProteinCandidate	Q9H6X2-5	Isoform 5 of Anthrax toxin receptor 1 OS=Homo sapiens OX=9606 GN=ANTXR1	0.002	0.003	0.001	0.000	0.000	0.000	0.000		0.006			0.001				10	8	64	8	1	528	59.2	7.23	6	7	6	3	5	6	7
False	High	High	High	High	High	High	High	n/a	High	n/a	n/a	High	n/a	n/a	n/a	IsMasterProteinCandidate	Q9H6X2-2	Isoform 2 of Anthrax toxin receptor 1 OS=Homo sapiens OX=9606 GN=ANTXR1	0.002	0.003	0.001	0.000	0.000	0.000	0.000		0.006			0.001				14	8	64	8	1	368	41.1	5.55	6	7	6	3	5	6	7
False	High	High	High	High	High	High	High	n/a	High	n/a	n/a	High	n/a	n/a	n/a	IsMasterProteinCandidate	Q9H6X2-6	Isoform 6 of Anthrax toxin receptor 1 OS=Homo sapiens OX=9606 GN=ANTXR1	0.002	0.003	0.001	0.000	0.000	0.000	0.000		0.006			0.001				15	8	64	8	1	358	39.7	6.61	6	7	6	3	5	6	7
False	High	High	High	n/a	High	n/a	High	High	High	High	High	High	High	n/a	n/a	IsMasterProtein	P39060-2	Isoform 3 of Collagen alpha-1(XVIII) chain OS=Homo sapiens OX=9606 GN=COL18A1	0.002	0.000	0.001		0.000		0.001	0.000	0.000	0.000	0.001	0.004	0.000			6	15	90	6	1	1339	135.7	6.47	5	5	8		6		6	7
False	High	High	High	n/a	High	High	High	High	High	High	High	High	n/a	n/a	n/a	IsMasterProtein	P48960-3	Isoform 3 of CD97 antigen OS=Homo sapiens OX=9606 GN=CD97	0.002	0.008	0.005		0.004	0.003	0.001	0.006	0.001	0.003	0.010	0.005				5	5	22	4	1	786	86.6	6.93	1	2	2		3	2	3	2
False	High	n/a	High	n/a	n/a	High	n/a	n/a	n/a	High	n/a	High	n/a	n/a	n/a	IsMasterProtein	O60896	Receptor activity-modifying protein 3 OS=Homo sapiens OX=9606 GN=RAMP3 PE=1 SV=1	0.002		0.008			0.003				0.005		0.005				17	4	38	4	1	148	16.5	5.48	3		3			3
False	High	High	High	High	High	High	High	High	High	High	High	High	n/a	n/a	n/a	IsMasterProteinCandidate	P05556-4	Isoform 4 of Integrin beta-1 OS=Homo sapiens OX=9606 GN=ITGB1	0.002	0.000	0.000	0.003	0.000	0.000	0.000	0.000	0.000	0.000	0.000	0.000				6	8	35	7	1	819	91.0	5.44	3	2	4	1	1	3	3	3
False	High	High	High	High	High	High	High	High	High	High	High	High	n/a	n/a	n/a	IsMasterProtein	P05556-3	Isoform 3 of Integrin beta-1 OS=Homo sapiens OX=9606 GN=ITGB1	0.002	0.000	0.000	0.003	0.000	0.000	0.000	0.000	0.000	0.000	0.000	0.000				6	8	35	7	1	825	91.6	5.44	3	2	4	1	1	3	3	3
False	High	n/a	n/a	n/a	n/a	High	n/a	High	High	n/a	n/a	n/a	High	High	High	IsMasterProteinCandidate	Q9ULC0-3	Isoform 3 of Endomucin OS=Homo sapiens OX=9606 GN=EMCN	0.002					0.005		0.004	0.000				0.000	0.005	0.008	14	5	41	4	1	248	26.1	8.38	3					4		4
False	High	n/a	n/a	n/a	n/a	High	n/a	High	High	n/a	n/a	n/a	High	High	High	IsMasterProtein	Q9ULC0	Endomucin OS=Homo sapiens OX=9606 GN=EMCN PE=1 SV=2	0.002					0.005		0.004	0.000				0.000	0.005	0.008	13	5	41	4	1	261	27.4	7.94	3					4		4
False	High	n/a	High	n/a	n/a	n/a	n/a	n/a	n/a	High	n/a	High	n/a	n/a	n/a	IsMasterProtein	O14745	Na(+)/H(+) exchange regulatory cofactor NHE-RF1 OS=Homo sapiens OX=9606 GN=SLC9A3R1 PE=1 SV=4	0.002		0.003							0.005		0.005				17	6	12	6	1	358	38.8	5.77	2		4
False	High	n/a	n/a	High	n/a	High	n/a	n/a	High	High	High	High	n/a	n/a	n/a	IsMasterProteinCandidate	Q9NNX6-5	Isoform 5 of CD209 antigen OS=Homo sapiens OX=9606 GN=CD209	0.002			0.005		0.000			0.000	0.000	0.000	0.000				6	3	18	2	1	404	45.5	5.45	3			2		3
False	High	n/a	n/a	High	n/a	High	n/a	n/a	High	High	High	High	n/a	n/a	n/a	IsMasterProteinCandidate	Q9NNX6-3	Isoform 3 of CD209 antigen OS=Homo sapiens OX=9606 GN=CD209	0.002			0.005		0.000			0.000	0.000	0.000	0.000				7	3	18	2	1	312	35.2	5.43	3			2		3
False	High	n/a	n/a	High	n/a	High	n/a	n/a	High	High	High	High	n/a	n/a	n/a	IsMasterProteinCandidate	Q9NNX6-7	Isoform 7 of CD209 antigen OS=Homo sapiens OX=9606 GN=CD209	0.002			0.005		0.000			0.000	0.000	0.000	0.000				6	3	18	2	1	360	41.0	5.26	3			2		3
False	High	n/a	n/a	High	n/a	High	n/a	n/a	High	High	High	High	n/a	n/a	n/a	IsMasterProteinCandidate	Q9NNX6-6	Isoform 6 of CD209 antigen OS=Homo sapiens OX=9606 GN=CD209	0.002			0.005		0.000			0.000	0.000	0.000	0.000				6	3	18	2	1	380	43.3	5.38	3			2		3
False	High	n/a	n/a	High	n/a	High	n/a	n/a	High	High	High	High	n/a	n/a	n/a	IsMasterProteinCandidate	Q9NNX6-10	Isoform 10 of CD209 antigen OS=Homo sapiens OX=9606 GN=CD209	0.002			0.005		0.000			0.000	0.000	0.000	0.000				6	3	18	2	1	380	43.1	5.36	3			2		3
False	High	n/a	n/a	High	n/a	High	n/a	n/a	High	High	High	High	n/a	n/a	n/a	IsMasterProtein	Q9NNX6	CD209 antigen OS=Homo sapiens OX=9606 GN=CD209 PE=1 SV=1	0.002			0.005		0.000			0.000	0.000	0.000	0.000				6	3	18	2	1	404	45.7	5.47	3			2		3
False	High	n/a	n/a	High	n/a	High	n/a	n/a	High	High	High	High	n/a	n/a	n/a	IsMasterProteinCandidate	Q9NNX6-8	Isoform 8 of CD209 antigen OS=Homo sapiens OX=9606 GN=CD209	0.002			0.005		0.000			0.000	0.000	0.000	0.000				9	3	18	2	1	268	30.4	5.17	3			2		3
False	High	n/a	n/a	High	n/a	High	n/a	n/a	High	High	High	High	n/a	n/a	n/a	IsMasterProteinCandidate	Q9NNX6-2	Isoform 2 of CD209 antigen OS=Homo sapiens OX=9606 GN=CD209	0.002			0.005		0.000			0.000	0.000	0.000	0.000				6	3	18	2	1	398	45.0	5.47	3			2		3
False	High	n/a	n/a	High	n/a	High	n/a	n/a	High	High	High	High	n/a	n/a	n/a	IsMasterProteinCandidate	Q9NNX6-11	Isoform 11 of CD209 antigen OS=Homo sapiens OX=9606 GN=CD209	0.002			0.005		0.000			0.000	0.000	0.000	0.000				7	3	18	2	1	334	37.8	5.29	3			2		3
False	High	n/a	n/a	n/a	n/a	High	High	n/a	n/a	n/a	n/a	n/a	n/a	n/a	n/a	IsMasterProtein	Q16378	Proline-rich protein 4 OS=Homo sapiens OX=9606 GN=PRR4 PE=1 SV=3	0.002					0.002	0.001									11	1	3	1	1	134	15.1	7.06	1					1	1
False	High	High	High	n/a	High	High	n/a	n/a	n/a	High	High	High	n/a	Medium	n/a	IsMasterProtein	A0A075B6I0	Immunoglobulin lambda variable 8-61 OS=Homo sapiens OX=9606 GN=IGLV8-61 PE=3 SV=7	0.002	0.003	0.002		0.000	0.000				0.000	0.000	0.000		0.031		27	4	28	4	1	122	12.8	4.55	2	3	2		2	3
False	High	n/a	n/a	n/a	n/a	n/a	n/a	n/a	n/a	n/a	n/a	n/a	n/a	n/a	n/a	IsMasterProtein	P10451-2	Isoform B of Osteopontin OS=Homo sapiens OX=9606 GN=SPP1	0.002															4	1	1	1	1	300	33.8	4.59	1
False	High	High	High	n/a	High	High	n/a	High	n/a	n/a	n/a	n/a	High	n/a	Medium	IsMasterProtein	A0A075B6H9	Immunoglobulin lambda variable 4-69 OS=Homo sapiens OX=9606 GN=IGLV4-69 PE=1 SV=1	0.002	0.004	0.001		0.000	0.001		0.000					0.002		0.012	18	3	20	2	1	119	12.8	6.51	2	2	3		2	2		2
False	High	n/a	High	n/a	n/a	High	n/a	n/a	n/a	High	n/a	n/a	n/a	n/a	n/a	IsMasterProteinCandidate	Q8TF66	Leucine-rich repeat-containing protein 15 OS=Homo sapiens OX=9606 GN=LRRC15 PE=2 SV=2	0.002		0.004			0.006				0.000						6	4	7	4	1	581	64.3	6.71	2		2			1
False	High	n/a	High	n/a	n/a	High	n/a	n/a	n/a	High	n/a	n/a	n/a	n/a	n/a	IsMasterProtein	Q8TF66-2	Isoform 2 of Leucine-rich repeat-containing protein 15 OS=Homo sapiens OX=9606 GN=LRRC15	0.002		0.004			0.006				0.000						6	4	7	4	1	587	65.0	6.71	2		2			1
False	High	High	High	High	High	High	High	High	n/a	High	High	High	n/a	n/a	n/a	IsMasterProtein	P81172	Hepcidin OS=Homo sapiens OX=9606 GN=HAMP PE=1 SV=2	0.002	0.000	0.000	0.000	0.000	0.000	0.001	0.000		0.000	0.001	0.000				37	4	44	4	1	84	9.4	8.81	2	3	2	4	3	3	2	3
False	High	Medium	n/a	n/a	n/a	n/a	n/a	n/a	n/a	n/a	n/a	n/a	n/a	n/a	n/a	IsMasterProtein	Q9BYX2	TBC1 domain family member 2A OS=Homo sapiens OX=9606 GN=TBC1D2 PE=1 SV=3	0.002	0.010														3	3	16	2	1	928	105.3	6.58	3	3
False	High	Medium	n/a	n/a	n/a	n/a	n/a	n/a	n/a	n/a	n/a	n/a	n/a	n/a	n/a	IsMasterProteinCandidate	Q9BYX2-3	Isoform 3 of TBC1 domain family member 2A OS=Homo sapiens OX=9606 GN=TBC1D2	0.002	0.010														3	3	16	2	1	860	97.2	6.54	3	3
False	High	n/a	High	High	High	High	n/a	High	n/a	n/a	n/a	High	High	n/a	n/a	IsMasterProtein	Q96MZ4	Protein FAM218A OS=Homo sapiens OX=9606 GN=FAM218A PE=1 SV=1	0.002		0.008	0.008	0.006	0.004		0.007				0.005	0.005			12	3	23	3	1	157	17.0	11.81	1		2	1	1	1		1
False	High	n/a	n/a	n/a	High	n/a	High	n/a	n/a	n/a	n/a	n/a	n/a	n/a	n/a	IsMasterProtein	Q96Q15	Serine/threonine-protein kinase SMG1 OS=Homo sapiens OX=9606 GN=SMG1 PE=1 SV=3	0.002				0.004		0.002									1	6	24	3	1	3661	410.2	6.46	5				5		5
False	High	n/a	n/a	n/a	n/a	n/a	n/a	n/a	n/a	n/a	n/a	High	n/a	n/a	n/a	IsMasterProtein	Q15849	Urea transporter 2 OS=Homo sapiens OX=9606 GN=SLC14A2 PE=1 SV=3	0.002											0.003				1	1	6	1	1	920	101.1	6.95	1
False	High	n/a	n/a	n/a	n/a	n/a	n/a	n/a	n/a	n/a	n/a	n/a	n/a	n/a	n/a	IsMasterProteinCandidate	Q15849-2	Isoform 2 of Urea transporter 2 OS=Homo sapiens OX=9606 GN=SLC14A2	0.002															2	1	1	1	1	397	43.4	7.80	1
False	High	n/a	n/a	n/a	High	High	High	High	n/a	n/a	n/a	n/a	n/a	n/a	n/a	IsMasterProtein	Q9Y2T1	Axin-2 OS=Homo sapiens OX=9606 GN=AXIN2 PE=1 SV=1	0.002				0.000	0.001	0.001	0.005								4	6	17	4	1	843	93.5	7.78	3				2	5	2	3
False	High	High	n/a	High	High	High	High	High	High	n/a	n/a	n/a	High	n/a	n/a	IsMasterProtein	O43405-2	Isoform 2 of Cochlin OS=Homo sapiens OX=9606 GN=COCH	0.002	0.000		0.000	0.000	0.002	0.000	0.000	0.000				0.000			7	5	59	4	1	494	53.2	8.50	4	5		4	4	4	4	4
False	High	High	High	High	High	High	High	High	High	High	High	High	High	n/a	High	IsMasterProtein	Q9UBD6	Ammonium transporter Rh type C OS=Homo sapiens OX=9606 GN=RHCG PE=1 SV=1	0.002	0.000	0.001	0.004	0.000	0.002	0.001	0.005	0.003	0.003	0.001	0.000	0.004		0.009	6	4	64	4	1	479	53.1	6.39	2	3	3	3	3	3	3	4
False	High	n/a	n/a	n/a	High	n/a	High	n/a	n/a	n/a	n/a	High	n/a	n/a	n/a	IsMasterProtein	O95171	Sciellin OS=Homo sapiens OX=9606 GN=SCEL PE=1 SV=2	0.002				0.004		0.001					0.005				7	8	13	7	1	688	77.5	9.38	3				2		4
False	High	n/a	n/a	n/a	High	n/a	n/a	n/a	n/a	n/a	n/a	n/a	n/a	n/a	n/a	None	O95171-3	Isoform 3 of Sciellin OS=Homo sapiens OX=9606 GN=SCEL	0.002				0.004											4	4	5	3	1	646	72.8	9.26	3				2
False	High	n/a	n/a	n/a	High	n/a	High	n/a	n/a	n/a	n/a	High	n/a	n/a	n/a	IsMasterProteinCandidate	O95171-2	Isoform 2 of Sciellin OS=Homo sapiens OX=9606 GN=SCEL	0.002				0.004		0.001					0.005				8	8	13	7	1	668	75.3	9.35	3				2		4
False	High	High	High	n/a	High	High	High	High	High	High	High	High	n/a	n/a	n/a	IsMasterProtein	Q8NFT8	Delta and Notch-like epidermal growth factor-related receptor OS=Homo sapiens OX=9606 GN=DNER PE=1 SV=1	0.002	0.008	0.001		0.000	0.000	0.000	0.005	0.000	0.000	0.007	0.000				8	8	53	6	1	737	78.4	5.17	2	2	4		4	6	6	3
False	High	n/a	n/a	n/a	n/a	n/a	High	n/a	n/a	n/a	n/a	n/a	n/a	n/a	n/a	IsMasterProtein	Q8WXI3-3	Isoform 3 of Ankyrin repeat and SOCS box protein 10 OS=Homo sapiens OX=9606 GN=ASB10	0.002						0.004									4	3	4	3	1	452	49.5	7.53	1						3
False	High	High	High	High	High	High	High	High	High	High	High	High	n/a	n/a	n/a	IsMasterProtein	Q99523	Sortilin OS=Homo sapiens OX=9606 GN=SORT1 PE=1 SV=3	0.003	0.000	0.001	0.000	0.004	0.002	0.000	0.005	0.000	0.000	0.007	0.002				11	15	75	13	1	831	92.0	5.74	4	7	8	8	3	4	7	3
False	High	n/a	n/a	n/a	High	n/a	n/a	n/a	n/a	n/a	High	High	n/a	n/a	n/a	None	Q99523-2	Isoform 2 of Sortilin OS=Homo sapiens OX=9606 GN=SORT1	0.003				0.004						0.007	0.002				5	6	14	6	1	694	77.3	5.39	4				3
False	High	n/a	n/a	n/a	n/a	n/a	n/a	n/a	n/a	n/a	n/a	High	n/a	n/a	n/a	None	Q8TDQ1-2	Isoform 2 of CMRF35-like molecule 1 OS=Homo sapiens OX=9606 GN=CD300LF	0.003											0.000				8	3	7	2	1	239	26.5	8.95	3
False	High	High	n/a	n/a	High	n/a	n/a	n/a	n/a	n/a	n/a	High	n/a	n/a	n/a	IsMasterProteinCandidate	Q8TDQ1-4	Isoform 4 of CMRF35-like molecule 1 OS=Homo sapiens OX=9606 GN=CD300LF	0.003	0.008			0.000							0.000				12	4	13	3	1	194	21.4	8.00	3	2			3
False	High	High	n/a	n/a	High	High	High	High	n/a	n/a	n/a	High	n/a	n/a	n/a	IsMasterProtein	Q8TDQ1-5	Isoform 5 of CMRF35-like molecule 1 OS=Homo sapiens OX=9606 GN=CD300LF	0.003	0.008			0.000	0.001	0.001	0.002				0.000				9	4	30	3	1	244	26.7	6.62	3	2			3	2	3	2
False	High	High	High	n/a	High	n/a	High	n/a	High	High	n/a	n/a	n/a	n/a	n/a	IsMasterProtein	P19827	Inter-alpha-trypsin inhibitor heavy chain H1 OS=Homo sapiens OX=9606 GN=ITIH1 PE=1 SV=3	0.003	0.000	0.000		0.000		0.000		0.000	0.000						8	9	42	7	1	911	101.3	6.79	4	4	5		6		4
False	High	n/a	High	n/a	n/a	n/a	n/a	n/a	n/a	n/a	n/a	n/a	n/a	n/a	n/a	None	P19827-3	Isoform 3 of Inter-alpha-trypsin inhibitor heavy chain H1 OS=Homo sapiens OX=9606 GN=ITIH1	0.003		0.000													8	5	11	3	1	623	69.5	5.92	4		5
False	High	High	n/a	n/a	n/a	n/a	High	n/a	High	n/a	n/a	n/a	n/a	n/a	n/a	None	P19827-2	Isoform 2 of Inter-alpha-trypsin inhibitor heavy chain H1 OS=Homo sapiens OX=9606 GN=ITIH1	0.003	0.000					0.000		0.000							5	5	20	3	1	769	86.1	6.48	4	4					4
False	High	n/a	n/a	High	High	High	High	High	n/a	High	n/a	High	n/a	n/a	n/a	IsMasterProtein	P03973	Antileukoproteinase OS=Homo sapiens OX=9606 GN=SLPI PE=1 SV=2	0.003			0.005	0.004	0.000	0.000	0.002		0.009		0.000				30	4	23	4	1	132	14.3	8.75	2			2	3	3	4	2
False	High	High	High	n/a	High	High	High	High	n/a	High	High	High	High	n/a	High	IsMasterProtein	Q01974	Tyrosine-protein kinase transmembrane receptor ROR2 OS=Homo sapiens OX=9606 GN=ROR2 PE=1 SV=2	0.003	0.000	0.000		0.000	0.005	0.001	0.006		0.008	0.001	0.000	0.003		0.000	4	6	26	4	1	943	104.7	6.55	2	3	3		3	1	2	1
False	High	High	High	n/a	High	n/a	High	n/a	High	n/a	High	n/a	n/a	n/a	n/a	None	Q96QB1-1	Isoform 1 of Rho GTPase-activating protein 7 OS=Homo sapiens OX=9606 GN=DLC1	0.003	0.004	0.006		0.000		0.001		0.008		0.003					3	6	96	4	1	1091	122.8	7.62	2	1	2		2		3
False	High	High	High	n/a	High	n/a	High	n/a	High	n/a	n/a	n/a	n/a	n/a	n/a	None	Q96QB1-4	Isoform 4 of Rho GTPase-activating protein 7 OS=Homo sapiens OX=9606 GN=DLC1	0.003	0.004	0.006		0.000		0.001		0.008							2	4	85	2	1	1017	114.1	7.77	2	1	2		2		3
False	High	High	High	n/a	High	n/a	High	n/a	High	n/a	High	n/a	n/a	n/a	n/a	None	Q96QB1-6	Isoform 6 of Rho GTPase-activating protein 7 OS=Homo sapiens OX=9606 GN=DLC1	0.003	0.004	0.006		0.000		0.001		0.008		0.003					3	6	96	4	1	1125	126.7	7.91	2	1	2		2		3
False	High	High	High	n/a	High	High	High	n/a	High	High	High	High	n/a	n/a	n/a	IsMasterProtein	Q96QB1	Rho GTPase-activating protein 7 OS=Homo sapiens OX=9606 GN=DLC1 PE=1 SV=4	0.003	0.004	0.006		0.000	0.003	0.001		0.008	0.002	0.003	0.001				3	9	120	7	1	1528	170.5	6.40	2	1	2		2	2	3
False	High	n/a	High	n/a	High	High	n/a	n/a	n/a	High	n/a	High	n/a	n/a	n/a	IsMasterProtein	Q9HBJ8	Collectrin OS=Homo sapiens OX=9606 GN=CLTRN PE=1 SV=1	0.003		0.002		0.004	0.002				0.003		0.000				12	4	32	3	1	222	25.2	5.63	2		3		2	4
False	High	n/a	High	n/a	High	n/a	High	High	High	n/a	n/a	n/a	High	Medium	High	IsMasterProtein	O15042	U2 snRNP-associated SURP motif-containing protein OS=Homo sapiens OX=9606 GN=U2SURP PE=1 SV=2	0.003		0.003		0.003		0.001	0.006	0.000				0.002	0.013	0.000	5	8	34	5	1	1029	118.2	8.47	1		1		1		2	1
False	High	n/a	High	High	High	High	High	n/a	n/a	n/a	n/a	n/a	High	n/a	n/a	IsMasterProtein	A8K2U0	Alpha-2-macroglobulin-like protein 1 OS=Homo sapiens OX=9606 GN=A2ML1 PE=1 SV=3	0.003		0.000	0.001	0.000	0.000	0.000						0.004			10	19	57	17	1	1454	161.0	5.73	3		11	5	12	8	13
False	High	n/a	n/a	n/a	High	High	n/a	High	n/a	n/a	n/a	High	High	n/a	n/a	IsMasterProteinCandidate	Q96TA2-3	Isoform 3 of ATP-dependent zinc metalloprotease YME1L1 OS=Homo sapiens OX=9606 GN=YME1L1	0.003				0.006	0.001		0.002				0.003	0.004			1	2	24	2	1	683	75.9	8.57	2				2	2		2
False	High	n/a	n/a	n/a	High	High	n/a	High	n/a	n/a	n/a	High	High	n/a	n/a	IsMasterProteinCandidate	Q96TA2-2	Isoform 2 of ATP-dependent zinc metalloprotease YME1L1 OS=Homo sapiens OX=9606 GN=YME1L1	0.003				0.006	0.001		0.002				0.003	0.004			1	2	24	2	1	716	79.8	8.56	2				2	2		2
False	High	n/a	n/a	n/a	High	High	n/a	High	n/a	n/a	n/a	High	High	n/a	n/a	IsMasterProtein	Q96TA2	ATP-dependent zinc metalloprotease YME1L1 OS=Homo sapiens OX=9606 GN=YME1L1 PE=1 SV=2	0.003				0.006	0.001		0.002				0.003	0.004			1	2	24	2	1	773	86.4	8.76	2				2	2		2
False	High	n/a	n/a	n/a	n/a	High	n/a	n/a	n/a	High	High	High	n/a	n/a	n/a	None	Q7Z333-3	Isoform 3 of Probable helicase senataxin OS=Homo sapiens OX=9606 GN=SETX	0.003					0.000				0.005	0.001	0.005				2	11	108	4	1	2644	299.2	7.21	9					7
False	High	n/a	n/a	n/a	n/a	High	n/a	n/a	n/a	High	High	High	n/a	n/a	n/a	None	Q7Z333-4	Isoform 4 of Probable helicase senataxin OS=Homo sapiens OX=9606 GN=SETX	0.003					0.000				0.005	0.001	0.005				2	11	108	4	1	2706	306.1	7.24	9					7
False	High	n/a	n/a	n/a	High	High	n/a	n/a	n/a	High	High	High	n/a	n/a	n/a	IsMasterProtein	Q7Z333	Probable helicase senataxin OS=Homo sapiens OX=9606 GN=SETX PE=1 SV=4	0.003				0.000	0.000				0.005	0.001	0.005				3	13	119	5	1	2677	302.7	7.17	9				8	7
False	High	High	High	High	High	High	n/a	High	n/a	High	n/a	High	High	n/a	n/a	IsMasterProtein	P61366	Osteocrin OS=Homo sapiens OX=9606 GN=OSTN PE=1 SV=1	0.003	0.007	0.003	0.005	0.000	0.001		0.000		0.000		0.000	0.005			6	1	10	1	1	133	14.7	9.63	1	1	1	1	1	1		1
False	High	High	n/a	High	High	High	n/a	High	High	Medium	High	High	High	n/a	n/a	IsMasterProtein	A0A0A0MT89	Immunoglobulin kappa joining 1 OS=Homo sapiens OX=9606 GN=IGKJ1 PE=4 SV=2	0.003	0.007		0.004	0.000	0.004		0.004	0.008	0.011	0.003	0.005	0.003			67	3	91	3	1	12	1.4	8.84	1	1		1	2	2		1
False	High	High	High	High	High	High	High	High	High	High	n/a	High	n/a	n/a	n/a	IsMasterProtein	Q9HBR0	Putative sodium-coupled neutral amino acid transporter 10 OS=Homo sapiens OX=9606 GN=SLC38A10 PE=1 SV=2	0.004	0.000	0.000	0.000	0.000	0.000	0.001	0.000	0.000	0.000		0.000				4	7	18	6	1	1119	119.7	5.73	1	1	2	1	2	1	3	1
False	High	n/a	n/a	n/a	n/a	n/a	n/a	n/a	n/a	n/a	n/a	n/a	n/a	n/a	n/a	IsMasterProteinCandidate	P08253-2	Isoform 2 of 72 kDa type IV collagenase OS=Homo sapiens OX=9606 GN=MMP2	0.004															3	2	2	2	1	584	65.7	5.22	2
False	High	n/a	n/a	n/a	n/a	n/a	n/a	n/a	n/a	n/a	n/a	n/a	n/a	n/a	n/a	IsMasterProteinCandidate	P08253-3	Isoform 3 of 72 kDa type IV collagenase OS=Homo sapiens OX=9606 GN=MMP2	0.004															2	2	2	2	1	610	68.8	5.34	2
False	High	n/a	n/a	n/a	n/a	n/a	n/a	n/a	n/a	n/a	n/a	n/a	n/a	n/a	n/a	IsMasterProtein	P08253	72 kDa type IV collagenase OS=Homo sapiens OX=9606 GN=MMP2 PE=1 SV=2	0.004															2	2	2	2	1	660	73.8	5.47	2
False	High	n/a	n/a	n/a	High	n/a	n/a	n/a	n/a	n/a	n/a	n/a	n/a	High	n/a	IsMasterProtein	P54289-2	Isoform 2 of Voltage-dependent calcium channel subunit alpha-2/delta-1 OS=Homo sapiens OX=9606 GN=CACNA2D1	0.004				0.000									0.004		1	2	4	2	1	1091	123.1	5.25	2				1
False	High	n/a	n/a	n/a	n/a	n/a	n/a	n/a	n/a	n/a	n/a	n/a	n/a	High	n/a	IsMasterProteinCandidate	P54289-5	Isoform 5 of Voltage-dependent calcium channel subunit alpha-2/delta-1 OS=Homo sapiens OX=9606 GN=CACNA2D1	0.004													0.004		1	2	3	2	1	1084	122.4	5.17	2
False	High	n/a	n/a	n/a	n/a	n/a	n/a	n/a	n/a	n/a	n/a	n/a	n/a	n/a	n/a	IsMasterProteinCandidate	P54289-3	Isoform 3 of Voltage-dependent calcium channel subunit alpha-2/delta-1 OS=Homo sapiens OX=9606 GN=CACNA2D1	0.004															1	2	2	2	1	1086	122.6	5.22	2
False	High	n/a	n/a	n/a	n/a	n/a	n/a	n/a	n/a	n/a	n/a	n/a	n/a	n/a	n/a	IsMasterProteinCandidate	P54289-4	Isoform 4 of Voltage-dependent calcium channel subunit alpha-2/delta-1 OS=Homo sapiens OX=9606 GN=CACNA2D1	0.004															1	2	2	2	1	1079	121.8	5.15	2
False	High	n/a	n/a	n/a	n/a	n/a	n/a	n/a	n/a	n/a	n/a	n/a	n/a	n/a	n/a	IsMasterProteinCandidate	P54289	Voltage-dependent calcium channel subunit alpha-2/delta-1 OS=Homo sapiens OX=9606 GN=CACNA2D1 PE=1 SV=3	0.004															1	2	2	2	1	1103	124.5	5.27	2
False	High	n/a	High	n/a	n/a	n/a	High	n/a	n/a	High	n/a	n/a	n/a	n/a	n/a	IsMasterProtein	P16083	Ribosyldihydronicotinamide dehydrogenase [quinone] OS=Homo sapiens OX=9606 GN=NQO2 PE=1 SV=5	0.004		0.008				0.004			0.000						10	3	8	3	1	231	25.9	6.29	3		1				2
False	High	n/a	High	High	High	High	High	High	High	High	High	High	n/a	n/a	n/a	IsMasterProteinCandidate	P40925	Malate dehydrogenase, cytoplasmic OS=Homo sapiens OX=9606 GN=MDH1 PE=1 SV=4	0.005		0.000	0.000	0.000	0.002	0.000	0.001	0.000	0.000	0.000	0.000				25	11	55	11	1	334	36.4	7.36	3		7	4	5	4	4	5
False	High	n/a	High	High	High	High	High	High	High	High	High	High	n/a	n/a	n/a	IsMasterProtein	P40925-3	Isoform 3 of Malate dehydrogenase, cytoplasmic OS=Homo sapiens OX=9606 GN=MDH1	0.005		0.000	0.000	0.000	0.002	0.000	0.001	0.000	0.000	0.000	0.000				24	11	55	11	1	352	38.6	7.71	3		7	4	5	4	4	5
False	High	n/a	High	High	High	High	High	High	High	High	High	High	n/a	n/a	n/a	IsMasterProteinCandidate	P40925-2	Isoform 2 of Malate dehydrogenase, cytoplasmic OS=Homo sapiens OX=9606 GN=MDH1	0.005		0.000	0.000	0.000	0.002	0.000	0.001	0.000	0.000	0.000	0.000				34	11	55	11	1	245	27.0	9.11	3		7	4	5	4	4	5
False	High	High	High	High	High	High	High	High	High	n/a	High	High	High	High	High	IsMasterProtein	Q9NQ79	Cartilage acidic protein 1 OS=Homo sapiens OX=9606 GN=CRTAC1 PE=1 SV=2	0.005	0.002	0.004	0.003	0.000	0.003	0.001	0.006	0.004		0.000	0.005	0.000	0.000	0.000	5	5	25	5	1	661	71.4	5.12	1	1	1	1	5	1	1	2
False	High	n/a	High	n/a	High	High	High	High	High	High	n/a	High	n/a	n/a	Medium	IsMasterProtein	A4UGR9-8	Isoform 8 of Xin actin-binding repeat-containing protein 2 OS=Homo sapiens OX=9606 GN=XIRP2	0.005		0.002		0.004	0.000	0.001	0.000	0.000	0.000		0.001			0.012	5	27	186	12	1	3549	401.9	6.33	10		8		9	10	7	11
False	High	n/a	High	High	High	High	n/a	High	n/a	High	n/a	High	n/a	n/a	n/a	IsMasterProtein	Q9BXJ1-2	Isoform 2 of Complement C1q tumor necrosis factor-related protein 1 OS=Homo sapiens OX=9606 GN=C1QTNF1	0.005		0.008	0.004	0.004	0.005		0.007		0.005		0.003				2	1	9	1	1	291	32.7	7.30	1		1	1	1	1		1
False	High	n/a	High	High	High	High	n/a	High	n/a	High	n/a	High	n/a	n/a	n/a	IsMasterProteinCandidate	Q9BXJ1	Complement C1q tumor necrosis factor-related protein 1 OS=Homo sapiens OX=9606 GN=C1QTNF1 PE=1 SV=1	0.005		0.008	0.004	0.004	0.005		0.007		0.005		0.003				2	1	9	1	1	281	31.7	6.90	1		1	1	1	1		1
False	High	n/a	n/a	n/a	n/a	n/a	n/a	n/a	n/a	n/a	n/a	High	High	n/a	n/a	IsMasterProtein	Q9Y623	Myosin-4 OS=Homo sapiens OX=9606 GN=MYH4 PE=2 SV=2	0.005											0.005	0.003			3	11	31	10	1	1939	222.9	5.85	6
False	High	n/a	n/a	High	High	n/a	n/a	High	n/a	n/a	n/a	High	n/a	n/a	n/a	None	Q7Z460-3	Isoform 3 of CLIP-associating protein 1 OS=Homo sapiens OX=9606 GN=CLASP1	0.005			0.000	0.001			0.001				0.003				3	10	90	3	1	1494	164.5	8.47	7			7	9			8
False	High	n/a	n/a	High	High	n/a	n/a	High	n/a	n/a	n/a	High	n/a	n/a	n/a	None	Q7Z460-2	Isoform 2 of CLIP-associating protein 1 OS=Homo sapiens OX=9606 GN=CLASP1	0.005			0.000	0.001			0.001				0.003				3	10	90	3	1	1471	162.0	8.81	7			7	9			8
False	High	n/a	n/a	n/a	High	n/a	n/a	High	n/a	n/a	n/a	High	n/a	n/a	n/a	None	Q7Z460-5	Isoform 5 of CLIP-associating protein 1 OS=Homo sapiens OX=9606 GN=CLASP1	0.005				0.001			0.001				0.003				3	10	64	3	1	1479	162.8	8.76	7				9			8
False	High	High	High	High	High	High	High	High	High	Medium	High	High	High	n/a	n/a	IsMasterProtein	Q7Z460	CLIP-associating protein 1 OS=Homo sapiens OX=9606 GN=CLASP1 PE=1 SV=1	0.005	0.003	0.002	0.000	0.001	0.003	0.001	0.001	0.008	0.011	0.001	0.003	0.004			5	15	220	6	1	1538	169.3	9.03	7	8	9	7	9	5	9	8
False	High	n/a	n/a	n/a	n/a	High	n/a	High	High	High	High	n/a	n/a	n/a	n/a	IsMasterProtein	A0A0A0MS15	Immunoglobulin heavy variable 3-49 OS=Homo sapiens OX=9606 GN=IGHV3-49 PE=3 SV=1	0.005					0.000		0.000	0.000	0.000	0.000					24	4	24	2	1	119	13.0	8.62	2					3		2
False	High	n/a	High	High	High	High	High	n/a	High	High	High	High	High	n/a	n/a	IsMasterProtein	P01772	Immunoglobulin heavy variable 3-33 OS=Homo sapiens OX=9606 GN=IGHV3-33 PE=1 SV=2	0.005		0.004	0.004	0.000	0.005	0.002		0.008	0.010	0.007	0.003	0.002			21	3	30	2	1	117	13.1	8.94	1		1	2	2	1	1
False	High	n/a	High	High	High	High	High	n/a	High	High	High	High	High	n/a	n/a	IsMasterProteinCandidate	P0DP02	Immunoglobulin heavy variable 3-30-3 OS=Homo sapiens OX=9606 GN=IGHV3-30-3 PE=3 SV=1	0.005		0.004	0.004	0.000	0.005	0.002		0.008	0.010	0.007	0.003	0.002			21	3	30	2	1	117	13.0	8.94	1		1	2	2	1	1
False	High	High	High	n/a	High	High	High	n/a	High	n/a	High	n/a	n/a	n/a	n/a	IsMasterProtein	P07737	Profilin-1 OS=Homo sapiens OX=9606 GN=PFN1 PE=1 SV=2	0.005	0.000	0.000		0.000	0.000	0.001		0.000		0.000					45	7	18	7	1	140	15.0	8.27	1	1	2		3	3	2
False	High	n/a	High	High	High	High	n/a	High	High	High	High	High	n/a	n/a	High	IsMasterProtein	P02458	Collagen alpha-1(II) chain OS=Homo sapiens OX=9606 GN=COL2A1 PE=1 SV=3	0.005		0.008	0.004	0.006	0.001		0.000	0.009	0.000	0.002	0.002			0.008	8	16	76	16	1	1487	141.7	6.92	5		4	6	4	3		8
False	High	High	High	High	High	High	High	High	High	High	High	High	n/a	n/a	n/a	IsMasterProtein	Q9GZM7	Tubulointerstitial nephritis antigen-like OS=Homo sapiens OX=9606 GN=TINAGL1 PE=1 SV=1	0.005	0.002	0.000	0.004	0.001	0.005	0.001	0.000	0.000	0.002	0.001	0.000				9	5	23	5	1	467	52.4	6.99	1	1	3	2	2	1	1	2
False	High	n/a	n/a	n/a	n/a	n/a	n/a	n/a	n/a	n/a	n/a	n/a	n/a	n/a	n/a	IsMasterProtein	Q9Y496	Kinesin-like protein KIF3A OS=Homo sapiens OX=9606 GN=KIF3A PE=1 SV=4	0.005															1	1	1	1	1	699	80.0	6.54	1
False	High	High	High	High	n/a	High	High	High	High	High	High	High	High	n/a	n/a	IsMasterProtein	P54826	Growth arrest-specific protein 1 OS=Homo sapiens OX=9606 GN=GAS1 PE=2 SV=2	0.005	0.000	0.000	0.000		0.003	0.001	0.000	0.006	0.000	0.000	0.001	0.004			5	2	16	2	1	345	35.7	5.55	1	1	1	2		1	1	1
False	High	n/a	n/a	n/a	n/a	High	n/a	High	High	n/a	n/a	High	n/a	n/a	n/a	IsMasterProtein	Q9Y696	Chloride intracellular channel protein 4 OS=Homo sapiens OX=9606 GN=CLIC4 PE=1 SV=4	0.005					0.002		0.004	0.004			0.001				3	2	13	1	1	253	28.8	5.59	2					1		1
False	High	High	High	High	n/a	High	High	High	n/a	High	High	High	High	High	High	IsMasterProtein	O15145	Actin-related protein 2/3 complex subunit 3 OS=Homo sapiens OX=9606 GN=ARPC3 PE=1 SV=3	0.005	0.000	0.006	0.007		0.005	0.001	0.003		0.003	0.000	0.000	0.006	0.005	0.000	4	1	20	1	1	178	20.5	8.59	1	1	1	1		1	1	1
False	High	High	n/a	n/a	n/a	High	n/a	n/a	n/a	Medium	n/a	n/a	n/a	n/a	n/a	IsMasterProtein	Q13145	BMP and activin membrane-bound inhibitor homolog OS=Homo sapiens OX=9606 GN=BAMBI PE=1 SV=1	0.005	0.009				0.001				0.011						7	2	4	2	1	260	29.1	7.75	1	1				1
False	High	n/a	n/a	n/a	n/a	High	n/a	n/a	n/a	High	n/a	n/a	n/a	Medium	High	IsMasterProtein	Q7Z7M0	Multiple epidermal growth factor-like domains protein 8 OS=Homo sapiens OX=9606 GN=MEGF8 PE=1 SV=2	0.005					0.004				0.000				0.015	0.000	4	16	31	12	1	2845	302.9	6.87	6					4
False	High	n/a	n/a	n/a	n/a	n/a	High	n/a	n/a	n/a	High	High	n/a	n/a	Medium	IsMasterProtein	P11388-2	Isoform 2 of DNA topoisomerase 2-alpha OS=Homo sapiens OX=9606 GN=TOP2A	0.005						0.004				0.007	0.001			0.016	3	5	12	4	1	1557	177.4	8.75	2						2
False	High	n/a	n/a	n/a	n/a	n/a	High	n/a	n/a	n/a	High	High	n/a	n/a	Medium	IsMasterProteinCandidate	P11388	DNA topoisomerase 2-alpha OS=Homo sapiens OX=9606 GN=TOP2A PE=1 SV=3	0.005						0.004				0.007	0.001			0.016	3	5	12	4	1	1531	174.3	8.72	2						2
False	High	n/a	n/a	n/a	n/a	n/a	n/a	n/a	n/a	n/a	n/a	High	n/a	n/a	Medium	None	P11388-4	Isoform 4 of DNA topoisomerase 2-alpha OS=Homo sapiens OX=9606 GN=TOP2A	0.005											0.001			0.016	2	4	8	3	1	1612	182.6	8.63	2
False	High	n/a	n/a	n/a	n/a	n/a	n/a	n/a	n/a	n/a	n/a	High	n/a	n/a	Medium	None	P11388-3	Isoform 3 of DNA topoisomerase 2-alpha OS=Homo sapiens OX=9606 GN=TOP2A	0.005											0.001			0.016	2	4	8	3	1	1567	178.6	8.84	2
False	High	High	n/a	n/a	n/a	n/a	High	High	High	n/a	n/a	n/a	n/a	n/a	n/a	IsMasterProteinCandidate	Q6UXE8-2	Isoform 2 of Butyrophilin-like protein 3 OS=Homo sapiens OX=9606 GN=BTNL3	0.005	0.004					0.003	0.005	0.005							6	4	11	4	1	432	48.3	7.01	1	2					4	2
False	High	High	n/a	n/a	n/a	n/a	High	High	High	n/a	n/a	n/a	n/a	n/a	n/a	IsMasterProtein	Q6UXE8	Butyrophilin-like protein 3 OS=Homo sapiens OX=9606 GN=BTNL3 PE=2 SV=2	0.005	0.004					0.003	0.005	0.005							6	4	11	4	1	466	52.2	6.24	1	2					4	2
False	High	High	High	n/a	High	High	High	High	High	High	High	High	n/a	n/a	n/a	IsMasterProtein	Q96MG2	Junctional sarcoplasmic reticulum protein 1 OS=Homo sapiens OX=9606 GN=JSRP1 PE=1 SV=1	0.005	0.000	0.003		0.000	0.000	0.001	0.001	0.004	0.000	0.005	0.000				14	5	29	5	1	331	36.3	9.38	2	3	3		2	3	3	3
False	High	High	High	n/a	High	High	High	n/a	n/a	Medium	n/a	n/a	n/a	n/a	n/a	IsMasterProtein	P0DJD8	Pepsin A-3 OS=Homo sapiens OX=9606 GN=PGA3 PE=1 SV=1	0.005	0.008	0.008		0.000	0.005	0.001			0.011						14	13	63	2	1	388	42.0	4.41	1	1	2		12	1	2
False	High	n/a	n/a	n/a	n/a	n/a	n/a	n/a	n/a	n/a	n/a	n/a	n/a	n/a	n/a	IsMasterProtein	P20338	Ras-related protein Rab-4A OS=Homo sapiens OX=9606 GN=RAB4A PE=1 SV=3	0.005															16	3	3	1	1	218	24.4	6.07	3
False	High	High	n/a	High	High	n/a	n/a	High	High	High	High	High	High	n/a	n/a	IsMasterProtein	P49908	Selenoprotein P OS=Homo sapiens OX=9606 GN=SELENOP PE=1 SV=3	0.005	0.000		0.008	0.000			0.005	0.000	0.000	0.001	0.000	0.000			8	5	43	4	1	381	43.2	7.87	1	2		1	4			2
False	High	High	High	n/a	High	n/a	High	n/a	n/a	n/a	n/a	n/a	n/a	n/a	n/a	IsMasterProtein	Q14964	Ras-related protein Rab-39A OS=Homo sapiens OX=9606 GN=RAB39A PE=1 SV=2	0.005	0.000	0.000		0.000		0.001									9	3	12	0	1	217	25.0	7.65	2	2	3		2		2
False	High	High	High	n/a	High	High	High	High	n/a	High	High	High	High	Medium	n/a	IsMasterProtein	Q68DN1	Uncharacterized protein C2orf16 OS=Homo sapiens OX=9606 GN=C2orf16 PE=2 SV=3	0.005	0.004	0.008		0.004	0.001	0.002	0.001		0.009	0.003	0.005	0.004	0.022		4	15	110	10	1	1984	224.2	10.08	5	8	5		4	4	5	5
False	High	High	High	High	High	n/a	High	n/a	n/a	n/a	n/a	n/a	n/a	n/a	n/a	IsMasterProtein	P02656	Apolipoprotein C-III OS=Homo sapiens OX=9606 GN=APOC3 PE=1 SV=1	0.005	0.000	0.004	0.000	0.000		0.001									23	2	6	2	1	99	10.8	5.41	1	1	1	1	1		1
False	High	n/a	n/a	n/a	High	High	n/a	High	n/a	n/a	n/a	High	High	n/a	n/a	IsMasterProtein	Q9UK76-2	Isoform 2 of Jupiter microtubule associated homolog 1 OS=Homo sapiens OX=9606 GN=JPT1	0.005				0.006	0.005		0.008				0.005	0.006			7	3	14	3	1	181	19.9	8.32	2				2	2		1
False	High	n/a	n/a	n/a	High	High	n/a	High	n/a	n/a	n/a	High	High	n/a	n/a	IsMasterProteinCandidate	Q9UK76	Jupiter microtubule associated homolog 1 OS=Homo sapiens OX=9606 GN=JPT1 PE=1 SV=3	0.005				0.006	0.005		0.008				0.005	0.006			8	3	14	3	1	154	16.0	5.60	2				2	2		1
False	High	n/a	High	n/a	High	High	High	High	High	High	n/a	n/a	n/a	n/a	n/a	IsMasterProtein	Q8IWA5	Choline transporter-like protein 2 OS=Homo sapiens OX=9606 GN=SLC44A2 PE=1 SV=3	0.006		0.004		0.000	0.001	0.001	0.001	0.000	0.000						8	7	39	7	1	706	80.1	8.57	5		4		6	4	3	3
False	High	n/a	High	n/a	n/a	High	High	High	High	High	n/a	n/a	n/a	n/a	n/a	None	Q8IWA5-2	Isoform 2 of Choline transporter-like protein 2 OS=Homo sapiens OX=9606 GN=SLC44A2	0.006		0.004			0.001	0.001	0.001	0.000	0.000						7	6	33	6	1	711	80.7	8.21	5		4			4	3	3
False	High	n/a	High	n/a	High	High	High	High	High	High	n/a	n/a	n/a	n/a	n/a	IsMasterProteinCandidate	Q8IWA5-3	Isoform 3 of Choline transporter-like protein 2 OS=Homo sapiens OX=9606 GN=SLC44A2	0.006		0.004		0.000	0.001	0.001	0.001	0.000	0.000						8	7	39	7	1	704	79.8	8.53	5		4		6	4	3	3
False	High	n/a	High	n/a	High	n/a	High	n/a	n/a	n/a	High	n/a	n/a	n/a	n/a	IsMasterProtein	P29034	Protein S100-A2 OS=Homo sapiens OX=9606 GN=S100A2 PE=1 SV=3	0.006		0.000		0.004		0.000				0.000					32	4	11	4	1	98	11.1	4.78	1		2		2		3
False	High	n/a	n/a	n/a	n/a	High	High	n/a	n/a	n/a	n/a	High	n/a	n/a	n/a	IsMasterProtein	Q9ULM0	Pleckstrin homology domain-containing family H member 1 OS=Homo sapiens OX=9606 GN=PLEKHH1 PE=2 SV=2	0.006					0.006	0.007					0.001				2	5	34	3	1	1364	151.1	7.94	3					1	3
False	High	n/a	n/a	n/a	n/a	High	n/a	n/a	High	High	High	High	n/a	n/a	n/a	IsMasterProtein	Q8N0X2	Sperm-associated antigen 16 protein OS=Homo sapiens OX=9606 GN=SPAG16 PE=2 SV=2	0.006					0.006			0.007	0.010	0.003	0.005				2	2	12	1	1	631	70.8	6.33	1					2
False	High	n/a	n/a	n/a	n/a	n/a	n/a	n/a	n/a	High	n/a	n/a	n/a	n/a	n/a	None	Q8N0X2-2	Isoform 2 of Sperm-associated antigen 16 protein OS=Homo sapiens OX=9606 GN=SPAG16	0.006									0.010						1	1	2	0	3	443	50.7	8.76	1
False	High	n/a	n/a	n/a	n/a	High	n/a	n/a	High	High	High	High	n/a	n/a	n/a	IsMasterProteinCandidate	Q8N0X2-5	Isoform 5 of Sperm-associated antigen 16 protein OS=Homo sapiens OX=9606 GN=SPAG16	0.006					0.006			0.007	0.010	0.003	0.005				3	2	12	1	1	347	39.7	6.65	1					2
False	High	n/a	High	n/a	High	High	High	n/a	High	High	High	High	n/a	n/a	n/a	IsMasterProteinCandidate	P24530	Endothelin receptor type B OS=Homo sapiens OX=9606 GN=EDNRB PE=1 SV=1	0.006		0.001		0.004	0.000	0.002		0.000	0.000	0.001	0.001				6	4	74	3	1	442	49.6	8.88	4		4		2	3	3
False	High	n/a	High	n/a	High	High	High	n/a	High	High	High	High	n/a	n/a	n/a	IsMasterProteinCandidate	P24530-2	Isoform B of Endothelin receptor type B OS=Homo sapiens OX=9606 GN=EDNRB	0.006		0.001		0.004	0.000	0.002		0.000	0.000	0.001	0.001				6	4	74	3	1	436	48.7	9.10	4		4		2	3	3
False	High	n/a	High	n/a	High	High	High	High	High	High	High	High	n/a	n/a	n/a	IsMasterProtein	P24530-3	Isoform C of Endothelin receptor type B OS=Homo sapiens OX=9606 GN=EDNRB	0.006		0.001		0.004	0.000	0.002	0.007	0.000	0.000	0.001	0.001				5	4	80	3	1	532	59.4	9.25	4		4		2	3	3	3
False	High	n/a	n/a	n/a	High	n/a	n/a	High	n/a	n/a	n/a	High	n/a	n/a	n/a	IsMasterProtein	P30531	Sodium- and chloride-dependent GABA transporter 1 OS=Homo sapiens OX=9606 GN=SLC6A1 PE=1 SV=2	0.006				0.005			0.006				0.005				1	1	4	1	1	599	67.0	8.09	1				1			1
False	High	n/a	n/a	n/a	n/a	High	n/a	High	n/a	High	High	High	n/a	n/a	n/a	IsMasterProtein	Q86UP2	Kinectin OS=Homo sapiens OX=9606 GN=KTN1 PE=1 SV=1	0.006					0.005		0.005		0.009	0.005	0.005				2	5	20	3	1	1357	156.2	5.64	2					3		4
False	High	n/a	n/a	n/a	n/a	High	n/a	High	n/a	High	High	High	n/a	n/a	n/a	IsMasterProteinCandidate	Q86UP2-3	Isoform 3 of Kinectin OS=Homo sapiens OX=9606 GN=KTN1	0.006					0.005		0.005		0.009	0.005	0.005				2	5	20	3	1	1306	150.3	5.74	2					3		4
False	High	n/a	n/a	n/a	n/a	High	n/a	High	n/a	High	High	High	n/a	n/a	n/a	IsMasterProteinCandidate	Q86UP2-2	Isoform 2 of Kinectin OS=Homo sapiens OX=9606 GN=KTN1	0.006					0.005		0.005		0.009	0.005	0.005				2	5	20	3	1	1300	149.5	5.71	2					3		4
False	High	n/a	n/a	n/a	n/a	High	n/a	High	n/a	High	High	High	n/a	n/a	n/a	IsMasterProteinCandidate	Q86UP2-4	Isoform 4 of Kinectin OS=Homo sapiens OX=9606 GN=KTN1	0.006					0.005		0.005		0.009	0.005	0.005				2	5	20	3	1	1329	152.9	5.72	2					3		4
False	High	High	High	High	High	High	High	High	High	High	High	High	High	n/a	n/a	IsMasterProtein	P23327	Sarcoplasmic reticulum histidine-rich calcium-binding protein OS=Homo sapiens OX=9606 GN=HRC PE=1 SV=1	0.006	0.002	0.008	0.000	0.000	0.001	0.001	0.001	0.000	0.000	0.000	0.001	0.002			2	2	125	2	1	699	80.2	4.72	2	2	2	2	2	1	2	2
False	High	n/a	n/a	n/a	n/a	n/a	n/a	n/a	n/a	n/a	n/a	n/a	n/a	n/a	n/a	IsMasterProtein	P23458	Tyrosine-protein kinase JAK1 OS=Homo sapiens OX=9606 GN=JAK1 PE=1 SV=2	0.006															1	1	1	1	1	1154	133.2	7.55	1
False	High	n/a	High	High	High	High	High	High	High	High	High	High	High	n/a	n/a	IsMasterProtein	P11021	Endoplasmic reticulum chaperone BiP OS=Homo sapiens OX=9606 GN=HSPA5 PE=1 SV=2	0.007		0.000	0.001	0.000	0.000	0.000	0.000	0.000	0.000	0.000	0.000	0.004			14	15	87	10	1	654	72.3	5.16	2		10	4	6	9	7	3
False	High	n/a	High	n/a	High	n/a	n/a	n/a	n/a	n/a	n/a	n/a	n/a	n/a	n/a	IsMasterProteinCandidate	Q9BX84-4	Isoform TRPM6t of Transient receptor potential cation channel subfamily M member 6 OS=Homo sapiens OX=9606 GN=TRPM6	0.007		0.007		0.000											1	2	4	2	1	1943	223.0	7.97	1		2		1
False	High	n/a	High	n/a	High	n/a	n/a	n/a	n/a	n/a	n/a	n/a	n/a	n/a	n/a	IsMasterProteinCandidate	Q9BX84-2	Isoform TRPM6b of Transient receptor potential cation channel subfamily M member 6 OS=Homo sapiens OX=9606 GN=TRPM6	0.007		0.007		0.000											1	2	4	2	1	2017	230.9	7.81	1		2		1
False	High	n/a	High	n/a	High	n/a	n/a	n/a	n/a	n/a	n/a	n/a	n/a	n/a	n/a	IsMasterProtein	Q9BX84	Transient receptor potential cation channel subfamily M member 6 OS=Homo sapiens OX=9606 GN=TRPM6 PE=1 SV=2	0.007		0.007		0.000											1	2	4	2	1	2022	231.6	7.77	1		2		1
False	High	n/a	High	n/a	High	n/a	n/a	n/a	n/a	n/a	n/a	n/a	n/a	n/a	n/a	IsMasterProteinCandidate	Q9BX84-3	Isoform TRPM6c of Transient receptor potential cation channel subfamily M member 6 OS=Homo sapiens OX=9606 GN=TRPM6	0.007		0.007		0.000											1	2	4	2	1	2017	230.8	7.77	1		2		1
False	High	High	n/a	n/a	n/a	n/a	High	n/a	n/a	n/a	n/a	High	n/a	n/a	n/a	IsMasterProtein	P02814	Submaxillary gland androgen-regulated protein 3B OS=Homo sapiens OX=9606 GN=SMR3B PE=1 SV=2	0.008	0.000					0.001					0.001				22	1	5	1	1	79	8.2	9.57	1	1					1
False	High	High	n/a	n/a	High	n/a	High	n/a	n/a	Medium	n/a	High	n/a	n/a	n/a	IsMasterProtein	P40189	Interleukin-6 receptor subunit beta OS=Homo sapiens OX=9606 GN=IL6ST PE=1 SV=2	0.008	0.009			0.000		0.001			0.010		0.005				8	12	45	12	1	918	103.5	5.95	7	5			7		7
False	High	High	n/a	n/a	High	n/a	High	n/a	High	Medium	n/a	High	n/a	n/a	n/a	IsMasterProteinCandidate	Q03164	Histone-lysine N-methyltransferase 2A OS=Homo sapiens OX=9606 GN=KMT2A PE=1 SV=5	0.008	0.000			0.001		0.001		0.007	0.011		0.001				2	15	72	13	1	3969	431.5	9.09	4	5			5		9
False	High	High	n/a	n/a	High	n/a	High	n/a	High	Medium	n/a	High	n/a	n/a	n/a	IsMasterProtein	Q03164-3	Isoform 3 of Histone-lysine N-methyltransferase 2A OS=Homo sapiens OX=9606 GN=KMT2A	0.007	0.000			0.001		0.001		0.007	0.011		0.001				2	15	72	13	1	3972	431.8	9.07	4	5			5		9
False	High	High	n/a	n/a	High	n/a	High	n/a	High	Medium	n/a	High	n/a	n/a	n/a	IsMasterProteinCandidate	Q03164-2	Isoform 2 of Histone-lysine N-methyltransferase 2A OS=Homo sapiens OX=9606 GN=KMT2A	0.007	0.000			0.001		0.001		0.007	0.011		0.001				2	15	72	13	1	3931	427.5	9.14	4	5			5		9
False	High	High	n/a	High	High	n/a	High	n/a	High	n/a	n/a	n/a	n/a	n/a	n/a	IsMasterProtein	P07307	Asialoglycoprotein receptor 2 OS=Homo sapiens OX=9606 GN=ASGR2 PE=1 SV=2	0.007	0.004		0.005	0.000		0.001		0.009							10	5	15	5	1	311	35.1	6.25	2	4		2	1		3
False	High	High	High	n/a	High	High	High	n/a	n/a	n/a	n/a	n/a	n/a	n/a	n/a	IsMasterProtein	Q8IZ07	Ankyrin repeat domain-containing protein 13A OS=Homo sapiens OX=9606 GN=ANKRD13A PE=1 SV=3	0.007	0.009	0.008		0.004	0.001	0.003									3	4	15	2	1	590	67.6	5.02	3	3	2		2	2	3
False	High	n/a	n/a	n/a	n/a	n/a	n/a	High	n/a	High	High	High	n/a	n/a	n/a	IsMasterProtein	P35754	Glutaredoxin-1 OS=Homo sapiens OX=9606 GN=GLRX PE=1 SV=2	0.007							0.005		0.009	0.007	0.005				15	3	13	3	1	106	11.8	8.09	2							3
False	High	n/a	High	n/a	n/a	n/a	High	High	High	n/a	n/a	n/a	n/a	n/a	n/a	IsMasterProtein	O75874	Isocitrate dehydrogenase [NADP] cytoplasmic OS=Homo sapiens OX=9606 GN=IDH1 PE=1 SV=2	0.007		0.007				0.002	0.002	0.008							13	8	14	8	1	414	46.6	7.01	1		2				2	6
False	High	n/a	n/a	n/a	High	n/a	High	n/a	n/a	Medium	n/a	High	n/a	n/a	n/a	None	Q9C0D5-2	Isoform 2 of Protein TANC1 OS=Homo sapiens OX=9606 GN=TANC1	0.007				0.000		0.002			0.011		0.001				2	6	17	4	1	1755	191.3	8.62	3				2		4
False	High	n/a	n/a	n/a	High	High	High	n/a	n/a	n/a	High	High	n/a	n/a	n/a	IsMasterProtein	Q9C0D5	Protein TANC1 OS=Homo sapiens OX=9606 GN=TANC1 PE=1 SV=3	0.007				0.000	0.005	0.002				0.005	0.001				3	10	26	8	1	1861	202.1	8.32	3				2	6	4
False	High	n/a	n/a	n/a	n/a	n/a	n/a	n/a	n/a	n/a	n/a	n/a	n/a	n/a	n/a	None	Q8IZF2-3	Isoform 3 of Adhesion G protein-coupled receptor F5 OS=Homo sapiens OX=9606 GN=ADGRF5	0.007															2	4	5	3	1	1204	133.2	7.23	4
False	High	n/a	n/a	n/a	High	n/a	High	n/a	Medium	Medium	n/a	High	High	n/a	n/a	IsMasterProtein	Q8IZF2	Adhesion G protein-coupled receptor F5 OS=Homo sapiens OX=9606 GN=ADGRF5 PE=1 SV=3	0.007				0.004		0.001		0.010	0.011		0.004	0.003			4	8	45	6	1	1346	149.4	6.65	4				3		3
False	High	n/a	n/a	n/a	High	n/a	n/a	n/a	n/a	n/a	n/a	n/a	n/a	n/a	n/a	IsMasterProteinCandidate	Q13296-2	Isoform 2 of Mammaglobin-A OS=Homo sapiens OX=9606 GN=SCGB2A2	0.007				0.006											9	1	2	1	1	90	10.1	4.30	1				1
False	High	n/a	n/a	n/a	High	n/a	n/a	n/a	n/a	n/a	n/a	n/a	n/a	n/a	n/a	IsMasterProtein	Q13296	Mammaglobin-A OS=Homo sapiens OX=9606 GN=SCGB2A2 PE=1 SV=1	0.007				0.006											9	1	2	1	1	93	10.5	4.30	1				1
False	High	High	n/a	High	High	High	High	High	High	n/a	High	High	High	n/a	n/a	IsMasterProtein	Q9BXT5	Testis-expressed protein 15 OS=Homo sapiens OX=9606 GN=TEX15 PE=1 SV=2	0.007	0.006		0.004	0.003	0.000	0.002	0.001	0.005		0.006	0.001	0.002			3	16	133	11	1	2789	315.1	6.19	9	7		10	4	10	5	9
False	High	High	High	n/a	High	n/a	n/a	High	High	High	High	High	n/a	n/a	n/a	IsMasterProtein	Q96ST2	Protein IWS1 homolog OS=Homo sapiens OX=9606 GN=IWS1 PE=1 SV=2	0.007	0.004	0.001		0.000			0.005	0.003	0.000	0.003	0.000				2	3	19	3	1	819	91.9	4.69	2	1	1		1			2
False	High	n/a	n/a	n/a	n/a	n/a	n/a	High	n/a	Medium	n/a	High	High	High	High	IsMasterProtein	P22732	Solute carrier family 2, facilitated glucose transporter member 5 OS=Homo sapiens OX=9606 GN=SLC2A5 PE=1 SV=1	0.007							0.002		0.010		0.005	0.003	0.004	0.000	13	8	25	7	1	501	54.9	6.04	5							3
False	High	n/a	High	High	High	High	High	High	High	High	High	High	High	n/a	n/a	IsMasterProtein	P62834	Ras-related protein Rap-1A OS=Homo sapiens OX=9606 GN=RAP1A PE=1 SV=1	0.007		0.004	0.004	0.000	0.001	0.000	0.000	0.004	0.006	0.007	0.005	0.006			13	4	19	4	1	184	21.0	6.67	1		1	2	4	1	3	2
False	High	n/a	High	High	n/a	High	n/a	n/a	n/a	High	High	High	High	n/a	n/a	None	P61224-3	Isoform 3 of Ras-related protein Rap-1b OS=Homo sapiens OX=9606 GN=RAP1B	0.007		0.004	0.004		0.001				0.006	0.007	0.005	0.006			11	2	9	2	1	165	18.8	8.53	1		1	2		1
False	High	n/a	High	n/a	n/a	High	n/a	n/a	n/a	High	High	High	High	n/a	n/a	None	P61224-4	Isoform 4 of Ras-related protein Rap-1b OS=Homo sapiens OX=9606 GN=RAP1B	0.007		0.004			0.001				0.006	0.007	0.005	0.006			6	1	7	1	1	142	16.0	8.85	1		1			1
False	High	n/a	High	n/a	n/a	High	n/a	n/a	n/a	High	High	High	n/a	n/a	n/a	None	A6NIZ1	Ras-related protein Rap-1b-like protein OS=Homo sapiens OX=9606 PE=2 SV=1	0.007		0.004			0.001				0.006	0.007	0.005				4	1	6	1	1	184	20.9	5.48	1		1			1
False	High	n/a	High	High	n/a	High	n/a	n/a	n/a	High	High	High	High	n/a	n/a	None	P61224	Ras-related protein Rap-1b OS=Homo sapiens OX=9606 GN=RAP1B PE=1 SV=1	0.007		0.004	0.004		0.001				0.006	0.007	0.005	0.006			10	2	9	2	1	184	20.8	5.78	1		1	2		1
False	High	High	High	n/a	High	High	High	n/a	n/a	High	n/a	High	High	n/a	n/a	IsMasterProtein	Q9UPA5	Protein bassoon OS=Homo sapiens OX=9606 GN=BSN PE=1 SV=4	0.007	0.010	0.007		0.004	0.002	0.007			0.005		0.004	0.004			2	13	82	10	1	3926	416.2	7.55	7	7	5		7	8	7
False	High	n/a	n/a	High	n/a	n/a	n/a	n/a	n/a	n/a	High	n/a	n/a	n/a	n/a	IsMasterProtein	Q9UHD9	Ubiquilin-2 OS=Homo sapiens OX=9606 GN=UBQLN2 PE=1 SV=2	0.007			0.007							0.007					1	1	3	1	1	624	65.7	5.22	1			1
False	High	n/a	High	High	High	n/a	High	High	High	High	High	High	n/a	n/a	n/a	IsMasterProtein	Q07954	Prolow-density lipoprotein receptor-related protein 1 OS=Homo sapiens OX=9606 GN=LRP1 PE=1 SV=2	0.007		0.004	0.007	0.004		0.001	0.002	0.009	0.010	0.009	0.001				3	16	35	15	1	4544	504.3	5.39	1		2	4	4		7	5
False	High	High	Medium	n/a	High	n/a	n/a	High	n/a	n/a	n/a	n/a	n/a	n/a	n/a	IsMasterProtein	Q5CZC0	Fibrous sheath-interacting protein 2 OS=Homo sapiens OX=9606 GN=FSIP2 PE=2 SV=4	0.007	0.008	0.010		0.000			0.001								2	24	115	16	1	6907	780.1	6.71	10	8	9		15			9
False	High	n/a	n/a	n/a	High	n/a	n/a	n/a	n/a	n/a	n/a	n/a	n/a	n/a	n/a	IsMasterProteinCandidate	Q8N8J6-3	Isoform 3 of Zinc finger protein 615 OS=Homo sapiens OX=9606 GN=ZNF615	0.007				0.000											1	2	3	1	1	738	84.1	9.14	2				1
False	High	n/a	n/a	n/a	High	n/a	n/a	n/a	n/a	n/a	n/a	n/a	n/a	n/a	n/a	IsMasterProtein	Q8N8J6-2	Isoform 2 of Zinc finger protein 615 OS=Homo sapiens OX=9606 GN=ZNF615	0.007				0.000											1	2	3	1	1	742	84.6	9.14	2				1
False	High	n/a	n/a	n/a	High	n/a	n/a	n/a	n/a	n/a	n/a	n/a	n/a	n/a	n/a	IsMasterProteinCandidate	Q8N8J6	Zinc finger protein 615 OS=Homo sapiens OX=9606 GN=ZNF615 PE=2 SV=2	0.007				0.000											1	2	3	1	1	731	83.7	9.16	2				1
False	High	High	n/a	n/a	n/a	n/a	n/a	High	High	Medium	n/a	High	n/a	n/a	n/a	IsMasterProtein	O94986	Centrosomal protein of 152 kDa OS=Homo sapiens OX=9606 GN=CEP152 PE=1 SV=4	0.007	0.004						0.002	0.001	0.010		0.001				2	7	43	4	1	1710	195.5	5.60	3	4						2
False	High	High	Medium	n/a	High	High	n/a	High	High	High	n/a	n/a	High	n/a	n/a	IsMasterProtein	Q6UXB4	C-type lectin domain family 4 member G OS=Homo sapiens OX=9606 GN=CLEC4G PE=1 SV=1	0.007	0.009	0.010		0.003	0.002		0.006	0.009	0.005			0.006			12	4	44	4	1	293	32.5	6.61	3	1	1		2	2		1
False	High	High	High	n/a	High	n/a	High	High	n/a	Medium	n/a	High	n/a	n/a	n/a	IsMasterProtein	P29622	Kallistatin OS=Homo sapiens OX=9606 GN=SERPINA4 PE=1 SV=3	0.007	0.004	0.002		0.000		0.001	0.005		0.011		0.001				18	13	38	11	1	427	48.5	7.75	4	3	5		5		4	3
False	High	n/a	n/a	n/a	n/a	n/a	n/a	High	n/a	High	n/a	High	n/a	n/a	n/a	IsMasterProtein	P55010	Eukaryotic translation initiation factor 5 OS=Homo sapiens OX=9606 GN=EIF5 PE=1 SV=2	0.007							0.006		0.007		0.003				2	1	4	1	1	431	49.2	5.58	1							1
False	High	High	High	n/a	High	High	High	High	High	High	High	High	High	n/a	n/a	IsMasterProtein	P01780	Immunoglobulin heavy variable 3-7 OS=Homo sapiens OX=9606 GN=IGHV3-7 PE=1 SV=2	0.007	0.004	0.002		0.000	0.000	0.001	0.000	0.007	0.000	0.000	0.000	0.000			61	13	254	6	1	117	12.9	6.57	1	1	1		2	10	2	7
False	High	High	High	n/a	n/a	High	High	n/a	High	High	n/a	High	n/a	n/a	n/a	IsMasterProtein	O00584	Ribonuclease T2 OS=Homo sapiens OX=9606 GN=RNASET2 PE=1 SV=2	0.007	0.008	0.001			0.002	0.000		0.000	0.005		0.005				20	9	48	8	1	256	29.5	7.08	6	6	6			4	6
False	High	High	High	n/a	High	n/a	n/a	n/a	n/a	n/a	n/a	n/a	n/a	n/a	n/a	IsMasterProtein	Q9UHT4	Putative uncharacterized protein PRO1854 OS=Homo sapiens OX=9606 GN=PRO1854 PE=5 SV=1	0.007	0.009	0.008		0.004											13	2	11	1	1	67	8.3	10.08	1	1	2		1
False	High	n/a	High	n/a	High	n/a	High	n/a	n/a	n/a	n/a	n/a	n/a	n/a	n/a	IsMasterProtein	P19012	Keratin, type I cytoskeletal 15 OS=Homo sapiens OX=9606 GN=KRT15 PE=1 SV=3	0.007		0.000		0.000		0.001									9	5	14	2	1	456	49.2	4.77	1		1		3		3
False	High	High	High	High	High	High	n/a	n/a	High	High	High	High	High	n/a	High	None	Q8N2S1-3	Isoform 3 of Latent-transforming growth factor beta-binding protein 4 OS=Homo sapiens OX=9606 GN=LTBP4	0.007	0.000	0.000	0.000	0.000	0.000			0.000	0.000	0.000	0.001	0.002		0.008	7	17	133	16	1	1587	169.4	5.29	7	10	10	10	6	7
False	High	High	High	High	High	High	n/a	n/a	High	High	High	High	High	Medium	High	None	Q8N2S1	Latent-transforming growth factor beta-binding protein 4 OS=Homo sapiens OX=9606 GN=LTBP4 PE=1 SV=2	0.007	0.000	0.000	0.000	0.000	0.000			0.000	0.000	0.000	0.001	0.002	0.035	0.008	7	17	140	16	1	1624	173.3	5.43	7	10	10	10	6	7
False	High	High	High	High	High	High	High	High	High	High	High	High	High	n/a	High	IsMasterProtein	Q8N2S1-2	Isoform 2 of Latent-transforming growth factor beta-binding protein 4 OS=Homo sapiens OX=9606 GN=LTBP4	0.007	0.000	0.000	0.000	0.000	0.000	0.000	0.001	0.000	0.000	0.000	0.001	0.002		0.008	8	18	158	17	1	1557	165.6	5.07	7	10	10	10	6	7	10	9
False	High	n/a	n/a	n/a	n/a	High	High	n/a	High	n/a	n/a	n/a	n/a	n/a	n/a	IsMasterProtein	P28300	Protein-lysine 6-oxidase OS=Homo sapiens OX=9606 GN=LOX PE=1 SV=2	0.007					0.005	0.002		0.004							6	3	8	2	1	417	46.9	8.09	1					1	3
False	High	High	High	High	n/a	High	High	High	High	High	High	High	High	High	High	IsMasterProtein	C9JVW0	Putative transmembrane protein INAFM1 OS=Homo sapiens OX=9606 GN=INAFM1 PE=4 SV=1	0.007	0.000	0.000	0.000		0.000	0.000	0.000	0.000	0.000	0.000	0.001	0.000	0.005	0.000	16	3	44	3	1	142	14.7	10.67	2	3	3	2		2	2	2
False	High	n/a	n/a	n/a	n/a	n/a	High	High	n/a	n/a	n/a	High	n/a	n/a	n/a	IsMasterProtein	P23471	Receptor-type tyrosine-protein phosphatase zeta OS=Homo sapiens OX=9606 GN=PTPRZ1 PE=1 SV=4	0.007						0.004	0.000				0.005				1	3	6	3	1	2315	254.4	4.88	1						1	3
False	High	n/a	n/a	n/a	n/a	n/a	n/a	High	n/a	n/a	n/a	n/a	n/a	n/a	n/a	IsMasterProteinCandidate	P23471-3	Isoform 3 of Receptor-type tyrosine-protein phosphatase zeta OS=Homo sapiens OX=9606 GN=PTPRZ1	0.007							0.000								2	3	4	3	1	1448	162.6	5.19	1							3
False	High	n/a	n/a	n/a	n/a	n/a	High	High	n/a	n/a	n/a	High	n/a	n/a	n/a	IsMasterProteinCandidate	P23471-2	Isoform 2 of Receptor-type tyrosine-protein phosphatase zeta OS=Homo sapiens OX=9606 GN=PTPRZ1	0.007						0.004	0.000				0.005				1	3	6	3	1	2308	253.5	4.88	1						1	3
False	High	n/a	High	High	High	n/a	n/a	n/a	High	n/a	n/a	n/a	n/a	n/a	n/a	IsMasterProtein	P15121	Aldo-keto reductase family 1 member B1 OS=Homo sapiens OX=9606 GN=AKR1B1 PE=1 SV=3	0.007		0.001	0.000	0.000				0.008							24	11	38	10	1	316	35.8	6.98	4		8	6	8
False	High	High	n/a	High	n/a	High	High	High	High	n/a	High	n/a	High	n/a	n/a	IsMasterProtein	P04114	Apolipoprotein B-100 OS=Homo sapiens OX=9606 GN=APOB PE=1 SV=2	0.007	0.004		0.003		0.001	0.001	0.002	0.004		0.001		0.003			2	18	349	14	1	4563	515.3	7.05	7	9		7		6	8	5
False	High	Medium	Medium	n/a	High	High	High	High	High	High	High	High	High	n/a	n/a	IsMasterProtein	Q9NR09	Baculoviral IAP repeat-containing protein 6 OS=Homo sapiens OX=9606 GN=BIRC6 PE=1 SV=2	0.007	0.010	0.010		0.004	0.003	0.005	0.001	0.004	0.002	0.001	0.001	0.003			2	16	196	10	1	4857	529.9	6.05	5	5	6		6	6	7	6
False	High	High	n/a	n/a	n/a	High	n/a	High	n/a	n/a	n/a	High	n/a	n/a	n/a	IsMasterProtein	Q15172	Serine/threonine-protein phosphatase 2A 56 kDa regulatory subunit alpha isoform OS=Homo sapiens OX=9606 GN=PPP2R5A PE=1 SV=1	0.007	0.009				0.005		0.002				0.005				4	5	113	3	1	486	56.2	6.71	5	2				4		4
False	High	n/a	n/a	n/a	n/a	High	n/a	High	n/a	n/a	n/a	High	n/a	n/a	n/a	IsMasterProteinCandidate	Q15172-2	Isoform 2 of Serine/threonine-protein phosphatase 2A 56 kDa regulatory subunit alpha isoform OS=Homo sapiens OX=9606 GN=PPP2R5A	0.007					0.005		0.002				0.005				5	5	96	3	1	429	50.2	5.78	5					4		4
False	High	n/a	n/a	n/a	n/a	n/a	n/a	High	n/a	High	n/a	High	n/a	n/a	n/a	IsMasterProtein	Q6PCB0	von Willebrand factor A domain-containing protein 1 OS=Homo sapiens OX=9606 GN=VWA1 PE=1 SV=1	0.007							0.006		0.010		0.005				6	4	10	4	1	445	46.8	7.68	3							2
False	High	High	n/a	n/a	n/a	n/a	n/a	n/a	n/a	n/a	n/a	n/a	n/a	n/a	n/a	IsMasterProteinCandidate	P36897	TGF-beta receptor type-1 OS=Homo sapiens OX=9606 GN=TGFBR1 PE=1 SV=1	0.007	0.008														2	1	2	1	1	503	55.9	7.55	1	1
False	High	High	n/a	n/a	n/a	n/a	n/a	n/a	n/a	n/a	n/a	n/a	n/a	n/a	n/a	IsMasterProtein	P36897-2	Isoform 2 of TGF-beta receptor type-1 OS=Homo sapiens OX=9606 GN=TGFBR1	0.007	0.008														2	1	2	1	1	507	56.3	7.55	1	1
False	High	High	n/a	n/a	n/a	n/a	n/a	n/a	n/a	n/a	n/a	n/a	n/a	n/a	n/a	IsMasterProteinCandidate	P36897-3	Isoform 3 of TGF-beta receptor type-1 OS=Homo sapiens OX=9606 GN=TGFBR1	0.007	0.008														3	1	2	1	1	426	47.7	7.97	1	1
False	High	High	High	n/a	High	n/a	n/a	n/a	High	n/a	n/a	n/a	n/a	n/a	n/a	IsMasterProtein	Q08334	Interleukin-10 receptor subunit beta OS=Homo sapiens OX=9606 GN=IL10RB PE=1 SV=2	0.008	0.006	0.002		0.000				0.008							9	5	21	5	1	325	37.0	5.17	5	4	3		3
False	High	High	n/a	n/a	n/a	n/a	High	High	High	High	n/a	High	n/a	n/a	n/a	IsMasterProtein	O14979	Heterogeneous nuclear ribonucleoprotein D-like OS=Homo sapiens OX=9606 GN=HNRNPDL PE=1 SV=3	0.008	0.009					0.003	0.007	0.008	0.009		0.005				2	2	27	1	1	420	46.4	9.57	1	1					2	2
False	High	n/a	n/a	n/a	High	n/a	n/a	n/a	n/a	n/a	n/a	n/a	n/a	n/a	Medium	IsMasterProtein	Q16661	Guanylate cyclase activator 2B OS=Homo sapiens OX=9606 GN=GUCA2B PE=1 SV=1	0.008				0.004										0.010	23	2	3	2	1	112	12.1	6.48	1				1
False	High	High	High	n/a	High	High	High	High	High	High	High	High	n/a	n/a	n/a	IsMasterProtein	Q6UX06	Olfactomedin-4 OS=Homo sapiens OX=9606 GN=OLFM4 PE=1 SV=1	0.008	0.000	0.000		0.000	0.000	0.000	0.000	0.000	0.000	0.000	0.000				30	20	150	17	1	510	57.2	5.69	4	15	10		15	10	11	11
False	High	n/a	n/a	n/a	n/a	n/a	n/a	n/a	n/a	n/a	n/a	n/a	n/a	n/a	n/a	IsMasterProtein	P20594	Atrial natriuretic peptide receptor 2 OS=Homo sapiens OX=9606 GN=NPR2 PE=1 SV=1	0.009															0	1	1	1	1	1047	116.9	6.87	1
False	High	n/a	n/a	n/a	n/a	n/a	n/a	n/a	n/a	n/a	n/a	n/a	n/a	n/a	n/a	IsMasterProteinCandidate	P20594-2	Isoform Short of Atrial natriuretic peptide receptor 2 OS=Homo sapiens OX=9606 GN=NPR2	0.009															1	1	1	1	1	995	111.1	6.77	1
False	High	n/a	High	n/a	High	High	n/a	High	High	High	High	High	High	n/a	n/a	None	A0A075B6S2	Immunoglobulin kappa variable 2D-29 OS=Homo sapiens OX=9606 GN=IGKV2D-29 PE=3 SV=1	0.009		0.002		0.000	0.000		0.005	0.009	0.006	0.009	0.000	0.004			18	3	23	3	1	120	13.1	7.12	2		1		2	2		2
False	High	High	High	n/a	High	High	n/a	High	High	High	High	High	High	n/a	n/a	IsMasterProtein	A2NJV5	Immunoglobulin kappa variable 2-29 OS=Homo sapiens OX=9606 GN=IGKV2-29 PE=3 SV=2	0.009	0.000	0.002		0.000	0.000		0.005	0.009	0.006	0.009	0.000	0.004			26	4	26	4	1	120	13.1	7.28	2	3	1		2	2		2
False	High	n/a	n/a	n/a	High	n/a	n/a	High	n/a	n/a	n/a	High	High	Medium	Medium	IsMasterProtein	O43291	Kunitz-type protease inhibitor 2 OS=Homo sapiens OX=9606 GN=SPINT2 PE=1 SV=2	0.009				0.006			0.009				0.003	0.003	0.020	0.021	10	4	51	4	1	252	28.2	8.29	2				3			3
False	High	n/a	n/a	n/a	n/a	n/a	n/a	n/a	n/a	n/a	n/a	n/a	n/a	n/a	n/a	None	O60882	Matrix metalloproteinase-20 OS=Homo sapiens OX=9606 GN=MMP20 PE=1 SV=3	0.009															1	1	1	1	1	483	54.4	8.87	1
False	High	n/a	n/a	n/a	n/a	High	n/a	n/a	n/a	High	n/a	n/a	n/a	n/a	n/a	IsMasterProtein	O00219	Hyaluronan synthase 3 OS=Homo sapiens OX=9606 GN=HAS3 PE=1 SV=3	0.009					0.003				0.005						2	2	5	1	1	553	63.0	8.48	1					1
False	High	n/a	n/a	n/a	n/a	n/a	n/a	n/a	n/a	n/a	n/a	n/a	n/a	n/a	n/a	IsMasterProtein	Q02040-3	Isoform 3 of A-kinase anchor protein 17A OS=Homo sapiens OX=9606 GN=AKAP17A	0.009															2	2	33	1	1	445	51.4	9.39	2
False	High	n/a	High	n/a	n/a	n/a	n/a	n/a	n/a	Medium	n/a	n/a	n/a	n/a	High	None	P30519	Heme oxygenase 2 OS=Homo sapiens OX=9606 GN=HMOX2 PE=1 SV=2	0.009		0.008							0.011					0.000	1	1	6	1	1	316	36.0	5.41	1		1
False	High	n/a	High	n/a	n/a	n/a	n/a	n/a	n/a	Medium	n/a	n/a	n/a	n/a	High	None	P30519-2	Isoform 2 of Heme oxygenase 2 OS=Homo sapiens OX=9606 GN=HMOX2	0.009		0.008							0.011					0.000	1	1	6	1	1	287	32.8	5.91	1		1
False	High	n/a	n/a	n/a	n/a	High	n/a	n/a	n/a	n/a	n/a	n/a	n/a	n/a	n/a	IsMasterProtein	Q6UY18	Leucine-rich repeat and immunoglobulin-like domain-containing nogo receptor-interacting protein 4 OS=Homo sapiens OX=9606 GN=LINGO4 PE=2 SV=1	0.009					0.003										2	2	5	1	1	593	63.7	8.18	2					2
False	High	n/a	n/a	n/a	n/a	n/a	n/a	High	n/a	n/a	High	High	n/a	n/a	n/a	IsMasterProtein	Q96EK5	KIF1-binding protein OS=Homo sapiens OX=9606 GN=KIF1BP PE=1 SV=1	0.009							0.001			0.001	0.001				2	3	279	2	1	621	71.8	5.49	2							2
False	High	High	High	n/a	High	High	High	High	n/a	High	High	High	High	n/a	Medium	IsMasterProtein	O75339	Cartilage intermediate layer protein 1 OS=Homo sapiens OX=9606 GN=CILP PE=1 SV=4	0.009	0.003	0.001		0.004	0.001	0.001	0.001		0.000	0.010	0.002	0.005		0.021	9	16	57	15	1	1184	132.5	8.41	4	3	3		4	6	6	9
False	High	n/a	n/a	n/a	n/a	High	High	n/a	High	n/a	n/a	n/a	n/a	n/a	n/a	IsMasterProtein	P14174	Macrophage migration inhibitory factor OS=Homo sapiens OX=9606 GN=MIF PE=1 SV=4	0.009					0.002	0.001		0.003							21	4	20	3	1	115	12.5	7.88	4					3	4
False	High	n/a	n/a	n/a	n/a	n/a	n/a	n/a	n/a	n/a	n/a	n/a	n/a	n/a	n/a	IsMasterProtein	P46013	Proliferation marker protein Ki-67 OS=Homo sapiens OX=9606 GN=MKI67 PE=1 SV=2	0.009															0	2	3	1	1	3256	358.5	9.45	2
False	High	n/a	High	n/a	n/a	n/a	n/a	High	n/a	n/a	High	High	High	n/a	n/a	IsMasterProtein	Q9UPS8-2	Isoform 2 of Ankyrin repeat domain-containing protein 26 OS=Homo sapiens OX=9606 GN=ANKRD26	0.009		0.007					0.009			0.009	0.002	0.004			5	12	96	7	1	1267	148.2	6.14	5		2					5
False	High	n/a	n/a	n/a	High	High	High	High	n/a	n/a	n/a	n/a	n/a	n/a	n/a	IsMasterProtein	Q14997	Proteasome activator complex subunit 4 OS=Homo sapiens OX=9606 GN=PSME4 PE=1 SV=2	0.009				0.004	0.005	0.001	0.005								2	9	42	4	1	1843	211.2	6.90	6				4	6	6	6
False	High	High	n/a	n/a	n/a	n/a	n/a	n/a	High	n/a	n/a	n/a	n/a	n/a	n/a	None	Q9H2M3	S-methylmethionine--homocysteine S-methyltransferase BHMT2 OS=Homo sapiens OX=9606 GN=BHMT2 PE=1 SV=1	0.009	0.006							0.009							1	1	3	0	2	363	40.3	5.87	1	1
False	High	n/a	n/a	n/a	High	n/a	n/a	n/a	n/a	n/a	n/a	High	n/a	n/a	n/a	None	Q5XKE5	Keratin, type II cytoskeletal 79 OS=Homo sapiens OX=9606 GN=KRT79 PE=1 SV=2	0.009				0.009							0.005				1	1	3	1	1	535	57.8	7.20	1				1
False	High	High	High	n/a	High	High	n/a	High	High	High	High	High	High	Medium	High	IsMasterProtein	Q5THR3	EF-hand calcium-binding domain-containing protein 6 OS=Homo sapiens OX=9606 GN=EFCAB6 PE=1 SV=1	0.009	0.000	0.007		0.006	0.001		0.002	0.001	0.000	0.001	0.001	0.008	0.020	0.008	4	14	351	8	1	1501	172.8	8.40	5	5	5		4	6		4
False	High	n/a	High	n/a	High	High	High	n/a	High	High	High	n/a	n/a	n/a	n/a	IsMasterProtein	P26038	Moesin OS=Homo sapiens OX=9606 GN=MSN PE=1 SV=3	0.009		0.000		0.000	0.004	0.000		0.003	0.000	0.000					21	19	63	16	1	577	67.8	6.40	5		9		11	4	8
False	High	n/a	Medium	n/a	High	High	High	High	High	Medium	High	High	High	n/a	n/a	IsMasterProtein	A0A0B4J1Y9	Immunoglobulin heavy variable 3-72 OS=Homo sapiens OX=9606 GN=IGHV3-72 PE=3 SV=1	0.009		0.010		0.000	0.005	0.007	0.003	0.008	0.011	0.007	0.005	0.004			18	3	78	2	1	119	13.2	7.85	3		2		3	2	2	2
False	High	n/a	n/a	n/a	High	High	High	High	n/a	Medium	High	High	n/a	n/a	n/a	IsMasterProtein	P78527-2	Isoform 2 of DNA-dependent protein kinase catalytic subunit OS=Homo sapiens OX=9606 GN=PRKDC	0.009				0.006	0.001	0.005	0.009		0.010	0.001	0.001				4	24	82	19	1	4097	465.2	7.17	7				5	11	4	4
False	High	n/a	n/a	n/a	High	High	High	n/a	n/a	Medium	High	High	n/a	n/a	n/a	IsMasterProteinCandidate	P78527	DNA-dependent protein kinase catalytic subunit OS=Homo sapiens OX=9606 GN=PRKDC PE=1 SV=3	0.009				0.006	0.001	0.005			0.010	0.001	0.001				4	24	77	19	1	4128	468.8	7.12	7				5	11	4
False	High	High	High	High	High	High	High	High	High	n/a	High	High	High	High	High	IsMasterProtein	Q8N3K9	Cardiomyopathy-associated protein 5 OS=Homo sapiens OX=9606 GN=CMYA5 PE=1 SV=3	0.009	0.007	0.003	0.000	0.000	0.000	0.001	0.000	0.008		0.001	0.000	0.000	0.000	0.000	2	15	135	10	1	4069	448.9	4.78	5	3	2	6	5	5	8	4
False	High	n/a	High	n/a	High	n/a	High	n/a	High	n/a	n/a	n/a	n/a	n/a	n/a	IsMasterProtein	P61586	Transforming protein RhoA OS=Homo sapiens OX=9606 GN=RHOA PE=1 SV=1	0.010		0.001		0.000		0.001		0.009							28	6	17	6	1	193	21.8	6.10	2		5		5		3
False	High	n/a	High	n/a	High	n/a	High	n/a	n/a	High	n/a	n/a	n/a	n/a	n/a	IsMasterProtein	P14550	Aldo-keto reductase family 1 member A1 OS=Homo sapiens OX=9606 GN=AKR1A1 PE=1 SV=3	0.010		0.002		0.000		0.001			0.005						18	9	24	9	1	325	36.6	6.79	5		5		4		4
False	n/a	n/a	n/a	High	n/a	n/a	n/a	n/a	n/a	n/a	n/a	n/a	n/a	n/a	n/a	IsMasterProtein	Q9UQN3	Charged multivesicular body protein 2b OS=Homo sapiens OX=9606 GN=CHMP2B PE=1 SV=1				0.000												8	2	2	2	1	213	23.9	8.76				2
False	n/a	n/a	n/a	n/a	n/a	n/a	n/a	n/a	n/a	n/a	n/a	n/a	n/a	n/a	High	None	P02751	Fibronectin OS=Homo sapiens OX=9606 GN=FN1 PE=1 SV=4															0.000	5	16	36	3	1	2386	262.5	5.71
False	n/a	Medium	n/a	High	High	High	n/a	High	High	High	High	High	High	High	High	IsMasterProtein	Q9NYF8	Bcl-2-associated transcription factor 1 OS=Homo sapiens OX=9606 GN=BCLAF1 PE=1 SV=2		0.010		0.000	0.006	0.001		0.000	0.000	0.000	0.000	0.000	0.002	0.004	0.009	7	14	156	10	1	920	106.1	9.98		3		6	2	4		6
False	n/a	n/a	n/a	n/a	n/a	n/a	n/a	n/a	n/a	n/a	n/a	n/a	High	n/a	n/a	IsMasterProteinCandidate	Q8NDX5-2	Isoform 2 of Polyhomeotic-like protein 3 OS=Homo sapiens OX=9606 GN=PHC3													0.005			1	1	3	1	1	964	104.1	6.57
False	n/a	n/a	n/a	n/a	n/a	n/a	n/a	n/a	n/a	n/a	n/a	n/a	n/a	Medium	Medium	None	P06899	Histone H2B type 1-J OS=Homo sapiens OX=9606 GN=HIST1H2BJ PE=1 SV=3														0.024	0.015	10	2	9	0	2	126	13.9	10.32
False	n/a	n/a	n/a	n/a	n/a	n/a	n/a	n/a	n/a	n/a	n/a	n/a	High	n/a	n/a	IsMasterProteinCandidate	Q8NEY1-2	Isoform 2 of Neuron navigator 1 OS=Homo sapiens OX=9606 GN=NAV1													0.006			1	3	6	1	1	1869	201.4	8.22
False	n/a	n/a	n/a	High	n/a	n/a	n/a	n/a	n/a	n/a	n/a	n/a	High	n/a	n/a	None	P02787	Serotransferrin OS=Homo sapiens OX=9606 GN=TF PE=1 SV=3				0.000									0.000			44	44	283	44	1	698	77.0	7.12				43
False	n/a	n/a	n/a	n/a	High	n/a	n/a	n/a	n/a	n/a	High	n/a	n/a	n/a	n/a	IsMasterProtein	Q6UWP8	Suprabasin OS=Homo sapiens OX=9606 GN=SBSN PE=1 SV=2					0.000						0.003					19	5	5	4	1	590	60.5	7.01					4
False	n/a	n/a	n/a	n/a	n/a	n/a	n/a	n/a	High	n/a	n/a	n/a	n/a	n/a	n/a	IsMasterProteinCandidate	P21953	2-oxoisovalerate dehydrogenase subunit beta, mitochondrial OS=Homo sapiens OX=9606 GN=BCKDHB PE=1 SV=2									0.007							1	1	3	1	1	392	43.1	6.29
False	n/a	High	High	n/a	High	n/a	High	High	n/a	High	High	High	n/a	Medium	n/a	IsMasterProtein	Q9H6B4	CXADR-like membrane protein OS=Homo sapiens OX=9606 GN=CLMP PE=1 SV=1		0.000	0.000		0.006		0.001	0.005		0.000	0.001	0.005		0.021		11	7	31	7	1	373	41.3	7.99		5	3		3		3	3
False	n/a	High	High	High	High	High	High	n/a	High	High	High	High	High	High	High	IsMasterProtein	P20930	Filaggrin OS=Homo sapiens OX=9606 GN=FLG PE=1 SV=3		0.000	0.000	0.000	0.000	0.000	0.001		0.000	0.000	0.000	0.000	0.000	0.000	0.000	32	64	354	63	1	4061	434.9	9.25		37	23	22	21	30	8
False	n/a	n/a	n/a	n/a	n/a	n/a	n/a	n/a	n/a	High	n/a	High	n/a	n/a	n/a	IsMasterProteinCandidate	O15371-2	Isoform 2 of Eukaryotic translation initiation factor 3 subunit D OS=Homo sapiens OX=9606 GN=EIF3D										0.008		0.005				3	2	4	1	1	499	58.1	5.71
False	n/a	n/a	n/a	n/a	n/a	n/a	High	n/a	n/a	n/a	n/a	n/a	n/a	n/a	n/a	None	P21802-19	Isoform 19 of Fibroblast growth factor receptor 2 OS=Homo sapiens OX=9606 GN=FGFR2							0.000									4	2	3	0	2	366	40.6	6.39							2
False	n/a	n/a	n/a	High	n/a	n/a	n/a	n/a	n/a	n/a	High	n/a	n/a	n/a	n/a	None	P35325	Small proline-rich protein 2B OS=Homo sapiens OX=9606 GN=SPRR2B PE=2 SV=1				0.000							0.000					67	4	9	1	1	72	8.0	8.43				3
False	n/a	n/a	n/a	n/a	n/a	n/a	n/a	n/a	n/a	n/a	n/a	n/a	n/a	n/a	High	IsMasterProtein	Q96FE7	Phosphoinositide-3-kinase-interacting protein 1 OS=Homo sapiens OX=9606 GN=PIK3IP1 PE=1 SV=2															0.000	17	6	52	1	1	263	28.2	5.01
False	n/a	n/a	n/a	n/a	n/a	High	n/a	High	n/a	n/a	n/a	n/a	n/a	n/a	n/a	IsMasterProteinCandidate	Q8IWT3-3	Isoform 2 of Cullin-9 OS=Homo sapiens OX=9606 GN=CUL9						0.005		0.006								1	5	19	4	1	2407	268.2	5.54						3		4
False	n/a	n/a	n/a	n/a	High	n/a	High	n/a	n/a	High	n/a	n/a	n/a	n/a	n/a	IsMasterProteinCandidate	P50053-2	Isoform A of Ketohexokinase OS=Homo sapiens OX=9606 GN=KHK					0.000		0.001			0.000						13	6	17	5	1	298	32.7	5.94					4		5
False	n/a	n/a	n/a	High	n/a	n/a	n/a	n/a	n/a	n/a	n/a	n/a	High	n/a	n/a	IsMasterProtein	Q9H756	Leucine-rich repeat-containing protein 19 OS=Homo sapiens OX=9606 GN=LRRC19 PE=2 SV=1				0.004									0.003			2	1	2	1	1	370	42.3	5.12				1
False	n/a	n/a	n/a	High	n/a	n/a	n/a	n/a	n/a	n/a	n/a	n/a	n/a	n/a	n/a	None	P21709-2	Isoform 2 of Ephrin type-A receptor 1 OS=Homo sapiens OX=9606 GN=EPHA1				0.000												4	1	1	1	1	490	52.6	6.28				1
False	n/a	n/a	n/a	n/a	n/a	n/a	n/a	n/a	n/a	n/a	n/a	n/a	n/a	n/a	High	IsMasterProtein	Q96M83	Coiled-coil domain-containing protein 7 OS=Homo sapiens OX=9606 GN=CCDC7 PE=2 SV=3															0.009	1	4	7	2	1	1385	157.4	7.58
False	n/a	n/a	n/a	n/a	n/a	n/a	n/a	n/a	n/a	n/a	High	n/a	n/a	n/a	n/a	IsMasterProteinCandidate	P09493-3	Isoform 3 of Tropomyosin alpha-1 chain OS=Homo sapiens OX=9606 GN=TPM1											0.000					10	4	5	1	1	284	32.9	4.78
False	n/a	High	n/a	High	High	n/a	n/a	n/a	n/a	n/a	n/a	n/a	High	Medium	n/a	IsMasterProteinCandidate	P24821-2	Isoform 2 of Tenascin OS=Homo sapiens OX=9606 GN=TNC		0.000		0.000	0.000								0.002	0.013		7	18	44	1	1	1746	191.3	5.01		13		8	9
False	n/a	n/a	n/a	n/a	n/a	n/a	n/a	n/a	n/a	n/a	n/a	n/a	n/a	n/a	High	IsMasterProtein	P06753-2	Isoform 2 of Tropomyosin alpha-3 chain OS=Homo sapiens OX=9606 GN=TPM3															0.000	9	4	6	1	1	248	29.0	4.78
False	n/a	High	n/a	High	n/a	n/a	n/a	n/a	High	High	n/a	n/a	n/a	n/a	n/a	IsMasterProtein	Q92859	Neogenin OS=Homo sapiens OX=9606 GN=NEO1 PE=1 SV=2		0.008		0.003					0.009	0.001						4	8	12	7	1	1461	159.9	6.54		2		5
False	n/a	n/a	n/a	n/a	High	n/a	n/a	n/a	n/a	n/a	n/a	n/a	n/a	n/a	n/a	IsMasterProtein	O43707	Alpha-actinin-4 OS=Homo sapiens OX=9606 GN=ACTN4 PE=1 SV=2					0.006											3	5	5	4	1	911	104.8	5.44					5
False	n/a	n/a	High	n/a	High	n/a	n/a	n/a	n/a	Medium	High	n/a	n/a	n/a	n/a	IsMasterProtein	Q03001	Dystonin OS=Homo sapiens OX=9606 GN=DST PE=1 SV=4			0.008		0.000					0.011	0.001					2	27	56	17	1	7570	860.1	5.25			11		12
False	n/a	n/a	n/a	n/a	n/a	n/a	n/a	High	n/a	n/a	n/a	n/a	n/a	n/a	n/a	IsMasterProteinCandidate	P56705-2	Isoform 2 of Protein Wnt-4 OS=Homo sapiens OX=9606 GN=WNT4								0.002								3	2	3	1	1	296	32.9	8.38								2
False	n/a	n/a	n/a	High	n/a	n/a	n/a	n/a	n/a	n/a	n/a	High	High	Medium	n/a	IsMasterProtein	O00175	C-C motif chemokine 24 OS=Homo sapiens OX=9606 GN=CCL24 PE=1 SV=2				0.005								0.005	0.004	0.031		13	3	22	2	1	119	13.1	9.95				2
False	n/a	n/a	n/a	High	n/a	n/a	High	n/a	High	High	n/a	n/a	n/a	n/a	n/a	IsMasterProtein	P55017	Solute carrier family 12 member 3 OS=Homo sapiens OX=9606 GN=SLC12A3 PE=1 SV=3				0.005			0.001		0.003	0.005						3	4	11	4	1	1021	113.1	7.88				3			3
False	n/a	Medium	n/a	n/a	High	n/a	High	n/a	n/a	n/a	n/a	n/a	High	n/a	n/a	IsMasterProteinCandidate	O43150-2	Isoform 2 of Arf-GAP with SH3 domain, ANK repeat and PH domain-containing protein 2 OS=Homo sapiens OX=9606 GN=ASAP2		0.010			0.005		0.002						0.008			1	2	11	1	1	961	106.9	6.49		1			2		1
False	n/a	n/a	n/a	n/a	n/a	n/a	n/a	n/a	n/a	n/a	n/a	n/a	High	n/a	n/a	IsMasterProtein	O75150	E3 ubiquitin-protein ligase BRE1B OS=Homo sapiens OX=9606 GN=RNF40 PE=1 SV=5													0.003			1	2	32	1	1	1001	113.6	6.29
False	n/a	n/a	n/a	n/a	High	n/a	n/a	n/a	n/a	Medium	n/a	n/a	n/a	n/a	n/a	IsMasterProteinCandidate	Q13228-2	Isoform 2 of Methanethiol oxidase OS=Homo sapiens OX=9606 GN=SELENBP1					0.000					0.011						3	2	3	2	1	408	45.3	6.42					2
False	n/a	n/a	n/a	n/a	n/a	n/a	High	n/a	n/a	n/a	n/a	n/a	n/a	n/a	n/a	IsMasterProteinCandidate	P35611-5	Isoform 5 of Alpha-adducin OS=Homo sapiens OX=9606 GN=ADD1							0.007									3	2	5	1	1	511	56.3	7.15							2
False	n/a	n/a	n/a	n/a	High	n/a	n/a	High	n/a	n/a	n/a	n/a	n/a	n/a	n/a	IsMasterProtein	Q12913	Receptor-type tyrosine-protein phosphatase eta OS=Homo sapiens OX=9606 GN=PTPRJ PE=1 SV=3					0.000			0.007								3	5	6	4	1	1337	145.9	5.58					5			1
False	n/a	n/a	n/a	n/a	n/a	n/a	n/a	High	n/a	n/a	n/a	n/a	n/a	n/a	n/a	IsMasterProteinCandidate	Q9NUQ6-4	Isoform 4 of SPATS2-like protein OS=Homo sapiens OX=9606 GN=SPATS2L								0.002								4	3	3	3	1	566	62.6	9.69								3
False	n/a	n/a	n/a	n/a	High	High	High	n/a	High	High	High	n/a	n/a	n/a	n/a	IsMasterProteinCandidate	Q9UI40-2	Isoform 2 of Sodium/potassium/calcium exchanger 2 OS=Homo sapiens OX=9606 GN=SLC24A2					0.000	0.006	0.001		0.007	0.000	0.007					1	1	6	1	1	644	71.6	6.27					1	1	1
False	n/a	n/a	n/a	n/a	n/a	n/a	n/a	High	n/a	n/a	n/a	n/a	n/a	n/a	n/a	IsMasterProtein	Q14103	Heterogeneous nuclear ribonucleoprotein D0 OS=Homo sapiens OX=9606 GN=HNRNPD PE=1 SV=1								0.008								3	1	1	1	1	355	38.4	7.81								1
False	n/a	High	n/a	n/a	High	High	High	n/a	High	n/a	High	High	n/a	n/a	n/a	None	Q9ULJ6-2	Isoform 2 of Zinc finger MIZ domain-containing protein 1 OS=Homo sapiens OX=9606 GN=ZMIZ1		0.006			0.000	0.005	0.001		0.007		0.009	0.005				3	4	62	2	1	997	107.2	7.55		3			1	1	1
False	n/a	n/a	n/a	n/a	n/a	n/a	n/a	n/a	n/a	n/a	n/a	High	n/a	n/a	n/a	IsMasterProtein	P35580-4	Isoform 4 of Myosin-10 OS=Homo sapiens OX=9606 GN=MYH10												0.004				1	2	2	2	1	2007	232.4	5.55
False	n/a	High	n/a	n/a	n/a	n/a	n/a	n/a	n/a	n/a	n/a	n/a	High	n/a	n/a	IsMasterProteinCandidate	P16070-15	Isoform 15 of CD44 antigen OS=Homo sapiens OX=9606 GN=CD44		0.000											0.000			28	11	119	0	1	294	32.1	5.21		9
False	n/a	n/a	n/a	n/a	n/a	n/a	n/a	n/a	n/a	n/a	n/a	n/a	High	n/a	n/a	IsMasterProtein	Q16280	Cyclic nucleotide-gated olfactory channel OS=Homo sapiens OX=9606 GN=CNGA2 PE=2 SV=2													0.004			2	2	4	1	1	664	76.0	6.24
False	n/a	n/a	n/a	n/a	n/a	n/a	n/a	n/a	n/a	n/a	n/a	High	n/a	n/a	High	IsMasterProtein	Q8WXH0-2	Isoform 2 of Nesprin-2 OS=Homo sapiens OX=9606 GN=SYNE2												0.003			0.000	1	8	14	6	1	6907	798.4	5.36
False	n/a	n/a	n/a	n/a	n/a	High	n/a	High	n/a	High	n/a	n/a	n/a	n/a	n/a	IsMasterProteinCandidate	Q9Y639-3	Isoform 3 of Neuroplastin OS=Homo sapiens OX=9606 GN=NPTN						0.001		0.006		0.000						3	1	3	1	1	278	30.8	7.84						1		1
False	n/a	n/a	n/a	n/a	n/a	n/a	n/a	High	n/a	n/a	n/a	n/a	n/a	n/a	n/a	None	Q96JF0-2	Isoform 2 of Beta-galactoside alpha-2,6-sialyltransferase 2 OS=Homo sapiens OX=9606 GN=ST6GAL2								0.006								2	1	1	1	1	466	52.9	10.04								1
False	n/a	n/a	n/a	High	High	High	n/a	n/a	n/a	n/a	n/a	n/a	n/a	n/a	n/a	IsMasterProtein	P09237	Matrilysin OS=Homo sapiens OX=9606 GN=MMP7 PE=1 SV=1				0.003	0.006	0.001										9	4	104	3	1	267	29.7	7.91				3	3	4
False	n/a	n/a	n/a	n/a	n/a	n/a	n/a	n/a	n/a	n/a	n/a	n/a	n/a	Medium	n/a	None	Q9NYA1-3	Isoform 3 of Sphingosine kinase 1 OS=Homo sapiens OX=9606 GN=SPHK1														0.031		1	1	9	1	1	398	43.9	7.30
False	n/a	n/a	n/a	n/a	n/a	n/a	n/a	n/a	n/a	n/a	n/a	n/a	n/a	Medium	Medium	IsMasterProtein	Q8TEU7	Rap guanine nucleotide exchange factor 6 OS=Homo sapiens OX=9606 GN=RAPGEF6 PE=1 SV=2														0.023	0.010	1	4	6	2	1	1601	179.3	6.40
False	n/a	n/a	n/a	High	n/a	n/a	n/a	n/a	n/a	n/a	n/a	n/a	n/a	n/a	n/a	IsMasterProteinCandidate	Q16643-2	Isoform 2 of Drebrin OS=Homo sapiens OX=9606 GN=DBN1				0.000												4	1	1	1	1	651	71.6	4.53				1
False	n/a	n/a	n/a	n/a	n/a	n/a	n/a	n/a	n/a	n/a	n/a	High	n/a	n/a	n/a	IsMasterProtein	Q9UBV2	Protein sel-1 homolog 1 OS=Homo sapiens OX=9606 GN=SEL1L PE=1 SV=3												0.000				4	2	3	2	1	794	88.7	5.39
False	n/a	n/a	n/a	High	n/a	n/a	n/a	High	n/a	n/a	n/a	n/a	High	n/a	n/a	IsMasterProtein	Q9ULB1-3	Isoform 3a of Neurexin-1 OS=Homo sapiens OX=9606 GN=NRXN1				0.004				0.000					0.002			3	6	16	6	1	1547	169.8	6.13				3				4
False	n/a	n/a	n/a	n/a	n/a	n/a	n/a	n/a	n/a	n/a	n/a	n/a	n/a	Medium	n/a	IsMasterProtein	Q9UPN3-5	Isoform 4 of Microtubule-actin cross-linking factor 1, isoforms 1/2/3/5 OS=Homo sapiens OX=9606 GN=MACF1														0.013		1	5	10	1	1	5938	669.7	5.30
False	n/a	n/a	n/a	n/a	High	n/a	n/a	n/a	n/a	n/a	n/a	n/a	n/a	n/a	n/a	IsMasterProtein	P27105	Erythrocyte band 7 integral membrane protein OS=Homo sapiens OX=9606 GN=STOM PE=1 SV=3					0.000											11	3	3	3	1	288	31.7	7.88					3
False	n/a	n/a	n/a	n/a	n/a	n/a	n/a	n/a	n/a	n/a	n/a	n/a	n/a	n/a	High	IsMasterProteinCandidate	O75592-2	Isoform 2 of E3 ubiquitin-protein ligase MYCBP2 OS=Homo sapiens OX=9606 GN=MYCBP2															0.007	1	6	13	5	1	4675	512.9	7.02
False	n/a	n/a	High	n/a	n/a	n/a	n/a	n/a	High	n/a	n/a	n/a	n/a	n/a	n/a	None	Q96KQ4	Apoptosis-stimulating of p53 protein 1 OS=Homo sapiens OX=9606 GN=PPP1R13B PE=1 SV=3			0.007						0.004							0	1	104	0	4	1090	119.5	6.76			1
False	n/a	n/a	n/a	n/a	n/a	n/a	n/a	n/a	n/a	n/a	High	n/a	n/a	n/a	n/a	None	P22531	Small proline-rich protein 2E OS=Homo sapiens OX=9606 GN=SPRR2E PE=2 SV=2											0.000					61	3	4	0	2	72	7.9	8.31
False	n/a	n/a	n/a	High	n/a	n/a	High	n/a	High	n/a	n/a	n/a	n/a	High	High	None	Q96RW7-2	Isoform 2 of Hemicentin-1 OS=Homo sapiens OX=9606 GN=HMCN1				0.000			0.000		0.000					0.000	0.000	3	22	91	19	1	5518	599.7	6.40				14			16
False	n/a	High	n/a	n/a	n/a	n/a	n/a	n/a	High	High	n/a	n/a	n/a	n/a	n/a	IsMasterProteinCandidate	Q9Y215-4	Isoform IV of Acetylcholinesterase collagenic tail peptide OS=Homo sapiens OX=9606 GN=COLQ		0.000							0.004	0.007						3	2	5	1	1	451	47.3	8.09		2
False	n/a	High	High	High	High	High	High	High	n/a	n/a	n/a	n/a	n/a	n/a	n/a	IsMasterProtein	P01717	Immunoglobulin lambda variable 3-25 OS=Homo sapiens OX=9606 GN=IGLV3-25 PE=1 SV=2		0.000	0.000	0.004	0.000	0.000	0.001	0.006								36	4	13	2	1	112	12.0	4.50		3	2	1	2	2	2	1
False	n/a	n/a	n/a	n/a	n/a	n/a	n/a	n/a	n/a	n/a	n/a	n/a	High	n/a	n/a	IsMasterProtein	Q9UQ52	Contactin-6 OS=Homo sapiens OX=9606 GN=CNTN6 PE=1 SV=1													0.002			1	3	18	0	1	1028	113.9	6.00
False	n/a	n/a	n/a	n/a	n/a	n/a	High	n/a	n/a	n/a	n/a	High	n/a	Medium	High	IsMasterProteinCandidate	Q9UBX7	Kallikrein-11 OS=Homo sapiens OX=9606 GN=KLK11 PE=1 SV=2							0.001					0.000		0.012	0.000	5	3	6	3	1	282	31.0	8.94							2
False	n/a	n/a	n/a	n/a	n/a	n/a	n/a	n/a	n/a	High	High	High	High	n/a	High	IsMasterProtein	Q9UPN3	Microtubule-actin cross-linking factor 1, isoforms 1/2/3/5 OS=Homo sapiens OX=9606 GN=MACF1 PE=1 SV=4										0.007	0.010	0.005	0.006		0.008	1	18	54	9	1	7388	837.8	5.39
False	n/a	n/a	n/a	n/a	n/a	n/a	n/a	n/a	n/a	High	n/a	n/a	n/a	n/a	n/a	None	P15941-12	Isoform S2 of Mucin-1 OS=Homo sapiens OX=9606 GN=MUC1										0.000						35	5	13	0	2	159	17.1	6.52
False	n/a	n/a	High	High	High	n/a	n/a	n/a	n/a	High	n/a	High	High	n/a	n/a	IsMasterProtein	Q8N2N9	Ankyrin repeat domain-containing protein 36B OS=Homo sapiens OX=9606 GN=ANKRD36B PE=1 SV=4			0.007	0.000	0.004					0.007		0.005	0.000			2	4	19	2	1	1353	153.5	8.85			2	2	2
False	n/a	High	High	High	High	High	n/a	High	n/a	n/a	n/a	n/a	High	n/a	n/a	IsMasterProtein	P07686	Beta-hexosaminidase subunit beta OS=Homo sapiens OX=9606 GN=HEXB PE=1 SV=3		0.000	0.000	0.004	0.000	0.000		0.000					0.002			12	9	37	7	1	556	63.1	6.76		4	5	3	8	3		7
False	n/a	n/a	n/a	High	n/a	n/a	n/a	n/a	n/a	n/a	n/a	n/a	High	n/a	n/a	None	Q9ULB1	Neurexin-1 OS=Homo sapiens OX=9606 GN=NRXN1 PE=2 SV=1				0.004									0.002			2	4	10	4	1	1477	161.8	5.90				3
False	n/a	n/a	n/a	High	High	n/a	n/a	n/a	n/a	High	n/a	n/a	n/a	n/a	n/a	IsMasterProteinCandidate	Q96MM7	Heparan-sulfate 6-O-sulfotransferase 2 OS=Homo sapiens OX=9606 GN=HS6ST2 PE=2 SV=2				0.005	0.003					0.000						4	4	11	4	1	605	69.1	9.73				3	3
False	n/a	n/a	n/a	n/a	n/a	n/a	High	High	n/a	n/a	n/a	High	n/a	n/a	n/a	IsMasterProtein	Q7Z7D3	V-set domain-containing T-cell activation inhibitor 1 OS=Homo sapiens OX=9606 GN=VTCN1 PE=1 SV=1							0.004	0.006				0.005				6	3	10	3	1	282	30.9	5.31							3	3
False	n/a	n/a	n/a	n/a	n/a	n/a	High	n/a	n/a	n/a	n/a	High	n/a	n/a	n/a	None	P21802-5	Isoform 5 of Fibroblast growth factor receptor 2 OS=Homo sapiens OX=9606 GN=FGFR2							0.000					0.000				3	3	6	0	2	819	91.8	5.88							2
False	n/a	High	n/a	High	n/a	n/a	High	n/a	n/a	n/a	n/a	n/a	n/a	n/a	n/a	IsMasterProtein	O95196	Chondroitin sulfate proteoglycan 5 OS=Homo sapiens OX=9606 GN=CSPG5 PE=1 SV=3		0.000		0.003			0.001									4	3	7	3	1	566	60.0	4.50		3		2			2
False	n/a	n/a	n/a	n/a	High	n/a	n/a	n/a	n/a	n/a	n/a	n/a	n/a	n/a	n/a	IsMasterProteinCandidate	Q9UJW2-2	Isoform 2 of Tubulointerstitial nephritis antigen OS=Homo sapiens OX=9606 GN=TINAG					0.000											3	1	1	1	1	333	38.7	7.69					1
False	n/a	n/a	n/a	n/a	n/a	n/a	n/a	n/a	High	n/a	n/a	n/a	n/a	n/a	High	IsMasterProteinCandidate	Q6NZI2-2	Isoform 2 of Caveolae-associated protein 1 OS=Homo sapiens OX=9606 GN=CAVIN1									0.009						0.000	6	3	5	3	1	300	33.3	5.07
False	n/a	n/a	n/a	n/a	n/a	n/a	n/a	n/a	n/a	n/a	n/a	n/a	n/a	Medium	Medium	None	P57053	Histone H2B type F-S OS=Homo sapiens OX=9606 GN=H2BFS PE=1 SV=2														0.024	0.015	10	2	9	0	2	126	13.9	10.37
False	n/a	n/a	High	n/a	n/a	n/a	n/a	n/a	n/a	High	n/a	n/a	n/a	n/a	n/a	IsMasterProtein	P42330	Aldo-keto reductase family 1 member C3 OS=Homo sapiens OX=9606 GN=AKR1C3 PE=1 SV=4			0.001							0.000						4	2	4	2	1	323	36.8	7.94			2
False	n/a	n/a	n/a	High	n/a	n/a	n/a	n/a	n/a	n/a	n/a	n/a	High	n/a	n/a	IsMasterProtein	Q8TAE7	Potassium voltage-gated channel subfamily G member 3 OS=Homo sapiens OX=9606 GN=KCNG3 PE=1 SV=1				0.001									0.002			4	4	15	0	1	436	49.6	8.25				3
False	n/a	n/a	n/a	n/a	n/a	n/a	n/a	n/a	n/a	n/a	n/a	n/a	n/a	Medium	n/a	IsMasterProteinCandidate	P49588	Alanine--tRNA ligase, cytoplasmic OS=Homo sapiens OX=9606 GN=AARS PE=1 SV=2														0.019		1	3	5	1	1	968	106.7	5.53
False	n/a	n/a	n/a	n/a	n/a	n/a	n/a	n/a	High	n/a	n/a	n/a	n/a	n/a	n/a	None	P32004-2	Isoform 2 of Neural cell adhesion molecule L1 OS=Homo sapiens OX=9606 GN=L1CAM									0.000							1	2	3	1	1	1253	139.4	6.24
False	n/a	n/a	n/a	n/a	n/a	High	n/a	n/a	n/a	n/a	n/a	n/a	n/a	n/a	n/a	IsMasterProteinCandidate	Q9GZU2-2	Isoform 2 of Paternally-expressed gene 3 protein OS=Homo sapiens OX=9606 GN=PEG3						0.005										1	2	3	2	1	1462	165.9	5.41						2
False	n/a	n/a	n/a	n/a	n/a	n/a	n/a	High	High	n/a	n/a	n/a	High	High	High	None	Q86SG5	Protein S100-A7A OS=Homo sapiens OX=9606 GN=S100A7A PE=1 SV=3								0.007	0.009				0.002	0.000	0.000	19	2	6	2	1	101	11.3	7.44								1
False	n/a	High	n/a	n/a	High	n/a	High	High	n/a	High	n/a	High	n/a	n/a	n/a	IsMasterProteinCandidate	P41271	Neuroblastoma suppressor of tumorigenicity 1 OS=Homo sapiens OX=9606 GN=NBL1 PE=1 SV=2		0.005			0.000		0.007	0.005		0.005		0.001				18	5	35	4	1	181	19.4	5.29		5			5		5	4
False	n/a	n/a	n/a	n/a	n/a	n/a	n/a	n/a	n/a	n/a	n/a	n/a	High	n/a	n/a	IsMasterProteinCandidate	P82987-2	Isoform 2 of ADAMTS-like protein 3 OS=Homo sapiens OX=9606 GN=ADAMTSL3													0.006			0	1	3	1	1	1682	187.1	7.87
False	n/a	n/a	n/a	n/a	High	n/a	n/a	n/a	n/a	n/a	n/a	n/a	n/a	n/a	n/a	IsMasterProtein	O95837	Guanine nucleotide-binding protein subunit alpha-14 OS=Homo sapiens OX=9606 GN=GNA14 PE=1 SV=1					0.000											3	1	1	1	1	355	41.5	6.07					1
False	n/a	n/a	n/a	n/a	High	High	High	n/a	n/a	n/a	High	n/a	n/a	n/a	n/a	IsMasterProtein	P05164-3	Isoform H7 of Myeloperoxidase OS=Homo sapiens OX=9606 GN=MPO					0.000	0.000	0.000				0.000					16	19	52	18	1	777	87.2	9.07					17	9	10
False	n/a	n/a	High	n/a	High	n/a	High	n/a	n/a	n/a	n/a	High	n/a	Medium	n/a	IsMasterProtein	Q9BY12-2	Isoform 2 of S phase cyclin A-associated protein in the endoplasmic reticulum OS=Homo sapiens OX=9606 GN=SCAPER			0.008		0.005		0.004					0.002		0.016		2	5	30	3	1	1265	142.6	7.61			3		2		3
False	n/a	High	High	Medium	High	High	n/a	High	High	High	High	High	n/a	Medium	High	None	Q6V0I7-3	Isoform 3 of Protocadherin Fat 4 OS=Homo sapiens OX=9606 GN=FAT4		0.004	0.007	0.010	0.000	0.002		0.001	0.007	0.002	0.001	0.001		0.022	0.007	3	24	73	22	1	4980	542.3	4.94		3	8	4	5	7		5
False	n/a	n/a	n/a	n/a	n/a	n/a	High	n/a	n/a	n/a	n/a	n/a	n/a	n/a	n/a	IsMasterProtein	Q9HAU5	Regulator of nonsense transcripts 2 OS=Homo sapiens OX=9606 GN=UPF2 PE=1 SV=1							0.006									3	7	8	7	1	1272	147.7	5.69							7
False	n/a	n/a	Medium	n/a	n/a	High	n/a	n/a	High	High	High	High	n/a	n/a	n/a	IsMasterProtein	Q9HCG7	Non-lysosomal glucosylceramidase OS=Homo sapiens OX=9606 GN=GBA2 PE=1 SV=2			0.010			0.005			0.007	0.005	0.004	0.005				2	3	350	2	1	927	104.6	5.92			2			1
False	n/a	n/a	n/a	n/a	n/a	n/a	n/a	n/a	n/a	n/a	n/a	n/a	n/a	n/a	High	IsMasterProteinCandidate	P06753-4	Isoform 4 of Tropomyosin alpha-3 chain OS=Homo sapiens OX=9606 GN=TPM3															0.000	9	4	6	1	1	247	28.8	4.77
False	n/a	n/a	n/a	High	n/a	n/a	n/a	High	n/a	n/a	n/a	n/a	High	n/a	High	IsMasterProtein	P01599	Immunoglobulin kappa variable 1-17 OS=Homo sapiens OX=9606 GN=IGKV1-17 PE=1 SV=2				0.000				0.000					0.000		0.000	41	12	117	4	1	117	12.8	8.68				11				4
False	n/a	High	High	High	High	n/a	n/a	High	High	High	n/a	High	High	n/a	n/a	IsMasterProtein	O75015	Low affinity immunoglobulin gamma Fc region receptor III-B OS=Homo sapiens OX=9606 GN=FCGR3B PE=1 SV=2		0.000	0.000	0.000	0.000			0.000	0.000	0.000		0.000	0.000			35	12	252	3	1	233	26.2	6.71		10	8	8	8			10
False	n/a	n/a	n/a	n/a	n/a	n/a	High	n/a	n/a	n/a	n/a	High	n/a	n/a	n/a	None	P21802	Fibroblast growth factor receptor 2 OS=Homo sapiens OX=9606 GN=FGFR2 PE=1 SV=1							0.000					0.000				3	3	6	0	2	821	92.0	5.88							2
False	n/a	n/a	High	n/a	n/a	High	n/a	High	n/a	n/a	n/a	n/a	n/a	n/a	High	None	Q92954-5	Isoform E of Proteoglycan 4 OS=Homo sapiens OX=9606 GN=PRG4			0.000			0.003		0.001							0.007	2	3	9	3	1	933	102.5	9.63			3			2		2
False	n/a	n/a	n/a	n/a	n/a	n/a	High	n/a	n/a	n/a	n/a	n/a	n/a	n/a	n/a	None	P19961	Alpha-amylase 2B OS=Homo sapiens OX=9606 GN=AMY2B PE=1 SV=1							0.000									4	2	4	2	1	511	57.7	7.09							2
False	n/a	High	n/a	n/a	n/a	n/a	n/a	n/a	High	n/a	n/a	High	n/a	n/a	n/a	IsMasterProtein	Q9NUM4	Transmembrane protein 106B OS=Homo sapiens OX=9606 GN=TMEM106B PE=1 SV=2		0.000							0.000			0.000				8	4	10	4	1	274	31.1	6.99		4
False	n/a	n/a	n/a	High	High	n/a	High	n/a	n/a	n/a	n/a	n/a	n/a	n/a	n/a	IsMasterProtein	P60903	Protein S100-A10 OS=Homo sapiens OX=9606 GN=S100A10 PE=1 SV=2				0.005	0.006		0.007									29	5	9	4	1	97	11.2	7.37				3	1		4
False	n/a	n/a	n/a	n/a	High	n/a	High	n/a	n/a	n/a	n/a	High	n/a	n/a	n/a	None	P21802-13	Isoform 13 of Fibroblast growth factor receptor 2 OS=Homo sapiens OX=9606 GN=FGFR2					0.000		0.000					0.000				4	4	10	0	2	768	86.1	6.46					3		2
False	n/a	n/a	n/a	High	n/a	n/a	n/a	n/a	n/a	n/a	n/a	n/a	n/a	n/a	n/a	IsMasterProtein	P06734	Low affinity immunoglobulin epsilon Fc receptor OS=Homo sapiens OX=9606 GN=FCER2 PE=1 SV=1				0.001												3	1	1	1	1	321	36.4	5.57				1
False	n/a	n/a	n/a	n/a	n/a	n/a	n/a	n/a	n/a	n/a	n/a	n/a	High	n/a	n/a	IsMasterProteinCandidate	O95758	Polypyrimidine tract-binding protein 3 OS=Homo sapiens OX=9606 GN=PTBP3 PE=1 SV=2													0.004			1	2	25	1	1	552	59.7	9.04
False	n/a	High	n/a	High	n/a	n/a	n/a	n/a	n/a	n/a	n/a	n/a	n/a	n/a	n/a	None	Q86UR5-2	Isoform 2 of Regulating synaptic membrane exocytosis protein 1 OS=Homo sapiens OX=9606 GN=RIMS1		0.004		0.004												3	6	52	3	1	1039	116.6	9.22		5		3
False	n/a	n/a	n/a	n/a	n/a	n/a	n/a	n/a	n/a	n/a	n/a	n/a	High	n/a	n/a	IsMasterProteinCandidate	Q9H4M7-2	Isoform 2 of Pleckstrin homology domain-containing family A member 4 OS=Homo sapiens OX=9606 GN=PLEKHA4													0.006			1	1	6	1	1	583	64.2	10.07
False	n/a	n/a	n/a	n/a	n/a	n/a	n/a	n/a	n/a	n/a	n/a	n/a	n/a	High	n/a	None	Q16769-2	Isoform 2 of Glutaminyl-peptide cyclotransferase OS=Homo sapiens OX=9606 GN=QPCT														0.000		6	2	2	2	1	312	35.4	6.67
False	n/a	High	n/a	n/a	n/a	n/a	n/a	High	n/a	n/a	n/a	n/a	n/a	n/a	n/a	None	P02751-13	Isoform 13 of Fibronectin OS=Homo sapiens OX=9606 GN=FN1		0.000						0.000								20	57	144	0	2	2267	249.2	5.62		46						47
False	n/a	n/a	n/a	n/a	n/a	n/a	n/a	n/a	High	n/a	n/a	n/a	n/a	n/a	High	IsMasterProtein	Q6NZI2	Caveolae-associated protein 1 OS=Homo sapiens OX=9606 GN=CAVIN1 PE=1 SV=1									0.009						0.000	4	3	5	3	1	390	43.5	5.60
False	n/a	n/a	n/a	n/a	n/a	High	n/a	High	n/a	n/a	n/a	n/a	n/a	n/a	n/a	IsMasterProtein	Q92913-4	Isoform 4 of Fibroblast growth factor 13 OS=Homo sapiens OX=9606 GN=FGF13						0.005		0.007								3	1	3	1	1	199	22.3	9.28						1		1
False	n/a	n/a	n/a	n/a	n/a	n/a	n/a	n/a	n/a	n/a	n/a	n/a	n/a	Medium	n/a	IsMasterProteinCandidate	P02724-2	Isoform 2 of Glycophorin-A OS=Homo sapiens OX=9606 GN=GYPA														0.015		6	1	1	1	1	124	13.6	5.45
False	n/a	n/a	n/a	n/a	n/a	n/a	n/a	n/a	n/a	n/a	n/a	n/a	n/a	Medium	n/a	IsMasterProtein	Q13535	Serine/threonine-protein kinase ATR OS=Homo sapiens OX=9606 GN=ATR PE=1 SV=3														0.031		0	1	1	1	1	2644	301.2	7.43
False	n/a	n/a	n/a	n/a	n/a	n/a	n/a	High	n/a	n/a	n/a	n/a	n/a	n/a	n/a	IsMasterProtein	Q8IWV2	Contactin-4 OS=Homo sapiens OX=9606 GN=CNTN4 PE=1 SV=1								0.005								1	3	3	0	1	1026	113.4	7.47								3
False	n/a	n/a	n/a	n/a	n/a	n/a	n/a	High	n/a	n/a	n/a	n/a	n/a	n/a	n/a	IsMasterProtein	Q86YD3	Transmembrane protein 25 OS=Homo sapiens OX=9606 GN=TMEM25 PE=1 SV=1								0.006								2	1	1	1	1	366	39.3	7.50								1
False	n/a	n/a	n/a	n/a	n/a	High	n/a	n/a	n/a	n/a	n/a	n/a	n/a	Medium	n/a	IsMasterProtein	P06753	Tropomyosin alpha-3 chain OS=Homo sapiens OX=9606 GN=TPM3 PE=1 SV=2						0.000								0.015		12	6	11	2	1	285	32.9	4.72						4
False	n/a	n/a	n/a	n/a	High	High	High	High	n/a	n/a	n/a	n/a	n/a	n/a	n/a	IsMasterProteinCandidate	Q8NHJ6	Leukocyte immunoglobulin-like receptor subfamily B member 4 OS=Homo sapiens OX=9606 GN=LILRB4 PE=1 SV=3					0.000	0.002	0.000	0.000								6	3	11	3	1	448	49.3	6.67					2	3	3	2
False	n/a	n/a	n/a	n/a	n/a	n/a	n/a	High	n/a	n/a	n/a	High	n/a	n/a	n/a	IsMasterProtein	Q0VFZ6	Coiled-coil domain-containing protein 173 OS=Homo sapiens OX=9606 GN=CCDC173 PE=2 SV=2								0.003				0.005				1	2	81	0	1	552	66.4	8.87								2
False	n/a	n/a	n/a	n/a	n/a	n/a	n/a	n/a	n/a	n/a	n/a	n/a	n/a	n/a	Medium	None	A0A075B6K6	Immunoglobulin lambda variable 4-3 OS=Homo sapiens OX=9606 GN=IGLV4-3 PE=3 SV=1															0.012	6	1	3	0	2	122	13.3	5.71
False	n/a	High	n/a	n/a	High	n/a	High	n/a	High	n/a	High	High	n/a	n/a	n/a	IsMasterProtein	P59666	Neutrophil defensin 3 OS=Homo sapiens OX=9606 GN=DEFA3 PE=1 SV=1		0.000			0.000		0.000		0.004		0.000	0.000				31	4	34	1	1	94	10.2	5.99		2			4		4
False	n/a	n/a	n/a	n/a	n/a	n/a	n/a	n/a	n/a	n/a	n/a	n/a	n/a	n/a	Medium	None	O14579-3	Isoform 3 of Coatomer subunit epsilon OS=Homo sapiens OX=9606 GN=COPE															0.015	2	1	6	0	2	256	28.8	5.29
False	n/a	n/a	n/a	n/a	n/a	n/a	n/a	High	n/a	n/a	n/a	n/a	n/a	n/a	n/a	IsMasterProtein	Q15517	Corneodesmosin OS=Homo sapiens OX=9606 GN=CDSN PE=1 SV=3								0.007								2	1	2	1	1	529	51.5	8.35								1
False	n/a	n/a	n/a	High	n/a	High	n/a	High	n/a	High	High	High	n/a	n/a	n/a	None	P05556	Integrin beta-1 OS=Homo sapiens OX=9606 GN=ITGB1 PE=1 SV=2				0.003		0.000		0.000		0.000	0.000	0.000				4	5	14	5	1	798	88.4	5.39				1		3		3
False	n/a	n/a	n/a	n/a	n/a	n/a	n/a	High	n/a	n/a	n/a	n/a	n/a	n/a	n/a	None	A6NE52	WD repeat-containing protein 97 OS=Homo sapiens OX=9606 GN=WDR97 PE=2 SV=2								0.009								0	1	2	1	1	1622	180.2	7.61								1
False	n/a	n/a	n/a	n/a	High	n/a	n/a	n/a	n/a	n/a	n/a	n/a	n/a	n/a	n/a	IsMasterProtein	Q92563	Testican-2 OS=Homo sapiens OX=9606 GN=SPOCK2 PE=1 SV=1					0.000											2	1	1	1	1	424	46.7	4.83					1
False	n/a	n/a	n/a	n/a	High	n/a	n/a	n/a	n/a	n/a	n/a	n/a	n/a	n/a	n/a	IsMasterProtein	P06744-2	Isoform 2 of Glucose-6-phosphate isomerase OS=Homo sapiens OX=9606 GN=GPI					0.004											8	7	7	7	1	569	64.3	8.91					7
False	n/a	n/a	n/a	n/a	n/a	n/a	n/a	n/a	n/a	n/a	n/a	n/a	High	n/a	Medium	None	Q6E0U4-4	Isoform 4 of Dermokine OS=Homo sapiens OX=9606 GN=DMKN													0.000		0.016	9	6	17	5	1	449	45.1	7.58
False	n/a	High	n/a	n/a	High	n/a	High	n/a	n/a	n/a	n/a	n/a	n/a	n/a	n/a	IsMasterProtein	O43866	CD5 antigen-like OS=Homo sapiens OX=9606 GN=CD5L PE=1 SV=1		0.000			0.000		0.000									12	5	10	5	1	347	38.1	5.47		3			4		3
False	n/a	High	n/a	High	n/a	n/a	n/a	n/a	n/a	n/a	n/a	n/a	n/a	n/a	n/a	IsMasterProtein	Q9H3S7	Tyrosine-protein phosphatase non-receptor type 23 OS=Homo sapiens OX=9606 GN=PTPN23 PE=1 SV=1		0.004		0.003												1	4	11	2	1	1636	178.9	6.92		2		2
False	n/a	n/a	n/a	n/a	n/a	n/a	n/a	n/a	n/a	n/a	n/a	n/a	n/a	n/a	High	None	P01703	Immunoglobulin lambda variable 1-40 OS=Homo sapiens OX=9606 GN=IGLV1-40 PE=1 SV=2															0.007	10	2	9	0	4	118	12.3	5.74
False	n/a	n/a	n/a	n/a	n/a	n/a	n/a	n/a	n/a	n/a	n/a	n/a	n/a	n/a	High	None	P16070-14	Isoform 14 of CD44 antigen OS=Homo sapiens OX=9606 GN=CD44															0.000	11	5	12	0	2	396	43.1	5.35
False	n/a	n/a	High	n/a	n/a	n/a	High	High	n/a	n/a	n/a	n/a	n/a	Medium	n/a	None	Q9BY12	S phase cyclin A-associated protein in the endoplasmic reticulum OS=Homo sapiens OX=9606 GN=SCAPER PE=1 SV=2			0.008				0.004	0.005						0.016		1	4	33	2	1	1400	158.2	7.44			3				3	2
False	n/a	n/a	n/a	n/a	n/a	High	n/a	n/a	n/a	n/a	n/a	High	n/a	n/a	n/a	IsMasterProtein	Q5THJ4	Vacuolar protein sorting-associated protein 13D OS=Homo sapiens OX=9606 GN=VPS13D PE=1 SV=2						0.005						0.004				1	12	25	10	1	4388	491.6	6.58						9
False	n/a	n/a	n/a	High	n/a	n/a	n/a	n/a	n/a	n/a	n/a	High	n/a	n/a	n/a	None	P62879-2	Isoform 2 of Guanine nucleotide-binding protein G(I)/G(S)/G(T) subunit beta-2 OS=Homo sapiens OX=9606 GN=GNB2				0.001								0.000				6	2	3	0	2	240	25.9	4.89				2
False	n/a	n/a	n/a	n/a	n/a	n/a	n/a	n/a	n/a	High	n/a	n/a	n/a	n/a	n/a	None	P13591-3	Isoform 3 of Neural cell adhesion molecule 1 OS=Homo sapiens OX=9606 GN=NCAM1										0.000						4	3	3	3	1	761	83.7	4.87
False	n/a	n/a	n/a	n/a	n/a	n/a	n/a	High	n/a	n/a	n/a	n/a	n/a	n/a	n/a	IsMasterProtein	Q16378-2	Isoform 2 of Proline-rich protein 4 OS=Homo sapiens OX=9606 GN=PRR4								0.000								14	1	1	1	1	65	7.3	6.93								1
False	n/a	n/a	n/a	n/a	High	n/a	n/a	n/a	n/a	n/a	n/a	n/a	n/a	n/a	n/a	IsMasterProtein	P50897	Palmitoyl-protein thioesterase 1 OS=Homo sapiens OX=9606 GN=PPT1 PE=1 SV=1					0.000											8	3	3	3	1	306	34.2	6.52					3
False	n/a	High	High	High	n/a	n/a	High	n/a	n/a	n/a	n/a	n/a	n/a	n/a	n/a	IsMasterProteinCandidate	A6NI73-4	Isoform 4 of Leukocyte immunoglobulin-like receptor subfamily A member 5 OS=Homo sapiens OX=9606 GN=LILRA5		0.003	0.003	0.000			0.001									9	2	6	2	1	253	27.8	6.28		1	1	2			2
False	n/a	n/a	n/a	n/a	n/a	n/a	n/a	n/a	n/a	n/a	n/a	n/a	n/a	High	High	None	P16070-10	Isoform 10 of CD44 antigen OS=Homo sapiens OX=9606 GN=CD44														0.010	0.000	11	7	21	2	1	493	53.4	5.40
False	n/a	n/a	n/a	High	n/a	n/a	n/a	n/a	n/a	n/a	n/a	n/a	n/a	n/a	n/a	None	Q9H9C1	Spermatogenesis-defective protein 39 homolog OS=Homo sapiens OX=9606 GN=VIPAS39 PE=1 SV=1				0.008												1	1	29	0	2	493	57.0	7.40				1
False	n/a	n/a	n/a	n/a	n/a	n/a	n/a	n/a	n/a	n/a	n/a	n/a	n/a	High	High	IsMasterProtein	Q71RC9	Small integral membrane protein 5 OS=Homo sapiens OX=9606 GN=SMIM5 PE=1 SV=2														0.004	0.000	17	2	5	2	1	77	8.5	7.96
False	n/a	n/a	Medium	n/a	n/a	n/a	n/a	n/a	n/a	n/a	n/a	n/a	n/a	n/a	n/a	IsMasterProteinCandidate	O15393	Transmembrane protease serine 2 OS=Homo sapiens OX=9606 GN=TMPRSS2 PE=1 SV=3			0.010													4	3	5	3	1	492	53.8	7.81			3
False	n/a	n/a	n/a	High	n/a	n/a	n/a	n/a	n/a	n/a	n/a	n/a	n/a	n/a	n/a	IsMasterProteinCandidate	Q99536-3	Isoform 3 of Synaptic vesicle membrane protein VAT-1 homolog OS=Homo sapiens OX=9606 GN=VAT1				0.003												5	1	1	1	1	325	34.9	5.78				1
False	n/a	n/a	n/a	n/a	n/a	n/a	n/a	n/a	High	n/a	n/a	n/a	n/a	n/a	n/a	IsMasterProteinCandidate	Q5T4S7	E3 ubiquitin-protein ligase UBR4 OS=Homo sapiens OX=9606 GN=UBR4 PE=1 SV=1									0.008							1	7	7	4	1	5183	573.5	6.04
False	n/a	n/a	n/a	n/a	n/a	n/a	n/a	n/a	n/a	n/a	n/a	n/a	n/a	n/a	Medium	IsMasterProtein	Q8NG31	Kinetochore scaffold 1 OS=Homo sapiens OX=9606 GN=KNL1 PE=1 SV=3															0.021	1	3	7	3	1	2342	265.2	5.47
False	n/a	n/a	n/a	n/a	High	n/a	High	n/a	n/a	n/a	n/a	n/a	High	n/a	n/a	IsMasterProtein	P07108-5	Isoform 5 of Acyl-CoA-binding protein OS=Homo sapiens OX=9606 GN=DBI					0.004		0.001						0.004			30	6	24	5	1	148	16.5	9.38					3		5
False	n/a	n/a	n/a	n/a	n/a	n/a	High	n/a	n/a	n/a	n/a	High	n/a	n/a	n/a	None	P21802-3	Isoform 3 of Fibroblast growth factor receptor 2 OS=Homo sapiens OX=9606 GN=FGFR2							0.000					0.000				3	3	6	0	2	822	92.1	6.02							2
False	n/a	n/a	n/a	n/a	n/a	n/a	High	n/a	n/a	n/a	n/a	n/a	n/a	n/a	n/a	IsMasterProtein	Q9NW97	Transmembrane protein 51 OS=Homo sapiens OX=9606 GN=TMEM51 PE=1 SV=1							0.002									3	1	1	1	1	253	27.7	5.53							1
False	n/a	n/a	n/a	n/a	n/a	n/a	n/a	n/a	n/a	n/a	n/a	n/a	n/a	n/a	High	None	Q5VSP4	Putative lipocalin 1-like protein 1 OS=Homo sapiens OX=9606 GN=LCN1P1 PE=5 SV=1															0.007	10	2	2	2	1	162	17.9	5.00
False	n/a	n/a	n/a	n/a	High	n/a	n/a	n/a	n/a	n/a	n/a	n/a	n/a	n/a	n/a	IsMasterProtein	Q969L2	Protein MAL2 OS=Homo sapiens OX=9606 GN=MAL2 PE=1 SV=1					0.000											6	1	1	1	1	176	19.1	6.24					1
False	n/a	High	n/a	n/a	n/a	n/a	n/a	n/a	n/a	n/a	n/a	n/a	n/a	n/a	n/a	None	O00560-2	Isoform 2 of Syntenin-1 OS=Homo sapiens OX=9606 GN=SDCBP		0.000														27	10	11	9	1	297	32.3	7.53		10
False	n/a	n/a	n/a	High	n/a	n/a	n/a	High	n/a	n/a	n/a	n/a	High	n/a	n/a	IsMasterProteinCandidate	Q9ULB1-2	Isoform 2a of Neurexin-1 OS=Homo sapiens OX=9606 GN=NRXN1				0.004				0.000					0.002			3	6	16	6	1	1496	164.3	5.88				3				4
False	n/a	n/a	n/a	n/a	n/a	n/a	n/a	High	n/a	n/a	n/a	High	n/a	n/a	n/a	IsMasterProtein	Q86VB7	Scavenger receptor cysteine-rich type 1 protein M130 OS=Homo sapiens OX=9606 GN=CD163 PE=1 SV=2								0.004				0.003				3	5	7	4	1	1156	125.4	5.95								4
False	n/a	n/a	n/a	n/a	n/a	n/a	n/a	n/a	n/a	High	n/a	High	n/a	n/a	n/a	IsMasterProtein	Q8IWK6	Adhesion G protein-coupled receptor A3 OS=Homo sapiens OX=9606 GN=ADGRA3 PE=1 SV=2										0.000		0.005				1	3	92	1	1	1321	146.1	8.48
False	n/a	n/a	n/a	n/a	High	n/a	n/a	n/a	n/a	n/a	n/a	n/a	n/a	n/a	n/a	IsMasterProtein	Q9NPG4	Protocadherin-12 OS=Homo sapiens OX=9606 GN=PCDH12 PE=1 SV=1					0.008											1	1	1	1	1	1184	128.9	5.29					1
False	n/a	n/a	High	n/a	n/a	High	n/a	n/a	n/a	n/a	n/a	n/a	n/a	n/a	n/a	None	Q7Z406-6	Isoform 6 of Myosin-14 OS=Homo sapiens OX=9606 GN=MYH14			0.009			0.005										2	10	16	7	1	2003	228.5	5.60			7			6
False	n/a	n/a	n/a	n/a	n/a	n/a	High	High	High	n/a	n/a	n/a	n/a	n/a	n/a	IsMasterProtein	P08183	ATP-dependent translocase ABCB1 OS=Homo sapiens OX=9606 GN=ABCB1 PE=1 SV=3							0.003	0.001	0.009							1	2	4	2	1	1280	141.4	9.00							1	2
False	n/a	High	n/a	n/a	High	n/a	n/a	n/a	n/a	n/a	High	High	High	n/a	High	IsMasterProtein	Q5VST9-6	Isoform 5 of Obscurin OS=Homo sapiens OX=9606 GN=OBSCN		0.008			0.006						0.004	0.003	0.002		0.008	3	25	88	13	1	8483	924.4	5.97		10			7
False	n/a	n/a	n/a	n/a	n/a	n/a	n/a	n/a	n/a	n/a	n/a	n/a	High	n/a	n/a	IsMasterProtein	Q9ULG6-5	Isoform 5 of Cell cycle progression protein 1 OS=Homo sapiens OX=9606 GN=CCPG1													0.004			3	4	10	2	1	807	93.4	6.34
False	n/a	n/a	n/a	n/a	n/a	n/a	High	n/a	n/a	n/a	n/a	n/a	n/a	n/a	n/a	IsMasterProtein	Q9Y5Z4	Heme-binding protein 2 OS=Homo sapiens OX=9606 GN=HEBP2 PE=1 SV=1							0.003									7	1	1	1	1	205	22.9	4.63							1
False	n/a	n/a	n/a	n/a	High	n/a	High	n/a	n/a	High	High	High	n/a	n/a	Medium	IsMasterProtein	A0A0B4J1Y8	Immunoglobulin lambda variable 9-49 OS=Homo sapiens OX=9606 GN=IGLV9-49 PE=1 SV=1					0.006		0.005			0.007	0.005	0.005			0.012	15	3	13	1	1	123	13.0	7.28					1		3
False	n/a	High	High	High	High	High	n/a	n/a	High	n/a	High	High	High	n/a	n/a	IsMasterProtein	Q03591	Complement factor H-related protein 1 OS=Homo sapiens OX=9606 GN=CFHR1 PE=1 SV=2		0.000	0.002	0.000	0.000	0.000			0.007		0.006	0.002	0.006			23	11	48	9	1	330	37.6	7.39		5	5	5	8	4
False	n/a	n/a	High	n/a	n/a	n/a	n/a	n/a	n/a	n/a	n/a	n/a	n/a	n/a	n/a	IsMasterProtein	O43149	Zinc finger ZZ-type and EF-hand domain-containing protein 1 OS=Homo sapiens OX=9606 GN=ZZEF1 PE=1 SV=6			0.008													0	2	2	1	1	2961	330.9	5.95			2
False	n/a	High	High	High	n/a	High	High	High	High	n/a	High	n/a	n/a	High	Medium	None	Q13510	Acid ceramidase OS=Homo sapiens OX=9606 GN=ASAH1 PE=1 SV=5		0.000	0.000	0.000		0.000	0.000	0.000	0.000		0.000			0.005	0.019	27	14	115	13	1	395	44.6	7.62		9	12	5		9	10	9
False	n/a	n/a	n/a	n/a	n/a	n/a	n/a	n/a	n/a	n/a	n/a	n/a	n/a	High	High	None	P04217-2	Isoform 2 of Alpha-1B-glycoprotein OS=Homo sapiens OX=9606 GN=A1BG														0.007	0.000	6	4	53	4	1	373	40.7	5.77
False	n/a	n/a	High	High	High	n/a	n/a	n/a	n/a	n/a	n/a	n/a	n/a	n/a	n/a	None	Q3LXA3-2	Isoform 2 of Triokinase/FMN cyclase OS=Homo sapiens OX=9606 GN=TKFC			0.000	0.005	0.000											7	5	10	5	1	534	54.8	7.72			3	2	5
False	n/a	n/a	High	High	n/a	High	High	n/a	n/a	n/a	n/a	High	High	n/a	n/a	IsMasterProtein	Q8N7C0	Leucine-rich repeat-containing protein 52 OS=Homo sapiens OX=9606 GN=LRRC52 PE=1 SV=2			0.006	0.007		0.004	0.003					0.005	0.005			2	1	7	1	1	313	35.1	5.74			1	1		1	1
False	n/a	n/a	n/a	n/a	n/a	n/a	n/a	n/a	n/a	n/a	n/a	n/a	n/a	Medium	Medium	None	Q99877	Histone H2B type 1-N OS=Homo sapiens OX=9606 GN=HIST1H2BN PE=1 SV=3														0.024	0.015	10	2	9	0	2	126	13.9	10.32
False	n/a	n/a	n/a	n/a	n/a	n/a	n/a	n/a	n/a	n/a	n/a	n/a	n/a	n/a	High	None	P46100-2	Isoform 1 of Transcriptional regulator ATRX OS=Homo sapiens OX=9606 GN=ATRX															0.008	1	3	4	1	1	2288	259.7	6.79
False	n/a	n/a	n/a	n/a	n/a	n/a	n/a	n/a	n/a	n/a	n/a	n/a	High	n/a	n/a	IsMasterProteinCandidate	O00142-5	Isoform 5 of Thymidine kinase 2, mitochondrial OS=Homo sapiens OX=9606 GN=TK2													0.004			7	2	9	2	1	168	20.3	6.80
False	n/a	n/a	n/a	n/a	n/a	n/a	n/a	n/a	n/a	n/a	n/a	n/a	High	n/a	n/a	IsMasterProteinCandidate	O95758-6	Isoform 6 of Polypyrimidine tract-binding protein 3 OS=Homo sapiens OX=9606 GN=PTBP3													0.004			2	2	25	1	1	524	56.8	9.20
False	n/a	n/a	n/a	n/a	n/a	n/a	n/a	n/a	n/a	n/a	n/a	n/a	n/a	Medium	n/a	None	Q9NYA1-2	Isoform 2 of Sphingosine kinase 1 OS=Homo sapiens OX=9606 GN=SPHK1														0.031		1	1	9	1	1	470	51.0	7.14
False	n/a	n/a	n/a	n/a	n/a	n/a	n/a	n/a	n/a	Medium	n/a	n/a	n/a	n/a	n/a	IsMasterProteinCandidate	Q8IVF5	T-lymphoma invasion and metastasis-inducing protein 2 OS=Homo sapiens OX=9606 GN=TIAM2 PE=2 SV=4										0.011						1	4	6	1	1	1701	190.0	7.21
False	n/a	n/a	n/a	n/a	n/a	High	n/a	n/a	n/a	n/a	n/a	High	High	n/a	n/a	IsMasterProtein	Q7L1S5	Carbohydrate sulfotransferase 9 OS=Homo sapiens OX=9606 GN=CHST9 PE=2 SV=2						0.005						0.005	0.004			3	3	51	2	1	443	52.0	9.38						2
False	n/a	n/a	n/a	n/a	n/a	n/a	n/a	n/a	n/a	n/a	n/a	n/a	n/a	n/a	Medium	IsMasterProteinCandidate	Q7Z7H5-2	Isoform 2 of Transmembrane emp24 domain-containing protein 4 OS=Homo sapiens OX=9606 GN=TMED4															0.015	3	1	1	1	1	211	24.1	8.29
False	n/a	n/a	n/a	n/a	High	n/a	High	n/a	High	n/a	n/a	High	n/a	n/a	n/a	IsMasterProtein	P19801-2	Isoform 2 of Amiloride-sensitive amine oxidase [copper-containing] OS=Homo sapiens OX=9606 GN=AOC1					0.000		0.001		0.002			0.001				5	7	17	6	1	770	87.2	7.17					4		2
False	n/a	n/a	n/a	n/a	n/a	n/a	n/a	n/a	n/a	n/a	High	n/a	n/a	n/a	n/a	IsMasterProtein	P07384	Calpain-1 catalytic subunit OS=Homo sapiens OX=9606 GN=CAPN1 PE=1 SV=1											0.001					4	4	4	3	1	714	81.8	5.67
False	n/a	High	High	n/a	High	High	High	n/a	n/a	n/a	n/a	High	High	n/a	n/a	IsMasterProtein	Q8IVF4	Dynein heavy chain 10, axonemal OS=Homo sapiens OX=9606 GN=DNAH10 PE=1 SV=4		0.000	0.008		0.000	0.001	0.002					0.005	0.004			2	19	84	11	1	4471	514.5	5.88		9	7		10	6	7
False	n/a	n/a	n/a	n/a	High	n/a	n/a	n/a	n/a	n/a	n/a	n/a	n/a	n/a	n/a	None	Q96MM7-2	Isoform 2 of Heparan-sulfate 6-O-sulfotransferase 2 OS=Homo sapiens OX=9606 GN=HS6ST2					0.003											4	3	4	3	1	459	53.4	8.97					3
False	n/a	n/a	n/a	n/a	High	n/a	n/a	n/a	n/a	n/a	n/a	n/a	n/a	n/a	n/a	IsMasterProteinCandidate	A0AVF1-3	Isoform 3 of Intraflagellar transport protein 56 OS=Homo sapiens OX=9606 GN=TTC26					0.009											1	1	1	1	1	523	60.4	7.42					1
False	n/a	n/a	n/a	n/a	n/a	n/a	n/a	n/a	n/a	n/a	n/a	n/a	n/a	n/a	Medium	IsMasterProteinCandidate	Q8NG31-2	Isoform 2 of Kinetochore scaffold 1 OS=Homo sapiens OX=9606 GN=KNL1															0.021	1	3	7	3	1	2316	262.5	5.44
False	n/a	n/a	n/a	n/a	n/a	n/a	n/a	n/a	High	n/a	n/a	n/a	n/a	n/a	n/a	IsMasterProtein	Q99972	Myocilin OS=Homo sapiens OX=9606 GN=MYOC PE=1 SV=2									0.000							2	1	1	1	1	504	56.9	5.54
False	n/a	n/a	n/a	n/a	n/a	High	High	High	n/a	High	n/a	High	High	n/a	n/a	IsMasterProtein	O75037	Kinesin-like protein KIF21B OS=Homo sapiens OX=9606 GN=KIF21B PE=1 SV=2						0.001	0.007	0.001		0.010		0.001	0.002			3	10	65	3	1	1637	182.5	7.08						8	3	4
False	n/a	High	High	n/a	n/a	High	High	n/a	n/a	n/a	n/a	n/a	n/a	n/a	n/a	IsMasterProtein	Q9NPH3-5	Isoform 4 of Interleukin-1 receptor accessory protein OS=Homo sapiens OX=9606 GN=IL1RAP		0.008	0.007			0.001	0.003									6	5	22	4	1	687	78.6	7.12		4	2			3	2
False	n/a	n/a	n/a	High	n/a	n/a	n/a	n/a	n/a	n/a	n/a	n/a	High	n/a	n/a	IsMasterProteinCandidate	Q8TAE7-2	Isoform 2 of Potassium voltage-gated channel subfamily G member 3 OS=Homo sapiens OX=9606 GN=KCNG3				0.001									0.002			4	4	15	0	1	425	48.5	8.25				3
False	n/a	n/a	n/a	n/a	High	n/a	n/a	n/a	n/a	n/a	n/a	n/a	n/a	n/a	n/a	IsMasterProteinCandidate	P63096	Guanine nucleotide-binding protein G(i) subunit alpha-1 OS=Homo sapiens OX=9606 GN=GNAI1 PE=1 SV=2					0.000											10	5	6	3	1	354	40.3	5.97					5
False	n/a	n/a	n/a	High	n/a	n/a	n/a	n/a	n/a	n/a	n/a	n/a	n/a	n/a	n/a	IsMasterProtein	C9JRZ8	Aldo-keto reductase family 1 member B15 OS=Homo sapiens OX=9606 GN=AKR1B15 PE=1 SV=2				0.003												5	3	6	1	1	316	36.5	6.70				3
False	n/a	n/a	n/a	n/a	High	n/a	n/a	n/a	n/a	n/a	n/a	n/a	n/a	n/a	n/a	IsMasterProteinCandidate	Q92930	Ras-related protein Rab-8B OS=Homo sapiens OX=9606 GN=RAB8B PE=1 SV=2					0.000											9	2	2	1	1	207	23.6	9.07					2
False	n/a	n/a	High	n/a	n/a	n/a	High	n/a	n/a	High	n/a	n/a	High	n/a	n/a	IsMasterProteinCandidate	P21695-2	Isoform 2 of Glycerol-3-phosphate dehydrogenase [NAD(+)], cytoplasmic OS=Homo sapiens OX=9606 GN=GPD1			0.006				0.001			0.000			0.007			8	4	6	3	1	326	35.1	6.84			1				2
False	n/a	n/a	n/a	n/a	High	n/a	n/a	n/a	n/a	High	High	n/a	n/a	n/a	n/a	None	A8K855	EF-hand calcium-binding domain-containing protein 7 OS=Homo sapiens OX=9606 GN=EFCAB7 PE=1 SV=1					0.006					0.007	0.007					1	1	3	1	1	629	71.9	6.38					1
False	n/a	n/a	n/a	n/a	n/a	n/a	n/a	n/a	n/a	n/a	n/a	n/a	n/a	n/a	Medium	None	P29972-4	Isoform 4 of Aquaporin-1 OS=Homo sapiens OX=9606 GN=AQP1															0.012	5	1	5	1	1	154	16.7	5.21
False	n/a	n/a	n/a	n/a	n/a	n/a	n/a	n/a	High	n/a	n/a	n/a	n/a	n/a	n/a	IsMasterProteinCandidate	Q5T4S7-4	Isoform 4 of E3 ubiquitin-protein ligase UBR4 OS=Homo sapiens OX=9606 GN=UBR4									0.008							1	7	7	4	1	5176	573.2	6.05
False	n/a	High	n/a	n/a	High	n/a	High	High	High	High	High	High	High	Medium	High	IsMasterProteinCandidate	P15291-2	Isoform Short of Beta-1,4-galactosyltransferase 1 OS=Homo sapiens OX=9606 GN=B4GALT1		0.003			0.000		0.001	0.005	0.003	0.003	0.006	0.005	0.006	0.015	0.000	13	9	63	8	1	385	42.5	8.50		3			5		3	5
False	n/a	n/a	n/a	n/a	High	n/a	n/a	n/a	n/a	n/a	n/a	n/a	n/a	n/a	n/a	IsMasterProtein	A0AVF1	Intraflagellar transport protein 56 OS=Homo sapiens OX=9606 GN=TTC26 PE=2 SV=1					0.009											1	1	1	1	1	554	64.1	6.93					1
False	n/a	Medium	n/a	High	High	n/a	n/a	n/a	High	High	High	n/a	High	High	n/a	None	Q9NYF8-2	Isoform 2 of Bcl-2-associated transcription factor 1 OS=Homo sapiens OX=9606 GN=BCLAF1		0.010		0.000	0.006				0.000	0.000	0.000		0.002	0.004		6	12	88	8	1	918	105.9	9.98		3		6	2
False	n/a	n/a	n/a	High	High	High	High	n/a	n/a	n/a	n/a	n/a	n/a	n/a	n/a	IsMasterProteinCandidate	Q16610	Extracellular matrix protein 1 OS=Homo sapiens OX=9606 GN=ECM1 PE=1 SV=2				0.000	0.000	0.000	0.000									7	6	17	5	1	540	60.6	6.71				3	4	4	4
False	n/a	n/a	n/a	n/a	High	n/a	n/a	n/a	n/a	n/a	n/a	n/a	n/a	n/a	n/a	IsMasterProtein	Q9NWL6	Asparagine synthetase domain-containing protein 1 OS=Homo sapiens OX=9606 GN=ASNSD1 PE=2 SV=2					0.005											2	3	17	0	1	643	72.0	6.83					3
False	n/a	n/a	n/a	n/a	High	n/a	High	n/a	n/a	n/a	n/a	n/a	High	n/a	n/a	IsMasterProteinCandidate	P07108-4	Isoform 4 of Acyl-CoA-binding protein OS=Homo sapiens OX=9606 GN=DBI					0.004		0.001						0.004			35	6	24	5	1	129	14.4	9.42					3		5
False	n/a	n/a	n/a	n/a	n/a	High	n/a	n/a	n/a	n/a	n/a	n/a	n/a	n/a	n/a	IsMasterProtein	Q9NQR4	Omega-amidase NIT2 OS=Homo sapiens OX=9606 GN=NIT2 PE=1 SV=1						0.006										3	1	1	1	1	276	30.6	7.21						1
False	n/a	High	n/a	n/a	n/a	n/a	n/a	High	n/a	n/a	n/a	n/a	n/a	n/a	n/a	IsMasterProtein	P29323	Ephrin type-B receptor 2 OS=Homo sapiens OX=9606 GN=EPHB2 PE=1 SV=5		0.002						0.008								7	9	11	8	1	1055	117.4	6.55		7						4
False	n/a	n/a	High	n/a	High	n/a	n/a	n/a	n/a	n/a	n/a	n/a	n/a	n/a	n/a	IsMasterProtein	Q9Y279	V-set and immunoglobulin domain-containing protein 4 OS=Homo sapiens OX=9606 GN=VSIG4 PE=1 SV=1			0.003		0.000											11	6	8	6	1	399	44.0	6.35			3		5
False	n/a	High	n/a	High	n/a	High	n/a	High	High	High	n/a	n/a	n/a	n/a	n/a	None	Q9NQ36-2	Isoform 2 of Signal peptide, CUB and EGF-like domain-containing protein 2 OS=Homo sapiens OX=9606 GN=SCUBE2		0.000		0.001		0.000		0.000	0.000	0.000						7	8	21	8	1	971	106.7	6.81		4		4		3		4
False	n/a	n/a	n/a	n/a	n/a	High	n/a	n/a	n/a	n/a	n/a	n/a	n/a	n/a	n/a	IsMasterProtein	P30837	Aldehyde dehydrogenase X, mitochondrial OS=Homo sapiens OX=9606 GN=ALDH1B1 PE=1 SV=3						0.002										3	3	3	2	1	517	57.2	6.80						3
False	n/a	n/a	n/a	High	n/a	n/a	n/a	n/a	n/a	n/a	n/a	n/a	n/a	n/a	Medium	None	A0A087WSY6	Immunoglobulin kappa variable 3D-15 OS=Homo sapiens OX=9606 GN=IGKV3D-15 PE=3 SV=6				0.000											0.010	45	8	27	3	1	115	12.5	5.19				8
False	n/a	High	High	n/a	High	High	High	High	High	High	High	High	n/a	n/a	n/a	IsMasterProteinCandidate	P02788-2	Isoform DeltaLf of Lactotransferrin OS=Homo sapiens OX=9606 GN=LTF		0.000	0.000		0.000	0.000	0.000	0.000	0.000	0.000	0.000	0.000				30	23	111	23	1	666	73.1	7.85		7	10		11	16	8	9
False	n/a	n/a	n/a	n/a	High	High	High	n/a	High	n/a	High	n/a	n/a	n/a	n/a	IsMasterProteinCandidate	Q14956-2	Isoform 2 of Transmembrane glycoprotein NMB OS=Homo sapiens OX=9606 GN=GPNMB					0.000	0.001	0.001		0.000		0.001					4	3	8	3	1	560	62.6	6.64					3	1	1
False	n/a	n/a	n/a	n/a	n/a	n/a	n/a	n/a	n/a	n/a	n/a	n/a	n/a	n/a	Medium	IsMasterProteinCandidate	Q8TEU7-4	Isoform 4 of Rap guanine nucleotide exchange factor 6 OS=Homo sapiens OX=9606 GN=RAPGEF6															0.010	1	4	4	2	1	1609	180.3	6.52
False	n/a	n/a	n/a	n/a	n/a	n/a	n/a	High	n/a	n/a	n/a	n/a	n/a	n/a	n/a	IsMasterProteinCandidate	Q86YD3-4	Isoform 4 of Transmembrane protein 25 OS=Homo sapiens OX=9606 GN=TMEM25								0.006								3	1	1	1	1	351	37.6	7.88								1
False	n/a	n/a	n/a	n/a	High	n/a	n/a	n/a	n/a	n/a	n/a	n/a	n/a	n/a	n/a	IsMasterProteinCandidate	O75309-4	Isoform 4 of Cadherin-16 OS=Homo sapiens OX=9606 GN=CDH16					0.000											2	2	2	2	1	790	85.7	4.89					2
False	n/a	n/a	n/a	High	High	n/a	High	n/a	n/a	n/a	n/a	High	n/a	n/a	n/a	None	P21802-23	Isoform 23 of Fibroblast growth factor receptor 2 OS=Homo sapiens OX=9606 GN=FGFR2				0.000	0.000		0.000					0.000				4	4	13	0	2	709	79.8	5.76				2	3		2
False	n/a	n/a	n/a	n/a	n/a	n/a	n/a	n/a	n/a	n/a	n/a	n/a	n/a	High	High	None	P80370-2	Isoform Short of Protein delta homolog 1 OS=Homo sapiens OX=9606 GN=DLK1														0.000	0.000	9	3	44	3	1	310	33.0	4.92
False	n/a	n/a	n/a	n/a	n/a	High	High	High	n/a	n/a	n/a	n/a	n/a	High	High	IsMasterProtein	Q14152-2	Isoform 2 of Eukaryotic translation initiation factor 3 subunit A OS=Homo sapiens OX=9606 GN=EIF3A						0.002	0.007	0.002						0.005	0.000	8	16	54	12	1	1348	162.5	6.77						7	7	6
False	n/a	n/a	n/a	n/a	n/a	n/a	High	n/a	n/a	n/a	n/a	n/a	n/a	n/a	n/a	None	Q9ULD0-3	Isoform 3 of 2-oxoglutarate dehydrogenase-like, mitochondrial OS=Homo sapiens OX=9606 GN=OGDHL							0.007									1	1	2	0	2	801	91.2	6.83							1
False	n/a	n/a	n/a	n/a	n/a	n/a	n/a	n/a	n/a	n/a	n/a	High	n/a	n/a	n/a	None	Q8TDQ1	CMRF35-like molecule 1 OS=Homo sapiens OX=9606 GN=CD300LF PE=1 SV=3												0.000				5	2	3	2	1	290	32.3	5.67
False	n/a	n/a	n/a	n/a	n/a	n/a	n/a	High	n/a	n/a	n/a	High	n/a	n/a	n/a	IsMasterProtein	Q16790	Carbonic anhydrase 9 OS=Homo sapiens OX=9606 GN=CA9 PE=1 SV=2								0.006				0.001				2	1	2	1	1	459	49.7	4.72								1
False	n/a	n/a	n/a	n/a	n/a	n/a	n/a	n/a	n/a	n/a	n/a	n/a	High	n/a	n/a	IsMasterProtein	O75223	Gamma-glutamylcyclotransferase OS=Homo sapiens OX=9606 GN=GGCT PE=1 SV=1													0.008			6	2	3	2	1	188	21.0	5.14
False	n/a	n/a	n/a	n/a	n/a	High	High	n/a	High	High	High	n/a	n/a	n/a	n/a	IsMasterProtein	P52758	2-iminobutanoate/2-iminopropanoate deaminase OS=Homo sapiens OX=9606 GN=RIDA PE=1 SV=1						0.000	0.002		0.004	0.000	0.000					21	4	17	4	1	137	14.5	8.68						2	4
False	n/a	n/a	n/a	n/a	High	n/a	n/a	n/a	n/a	n/a	n/a	n/a	n/a	n/a	n/a	IsMasterProteinCandidate	Q5JS37-2	Isoform 2 of NHL repeat-containing protein 3 OS=Homo sapiens OX=9606 GN=NHLRC3					0.004											11	5	5	5	1	280	31.0	6.79					5
False	n/a	n/a	n/a	n/a	n/a	n/a	n/a	n/a	n/a	n/a	n/a	n/a	n/a	High	n/a	IsMasterProteinCandidate	P08151-3	Isoform 3 of Zinc finger protein GLI1 OS=Homo sapiens OX=9606 GN=GLI1														0.004		1	2	3	1	1	978	104.6	7.12
False	n/a	n/a	n/a	n/a	n/a	n/a	n/a	High	n/a	n/a	n/a	n/a	n/a	n/a	n/a	None	O14773-2	Isoform 2 of Tripeptidyl-peptidase 1 OS=Homo sapiens OX=9606 GN=TPP1								0.000								14	6	10	6	1	320	34.4	6.09								6
False	n/a	n/a	High	High	n/a	n/a	High	n/a	n/a	n/a	n/a	High	n/a	n/a	n/a	IsMasterProteinCandidate	P01127-2	Isoform 2 of Platelet-derived growth factor subunit B OS=Homo sapiens OX=9606 GN=PDGFB			0.001	0.000			0.001					0.001				10	3	7	2	1	226	25.5	9.38			3	2			1
False	n/a	n/a	n/a	n/a	n/a	n/a	n/a	High	n/a	n/a	n/a	n/a	n/a	n/a	n/a	IsMasterProtein	P56705	Protein Wnt-4 OS=Homo sapiens OX=9606 GN=WNT4 PE=1 SV=4								0.002								3	2	3	1	1	351	39.0	8.51								2
False	n/a	High	High	High	High	High	High	High	High	High	High	High	High	High	High	IsMasterProtein	P31997	Carcinoembryonic antigen-related cell adhesion molecule 8 OS=Homo sapiens OX=9606 GN=CEACAM8 PE=1 SV=2		0.008	0.001	0.000	0.000	0.000	0.000	0.002	0.000	0.000	0.000	0.003	0.000	0.000	0.000	21	9	67	9	1	349	38.1	7.39		2	3	1	3	3	4	3
False	n/a	n/a	n/a	n/a	High	n/a	n/a	n/a	n/a	High	n/a	n/a	High	n/a	n/a	IsMasterProtein	Q8WVQ1	Soluble calcium-activated nucleotidase 1 OS=Homo sapiens OX=9606 GN=CANT1 PE=1 SV=1					0.000					0.006			0.004			3	2	4	2	1	401	44.8	6.09					2
False	n/a	n/a	High	n/a	n/a	n/a	n/a	n/a	n/a	n/a	n/a	n/a	n/a	n/a	n/a	IsMasterProtein	Q16832	Discoidin domain-containing receptor 2 OS=Homo sapiens OX=9606 GN=DDR2 PE=1 SV=2			0.000													4	3	3	3	1	855	96.7	5.36			3
False	n/a	High	High	High	High	High	High	High	n/a	High	High	n/a	n/a	n/a	High	IsMasterProtein	P62258	14-3-3 protein epsilon OS=Homo sapiens OX=9606 GN=YWHAE PE=1 SV=1		0.007	0.002	0.001	0.000	0.002	0.001	0.005		0.003	0.001				0.000	21	6	26	6	1	255	29.2	4.74		2	3	1	4	2	2	3
False	n/a	n/a	n/a	n/a	n/a	n/a	High	n/a	n/a	n/a	n/a	n/a	n/a	n/a	n/a	None	P20810-5	Isoform 5 of Calpastatin OS=Homo sapiens OX=9606 GN=CAST							0.000									13	16	17	8	1	756	81.1	5.20							16
False	n/a	High	n/a	n/a	n/a	n/a	n/a	n/a	n/a	n/a	n/a	n/a	n/a	n/a	n/a	None	P23470-2	Isoform 2 of Receptor-type tyrosine-protein phosphatase gamma OS=Homo sapiens OX=9606 GN=PTPRG		0.000														2	5	5	4	1	1416	158.7	6.21		5
False	n/a	n/a	n/a	High	n/a	High	n/a	High	n/a	n/a	n/a	n/a	n/a	n/a	n/a	IsMasterProtein	Q03001-3	Isoform 3 of Dystonin OS=Homo sapiens OX=9606 GN=DST				0.006		0.002		0.005								2	9	29	4	1	2649	306.6	6.32				6		5		3
False	n/a	High	n/a	n/a	n/a	n/a	n/a	High	n/a	n/a	n/a	n/a	n/a	n/a	High	None	P02751-8	Isoform 8 of Fibronectin OS=Homo sapiens OX=9606 GN=FN1		0.000						0.000							0.000	21	61	180	3	1	2296	252.7	5.94		46						47
False	n/a	n/a	n/a	n/a	n/a	n/a	n/a	High	n/a	n/a	n/a	n/a	n/a	n/a	n/a	IsMasterProtein	Q9ULX5-2	Isoform 2 of RING finger protein 112 OS=Homo sapiens OX=9606 GN=RNF112								0.005								2	2	3	2	1	632	68.3	8.51								2
False	n/a	n/a	n/a	n/a	n/a	n/a	n/a	n/a	n/a	Medium	n/a	n/a	n/a	n/a	n/a	None	Q96PL5	Erythroid membrane-associated protein OS=Homo sapiens OX=9606 GN=ERMAP PE=1 SV=1										0.010						1	1	2	1	1	475	52.6	8.47
False	n/a	n/a	n/a	n/a	High	n/a	n/a	n/a	n/a	n/a	n/a	n/a	n/a	n/a	n/a	IsMasterProtein	O94933	SLIT and NTRK-like protein 3 OS=Homo sapiens OX=9606 GN=SLITRK3 PE=2 SV=2					0.007											4	3	5	3	1	977	108.9	7.37					3
False	n/a	n/a	High	n/a	High	High	n/a	High	n/a	High	n/a	High	n/a	n/a	High	IsMasterProtein	P35318	ADM OS=Homo sapiens OX=9606 GN=ADM PE=1 SV=1			0.001		0.000	0.000		0.000		0.000		0.001			0.000	11	2	11	2	1	185	20.4	10.84			1		1	2		2
False	n/a	n/a	n/a	n/a	n/a	n/a	n/a	n/a	n/a	n/a	n/a	n/a	n/a	n/a	High	IsMasterProteinCandidate	Q9NS87-4	Isoform 4 of Kinesin-like protein KIF15 OS=Homo sapiens OX=9606 GN=KIF15															0.007	1	3	21	1	1	1199	137.1	6.09
False	n/a	n/a	n/a	n/a	n/a	n/a	n/a	n/a	n/a	n/a	n/a	n/a	n/a	n/a	High	IsMasterProtein	P0C1S8	Wee1-like protein kinase 2 OS=Homo sapiens OX=9606 GN=WEE2 PE=1 SV=2															0.009	1	1	3	1	1	567	62.9	6.51
False	n/a	n/a	n/a	n/a	n/a	n/a	n/a	High	n/a	n/a	n/a	n/a	n/a	n/a	n/a	IsMasterProtein	Q29RF7	Sister chromatid cohesion protein PDS5 homolog A OS=Homo sapiens OX=9606 GN=PDS5A PE=1 SV=1								0.003								2	5	10	1	1	1337	150.7	7.91								5
False	n/a	n/a	n/a	n/a	n/a	High	n/a	n/a	n/a	n/a	n/a	n/a	n/a	n/a	n/a	IsMasterProteinCandidate	Q9Y5W7-4	Isoform 4 of Sorting nexin-14 OS=Homo sapiens OX=9606 GN=SNX14						0.002										1	3	8	0	1	937	109.1	6.79						3
False	n/a	n/a	n/a	n/a	n/a	n/a	High	n/a	n/a	n/a	n/a	n/a	n/a	n/a	n/a	IsMasterProtein	Q9Y2S2	Lambda-crystallin homolog OS=Homo sapiens OX=9606 GN=CRYL1 PE=1 SV=3							0.007									5	2	2	2	1	319	35.4	6.18							2
False	n/a	High	n/a	n/a	n/a	n/a	n/a	High	n/a	n/a	n/a	High	n/a	n/a	n/a	IsMasterProteinCandidate	O14979-2	Isoform 2 of Heterogeneous nuclear ribonucleoprotein D-like OS=Homo sapiens OX=9606 GN=HNRNPDL		0.009						0.007				0.005				3	2	9	1	1	301	33.6	7.31		1						2
False	n/a	n/a	n/a	n/a	n/a	n/a	n/a	High	High	High	n/a	High	n/a	n/a	n/a	IsMasterProtein	P35052	Glypican-1 OS=Homo sapiens OX=9606 GN=GPC1 PE=1 SV=2								0.001	0.003	0.002		0.001				8	6	12	5	1	558	61.6	7.30								2
False	n/a	n/a	n/a	n/a	n/a	High	n/a	n/a	n/a	n/a	n/a	n/a	n/a	n/a	n/a	IsMasterProtein	P04040	Catalase OS=Homo sapiens OX=9606 GN=CAT PE=1 SV=3						0.001										2	1	1	1	1	527	59.7	7.39						1
False	n/a	n/a	n/a	n/a	High	High	High	High	n/a	n/a	n/a	n/a	n/a	n/a	n/a	IsMasterProtein	Q8NHJ6-3	Isoform 3 of Leukocyte immunoglobulin-like receptor subfamily B member 4 OS=Homo sapiens OX=9606 GN=LILRB4					0.000	0.002	0.000	0.000								6	3	11	3	1	449	49.4	6.67					2	3	3	2
False	n/a	n/a	n/a	High	n/a	n/a	n/a	n/a	n/a	n/a	n/a	n/a	n/a	n/a	n/a	IsMasterProtein	P49454	Centromere protein F OS=Homo sapiens OX=9606 GN=CENPF PE=1 SV=3				0.007												0	2	7	1	1	3114	357.3	5.10				2
False	n/a	High	High	High	High	High	High	High	High	High	High	High	High	Medium	n/a	IsMasterProtein	P27797	Calreticulin OS=Homo sapiens OX=9606 GN=CALR PE=1 SV=1		0.000	0.002	0.003	0.000	0.000	0.000	0.000	0.000	0.000	0.000	0.001	0.003	0.020		15	9	59	9	1	417	48.1	4.44		6	5	4	7	3	6	3
False	n/a	n/a	n/a	n/a	n/a	n/a	n/a	n/a	n/a	n/a	n/a	n/a	n/a	n/a	High	None	P02751-11	Isoform 11 of Fibronectin OS=Homo sapiens OX=9606 GN=FN1															0.000	5	16	36	3	1	2386	262.2	5.59
False	n/a	n/a	n/a	High	n/a	n/a	n/a	n/a	n/a	n/a	n/a	n/a	High	n/a	High	IsMasterProtein	Q9C0F0	Putative Polycomb group protein ASXL3 OS=Homo sapiens OX=9606 GN=ASXL3 PE=2 SV=3				0.004									0.003		0.008	2	9	19	5	1	2248	241.8	6.14				5
False	n/a	High	High	High	n/a	n/a	High	High	High	High	High	High	High	n/a	n/a	None	P28906-2	Isoform CD34-T of Hematopoietic progenitor cell antigen CD34 OS=Homo sapiens OX=9606 GN=CD34		0.000	0.000	0.004			0.000	0.000	0.005	0.000	0.003	0.000	0.003			8	5	19	5	1	328	35.0	7.65		2	1	2			1	3
False	n/a	n/a	n/a	High	High	High	n/a	n/a	High	High	High	n/a	n/a	n/a	n/a	IsMasterProtein	P02748	Complement component C9 OS=Homo sapiens OX=9606 GN=C9 PE=1 SV=2				0.000	0.000	0.001			0.000	0.000	0.000					10	9	25	9	1	559	63.1	5.59				4	5	1
False	n/a	n/a	n/a	n/a	n/a	n/a	n/a	High	n/a	n/a	n/a	n/a	n/a	n/a	n/a	IsMasterProtein	Q96L46	Calpain small subunit 2 OS=Homo sapiens OX=9606 GN=CAPNS2 PE=2 SV=2								0.005								3	2	2	0	1	248	27.6	5.73								2
False	n/a	High	High	n/a	n/a	n/a	n/a	High	n/a	n/a	High	n/a	n/a	n/a	n/a	IsMasterProtein	A0A0C4DH42	Immunoglobulin heavy variable 3-66 OS=Homo sapiens OX=9606 GN=IGHV3-66 PE=3 SV=1		0.000	0.000					0.000			0.000					16	2	10	2	1	116	12.7	8.16		2	1					1
False	n/a	n/a	n/a	n/a	n/a	n/a	n/a	n/a	Medium	n/a	n/a	n/a	n/a	n/a	n/a	IsMasterProtein	A6NNM3	RIMS-binding protein 3B OS=Homo sapiens OX=9606 GN=RIMBP3B PE=3 SV=3									0.010							1	2	2	1	1	1639	180.8	6.77
False	n/a	n/a	n/a	High	n/a	High	n/a	High	n/a	High	High	High	n/a	n/a	n/a	None	P05556-5	Isoform 5 of Integrin beta-1 OS=Homo sapiens OX=9606 GN=ITGB1				0.003		0.000		0.000		0.000	0.000	0.000				4	5	14	5	1	801	88.8	5.48				1		3		3
False	n/a	n/a	n/a	n/a	n/a	n/a	High	n/a	n/a	n/a	n/a	n/a	High	n/a	n/a	IsMasterProtein	P01225	Follitropin subunit beta OS=Homo sapiens OX=9606 GN=FSHB PE=1 SV=2							0.000						0.003			30	6	7	6	1	129	14.7	7.06							4
False	n/a	n/a	n/a	n/a	n/a	n/a	n/a	n/a	n/a	n/a	n/a	High	n/a	n/a	n/a	IsMasterProtein	Q6ZSS7	Major facilitator superfamily domain-containing protein 6 OS=Homo sapiens OX=9606 GN=MFSD6 PE=1 SV=2												0.005				1	1	1	1	1	791	88.0	5.53
False	n/a	n/a	n/a	n/a	n/a	n/a	n/a	n/a	High	n/a	n/a	n/a	n/a	n/a	n/a	IsMasterProtein	Q9P275	Ubiquitin carboxyl-terminal hydrolase 36 OS=Homo sapiens OX=9606 GN=USP36 PE=1 SV=4									0.009							3	3	4	2	1	1123	122.8	9.70
False	n/a	n/a	n/a	n/a	High	n/a	n/a	n/a	n/a	n/a	n/a	n/a	n/a	n/a	n/a	IsMasterProteinCandidate	Q5T011-5	Isoform 3 of KICSTOR complex protein SZT2 OS=Homo sapiens OX=9606 GN=SZT2					0.000											1	6	8	2	1	3375	371.6	6.33					6
False	n/a	n/a	n/a	n/a	n/a	n/a	n/a	n/a	n/a	High	n/a	n/a	n/a	n/a	n/a	None	P49961-4	Isoform 4 of Ectonucleoside triphosphate diphosphohydrolase 1 OS=Homo sapiens OX=9606 GN=ENTPD1										0.006						1	1	56	0	4	372	42.7	5.81
False	n/a	n/a	n/a	n/a	n/a	n/a	n/a	n/a	n/a	n/a	n/a	n/a	High	n/a	n/a	IsMasterProtein	Q8NDX5-7	Isoform 7 of Polyhomeotic-like protein 3 OS=Homo sapiens OX=9606 GN=PHC3													0.005			1	1	3	1	1	995	107.4	6.55
False	n/a	n/a	n/a	n/a	n/a	n/a	n/a	n/a	n/a	n/a	n/a	n/a	n/a	Medium	n/a	None	Q8N114-5	Isoform 5 of Protein shisa-5 OS=Homo sapiens OX=9606 GN=SHISA5														0.018		3	1	13	1	1	233	24.8	6.68
False	n/a	n/a	n/a	High	High	High	High	High	High	n/a	High	High	High	n/a	n/a	IsMasterProtein	Q96JG6	Syndetin OS=Homo sapiens OX=9606 GN=VPS50 PE=1 SV=3				0.004	0.004	0.005	0.007	0.004	0.009		0.007	0.003	0.003			3	7	79	4	1	964	111.1	6.20				3	5	3	3	2
False	n/a	n/a	n/a	n/a	n/a	n/a	n/a	n/a	n/a	n/a	n/a	n/a	n/a	n/a	High	IsMasterProtein	P33151	Cadherin-5 OS=Homo sapiens OX=9606 GN=CDH5 PE=1 SV=5															0.007	3	4	5	3	1	784	87.5	5.43
False	n/a	n/a	High	High	n/a	n/a	n/a	High	High	n/a	n/a	n/a	High	n/a	n/a	IsMasterProteinCandidate	Q6UY14	ADAMTS-like protein 4 OS=Homo sapiens OX=9606 GN=ADAMTSL4 PE=1 SV=2			0.000	0.000				0.000	0.008				0.002			3	4	11	4	1	1074	116.5	8.34			1	2				3
False	n/a	n/a	n/a	n/a	n/a	High	n/a	n/a	High	n/a	High	n/a	n/a	n/a	n/a	IsMasterProteinCandidate	P48551-2	Isoform 2 of Interferon alpha/beta receptor 2 OS=Homo sapiens OX=9606 GN=IFNAR2						0.000			0.000		0.004					5	2	4	2	1	331	37.4	6.11						1
False	n/a	n/a	n/a	n/a	High	n/a	n/a	n/a	n/a	n/a	n/a	n/a	n/a	n/a	n/a	None	O14815-2	Isoform 2 of Calpain-9 OS=Homo sapiens OX=9606 GN=CAPN9					0.006											1	1	1	1	1	664	76.1	5.67					1
False	n/a	n/a	n/a	High	n/a	n/a	High	n/a	n/a	n/a	n/a	n/a	n/a	n/a	n/a	IsMasterProtein	P37837	Transaldolase OS=Homo sapiens OX=9606 GN=TALDO1 PE=1 SV=2				0.000			0.001									8	4	5	4	1	337	37.5	6.81				3			2
False	n/a	n/a	n/a	n/a	High	n/a	n/a	High	n/a	n/a	n/a	n/a	n/a	n/a	n/a	None	P49840	Glycogen synthase kinase-3 alpha OS=Homo sapiens OX=9606 GN=GSK3A PE=1 SV=2					0.008			0.007								1	1	3	1	1	483	50.9	8.75					1			1
False	n/a	n/a	n/a	n/a	n/a	n/a	High	n/a	n/a	n/a	n/a	n/a	n/a	n/a	n/a	None	P21802-14	Isoform 14 of Fibroblast growth factor receptor 2 OS=Homo sapiens OX=9606 GN=FGFR2							0.000									6	2	3	0	2	254	28.3	5.48							2
False	n/a	High	n/a	High	n/a	n/a	n/a	n/a	n/a	n/a	n/a	High	High	High	High	None	P14543-2	Isoform 2 of Nidogen-1 OS=Homo sapiens OX=9606 GN=NID1		0.000		0.000								0.000	0.000	0.000	0.000	15	21	205	21	1	1114	121.9	5.47		16		10
False	n/a	n/a	n/a	n/a	n/a	n/a	n/a	High	n/a	n/a	n/a	n/a	High	Medium	High	IsMasterProtein	P78509	Reelin OS=Homo sapiens OX=9606 GN=RELN PE=1 SV=3								0.006					0.002	0.017	0.000	1	8	73	6	1	3460	388.1	5.88								3
False	n/a	n/a	n/a	n/a	High	n/a	High	n/a	n/a	n/a	n/a	n/a	n/a	n/a	n/a	IsMasterProtein	P20810-10	Isoform 10 of Calpastatin OS=Homo sapiens OX=9606 GN=CAST					0.000		0.000									15	18	26	8	1	769	82.4	5.20					9		16
False	n/a	High	High	High	High	High	High	High	High	High	High	High	High	Medium	n/a	IsMasterProtein	P13646	Keratin, type I cytoskeletal 13 OS=Homo sapiens OX=9606 GN=KRT13 PE=1 SV=4		0.000	0.000	0.000	0.000	0.000	0.000	0.000	0.000	0.000	0.000	0.000	0.000	0.020		63	35	348	29	1	458	49.6	4.96		7	19	5	30	21	19	13
False	n/a	n/a	High	n/a	High	High	High	n/a	High	High	High	n/a	n/a	n/a	n/a	IsMasterProteinCandidate	Q92614-4	Isoform 4 of Unconventional myosin-XVIIIa OS=Homo sapiens OX=9606 GN=MYO18A			0.002		0.000	0.001	0.001		0.008	0.000	0.001					3	9	28	8	1	2039	231.1	6.20			4		6	4	3
False	n/a	High	High	n/a	High	High	High	High	High	High	n/a	High	n/a	n/a	High	IsMasterProtein	Q92896-2	Isoform 2 of Golgi apparatus protein 1 OS=Homo sapiens OX=9606 GN=GLG1		0.004	0.001		0.000	0.005	0.000	0.000	0.000	0.000		0.000			0.009	10	21	154	17	1	1203	137.1	6.90		5	6		10	5	10	7
False	n/a	n/a	High	n/a	n/a	n/a	n/a	n/a	n/a	n/a	n/a	n/a	n/a	n/a	n/a	IsMasterProteinCandidate	P55259-2	Isoform Beta of Pancreatic secretory granule membrane major glycoprotein GP2 OS=Homo sapiens OX=9606 GN=GP2			0.001													2	1	1	1	1	390	43.4	5.12			1
False	n/a	n/a	n/a	n/a	High	n/a	n/a	High	n/a	n/a	n/a	High	n/a	n/a	n/a	IsMasterProteinCandidate	Q06055-3	Isoform 3 of ATP synthase F(0) complex subunit C2, mitochondrial OS=Homo sapiens OX=9606 GN=ATP5MC2					0.004			0.006				0.004				4	1	3	1	1	157	16.3	9.03					1			1
False	n/a	n/a	n/a	n/a	n/a	n/a	High	n/a	n/a	n/a	n/a	n/a	n/a	n/a	n/a	None	Q9BRK5-6	Isoform 6 of 45 kDa calcium-binding protein OS=Homo sapiens OX=9606 GN=SDF4							0.007									9	4	4	4	1	348	39.6	5.11							4
False	n/a	High	n/a	High	n/a	n/a	n/a	High	n/a	n/a	n/a	n/a	n/a	n/a	n/a	None	P55285-2	Isoform 2 of Cadherin-6 OS=Homo sapiens OX=9606 GN=CDH6		0.000		0.000				0.000								10	10	25	9	1	663	73.8	5.19		10		6				5
False	n/a	n/a	n/a	n/a	n/a	n/a	n/a	n/a	n/a	n/a	High	n/a	n/a	n/a	n/a	None	P13797	Plastin-3 OS=Homo sapiens OX=9606 GN=PLS3 PE=1 SV=4											0.000					1	1	1	1	1	630	70.8	5.60
False	n/a	n/a	n/a	n/a	n/a	n/a	n/a	n/a	n/a	n/a	n/a	High	n/a	n/a	n/a	None	Q8TDQ1-6	Isoform 6 of CMRF35-like molecule 1 OS=Homo sapiens OX=9606 GN=CD300LF												0.000				5	2	3	2	1	293	32.6	5.90
False	n/a	n/a	Medium	n/a	n/a	n/a	n/a	n/a	n/a	n/a	n/a	n/a	n/a	n/a	n/a	IsMasterProtein	O15393-2	Isoform 2 of Transmembrane protease serine 2 OS=Homo sapiens OX=9606 GN=TMPRSS2			0.010													4	3	5	3	1	529	57.7	7.44			3
False	n/a	High	n/a	n/a	n/a	n/a	n/a	n/a	n/a	n/a	n/a	n/a	n/a	n/a	n/a	IsMasterProtein	Q99983	Osteomodulin OS=Homo sapiens OX=9606 GN=OMD PE=1 SV=1		0.000														2	1	1	1	1	421	49.5	5.59		1
False	n/a	High	High	n/a	n/a	High	n/a	n/a	n/a	n/a	n/a	n/a	n/a	n/a	n/a	IsMasterProteinCandidate	Q7Z406	Myosin-14 OS=Homo sapiens OX=9606 GN=MYH14 PE=1 SV=2		0.006	0.009			0.005										3	11	28	8	1	1995	227.7	5.60		7	7			6
False	n/a	n/a	n/a	n/a	n/a	n/a	n/a	n/a	n/a	n/a	n/a	n/a	n/a	n/a	High	IsMasterProteinCandidate	P06753-3	Isoform 3 of Tropomyosin alpha-3 chain OS=Homo sapiens OX=9606 GN=TPM3															0.000	9	4	6	1	1	247	28.9	4.81
False	n/a	n/a	n/a	n/a	n/a	n/a	High	n/a	n/a	n/a	n/a	High	n/a	n/a	n/a	None	Q9Y624-2	Isoform 2 of Junctional adhesion molecule A OS=Homo sapiens OX=9606 GN=F11R							0.002					0.005				9	3	4	3	1	250	27.2	8.43							2
False	n/a	High	n/a	n/a	High	n/a	High	High	n/a	High	n/a	High	n/a	n/a	n/a	IsMasterProtein	P41271-2	Isoform 2 of Neuroblastoma suppressor of tumorigenicity 1 OS=Homo sapiens OX=9606 GN=NBL1		0.005			0.000		0.007	0.005		0.005		0.001				15	5	35	4	1	216	23.2	6.20		5			5		5	4
False	n/a	n/a	n/a	n/a	n/a	n/a	High	n/a	n/a	High	n/a	n/a	n/a	n/a	n/a	IsMasterProteinCandidate	Q5JWF2-2	Isoform XLas-2 of Guanine nucleotide-binding protein G(s) subunit alpha isoforms XLas OS=Homo sapiens OX=9606 GN=GNAS							0.001			0.003						2	4	10	3	1	1023	109.6	5.07							3
False	n/a	n/a	n/a	n/a	n/a	n/a	High	n/a	n/a	n/a	n/a	n/a	n/a	n/a	n/a	IsMasterProtein	P04216	Thy-1 membrane glycoprotein OS=Homo sapiens OX=9606 GN=THY1 PE=1 SV=2							0.001									18	5	6	5	1	161	17.9	8.73							5
False	n/a	Medium	n/a	n/a	n/a	n/a	n/a	n/a	n/a	n/a	n/a	n/a	n/a	n/a	n/a	IsMasterProteinCandidate	Q9BYX2-2	Isoform 2 of TBC1 domain family member 2A OS=Homo sapiens OX=9606 GN=TBC1D2		0.010														3	3	8	2	1	917	104.0	6.46		3
False	n/a	n/a	n/a	n/a	High	n/a	n/a	n/a	n/a	n/a	n/a	n/a	n/a	n/a	n/a	IsMasterProtein	Q9NY15	Stabilin-1 OS=Homo sapiens OX=9606 GN=STAB1 PE=1 SV=3					0.006											1	3	5	2	1	2570	275.3	6.49					3
False	n/a	n/a	n/a	n/a	n/a	n/a	n/a	n/a	n/a	n/a	n/a	n/a	n/a	Medium	n/a	IsMasterProtein	Q7Z5N4	Protein sidekick-1 OS=Homo sapiens OX=9606 GN=SDK1 PE=2 SV=3														0.025		1	5	12	4	1	2213	242.0	6.39
False	n/a	n/a	n/a	n/a	n/a	High	n/a	n/a	n/a	n/a	n/a	n/a	n/a	n/a	n/a	None	Q9UNH6-3	Isoform 3 of Sorting nexin-7 OS=Homo sapiens OX=9606 GN=SNX7						0.005										1	1	1	1	1	451	51.6	4.87						1
False	n/a	n/a	High	n/a	n/a	n/a	High	n/a	n/a	n/a	n/a	n/a	n/a	n/a	n/a	IsMasterProteinCandidate	P04062-5	Isoform 5 of Lysosomal acid glucosylceramidase OS=Homo sapiens OX=9606 GN=GBA			0.005				0.002									3	2	3	2	1	487	54.4	7.61			1				2
False	n/a	Medium	High	n/a	n/a	n/a	High	High	High	n/a	High	n/a	n/a	n/a	n/a	IsMasterProtein	P54753	Ephrin type-B receptor 3 OS=Homo sapiens OX=9606 GN=EPHB3 PE=1 SV=2		0.010	0.001				0.001	0.000	0.004		0.006					6	8	28	5	1	998	110.3	6.32		4	5				3	3
False	n/a	n/a	High	High	High	High	High	n/a	n/a	High	High	High	n/a	n/a	High	None	P25325	3-mercaptopyruvate sulfurtransferase OS=Homo sapiens OX=9606 GN=MPST PE=1 SV=3			0.004	0.007	0.004	0.005	0.006			0.003	0.001	0.003			0.009	12	5	16	4	1	297	33.2	6.60			1	1	2	1	3
False	n/a	n/a	n/a	n/a	n/a	n/a	High	n/a	n/a	n/a	n/a	n/a	n/a	n/a	n/a	IsMasterProtein	Q6ZNA5	Ferric-chelate reductase 1 OS=Homo sapiens OX=9606 GN=FRRS1 PE=2 SV=2							0.001									5	5	5	5	1	592	66.1	7.47							5
False	n/a	n/a	n/a	n/a	n/a	n/a	n/a	High	n/a	n/a	n/a	n/a	High	n/a	n/a	None	P78509-3	Isoform 3 of Reelin OS=Homo sapiens OX=9606 GN=RELN								0.006					0.002			1	4	26	2	1	3427	383.8	5.71								3
False	n/a	n/a	n/a	n/a	High	n/a	n/a	n/a	n/a	n/a	n/a	n/a	n/a	n/a	n/a	IsMasterProtein	P54132	Bloom syndrome protein OS=Homo sapiens OX=9606 GN=BLM PE=1 SV=1					0.007											1	3	3	2	1	1417	158.9	7.49					3
False	n/a	n/a	n/a	n/a	High	n/a	n/a	n/a	n/a	n/a	n/a	n/a	n/a	n/a	n/a	IsMasterProteinCandidate	P16930-2	Isoform 2 of Fumarylacetoacetase OS=Homo sapiens OX=9606 GN=FAH					0.000											3	1	1	1	1	349	38.6	7.21					1
False	n/a	n/a	n/a	n/a	High	n/a	n/a	High	n/a	n/a	n/a	n/a	n/a	n/a	n/a	IsMasterProtein	P48509	CD151 antigen OS=Homo sapiens OX=9606 GN=CD151 PE=1 SV=3					0.007			0.007								6	2	3	2	1	253	28.3	7.47					1			2
False	n/a	n/a	n/a	n/a	n/a	n/a	n/a	n/a	n/a	n/a	High	High	n/a	n/a	n/a	IsMasterProteinCandidate	Q8N960-2	Isoform 2 of Centrosomal protein of 120 kDa OS=Homo sapiens OX=9606 GN=CEP120											0.005	0.003				2	2	4	2	1	960	109.6	5.99
False	n/a	n/a	n/a	n/a	n/a	n/a	n/a	n/a	n/a	n/a	n/a	n/a	n/a	Medium	n/a	None	Q9UIF8-2	Isoform 2 of Bromodomain adjacent to zinc finger domain protein 2B OS=Homo sapiens OX=9606 GN=BAZ2B														0.020		1	2	7	1	1	2068	230.0	6.98
False	n/a	n/a	n/a	n/a	n/a	High	n/a	n/a	High	High	High	High	n/a	n/a	n/a	IsMasterProteinCandidate	Q8N0X2-3	Isoform 3 of Sperm-associated antigen 16 protein OS=Homo sapiens OX=9606 GN=SPAG16						0.006			0.007	0.010	0.003	0.005				4	2	11	1	1	251	29.0	8.66						2
[truncated: 898 more rows]
[truncated: 234 more columns]
